# Supplementary material for: Just noticeable differences for elbow joint torque feedback
Source: Sci Rep. 2021 Dec 7;11:23553. doi: 10.1038/s41598-021-02630-3 (PMC8651665; doi:10.1038/s41598-021-02630-3)
Supplement: Supplementary file 2 — Supplementary Information. [file 41598_2021_2630_MOESM2_ESM.zip › SupplementaryData_ScientificReports_KimAsbeck2021/S8_W2F.csv]

data 1	data 2	data 3	data 4	data 5	data 6	data 7	data 8	data 9	data 10	data 11	data 12	data 13	data 14	data 15	data 16	data 17
0.0	0.0	1	1	400.0	400.0	0	1	1	162.30544	221.4396	1	0.207	0.0	-0.003	0.0	110.0
0.0	0.0	1	1	400.0	400.0	0	1	1	162.30544	221.4396	1	0.207	0.0	0.016	0.0	110.0
0.0	0.0	1	1	400.0	400.0	0	1	1	162.30544	221.4396	0	0.207	0.0	0.017	0.0	110.0
0.0	0.0	1	1	400.0	400.0	0	1	1	162.30544	221.4396	0	0.207	-0.001	-0.016	0.0	110.0
0.0	0.0	1	1	400.0	400.0	0	1	1	162.30544	221.4396	0	0.207	0.0	0.163	0.0	110.0
0.0	0.0	1	1	400.0	400.0	0	1	1	162.30544	221.4396	0	0.207	0.0	-0.004	0.0	110.0
0.0	0.0	1	1	400.0	400.0	0	1	1	162.30544	221.4396	0	0.207	-0.001	-0.012	0.0	110.0
0.0	0.0	1	1	400.0	400.0	0	1	1	162.30544	221.4396	0	0.207	0.0	-0.009	0.0	110.0
0.0	0.0	1	1	400.0	400.0	0	1	1	162.30544	221.4396	0	0.207	0.0	-0.002	0.0	110.0
0.0	0.0	1	1	400.0	400.0	0	1	1	162.30544	221.4396	0	0.207	0.0	0.029	0.0	110.0
0.0	0.0	1	1	400.0	400.0	0	1	1	162.30544	221.4396	0	0.207	0.0	0.016	0.0	110.0
0.0	0.0	1	1	400.0	400.0	0	1	1	162.30544	221.4396	0	0.207	-0.001	-0.02	0.0	110.0
0.0	0.0	1	1	400.0	400.0	0	1	1	162.30544	221.4396	0	0.207	0.0	-0.01	0.0	110.0
0.0	0.0	1	1	400.0	400.0	0	1	1	162.30544	221.4396	0	0.207	0.0	-0.001	0.0	110.0
0.0	0.0	1	1	400.0	400.0	0	1	1	162.30544	221.4396	0	0.207	-0.001	-0.015	0.0	110.0
0.0	0.0	1	1	400.0	400.0	0	1	1	162.30544	221.4396	0	0.207	-0.001	-0.043	0.0	110.0
0.0	0.0	1	1	400.0	400.0	0	1	1	162.30544	221.4396	0	0.207	0.0	-0.008	0.0	110.0
0.0	0.0	1	1	400.0	400.0	0	1	1	162.30544	221.4396	0	0.207	0.0	0.017	0.0	110.0
0.0	0.0	1	1	400.0	400.0	0	1	1	162.30544	221.4396	0	0.207	0.0	0.022	0.0	110.0
0.0	0.0	1	1	400.0	400.0	0	1	1	162.30544	221.4396	0	0.207	0.0	0.026	0.0	110.0
0.0	0.0	1	1	400.0	400.0	0	1	1	162.30544	221.4396	0	0.207	-0.001	-0.028	0.0	110.0
0.0	0.0	1	1	400.0	400.0	0	1	1	162.30544	221.4396	0	0.207	0.0	0.008	0.0	110.0
0.0	0.0	1	1	400.0	400.0	0	1	1	162.30544	221.4396	0	0.207	0.0	0.01	0.0	110.0
0.0	0.0	1	1	400.0	400.0	0	1	1	162.30544	221.4396	0	0.207	0.0	-0.003	0.0	110.0
0.0	0.0	1	1	400.0	400.0	0	1	1	162.30544	221.4396	0	0.207	0.0	0.003	0.0	110.0
0.0	0.0	1	1	400.0	400.0	0	1	1	162.30544	221.4396	0	0.207	-0.001	-0.184	0.0	110.0
0.0	0.0	1	1	400.0	400.0	0	1	1	162.30544	221.4396	0	0.207	-0.001	-0.029	0.0	110.0
0.0	0.0	1	1	400.0	400.0	0	1	1	162.30544	221.4396	0	0.207	0.0	0.039	0.0	110.0
0.0	0.0	1	1	400.0	400.0	0	1	1	162.30544	221.4396	0	0.207	0.0	0.018	0.0	110.0
0.0	0.0	1	1	400.0	400.0	0	1	1	162.30544	221.4396	0	0.207	-0.001	-0.027	0.0	110.0
0.0	0.0	1	1	400.0	400.0	0	1	1	162.30544	221.4396	0	0.207	0.0	-0.003	0.0	110.0
0.0	0.0	1	1	400.0	400.0	0	1	1	162.30544	221.4396	0	0.207	0.0	0.002	0.0	110.0
0.0	0.0	1	1	400.0	400.0	0	1	1	162.30544	221.4396	0	0.206	0.0	-0.009	0.0	110.0
0.0	0.0	1	1	400.0	400.0	0	1	1	162.30544	221.4396	0	0.206	0.0	-0.006	0.0	110.0
0.0	0.0	1	1	400.0	400.0	0	1	1	162.30544	221.4396	0	0.206	0.0	0.002	0.0	110.0
0.0	0.0	1	1	400.0	400.0	0	1	1	162.30544	221.4396	0	0.206	0.0	-0.003	0.0	110.0
0.0	0.0	1	1	400.0	400.0	0	1	1	162.30544	221.4396	0	0.206	0.0	0.055	0.0	110.0
0.0	0.0	1	1	400.0	400.0	0	1	1	162.30544	221.4396	0	0.206	0.0	-0.007	0.0	110.0
0.0	0.0	1	1	400.0	400.0	0	1	1	162.30544	221.4396	0	0.206	0.0	0.049	0.0	86.0
0.0	0.0	1	1	400.0	400.0	0	1	1	162.30544	221.4396	0	0.206	0.0	-0.003	0.0	86.0
0.0	0.0	1	1	400.0	400.0	0	1	1	162.30544	221.4396	0	0.206	0.0	0.01	0.0	110.0
0.0	0.0	1	1	400.0	400.0	0	1	1	162.30544	221.4396	0	0.206	0.0	-0.009	0.0	110.0
0.0	0.0	1	1	400.0	400.0	0	1	1	162.30544	221.4396	0	0.206	0.0	0.053	0.0	110.0
0.0	0.0	1	1	400.0	400.0	0	1	1	162.30544	221.4396	0	0.206	-0.001	-0.017	0.0	110.0
0.0	0.0	1	1	400.0	400.0	0	1	1	162.30544	221.4396	0	0.206	0.0	0.002	0.0	110.0
0.0	0.0	1	1	400.0	400.0	0	1	1	162.30544	221.4396	0	0.206	0.0	-0.007	0.0	110.0
0.0	0.0	1	1	400.0	400.0	0	1	1	162.30544	221.4396	0	0.206	0.0	0.033	0.0	110.0
0.0	0.0	1	1	400.0	400.0	0	1	1	162.30544	221.4396	0	0.206	0.0	0.016	0.0	110.0
0.0	0.0	1	1	400.0	400.0	0	1	1	162.30544	221.4396	0	0.206	0.0	-0.011	0.0	110.0
0.0	0.0	1	1	400.0	400.0	0	1	1	162.30544	221.4396	0	0.206	-0.001	-0.017	0.0	110.0
0.0	0.0	1	1	400.0	400.0	0	1	1	162.30544	221.4396	0	0.206	-0.001	-0.013	0.0	110.0
0.0	0.0	1	1	400.0	400.0	0	1	1	162.30544	221.4396	0	0.206	0.0	0.008	0.0	86.0
0.0	0.0	1	1	400.0	400.0	0	1	1	162.30544	221.4396	0	0.206	0.0	0.017	0.0	110.0
0.0	0.0	1	1	400.0	400.0	0	1	1	162.30544	221.4396	0	0.206	0.0	0.008	0.0	110.0
0.0	0.0	1	1	400.0	400.0	0	1	1	162.30544	221.4396	0	0.206	0.0	-0.007	0.0	110.0
0.0	0.0	1	1	400.0	400.0	0	1	1	162.30544	221.4396	0	0.206	0.0	0.039	0.0	110.0
0.0	0.0	1	1	400.0	400.0	0	1	1	162.30544	221.4396	0	0.206	-0.001	-0.017	0.0	110.0
0.0	0.0	1	1	400.0	400.0	0	1	1	162.30544	221.4396	0	0.206	-0.001	-0.017	0.0	110.0
0.0	0.0	1	1	400.0	400.0	0	1	1	162.30544	221.4396	0	0.206	0.0	0.018	0.0	110.0
0.0	0.0	1	1	400.0	400.0	0	1	1	162.30544	221.4396	0	0.206	0.0	-0.007	0.0	110.0
0.0	0.0	1	1	400.0	400.0	0	1	1	162.30544	221.4396	0	0.206	0.0	0.002	0.0	110.0
0.0	0.0	1	1	400.0	400.0	0	1	1	162.30544	221.4396	0	0.206	0.0	-0.009	0.0	110.0
0.0	0.0	1	1	400.0	400.0	0	1	1	162.30544	221.4396	0	0.206	0.0	0.001	0.0	110.0
0.0	0.0	1	1	400.0	400.0	0	1	1	162.30544	221.4396	0	0.206	0.0	0.031	0.0	110.0
0.0	0.0	1	1	400.0	400.0	0	1	1	162.30544	221.4396	0	0.206	0.0	0.005	0.0	110.0
0.0	0.0	1	1	400.0	400.0	0	1	1	162.30544	221.4396	0	0.206	0.0	0.016	0.0	110.0
0.0	0.0	1	1	400.0	400.0	0	1	1	162.30544	221.4396	0	0.206	0.0	0.03	0.0	110.0
0.0	0.0	1	1	400.0	400.0	0	1	1	162.30544	221.4396	0	0.206	-0.001	-0.012	0.0	110.0
0.0	0.0	1	1	400.0	400.0	0	1	1	162.30544	221.4396	0	0.206	-0.001	-0.017	0.0	110.0
0.0	0.0	1	1	400.0	400.0	0	1	1	162.30544	221.4396	0	0.206	0.0	0.015	0.0	110.0
0.0	0.0	1	1	400.0	400.0	0	1	1	162.30544	221.4396	0	0.206	0.0	-0.008	0.0	110.0
0.0	0.0	1	1	400.0	400.0	0	1	1	162.30544	221.4396	0	0.206	0.0	0.034	0.0	1134.0
0.0	0.0	1	1	400.0	400.0	0	1	1	162.30544	221.4396	0	0.206	0.0	-0.002	0.0	110.0
0.0	0.0	1	1	400.0	400.0	0	1	1	162.30544	221.4396	0	0.206	0.0	0.012	0.0	110.0
0.0	0.0	1	1	400.0	400.0	0	1	1	162.30544	221.4396	0	0.206	-0.001	-0.037	0.0	110.0
0.0	0.0	1	1	400.0	400.0	0	1	1	162.30544	221.4396	0	0.206	0.0	0.013	0.0	110.0
0.0	0.0	1	1	400.0	400.0	0	1	1	162.30544	221.4396	0	0.206	0.0	0.011	0.0	110.0
0.0	0.0	1	1	400.0	400.0	0	1	1	162.30544	221.4396	0	0.206	0.0	0.011	0.0	110.0
0.0	0.0	1	1	400.0	400.0	0	1	1	162.30544	221.4396	0	0.206	0.0	0.016	0.0	110.0
0.0	0.0	1	1	400.0	400.0	0	1	1	162.30544	221.4396	0	0.206	-0.001	-0.013	0.0	110.0
0.0	0.0	1	1	400.0	400.0	0	1	1	162.30544	221.4396	0	0.206	-0.001	-0.017	0.0	110.0
0.0	0.0	1	1	400.0	400.0	0	1	1	162.30544	221.4396	0	0.206	0.0	0.044	0.0	110.0
0.0	0.0	1	1	400.0	400.0	0	1	1	162.30544	221.4396	0	0.206	0.0	0.001	0.0	110.0
0.0	0.0	1	1	400.0	400.0	0	1	1	162.30544	221.4396	0	0.206	0.0	0.012	0.0	110.0
0.0	0.0	1	1	400.0	400.0	0	1	1	162.30544	221.4396	0	0.206	-0.001	-0.032	0.0	110.0
0.0	0.0	1	1	400.0	400.0	0	1	1	162.30544	221.4396	0	0.206	-0.001	-0.017	0.0	110.0
0.0	0.0	1	1	400.0	400.0	0	1	1	162.30544	221.4396	0	0.206	0.0	0.06	0.0	110.0
0.0	0.0	1	1	400.0	400.0	0	1	1	162.30544	221.4396	0	0.206	0.0	0.025	0.0	110.0
0.0	0.0	1	1	400.0	400.0	0	1	1	162.30544	221.4396	0	0.206	0.0	0.003	0.0	110.0
0.0	0.0	1	1	400.0	400.0	0	1	1	162.30544	221.4396	0	0.206	0.0	0.013	0.0	110.0
0.0	0.0	1	1	400.0	400.0	0	1	1	162.30544	221.4396	0	0.206	0.0	0.012	0.0	110.0
0.0	0.0	1	1	400.0	400.0	0	1	1	162.30544	221.4396	0	0.206	0.0	0.026	0.0	110.0
0.0	0.0	1	1	400.0	400.0	0	1	1	162.30544	221.4396	0	0.206	0.0	-0.001	0.0	110.0
0.0	0.0	1	1	400.0	400.0	0	1	1	162.30544	221.4396	0	0.206	0.0	0.025	0.0	110.0
0.0	0.0	1	1	400.0	400.0	0	1	1	162.30544	221.4396	0	0.206	-0.001	-0.014	0.0	110.0
0.0	0.0	1	1	400.0	400.0	0	1	1	162.30544	221.4396	0	0.206	0.0	0.031	0.0	110.0
0.0	0.0	1	1	400.0	400.0	0	1	1	162.30544	221.4396	0	0.206	0.0	0.03	0.0	110.0
0.0	0.0	1	1	400.0	400.0	0	1	1	162.30544	221.4396	0	0.206	0.0	-0.006	0.0	110.0
0.0	0.0	1	1	400.0	400.0	0	1	1	162.30544	221.4396	0	0.206	0.0	-0.002	0.0	110.0
0.0	0.0	1	1	400.0	400.0	0	1	1	162.30544	221.4396	0	0.206	0.0	-0.009	0.0	110.0
0.0	0.0	1	1	400.0	400.0	0	1	1	162.30544	221.4396	0	0.206	0.0	0.017	0.0	110.0
0.0	0.0	1	1	400.0	400.0	0	1	1	162.30544	221.4396	0	0.206	0.0	-0.002	0.0	110.0
0.0	0.0	1	1	400.0	400.0	0	1	1	162.30544	221.4396	0	0.206	0.0	0.017	0.0	110.0
0.0	0.0	1	1	400.0	400.0	0	1	1	162.30544	221.4396	0	0.206	0.0	0.015	0.0	110.0
0.0	0.0	1	1	400.0	400.0	0	1	1	162.30544	221.4396	0	0.206	0.0	-0.005	0.0	110.0
0.0	0.0	1	1	400.0	400.0	0	1	1	162.30544	221.4396	0	0.206	0.0	0.025	0.0	110.0
0.0	0.0	1	1	400.0	400.0	0	1	1	162.30544	221.4396	0	0.206	0.0	0.111	0.0	110.0
0.0	0.0	1	1	400.0	400.0	0	1	1	162.30544	221.4396	0	0.206	-0.001	-0.012	0.0	110.0
0.0	0.0	1	1	400.0	400.0	0	1	1	162.30544	221.4396	0	0.206	0.0	-0.011	0.0	110.0
0.0	0.0	1	1	400.0	400.0	0	1	1	162.30544	221.4396	0	0.206	0.0	0.016	0.0	110.0
0.0	0.0	1	1	400.0	400.0	0	1	1	162.30544	221.4396	0	0.206	0.0	0.028	0.0	110.0
0.0	0.0	1	1	400.0	400.0	0	1	1	162.30544	221.4396	0	0.206	-0.001	-0.019	0.0	110.0
0.0	0.0	1	1	400.0	400.0	0	1	1	162.30544	221.4396	0	0.206	0.0	0.078	0.0	110.0
0.0	0.0	1	1	400.0	400.0	0	1	1	162.30544	221.4396	0	0.206	0.0	0.017	0.0	110.0
0.0	0.0	1	1	400.0	400.0	0	1	1	162.30544	221.4396	0	0.206	-0.001	-0.025	0.0	110.0
0.0	0.0	1	1	400.0	400.0	0	1	1	162.30544	221.4396	0	0.206	0.0	0.007	0.0	110.0
0.0	0.0	1	1	400.0	400.0	0	1	1	162.30544	221.4396	0	0.206	0.0	0.022	0.0	110.0
0.0	0.0	1	1	400.0	400.0	0	1	1	162.30544	221.4396	0	0.206	0.0	0.005	0.0	110.0
0.0	0.0	1	1	400.0	400.0	0	1	1	162.30544	221.4396	0	0.206	0.0	0.03	0.0	110.0
0.0	0.0	1	1	400.0	400.0	0	1	1	162.30544	221.4396	0	0.206	0.0	0.031	0.0	110.0
0.0	0.0	1	1	400.0	400.0	0	1	1	162.30544	221.4396	0	0.206	-0.001	-0.017	0.0	110.0
0.0	0.0	1	1	400.0	400.0	0	1	1	162.30544	221.4396	0	0.206	0.0	-0.004	0.0	110.0
0.0	0.0	1	1	400.0	400.0	0	1	1	162.30544	221.4396	0	0.206	-0.001	-0.015	0.0	110.0
0.0	0.0	1	1	400.0	400.0	0	1	1	162.30544	221.4396	0	0.206	-0.001	-0.024	0.0	110.0
0.0	0.0	1	1	400.0	400.0	0	1	1	162.30544	221.4396	0	0.206	-0.001	-0.022	0.0	110.0
0.0	0.0	1	1	400.0	400.0	0	1	1	162.30544	221.4396	0	0.206	0.0	-0.002	0.0	110.0
0.0	0.0	1	1	400.0	400.0	0	1	1	162.30544	221.4396	0	0.206	-0.001	-0.049	0.0	110.0
0.0	0.0	1	1	400.0	400.0	0	1	1	162.30544	221.4396	0	0.206	-0.001	-0.032	0.0	110.0
0.0	0.0	1	1	400.0	400.0	0	1	1	162.30544	221.4396	0	0.206	-0.001	-0.018	0.0	110.0
0.0	0.0	1	1	400.0	400.0	0	1	1	162.30544	221.4396	0	0.206	0.0	0.012	0.0	110.0
0.0	0.0	1	1	400.0	400.0	0	1	1	162.30544	221.4396	0	0.206	0.0	-0.004	0.0	110.0
0.0	0.0	1	1	400.0	400.0	0	1	1	162.30544	221.4396	0	0.206	0.0	0.011	0.0	110.0
0.0	0.0	1	1	400.0	400.0	0	1	1	162.30544	221.4396	0	0.206	-0.001	-0.06	0.0	110.0
0.0	0.0	1	1	400.0	400.0	0	1	1	162.30544	221.4396	0	0.206	0.0	0.008	0.0	110.0
0.0	0.0	1	1	400.0	400.0	0	1	1	162.30544	221.4396	0	0.206	0.0	-0.001	0.0	110.0
0.0	0.0	1	1	400.0	400.0	0	1	1	162.30544	221.4396	0	0.206	0.0	-0.003	0.0	110.0
0.0	0.0	1	1	400.0	400.0	0	1	1	162.30544	221.4396	0	0.206	0.0	-0.009	0.0	110.0
0.0	0.0	1	1	400.0	400.0	0	1	1	162.30544	221.4396	0	0.206	0.0	-0.004	0.0	110.0
0.0	0.0	1	1	400.0	400.0	0	1	1	162.30544	221.4396	0	0.206	0.0	0.006	0.0	110.0
0.0	0.0	1	1	400.0	400.0	0	1	1	162.30544	221.4396	0	0.206	-0.001	-0.015	0.0	110.0
0.0	0.0	1	1	400.0	400.0	0	1	1	162.30544	221.4396	0	0.206	0.0	0.191	0.0	110.0
0.0	0.0	1	1	400.0	400.0	0	1	1	162.30544	221.4396	0	0.206	-0.001	-0.015	0.0	110.0
0.0	0.0	1	1	400.0	400.0	0	1	1	162.30544	221.4396	0	0.206	0.0	0.023	0.0	110.0
0.0	0.0	1	1	400.0	400.0	0	1	1	162.30544	221.4396	0	0.206	0.0	0.013	0.0	110.0
0.0	0.0	1	1	400.0	400.0	0	1	1	162.30544	221.4396	0	0.206	-0.001	-0.238	0.0	110.0
0.0	0.0	1	1	400.0	400.0	0	1	1	162.30544	221.4396	0	0.206	0.0	0.022	0.0	110.0
0.0	0.0	1	1	400.0	400.0	0	1	1	162.30544	221.4396	0	0.206	-0.001	-0.04	0.0	110.0
0.0	0.0	1	1	400.0	400.0	0	1	1	162.30544	221.4396	0	0.206	0.0	0.003	0.0	110.0
0.0	0.0	1	1	400.0	400.0	0	1	1	162.30544	221.4396	0	0.206	0.0	-0.011	0.0	110.0
0.0	0.0	1	1	400.0	400.0	0	1	1	162.30544	221.4396	0	0.205	0.0	0.013	0.0	110.0
0.0	0.0	1	1	400.0	400.0	0	1	1	162.30544	221.4396	0	0.205	0.0	-0.004	0.0	110.0
0.0	0.0	1	1	400.0	400.0	0	1	1	162.30544	221.4396	0	0.205	-0.001	-0.03	0.0	110.0
0.0	0.0	1	1	400.0	400.0	0	1	1	162.30544	221.4396	0	0.205	0.0	0.006	0.0	110.0
0.0	0.0	1	1	400.0	400.0	0	1	1	162.30544	221.4396	0	0.205	-0.001	-0.015	0.0	110.0
0.0	0.0	1	1	400.0	400.0	0	1	1	162.30544	221.4396	0	0.205	0.0	-0.002	0.0	110.0
0.0	0.0	1	1	400.0	400.0	0	1	1	162.30544	221.4396	0	0.205	-0.001	-0.052	0.0	110.0
0.0	0.0	1	1	400.0	400.0	0	1	1	162.30544	221.4396	0	0.205	-0.001	-0.022	0.0	110.0
0.0	0.0	1	1	400.0	400.0	0	1	1	162.30544	221.4396	0	0.205	-0.001	-0.035	0.0	110.0
0.0	0.0	1	1	400.0	400.0	0	1	1	162.30544	221.4396	0	0.205	0.0	0.103	0.0	110.0
0.0	0.0	1	1	400.0	400.0	0	1	1	162.30544	221.4396	0	0.205	0.0	0.046	0.0	110.0
0.0	0.0	1	1	400.0	400.0	0	1	1	162.30544	221.4396	0	0.205	0.0	0.017	0.0	110.0
0.0	0.0	1	1	400.0	400.0	0	1	1	162.30544	221.4396	0	0.205	0.0	0.014	0.0	110.0
0.0	0.0	1	1	400.0	400.0	0	1	1	162.30544	221.4396	0	0.205	0.0	0.033	0.0	110.0
0.0	0.0	1	1	400.0	400.0	0	1	1	162.30544	221.4396	0	0.205	0.0	0.004	0.0	110.0
0.0	0.0	1	1	400.0	400.0	0	1	1	162.30544	221.4396	0	0.205	-0.001	-0.026	0.0	110.0
0.0	0.0	1	1	400.0	400.0	0	1	1	162.30544	221.4396	0	0.205	0.0	0.036	0.0	110.0
0.0	0.0	1	1	400.0	400.0	0	1	1	162.30544	221.4396	0	0.205	0.0	0.001	0.0	110.0
0.0	0.0	1	1	400.0	400.0	0	1	1	162.30544	221.4396	0	0.205	0.0	0.015	0.0	110.0
0.0	0.0	1	1	400.0	400.0	0	1	1	162.30544	221.4396	0	0.205	0.0	0.004	0.0	110.0
0.0	0.0	1	1	400.0	400.0	0	1	1	162.30544	221.4396	0	0.205	0.0	0.012	0.0	110.0
0.0	0.0	1	1	400.0	400.0	0	1	1	162.30544	221.4396	0	0.205	0.0	0.0	0.0	110.0
0.0	0.0	1	1	400.0	400.0	0	1	1	162.30544	221.4396	0	0.205	0.0	0.023	0.0	110.0
0.0	0.0	1	1	400.0	400.0	0	1	1	162.30544	221.4396	0	0.205	0.0	0.026	0.0	110.0
0.0	0.0	1	1	400.0	400.0	0	1	1	162.30544	221.4396	0	0.205	0.0	0.025	0.0	110.0
0.0	0.0	1	1	400.0	400.0	0	1	1	162.30544	221.4396	0	0.205	0.0	0.006	0.0	110.0
0.0	0.0	1	1	400.0	400.0	0	1	1	162.30544	221.4396	0	0.205	0.0	0.036	0.0	110.0
0.0	0.0	1	1	400.0	400.0	0	1	1	162.30544	221.4396	0	0.205	0.0	0.0	0.0	110.0
0.0	0.0	1	1	400.0	400.0	0	1	1	162.30544	221.4396	0	0.205	0.0	0.118	0.0	110.0
0.0	0.0	1	1	400.0	400.0	0	1	1	162.30544	221.4396	0	0.205	0.0	0.007	0.0	110.0
0.0	0.0	1	1	400.0	400.0	0	1	1	162.30544	221.4396	0	0.205	0.0	0.003	0.0	110.0
0.0	0.0	1	1	400.0	400.0	0	1	1	162.30544	221.4396	0	0.205	0.0	-0.008	0.0	110.0
0.0	0.0	1	1	400.0	400.0	0	1	1	162.30544	221.4396	0	0.205	0.0	0.003	0.0	110.0
0.0	0.0	1	1	400.0	400.0	0	1	1	162.30544	221.4396	0	0.205	0.0	0.021	0.0	110.0
0.0	0.0	1	1	400.0	400.0	0	1	1	162.30544	221.4396	0	0.205	0.0	0.011	0.0	110.0
0.0	0.0	1	1	400.0	400.0	0	1	1	162.30544	221.4396	0	0.205	-0.001	-0.015	0.0	110.0
0.0	0.0	1	1	400.0	400.0	0	1	1	162.30544	221.4396	0	0.205	0.0	-0.002	0.0	110.0
0.0	0.0	1	1	400.0	400.0	0	1	1	162.30544	221.4396	0	0.205	0.0	-0.002	0.0	110.0
0.0	0.0	1	1	400.0	400.0	0	1	1	162.30544	221.4396	0	0.205	0.0	0.005	0.0	110.0
0.0	0.0	1	1	400.0	400.0	0	1	1	162.30544	221.4396	0	0.205	0.0	0.013	0.0	110.0
0.0	0.0	1	1	400.0	400.0	0	1	1	162.30544	221.4396	0	0.205	-0.001	-0.061	0.0	110.0
0.0	0.0	1	1	400.0	400.0	0	1	1	162.30544	221.4396	0	0.205	0.0	-0.002	0.0	110.0
0.0	0.0	1	1	400.0	400.0	0	1	1	162.30544	221.4396	0	0.205	0.0	0.014	0.0	110.0
0.0	0.0	1	1	400.0	400.0	0	1	1	162.30544	221.4396	0	0.205	0.0	0.004	0.0	110.0
0.0	0.0	1	1	400.0	400.0	0	1	1	162.30544	221.4396	0	0.205	-0.001	-0.052	0.0	110.0
0.0	0.0	1	1	400.0	400.0	0	1	1	162.30544	221.4396	0	0.205	-0.001	-0.081	0.0	110.0
0.0	0.0	1	1	400.0	400.0	0	1	1	162.30544	221.4396	0	0.205	0.0	0.014	0.0	110.0
0.0	0.0	1	1	400.0	400.0	0	1	1	162.30544	221.4396	0	0.205	0.0	0.023	0.0	110.0
0.0	0.0	1	1	400.0	400.0	0	1	1	162.30544	221.4396	0	0.205	0.0	-0.007	0.0	110.0
0.0	0.0	1	1	400.0	400.0	0	1	1	162.30544	221.4396	0	0.205	0.0	0.172	0.0	110.0
0.0	0.0	1	1	400.0	400.0	0	1	1	162.30544	221.4396	0	0.205	-0.001	-0.031	0.0	110.0
0.0	0.0	1	1	400.0	400.0	0	1	1	162.30544	221.4396	0	0.205	-0.001	-0.055	0.0	110.0
0.0	0.0	1	1	400.0	400.0	0	1	1	162.30544	221.4396	0	0.205	0.0	-0.006	0.0	110.0
0.0	0.0	1	1	400.0	400.0	0	1	1	162.30544	221.4396	0	0.205	0.0	0.009	0.0	110.0
0.0	0.0	1	1	400.0	400.0	0	1	1	162.30544	221.4396	0	0.205	0.0	0.0	0.0	110.0
0.0	0.0	1	1	400.0	400.0	0	1	1	162.30544	221.4396	0	0.205	0.0	0.079	0.0	110.0
0.0	0.0	1	1	400.0	400.0	0	1	1	162.30544	221.4396	0	0.205	0.0	0.004	0.0	110.0
0.0	0.0	1	1	400.0	400.0	0	1	1	162.30544	221.4396	0	0.205	0.0	0.008	0.0	110.0
0.0	0.0	1	1	400.0	400.0	0	1	1	162.30544	221.4396	0	0.205	0.0	-0.008	0.0	110.0
0.0	0.0	1	1	400.0	400.0	0	1	1	162.30544	221.4396	0	0.205	0.0	-0.007	0.0	110.0
0.0	0.0	1	1	400.0	400.0	0	1	1	162.30544	221.4396	0	0.205	0.0	0.002	0.0	110.0
0.0	0.0	1	1	400.0	400.0	0	1	1	162.30544	221.4396	0	0.205	-0.001	-0.03	0.0	110.0
0.0	0.0	1	1	400.0	400.0	0	1	1	162.30544	221.4396	0	0.205	-0.001	-0.021	0.0	110.0
0.0	0.0	1	1	400.0	400.0	0	1	1	162.30544	221.4396	0	0.205	0.0	0.012	0.0	110.0
0.0	0.0	1	1	400.0	400.0	0	1	1	162.30544	221.4396	0	0.205	-0.001	-0.052	0.0	110.0
0.0	0.0	1	1	400.0	400.0	0	1	1	162.30544	221.4396	0	0.205	0.0	-0.009	0.0	110.0
0.0	0.0	1	1	400.0	400.0	0	1	1	162.30544	221.4396	0	0.205	0.0	0.008	0.0	110.0
0.0	0.0	1	1	400.0	400.0	0	1	1	162.30544	221.4396	0	0.205	0.0	0.049	0.0	110.0
0.0	0.0	1	1	400.0	400.0	0	1	1	162.30544	221.4396	0	0.205	0.0	0.032	0.0	110.0
0.0	0.0	1	1	400.0	400.0	0	1	1	162.30544	221.4396	0	0.205	0.0	0.005	0.0	110.0
0.0	0.0	1	1	400.0	400.0	0	1	1	162.30544	221.4396	0	0.205	-0.001	-0.015	0.0	110.0
0.0	0.0	1	1	400.0	400.0	0	1	1	162.30544	221.4396	0	0.205	0.0	0.071	0.0	110.0
0.0	0.0	1	1	400.0	400.0	0	1	1	162.30544	221.4396	0	0.205	0.0	0.023	0.0	110.0
0.0	0.0	1	1	400.0	400.0	0	1	1	162.30544	221.4396	0	0.205	0.0	-0.005	0.0	110.0
0.0	0.0	1	1	400.0	400.0	0	1	1	162.30544	221.4396	0	0.205	-0.001	-0.026	0.0	110.0
0.0	0.0	1	1	400.0	400.0	0	1	1	162.30544	221.4396	0	0.205	0.0	0.012	0.0	110.0
0.0	0.0	1	1	400.0	400.0	0	1	1	162.30544	221.4396	0	0.205	0.0	0.051	0.0	110.0
0.0	0.0	1	1	400.0	400.0	0	1	1	162.30544	221.4396	0	0.205	0.0	0.005	0.0	110.0
0.0	0.0	1	1	400.0	400.0	0	1	1	162.30544	221.4396	0	0.205	-0.001	-0.102	0.0	110.0
0.0	0.0	1	1	400.0	400.0	0	1	1	162.30544	221.4396	0	0.205	0.0	0.049	0.0	110.0
0.0	0.0	1	1	400.0	400.0	0	1	1	162.30544	221.4396	0	0.205	-0.001	-0.015	0.0	110.0
0.0	0.0	1	1	400.0	400.0	0	1	1	162.30544	221.4396	0	0.205	0.0	-0.006	0.0	110.0
0.0	0.0	1	1	400.0	400.0	0	1	1	162.30544	221.4396	0	0.205	-0.001	-0.02	0.0	110.0
0.0	0.0	1	1	400.0	400.0	0	1	1	162.30544	221.4396	0	0.205	0.0	0.042	0.0	110.0
0.0	0.0	1	1	400.0	400.0	0	1	1	162.30544	221.4396	0	0.205	0.0	0.021	0.0	110.0
-5555.5557	-400.0	1	1	400.0	400.0	0	1	1	162.30544	221.4396	1	0.205	0.0	-0.002	0.0	110.0
-5555.5557	-400.0	1	1	400.0	400.0	0	1	1	162.30544	221.4396	1	0.205	-0.001	-0.017	0.0	110.0
-5555.5557	-400.0	1	1	400.0	400.0	0	1	1	162.30544	221.4396	1	0.205	0.0	0.038	0.0	110.0
-5555.5557	-400.0	1	1	400.0	400.0	0	1	1	162.30544	221.4396	1	0.205	0.0	0.01	0.0	110.0
-5555.5557	-400.0	1	1	400.0	400.0	0	1	1	162.30544	221.4396	1	0.205	0.0	0.017	0.0	110.0
-5555.5557	-400.0	1	1	400.0	400.0	0	1	1	162.30544	221.4396	1	0.205	-0.003	-0.376	-0.392	110.0
-5555.5557	-400.0	1	1	400.0	400.0	0	1	1	162.30544	221.4396	1	0.205	-0.011	-1.019	-1.097	110.0
-5555.5557	-400.0	1	1	400.0	400.0	0	1	1	162.30544	221.4396	1	0.205	-0.019	-1.107	-1.097	110.0
-5555.5557	-400.0	1	1	400.0	400.0	0	1	1	162.30544	221.4396	1	0.204	-0.031	-1.653	-1.706	110.0
-5555.5557	-400.0	1	1	400.0	400.0	0	1	1	162.30544	221.4396	1	0.204	-0.045	-1.961	-1.978	110.0
-5555.5557	-400.0	1	1	400.0	400.0	0	1	1	162.30544	221.4396	1	0.204	-0.057	-1.958	-1.978	110.0
-5555.5557	-400.0	1	1	400.0	400.0	0	1	1	162.30544	221.4396	1	0.204	-0.072	-2.47	-2.467	110.0
-5555.5557	-400.0	1	1	400.0	400.0	0	1	1	162.30544	221.4396	1	0.204	-0.086	-2.51	-2.467	110.0
-5555.5557	-400.0	1	1	400.0	400.0	0	1	1	162.30544	221.4396	1	0.203	-0.1	-2.711	-2.686	110.0
-5555.5557	-400.0	1	1	400.0	400.0	0	1	1	162.30544	221.4396	1	0.203	-0.115	-3.092	-3.078	110.0
-5555.5557	-400.0	1	1	400.0	400.0	0	1	1	162.30544	221.4396	1	0.203	-0.128	-3.099	-3.078	110.0
-5555.5557	-400.0	1	1	400.0	400.0	0	1	1	162.30544	221.4396	1	0.203	-0.142	-3.247	-3.254	110.0
-5555.5557	-400.0	1	1	400.0	400.0	0	1	1	162.30544	221.4396	1	0.203	-0.156	-3.59	-3.569	110.0
-5555.5557	-400.0	1	1	400.0	400.0	0	1	1	162.30544	221.4396	1	0.203	-0.169	-3.6	-3.569	110.0
-5555.5557	-400.0	1	1	400.0	400.0	0	1	1	162.30544	221.4396	1	0.203	-0.182	-3.625	-3.709	110.0
-5555.5557	-400.0	1	1	400.0	400.0	0	1	1	162.30544	221.4396	1	0.203	-0.194	-3.787	-3.963	110.0
-5555.5557	-400.0	1	1	400.0	400.0	0	1	1	162.30544	221.4396	1	0.203	-0.207	-3.986	-3.963	110.0
-5555.5557	-400.0	1	1	400.0	400.0	0	1	1	162.30544	221.4396	1	0.203	-0.221	-4.178	-4.18	110.0
-5555.5557	-400.0	1	1	400.0	400.0	0	1	1	162.30544	221.4396	1	0.202	-0.233	-4.281	-4.18	110.0
-5555.5557	-400.0	1	1	400.0	400.0	0	1	1	162.30544	221.4396	1	0.202	-0.245	-4.234	-4.278	110.0
-5555.5557	-400.0	1	1	400.0	400.0	0	1	1	162.30544	221.4396	1	0.202	-0.257	-4.566	-4.453	110.0
-5555.5557	-400.0	1	1	400.0	400.0	0	1	1	162.30544	221.4396	1	0.202	-0.267	-4.351	-4.453	110.0
-5555.5557	-400.0	1	1	400.0	400.0	0	1	1	162.30544	221.4396	1	0.202	-0.278	-4.502	-4.531	110.0
-5555.5557	-400.0	1	1	400.0	400.0	0	1	1	162.30544	221.4396	1	0.202	-0.287	-4.524	-4.531	110.0
-5555.5557	-400.0	1	1	400.0	400.0	0	1	1	162.30544	221.4396	1	0.202	-0.297	-4.738	-4.672	110.0
-5555.5557	-400.0	1	1	400.0	400.0	0	1	1	162.30544	221.4396	1	0.202	-0.306	-4.731	-4.735	110.0
-5555.5557	-400.0	1	1	400.0	400.0	0	1	1	162.30544	221.4396	1	0.202	-0.314	-4.724	-4.735	110.0
-5555.5557	-400.0	1	1	400.0	400.0	0	1	1	162.30544	221.4396	1	0.202	-0.323	-4.804	-4.847	110.0
-5555.5557	-400.0	1	1	400.0	400.0	0	1	1	162.30544	221.4396	1	0.202	-0.331	-4.888	-4.898	110.0
-5555.5557	-400.0	1	1	400.0	400.0	0	1	1	162.30544	221.4396	1	0.201	-0.339	-4.873	-4.898	110.0
-5555.5557	-400.0	1	1	400.0	400.0	0	1	1	162.30544	221.4396	1	0.201	-0.346	-5.005	-4.988	110.0
-5555.5557	-400.0	1	1	400.0	400.0	0	1	1	162.30544	221.4396	1	0.201	-0.352	-5.0	-4.988	110.0
-5555.5557	-400.0	1	1	400.0	400.0	0	1	1	162.30544	221.4396	1	0.201	-0.359	-5.093	-5.029	110.0
-5555.5557	-400.0	1	1	400.0	400.0	0	1	1	162.30544	221.4396	1	0.201	-0.366	-5.118	-5.102	110.0
-5555.5557	-400.0	1	1	400.0	400.0	0	1	1	162.30544	221.4396	1	0.201	-0.371	-5.143	-5.102	110.0
-5555.5557	-400.0	1	1	400.0	400.0	0	1	1	162.30544	221.4396	1	0.201	-0.377	-5.127	-5.134	110.0
-5555.5557	-400.0	1	1	400.0	400.0	0	1	1	162.30544	221.4396	1	0.201	-0.383	-5.207	-5.192	110.0
-5555.5557	-400.0	1	1	400.0	400.0	0	1	1	162.30544	221.4396	1	0.2	-0.387	-5.187	-5.192	110.0
-5555.5557	-400.0	1	1	400.0	400.0	0	1	1	162.30544	221.4396	1	0.2	-0.391	-5.221	-5.218	110.0
-5555.5557	-400.0	1	1	400.0	400.0	0	1	1	162.30544	221.4396	1	0.2	-0.395	-5.241	-5.218	110.0
-5555.5557	-400.0	1	1	400.0	400.0	0	1	1	162.30544	221.4396	1	0.2	-0.399	-5.267	-5.265	110.0
-5555.5557	-400.0	1	1	400.0	400.0	0	1	1	162.30544	221.4396	1	0.2	-0.402	-5.292	-5.286	110.0
-5555.5557	-400.0	1	1	400.0	400.0	0	1	1	162.30544	221.4396	1	0.2	-0.405	-5.325	-5.286	110.0
-5555.5557	-400.0	1	1	400.0	400.0	0	1	1	162.30544	221.4396	1	0.2	-0.409	-5.362	-5.324	110.0
-5555.5557	-400.0	1	1	400.0	400.0	0	1	1	162.30544	221.4396	1	0.199	-0.413	-5.467	-5.34	110.0
-5555.5557	-400.0	1	1	400.0	400.0	0	1	1	162.30544	221.4396	1	0.199	-0.417	-5.356	-5.34	110.0
-5555.5557	-400.0	1	1	400.0	400.0	0	1	1	162.30544	221.4396	1	0.199	-0.421	-5.397	-5.371	110.0
-5555.5557	-400.0	1	1	400.0	400.0	0	1	1	162.30544	221.4396	1	0.199	-0.422	-5.163	-5.371	110.0
-5555.5557	-400.0	1	1	400.0	400.0	0	1	1	162.30544	221.4396	1	0.199	-0.424	-5.402	-5.384	110.0
-5555.5557	-400.0	1	1	400.0	400.0	0	1	1	162.30544	221.4396	1	0.199	-0.426	-5.398	-5.408	110.0
-5555.5557	-400.0	1	1	400.0	400.0	0	1	1	162.30544	221.4396	1	0.199	-0.428	-5.363	-5.408	110.0
-5555.5557	-400.0	1	1	400.0	400.0	1	1	1	162.30544	221.4396	1	0.199	-0.43	-5.387	-5.429	110.0
-5555.5557	-400.0	1	1	400.0	400.0	1	1	1	162.30544	221.4396	1	0.198	-0.431	-5.397	-5.438	110.0
-5555.5557	-400.0	1	1	400.0	400.0	1	1	1	162.30544	221.4396	1	0.198	-0.432	-5.466	-5.438	110.0
-5555.5557	-400.0	1	1	400.0	400.0	1	1	1	162.30544	221.4396	1	0.198	-0.434	-5.442	-5.455	110.0
-5555.5557	-400.0	1	1	400.0	400.0	1	1	1	162.30544	221.4396	1	0.198	-0.436	-5.462	-5.463	110.0
-5555.5557	-400.0	1	1	400.0	400.0	1	1	1	162.30544	221.4396	1	0.198	-0.438	-5.406	-5.463	110.0
-5555.5557	-400.0	1	1	400.0	400.0	1	1	1	162.30544	221.4396	1	0.198	-0.439	-5.501	-5.476	110.0
-5555.5557	-400.0	1	1	400.0	400.0	1	1	1	162.30544	221.4396	1	0.198	-0.441	-5.493	-5.476	110.0
-5555.5557	-400.0	1	1	400.0	400.0	1	1	1	162.30544	221.4396	1	0.198	-0.441	-5.482	-5.482	110.0
-5555.5557	-400.0	1	1	400.0	400.0	1	1	1	162.30544	221.4396	1	0.198	-0.441	-5.518	-5.488	110.0
-5555.5557	-400.0	1	1	400.0	400.0	1	1	1	162.30544	221.4396	1	0.198	-0.441	-5.521	-5.488	110.0
-5555.5557	-400.0	1	1	400.0	400.0	1	1	1	162.30544	221.4396	1	0.198	-0.441	-5.526	-5.502	110.0
-5555.5557	-400.0	1	1	400.0	400.0	1	1	1	162.30544	221.4396	1	0.198	-0.441	-5.526	-5.502	110.0
-5555.5557	-400.0	1	1	400.0	400.0	1	1	1	162.30544	221.4396	1	0.197	-0.441	-5.54	-5.507	110.0
-5555.5557	-400.0	1	1	400.0	400.0	1	1	1	162.30544	221.4396	1	0.197	-0.441	-5.5	-5.514	110.0
-5555.5557	-400.0	1	1	400.0	400.0	1	1	1	162.30544	221.4396	1	0.197	-0.442	-5.603	-5.514	110.0
-5555.5557	-400.0	1	1	400.0	400.0	1	1	1	162.30544	221.4396	1	0.197	-0.442	-5.512	-5.521	110.0
-5555.5557	-400.0	1	1	400.0	400.0	1	1	1	162.30544	221.4396	1	0.197	-0.443	-5.518	-5.523	110.0
-5555.5557	-400.0	1	1	400.0	400.0	1	1	1	162.30544	221.4396	1	0.197	-0.444	-5.501	-5.523	110.0
-5555.5557	-400.0	1	1	400.0	400.0	1	1	1	162.30544	221.4396	1	0.197	-0.444	-5.467	-5.529	110.0
-5555.5557	-400.0	1	1	400.0	400.0	1	1	1	162.30544	221.4396	1	0.197	-0.444	-5.523	-5.529	110.0
-5555.5557	-400.0	1	1	400.0	400.0	1	1	1	162.30544	221.4396	1	0.197	-0.445	-5.566	-5.531	110.0
-5555.5557	-400.0	1	1	400.0	400.0	1	1	1	162.30544	221.4396	1	0.197	-0.445	-5.533	-5.535	110.0
-5555.5557	-400.0	1	1	400.0	400.0	1	1	1	162.30544	221.4396	1	0.197	-0.445	-5.522	-5.535	110.0
-5555.5557	-400.0	1	1	400.0	400.0	1	1	1	162.30544	221.4396	1	0.197	-0.445	-5.556	-5.537	110.0
-5555.5557	-400.0	1	1	400.0	400.0	1	1	1	162.30544	221.4396	1	0.197	-0.446	-5.564	-5.541	110.0
-5555.5557	-400.0	1	1	400.0	400.0	1	1	1	162.30544	221.4396	1	0.197	-0.446	-5.52	-5.541	110.0
-5555.5557	-400.0	1	1	400.0	400.0	1	1	1	162.30544	221.4396	1	0.197	-0.446	-5.525	-5.543	110.0
-5555.5557	-400.0	1	1	400.0	400.0	1	1	1	162.30544	221.4396	1	0.197	-0.446	-5.543	-5.544	110.0
-5555.5557	-400.0	1	1	400.0	400.0	1	1	1	162.30544	221.4396	1	0.197	-0.448	-5.598	-5.544	110.0
-5555.5557	-400.0	1	1	400.0	400.0	1	1	1	162.30544	221.4396	1	0.197	-0.45	-5.571	-5.547	110.0
-5555.5557	-400.0	1	1	400.0	400.0	1	1	1	162.30544	221.4396	1	0.197	-0.451	-5.575	-5.547	110.0
-5555.5557	-400.0	1	1	400.0	400.0	1	1	1	162.30544	221.4396	1	0.197	-0.451	-5.537	-5.548	110.0
-5555.5557	-400.0	1	1	400.0	400.0	1	1	1	162.30544	221.4396	1	0.197	-0.451	-5.54	-5.55	110.0
-5555.5557	-400.0	1	1	400.0	400.0	1	1	1	162.30544	221.4396	1	0.197	-0.451	-5.555	-5.55	110.0
-5555.5557	-400.0	1	1	400.0	400.0	1	1	1	162.30544	221.4396	1	0.196	-0.451	-5.542	-5.55	110.0
-5555.5557	-400.0	1	1	400.0	400.0	1	1	1	162.30544	221.4396	1	0.196	-0.452	-5.558	-5.55	110.0
-5555.5557	-400.0	1	1	400.0	400.0	1	1	1	162.30544	221.4396	1	0.196	-0.452	-5.526	-5.552	110.0
-5555.5557	-400.0	1	1	400.0	400.0	1	1	1	162.30544	221.4396	1	0.196	-0.454	-5.563	-5.553	110.0
-5555.5557	-400.0	1	1	400.0	400.0	1	1	1	162.30544	221.4396	1	0.196	-0.455	-5.546	-5.553	110.0
-5555.5557	-400.0	1	1	400.0	400.0	1	1	1	162.30544	221.4396	1	0.196	-0.456	-5.544	-5.554	110.0
-5555.5557	-400.0	1	1	400.0	400.0	1	1	1	162.30544	221.4396	1	0.196	-0.457	-5.551	-5.554	110.0
-5555.5557	-400.0	1	1	400.0	400.0	1	1	1	162.30544	221.4396	1	0.196	-0.458	-5.563	-5.554	110.0
-5555.5557	-400.0	1	1	400.0	400.0	1	1	1	162.30544	221.4396	1	0.196	-0.459	-5.582	-5.555	110.0
-5555.5557	-400.0	1	1	400.0	400.0	1	1	1	162.30544	221.4396	1	0.196	-0.46	-5.548	-5.555	110.0
-5555.5557	-400.0	1	1	400.0	400.0	1	1	1	162.30544	221.4396	1	0.196	-0.461	-5.589	-5.556	110.0
-5555.5557	-400.0	1	1	400.0	400.0	1	1	1	162.30544	221.4396	1	0.196	-0.461	-5.562	-5.556	110.0
-5555.5557	-400.0	1	1	400.0	400.0	1	1	1	162.30544	221.4396	1	0.196	-0.461	-5.574	-5.556	110.0
-5555.5557	-400.0	1	1	400.0	400.0	1	1	1	162.30544	221.4396	1	0.196	-0.461	-5.566	-5.557	110.0
-5555.5557	-400.0	1	1	400.0	400.0	1	1	1	162.30544	221.4396	1	0.196	-0.46	-5.556	-5.557	110.0
-5555.5557	-400.0	1	1	400.0	400.0	1	1	1	162.30544	221.4396	1	0.196	-0.46	-5.436	-5.557	110.0
-5555.5557	-400.0	1	1	400.0	400.0	1	1	1	162.30544	221.4396	1	0.196	-0.461	-5.571	-5.559	110.0
-5555.5557	-400.0	1	1	400.0	400.0	1	1	1	162.30544	221.4396	1	0.196	-0.46	-5.538	-5.559	110.0
-5555.5557	-400.0	1	1	400.0	400.0	1	1	1	162.30544	221.4396	1	0.196	-0.461	-5.562	-5.559	110.0
-5555.5557	-400.0	1	1	400.0	400.0	1	1	1	162.30544	221.4396	1	0.196	-0.46	-5.549	-5.559	110.0
-5555.5557	-400.0	1	1	400.0	400.0	1	1	1	162.30544	221.4396	1	0.196	-0.461	-5.576	-5.559	110.0
-5555.5557	-400.0	1	1	400.0	400.0	1	1	1	162.30544	221.4396	1	0.196	-0.461	-5.587	-5.56	110.0
-5555.5557	-400.0	1	1	400.0	400.0	1	1	1	162.30544	221.4396	1	0.196	-0.46	-5.437	-5.56	110.0
-5555.5557	-400.0	1	1	400.0	400.0	1	1	1	162.30544	221.4396	1	0.196	-0.461	-5.587	-5.56	110.0
-5555.5557	-400.0	1	1	400.0	400.0	1	1	1	162.30544	221.4396	1	0.196	-0.46	-5.521	-5.56	110.0
-5555.5557	-400.0	1	1	400.0	400.0	1	1	1	162.30544	221.4396	1	0.196	-0.461	-5.594	-5.56	110.0
-5555.5557	-400.0	1	1	400.0	400.0	1	1	1	162.30544	221.4396	1	0.196	-0.461	-5.627	-5.56	110.0
-5555.5557	-400.0	1	1	400.0	400.0	1	1	1	162.30544	221.4396	1	0.196	-0.46	-5.54	-5.56	110.0
-5555.5557	-400.0	1	1	400.0	400.0	1	1	1	162.30544	221.4396	1	0.196	-0.461	-5.593	-5.56	110.0
-5555.5557	-400.0	1	1	400.0	400.0	1	1	1	162.30544	221.4396	1	0.196	-0.46	-5.54	-5.56	110.0
-5555.5557	-400.0	1	1	400.0	400.0	1	1	1	162.30544	221.4396	1	0.196	-0.461	-5.58	-5.56	110.0
-5555.5557	-400.0	1	1	400.0	400.0	1	1	1	162.30544	221.4396	1	0.196	-0.461	-5.718	-5.56	110.0
-5555.5557	-400.0	1	1	400.0	400.0	1	1	1	162.30544	221.4396	1	0.195	-0.46	-5.541	-5.56	110.0
-5555.5557	-400.0	1	1	400.0	400.0	1	1	1	162.30544	221.4396	1	0.195	-0.46	-5.549	-5.56	110.0
-5555.5557	-400.0	1	1	400.0	400.0	1	1	1	162.30544	221.4396	1	0.195	-0.46	-5.497	-5.56	110.0
-5555.5557	-400.0	1	1	400.0	400.0	1	1	1	162.30544	221.4396	1	0.195	-0.46	-5.551	-5.56	110.0
-5555.5557	-400.0	1	1	400.0	400.0	1	1	1	162.30544	221.4396	1	0.195	-0.461	-5.703	-5.56	110.0
-5555.5557	-400.0	1	1	400.0	400.0	1	1	1	162.30544	221.4396	1	0.195	-0.46	-5.554	-5.561	110.0
-5555.5557	-400.0	1	1	400.0	400.0	1	1	1	162.30544	221.4396	1	0.195	-0.461	-5.589	-5.561	110.0
-5555.5557	-400.0	1	1	400.0	400.0	1	1	1	162.30544	221.4396	1	0.195	-0.461	-5.595	-5.561	110.0
-5555.5557	-400.0	1	1	400.0	400.0	1	1	1	162.30544	221.4396	1	0.195	-0.461	-5.558	-5.561	110.0
-5555.5557	-400.0	1	1	400.0	400.0	1	1	1	162.30544	221.4396	1	0.195	-0.461	-5.585	-5.561	110.0
-5555.5557	-400.0	1	1	400.0	400.0	1	1	1	162.30544	221.4396	1	0.195	-0.461	-5.7	-5.561	110.0
-5555.5557	-400.0	1	1	400.0	400.0	1	1	1	162.30544	221.4396	1	0.195	-0.461	-5.576	-5.561	110.0
-5555.5557	-400.0	1	1	400.0	400.0	1	1	1	162.30544	221.4396	1	0.195	-0.46	-5.517	-5.561	110.0
-5555.5557	-400.0	1	1	400.0	400.0	1	1	1	162.30544	221.4396	1	0.195	-0.46	-5.524	-5.561	110.0
-5555.5557	-400.0	1	1	400.0	400.0	1	1	1	162.30544	221.4396	1	0.195	-0.46	-5.517	-5.561	110.0
-5555.5557	-400.0	1	1	400.0	400.0	1	1	1	162.30544	221.4396	1	0.195	-0.461	-5.619	-5.561	110.0
-5555.5557	-400.0	1	1	400.0	400.0	1	1	1	162.30544	221.4396	1	0.195	-0.46	-5.543	-5.561	110.0
-5555.5557	-400.0	1	1	400.0	400.0	1	1	1	162.30544	221.4396	1	0.195	-0.46	-5.551	-5.561	110.0
-5555.5557	-400.0	1	1	400.0	400.0	1	1	1	162.30544	221.4396	1	0.195	-0.46	-5.541	-5.561	110.0
-5555.5557	-400.0	1	1	400.0	400.0	1	1	1	162.30544	221.4396	1	0.195	-0.46	-5.515	-5.561	110.0
-5555.5557	-400.0	1	1	400.0	400.0	1	1	1	162.30544	221.4396	1	0.194	-0.461	-5.59	-5.561	110.0
-5555.5557	-400.0	1	1	400.0	400.0	1	1	1	162.30544	221.4396	1	0.194	-0.46	-5.536	-5.561	110.0
-5555.5557	-400.0	1	1	400.0	400.0	1	1	1	162.30544	221.4396	1	0.194	-0.46	-5.556	-5.561	110.0
-5555.5557	-400.0	1	1	400.0	400.0	1	1	1	162.30544	221.4396	1	0.194	-0.461	-5.647	-5.561	110.0
-5555.5557	-400.0	1	1	400.0	400.0	1	1	1	162.30544	221.4396	1	0.194	-0.461	-5.587	-5.561	110.0
-5555.5557	-400.0	1	1	400.0	400.0	1	1	1	162.30544	221.4396	1	0.194	-0.461	-5.586	-5.561	110.0
-5555.5557	-400.0	1	1	400.0	400.0	1	1	1	162.30544	221.4396	1	0.194	-0.46	-5.374	-5.561	110.0
-5555.5557	-400.0	1	1	400.0	400.0	1	1	1	162.30544	221.4396	1	0.194	-0.46	-5.531	-5.561	110.0
-5555.5557	-400.0	1	1	400.0	400.0	1	1	1	162.30544	221.4396	1	0.194	-0.461	-5.571	-5.561	110.0
-5555.5557	-400.0	1	1	400.0	400.0	1	1	1	162.30544	221.4396	1	0.194	-0.46	-5.527	-5.561	110.0
-5555.5557	-400.0	1	1	400.0	400.0	1	1	1	162.30544	221.4396	1	0.194	-0.46	-5.535	-5.561	110.0
-5555.5557	-400.0	1	1	400.0	400.0	1	1	1	162.30544	221.4396	1	0.194	-0.461	-5.574	-5.561	110.0
-5555.5557	-400.0	1	1	400.0	400.0	1	1	1	162.30544	221.4396	1	0.194	-0.461	-5.582	-5.561	110.0
-5555.5557	-400.0	1	1	400.0	400.0	1	1	1	162.30544	221.4396	1	0.194	-0.461	-5.571	-5.561	110.0
-5555.5557	-400.0	1	1	400.0	400.0	1	1	1	162.30544	221.4396	1	0.194	-0.46	-5.519	-5.561	110.0
-5555.5557	-400.0	1	1	400.0	400.0	1	1	1	162.30544	221.4396	1	0.194	-0.461	-5.571	-5.561	110.0
-5555.5557	-400.0	1	1	400.0	400.0	1	1	1	162.30544	221.4396	1	0.193	-0.46	-5.532	-5.561	110.0
-5555.5557	-400.0	1	1	400.0	400.0	1	1	1	162.30544	221.4396	1	0.193	-0.46	-5.542	-5.561	110.0
-5555.5557	-400.0	1	1	400.0	400.0	1	1	1	162.30544	221.4396	1	0.193	-0.461	-5.584	-5.561	110.0
-5555.5557	-400.0	1	1	400.0	400.0	1	1	1	162.30544	221.4396	1	0.193	-0.461	-5.559	-5.561	110.0
-5555.5557	-400.0	1	1	400.0	400.0	1	1	1	162.30544	221.4396	1	0.193	-0.46	-5.525	-5.561	110.0
-5555.5557	-400.0	1	1	400.0	400.0	1	1	1	162.30544	221.4396	1	0.193	-0.461	-5.571	-5.561	110.0
-5555.5557	-400.0	1	1	400.0	400.0	1	1	1	162.30544	221.4396	1	0.193	-0.461	-5.564	-5.561	110.0
-5555.5557	-400.0	1	1	400.0	400.0	1	1	1	162.30544	221.4396	1	0.193	-0.46	-5.517	-5.561	110.0
-5555.5557	-400.0	1	1	400.0	400.0	1	1	1	162.30544	221.4396	1	0.193	-0.46	-5.522	-5.561	110.0
-5555.5557	-400.0	1	1	400.0	400.0	1	1	1	162.30544	221.4396	1	0.193	-0.461	-5.589	-5.561	110.0
-5555.5557	-400.0	1	1	400.0	400.0	1	1	1	162.30544	221.4396	1	0.193	-0.461	-5.777	-5.561	110.0
-5555.5557	-400.0	1	1	400.0	400.0	1	1	1	162.30544	221.4396	1	0.193	-0.461	-5.561	-5.561	110.0
-5555.5557	-400.0	1	1	400.0	400.0	1	1	1	162.30544	221.4396	1	0.193	-0.461	-5.58	-5.561	110.0
-5555.5557	-400.0	1	1	400.0	400.0	1	1	1	162.30544	221.4396	1	0.193	-0.461	-5.575	-5.561	110.0
-5555.5557	-400.0	1	1	400.0	400.0	1	1	1	162.30544	221.4396	1	0.193	-0.461	-5.612	-5.561	110.0
-5555.5557	-400.0	1	1	400.0	400.0	1	1	1	162.30544	221.4396	1	0.193	-0.461	-5.67	-5.561	110.0
-5555.5557	-400.0	1	1	400.0	400.0	1	1	1	162.30544	221.4396	1	0.193	-0.461	-5.563	-5.561	110.0
-5555.5557	-400.0	1	1	400.0	400.0	1	1	1	162.30544	221.4396	1	0.193	-0.461	-5.623	-5.561	110.0
-5555.5557	-400.0	1	1	400.0	400.0	1	1	1	162.30544	221.4396	1	0.193	-0.46	-5.551	-5.561	110.0
-5555.5557	-400.0	1	1	400.0	400.0	1	1	1	162.30544	221.4396	1	0.193	-0.461	-5.561	-5.561	110.0
-5555.5557	-400.0	1	1	400.0	400.0	1	1	1	162.30544	221.4396	1	0.192	-0.461	-5.588	-5.561	110.0
-5555.5557	-400.0	1	1	400.0	400.0	1	1	1	162.30544	221.4396	1	0.192	-0.461	-5.573	-5.561	110.0
-5555.5557	-400.0	1	1	400.0	400.0	1	1	1	162.30544	221.4396	1	0.192	-0.461	-5.57	-5.561	110.0
-5555.5557	-400.0	1	1	400.0	400.0	1	1	1	162.30544	221.4396	1	0.192	-0.461	-5.619	-5.561	110.0
-5555.5557	-400.0	1	1	400.0	400.0	1	1	1	162.30544	221.4396	1	0.192	-0.46	-5.543	-5.561	110.0
-5555.5557	-400.0	1	1	400.0	400.0	1	1	1	162.30544	221.4396	1	0.192	-0.46	-5.554	-5.561	110.0
-5555.5557	-400.0	1	1	400.0	400.0	1	1	1	162.30544	221.4396	1	0.192	-0.46	-5.531	-5.561	110.0
-5555.5557	-400.0	1	1	400.0	400.0	1	1	1	162.30544	221.4396	1	0.192	-0.46	-5.519	-5.561	110.0
-5555.5557	-400.0	1	1	400.0	400.0	1	1	1	162.30544	221.4396	1	0.192	-0.46	-5.521	-5.561	110.0
-5555.5557	-400.0	1	1	400.0	400.0	1	1	1	162.30544	221.4396	1	0.192	-0.461	-5.566	-5.561	110.0
-5555.5557	-400.0	1	1	400.0	400.0	1	1	1	162.30544	221.4396	1	0.192	-0.46	-5.5	-5.561	110.0
-5555.5557	-400.0	1	1	400.0	400.0	1	1	1	162.30544	221.4396	1	0.192	-0.46	-5.528	-5.561	110.0
-5555.5557	-400.0	1	1	400.0	400.0	1	1	1	162.30544	221.4396	1	0.192	-0.461	-5.6	-5.561	110.0
-5555.5557	-400.0	1	1	400.0	400.0	1	1	1	162.30544	221.4396	1	0.192	-0.46	-5.542	-5.561	110.0
-5555.5557	-400.0	1	1	400.0	400.0	1	1	1	162.30544	221.4396	1	0.192	-0.461	-5.557	-5.561	110.0
-5555.5557	-400.0	1	1	400.0	400.0	1	1	1	162.30544	221.4396	1	0.192	-0.461	-5.588	-5.561	110.0
-5555.5557	-400.0	1	1	400.0	400.0	1	1	1	162.30544	221.4396	1	0.192	-0.461	-5.585	-5.561	110.0
-5555.5557	-400.0	1	1	400.0	400.0	1	1	1	162.30544	221.4396	1	0.192	-0.46	-5.5	-5.561	110.0
-5555.5557	-400.0	1	1	400.0	400.0	1	1	1	162.30544	221.4396	1	0.192	-0.461	-5.575	-5.561	110.0
-5555.5557	-400.0	1	1	400.0	400.0	1	1	1	162.30544	221.4396	1	0.192	-0.461	-5.575	-5.561	110.0
-5555.5557	-400.0	1	1	400.0	400.0	1	1	1	162.30544	221.4396	1	0.192	-0.46	-5.543	-5.561	110.0
-5555.5557	-400.0	1	1	400.0	400.0	1	1	1	162.30544	221.4396	1	0.192	-0.461	-5.558	-5.561	110.0
-5555.5557	-400.0	1	1	400.0	400.0	1	1	1	162.30544	221.4396	1	0.192	-0.46	-5.548	-5.561	110.0
-5555.5557	-400.0	1	1	400.0	400.0	1	1	1	162.30544	221.4396	1	0.192	-0.461	-5.58	-5.561	110.0
-5555.5557	-400.0	1	1	400.0	400.0	1	1	1	162.30544	221.4396	1	0.192	-0.46	-5.544	-5.561	110.0
-5555.5557	-400.0	1	1	400.0	400.0	1	1	1	162.30544	221.4396	1	0.192	-0.461	-5.569	-5.561	110.0
-5555.5557	-400.0	1	1	400.0	400.0	1	1	1	162.30544	221.4396	1	0.192	-0.46	-5.519	-5.561	110.0
-5555.5557	-400.0	1	1	400.0	400.0	1	1	1	162.30544	221.4396	1	0.192	-0.46	-5.493	-5.561	110.0
-5555.5557	-400.0	1	1	400.0	400.0	1	1	1	162.30544	221.4396	1	0.192	-0.461	-5.587	-5.561	110.0
-5555.5557	-400.0	1	1	400.0	400.0	1	1	1	162.30544	221.4396	1	0.192	-0.46	-5.519	-5.561	110.0
-5555.5557	-400.0	1	1	400.0	400.0	1	1	1	162.30544	221.4396	1	0.192	-0.461	-5.561	-5.561	110.0
-5555.5557	-400.0	1	1	400.0	400.0	1	1	1	162.30544	221.4396	1	0.191	-0.461	-5.565	-5.561	110.0
-5555.5557	-400.0	1	1	400.0	400.0	1	1	1	162.30544	221.4396	1	0.191	-0.46	-5.519	-5.561	110.0
-5555.5557	-400.0	1	1	400.0	400.0	1	1	1	162.30544	221.4396	1	0.191	-0.461	-5.688	-5.561	110.0
-5555.5557	-400.0	1	1	400.0	400.0	1	1	1	162.30544	221.4396	1	0.191	-0.461	-5.581	-5.561	110.0
-5555.5557	-400.0	1	1	400.0	400.0	1	1	1	162.30544	221.4396	1	0.191	-0.461	-5.706	-5.561	110.0
-5555.5557	-400.0	1	1	400.0	400.0	1	1	1	162.30544	221.4396	1	0.191	-0.46	-5.524	-5.561	110.0
-5555.5557	-400.0	1	1	400.0	400.0	1	1	1	162.30544	221.4396	1	0.191	-0.461	-5.567	-5.561	110.0
-5555.5557	-400.0	1	1	400.0	400.0	1	1	1	162.30544	221.4396	1	0.191	-0.46	-5.541	-5.561	110.0
-5555.5557	-400.0	1	1	400.0	400.0	1	1	1	162.30544	221.4396	1	0.191	-0.46	-5.53	-5.561	110.0
-5555.5557	-400.0	1	1	400.0	400.0	1	1	1	162.30544	221.4396	1	0.191	-0.46	-5.51	-5.561	110.0
-5555.5557	-400.0	1	1	400.0	400.0	1	1	1	162.30544	221.4396	1	0.191	-0.461	-5.567	-5.561	110.0
-5555.5557	-400.0	1	1	400.0	400.0	1	1	1	162.30544	221.4396	1	0.191	-0.461	-5.602	-5.561	110.0
-5555.5557	-400.0	1	1	400.0	400.0	1	1	1	162.30544	221.4396	1	0.191	-0.461	-5.579	-5.561	110.0
-5555.5557	-400.0	1	1	400.0	400.0	1	1	1	162.30544	221.4396	1	0.191	-0.46	-5.55	-5.561	110.0
-5555.5557	-400.0	1	1	400.0	400.0	1	1	1	162.30544	221.4396	1	0.191	-0.461	-5.617	-5.561	110.0
-5555.5557	-400.0	1	1	400.0	400.0	1	1	1	162.30544	221.4396	1	0.191	-0.46	-5.505	-5.561	110.0
-5555.5557	-400.0	1	1	400.0	400.0	1	1	1	162.30544	221.4396	1	0.191	-0.461	-5.624	-5.561	110.0
-5555.5557	-400.0	1	1	400.0	400.0	1	1	1	162.30544	221.4396	1	0.191	-0.461	-5.561	-5.561	110.0
-5555.5557	-400.0	1	1	400.0	400.0	1	1	1	162.30544	221.4396	1	0.191	-0.461	-5.628	-5.561	110.0
-5555.5557	-400.0	1	1	400.0	400.0	1	1	1	162.30544	221.4396	1	0.191	-0.461	-5.581	-5.561	110.0
-5555.5557	-400.0	1	1	400.0	400.0	1	1	1	162.30544	221.4396	1	0.191	-0.461	-5.575	-5.561	110.0
-5555.5557	-400.0	1	1	400.0	400.0	1	1	1	162.30544	221.4396	1	0.191	-0.461	-5.582	-5.561	110.0
-5555.5557	-400.0	1	1	400.0	400.0	1	1	1	162.30544	221.4396	1	0.191	-0.461	-5.605	-5.561	110.0
-5555.5557	-400.0	1	1	400.0	400.0	1	1	1	162.30544	221.4396	1	0.191	-0.462	-5.798	-5.561	110.0
-5555.5557	-400.0	1	1	400.0	400.0	1	1	1	162.30544	221.4396	1	0.191	-0.462	-5.565	-5.561	110.0
-5555.5557	-400.0	1	1	400.0	400.0	1	1	1	162.30544	221.4396	1	0.191	-0.461	-5.59	-5.561	110.0
-5555.5557	-400.0	1	1	400.0	400.0	1	1	1	162.30544	221.4396	1	0.191	-0.461	-5.587	-5.561	110.0
-5555.5557	-400.0	1	1	400.0	400.0	1	1	1	162.30544	221.4396	1	0.191	-0.46	-5.487	-5.561	110.0
-5555.5557	-400.0	1	1	400.0	400.0	1	1	1	162.30544	221.4396	1	0.191	-0.461	-5.584	-5.561	110.0
-5555.5557	-400.0	1	1	400.0	400.0	1	1	1	162.30544	221.4396	1	0.191	-0.461	-5.601	-5.561	110.0
-5555.5557	-400.0	1	1	400.0	400.0	1	1	1	162.30544	221.4396	1	0.191	-0.46	-5.526	-5.561	110.0
-5555.5557	-400.0	1	1	400.0	400.0	1	1	1	162.30544	221.4396	1	0.191	-0.46	-5.332	-5.561	110.0
-5555.5557	-400.0	1	1	400.0	400.0	1	1	1	162.30544	221.4396	1	0.191	-0.461	-5.621	-5.561	110.0
-5555.5557	-400.0	1	1	400.0	400.0	1	1	1	162.30544	221.4396	1	0.191	-0.461	-5.598	-5.561	110.0
-5555.5557	-400.0	1	1	400.0	400.0	1	1	1	162.30544	221.4396	1	0.191	-0.46	-5.499	-5.561	110.0
-5555.5557	-400.0	1	1	400.0	400.0	1	1	1	162.30544	221.4396	1	0.191	-0.46	-5.513	-5.561	110.0
-5555.5557	-400.0	1	1	400.0	400.0	1	1	1	162.30544	221.4396	1	0.191	-0.461	-5.611	-5.561	110.0
-5555.5557	-400.0	1	1	400.0	400.0	1	1	1	162.30544	221.4396	1	0.191	-0.461	-5.656	-5.561	110.0
-5555.5557	-400.0	1	1	400.0	400.0	1	1	1	162.30544	221.4396	1	0.191	-0.461	-5.557	-5.561	110.0
-5555.5557	-400.0	1	1	400.0	400.0	1	1	1	162.30544	221.4396	1	0.191	-0.461	-5.573	-5.561	110.0
-5555.5557	-400.0	1	1	400.0	400.0	1	1	1	162.30544	221.4396	1	0.191	-0.461	-5.608	-5.561	110.0
-5555.5557	-400.0	1	1	400.0	400.0	1	1	1	162.30544	221.4396	1	0.191	-0.46	-5.535	-5.561	110.0
-5555.5557	-400.0	1	1	400.0	400.0	1	1	1	162.30544	221.4396	1	0.191	-0.461	-5.56	-5.561	110.0
-5555.5557	-400.0	1	1	400.0	400.0	1	1	1	162.30544	221.4396	1	0.191	-0.461	-5.611	-5.561	110.0
-5555.5557	-400.0	1	1	400.0	400.0	1	1	1	162.30544	221.4396	1	0.191	-0.461	-5.568	-5.561	110.0
-5555.5557	-400.0	1	1	400.0	400.0	1	1	1	162.30544	221.4396	1	0.191	-0.461	-5.561	-5.561	110.0
-5555.5557	-400.0	1	1	400.0	400.0	1	1	1	162.30544	221.4396	1	0.191	-0.46	-5.545	-5.561	110.0
-5555.5557	-400.0	1	1	400.0	400.0	1	1	1	162.30544	221.4396	1	0.191	-0.461	-5.608	-5.561	110.0
-5555.5557	-400.0	1	1	400.0	400.0	1	1	1	162.30544	221.4396	1	0.191	-0.46	-5.526	-5.561	110.0
-5555.5557	-400.0	1	1	400.0	400.0	1	1	1	162.30544	221.4396	1	0.191	-0.461	-5.576	-5.561	110.0
-5555.5557	-400.0	1	1	400.0	400.0	1	1	1	162.30544	221.4396	1	0.191	-0.461	-5.569	-5.561	110.0
0.0	0.0	1	1	400.0	400.0	1	1	1	162.30544	221.4396	0	0.191	-0.46	-5.536	-5.561	110.0
0.0	0.0	1	1	400.0	400.0	1	1	1	162.30544	221.4396	0	0.191	-0.461	-5.561	-5.561	110.0
0.0	0.0	1	1	400.0	400.0	1	1	1	162.30544	221.4396	0	0.191	-0.46	-5.556	-5.561	110.0
0.0	0.0	1	1	400.0	400.0	1	1	1	162.30544	221.4396	0	0.191	-0.458	-5.142	-5.168	110.0
0.0	0.0	1	1	400.0	400.0	1	1	1	162.30544	221.4396	0	0.191	-0.456	-5.157	-5.168	110.0
0.0	0.0	1	1	400.0	400.0	1	1	1	162.30544	221.4396	0	0.191	-0.45	-4.792	-4.803	110.0
0.0	0.0	1	1	400.0	400.0	1	1	1	162.30544	221.4396	0	0.191	-0.439	-4.113	-4.147	110.0
0.0	0.0	1	1	400.0	400.0	1	1	1	162.30544	221.4396	0	0.191	-0.431	-4.116	-4.147	110.0
0.0	0.0	1	1	400.0	400.0	1	1	1	162.30544	221.4396	0	0.191	-0.417	-3.594	-3.581	110.0
0.0	0.0	1	1	400.0	400.0	1	1	1	162.30544	221.4396	0	0.191	-0.404	-3.394	-3.328	110.0
0.0	0.0	1	1	400.0	400.0	1	1	1	162.30544	221.4396	0	0.191	-0.391	-3.297	-3.328	110.0
0.0	0.0	1	1	400.0	400.0	1	1	1	162.30544	221.4396	0	0.191	-0.375	-2.882	-2.874	110.0
0.0	0.0	1	1	400.0	400.0	1	1	1	162.30544	221.4396	0	0.192	-0.361	-2.844	-2.874	110.0
0.0	0.0	1	1	400.0	400.0	1	1	1	162.30544	221.4396	0	0.192	-0.347	-2.586	-2.671	110.0
0.0	0.0	1	1	400.0	400.0	1	1	1	162.30544	221.4396	0	0.192	-0.332	-2.31	-2.306	110.0
0.0	0.0	1	1	400.0	400.0	1	1	1	162.30544	221.4396	0	0.192	-0.318	-2.298	-2.306	110.0
0.0	0.0	1	1	400.0	400.0	1	1	1	162.30544	221.4396	0	0.192	-0.304	-2.161	-2.143	110.0
0.0	0.0	1	1	400.0	400.0	1	1	1	162.30544	221.4396	0	0.192	-0.289	-1.858	-1.85	110.0
0.0	0.0	1	1	400.0	400.0	1	1	1	162.30544	221.4396	0	0.192	-0.275	-1.851	-1.85	110.0
0.0	0.0	1	1	400.0	400.0	1	1	1	162.30544	221.4396	0	0.193	-0.261	-1.609	-1.598	110.0
0.0	0.0	1	1	400.0	400.0	1	1	1	162.30544	221.4396	0	0.193	-0.248	-1.585	-1.485	110.0
0.0	0.0	1	1	400.0	400.0	1	1	1	162.30544	221.4396	0	0.193	-0.236	-1.5	-1.485	110.0
0.0	0.0	1	1	400.0	400.0	1	1	1	162.30544	221.4396	0	0.193	-0.224	-1.271	-1.282	110.0
0.0	0.0	1	1	400.0	400.0	1	1	1	162.30544	221.4396	0	0.193	-0.212	-1.171	-1.282	110.0
0.0	0.0	1	1	400.0	400.0	1	1	1	162.30544	221.4396	0	0.193	-0.201	-1.313	-1.191	110.0
0.0	0.0	1	1	400.0	400.0	1	1	1	162.30544	221.4396	0	0.193	-0.19	-1.055	-1.029	110.0
0.0	0.0	1	1	400.0	400.0	1	1	1	162.30544	221.4396	0	0.193	-0.18	-0.994	-1.029	110.0
0.0	0.0	1	1	400.0	400.0	1	1	1	162.30544	221.4396	0	0.193	-0.171	-0.979	-0.956	110.0
0.0	0.0	1	1	400.0	400.0	1	1	1	162.30544	221.4396	0	0.193	-0.162	-1.047	-0.825	110.0
0.0	0.0	1	1	400.0	400.0	1	1	1	162.30544	221.4396	0	0.193	-0.153	-0.805	-0.825	110.0
0.0	0.0	1	1	400.0	400.0	1	1	1	162.30544	221.4396	0	0.193	-0.145	-0.748	-0.767	110.0
0.0	0.0	1	1	400.0	400.0	1	1	1	162.30544	221.4396	0	0.193	-0.137	-0.794	-0.767	110.0
0.0	0.0	1	1	400.0	400.0	1	1	1	162.30544	221.4396	0	0.193	-0.129	-0.687	-0.662	110.0
0.0	0.0	1	1	400.0	400.0	1	1	1	162.30544	221.4396	0	0.193	-0.121	-0.614	-0.615	110.0
0.0	0.0	1	1	400.0	400.0	1	1	1	162.30544	221.4396	0	0.193	-0.114	-0.593	-0.615	110.0
0.0	0.0	1	1	400.0	400.0	1	1	1	162.30544	221.4396	0	0.193	-0.107	-0.534	-0.531	110.0
0.0	0.0	1	1	400.0	400.0	1	1	1	162.30544	221.4396	0	0.193	-0.101	-0.555	-0.531	110.0
0.0	0.0	1	1	400.0	400.0	1	1	1	162.30544	221.4396	0	0.193	-0.094	-0.446	-0.493	110.0
0.0	0.0	1	1	400.0	400.0	1	1	1	162.30544	221.4396	0	0.193	-0.088	-0.442	-0.426	110.0
0.0	0.0	1	1	400.0	400.0	1	1	1	162.30544	221.4396	0	0.193	-0.082	-0.407	-0.426	110.0
0.0	0.0	1	1	400.0	400.0	1	1	1	162.30544	221.4396	0	0.193	-0.077	-0.405	-0.396	110.0
0.0	0.0	1	1	400.0	400.0	1	1	1	162.30544	221.4396	0	0.193	-0.073	-0.346	-0.341	110.0
0.0	0.0	1	1	400.0	400.0	1	1	1	162.30544	221.4396	0	0.193	-0.069	-0.334	-0.341	110.0
0.0	0.0	1	1	400.0	400.0	1	1	1	162.30544	221.4396	0	0.193	-0.065	-0.324	-0.317	110.0
0.0	0.0	1	1	400.0	400.0	1	1	1	162.30544	221.4396	0	0.193	-0.061	-0.336	-0.317	110.0
0.0	0.0	1	1	400.0	400.0	1	1	1	162.30544	221.4396	0	0.193	-0.057	-0.252	-0.274	110.0
0.0	0.0	1	1	400.0	400.0	1	1	1	162.30544	221.4396	0	0.193	-0.055	-0.454	-0.254	110.0
0.0	0.0	1	1	400.0	400.0	1	1	1	162.30544	221.4396	0	0.193	-0.052	-0.237	-0.254	110.0
0.0	0.0	1	1	400.0	400.0	1	1	1	162.30544	221.4396	0	0.193	-0.048	-0.222	-0.219	110.0
0.0	0.0	1	1	400.0	400.0	1	1	1	162.30544	221.4396	0	0.193	-0.044	-0.222	-0.204	110.0
0.0	0.0	1	1	400.0	400.0	1	1	1	162.30544	221.4396	0	0.193	-0.041	-0.274	-0.204	110.0
0.0	0.0	1	1	400.0	400.0	1	1	1	162.30544	221.4396	0	0.193	-0.038	-0.196	-0.176	110.0
0.0	0.0	1	1	400.0	400.0	1	1	1	162.30544	221.4396	0	0.193	-0.036	-0.151	-0.176	110.0
0.0	0.0	1	1	400.0	400.0	1	1	1	162.30544	221.4396	0	0.193	-0.035	-0.195	-0.152	110.0
0.0	0.0	1	1	400.0	400.0	1	1	1	162.30544	221.4396	0	0.193	-0.033	-0.128	-0.141	110.0
0.0	0.0	1	1	400.0	400.0	1	1	1	162.30544	221.4396	0	0.193	-0.031	-0.144	-0.141	110.0
0.0	0.0	1	1	400.0	400.0	1	1	1	162.30544	221.4396	0	0.193	-0.029	-0.141	-0.121	110.0
0.0	0.0	1	1	400.0	400.0	1	1	1	162.30544	221.4396	0	0.193	-0.027	-0.137	-0.113	110.0
0.0	0.0	1	1	400.0	400.0	1	1	1	162.30544	221.4396	0	0.193	-0.025	-0.175	-0.113	110.0
0.0	0.0	1	1	400.0	400.0	1	1	1	162.30544	221.4396	0	0.193	-0.024	-0.286	-0.097	110.0
0.0	0.0	1	1	400.0	400.0	1	1	1	162.30544	221.4396	0	0.193	-0.022	-0.036	-0.097	110.0
0.0	0.0	1	1	400.0	400.0	1	1	1	162.30544	221.4396	0	0.193	-0.02	-0.054	-0.09	110.0
0.0	0.0	1	1	400.0	400.0	1	1	1	162.30544	221.4396	0	0.193	-0.02	-0.067	-0.078	110.0
0.0	0.0	1	1	400.0	400.0	1	1	1	162.30544	221.4396	0	0.193	-0.02	-0.084	-0.078	110.0
0.0	0.0	1	1	400.0	400.0	1	1	1	162.30544	221.4396	0	0.193	-0.02	-0.098	-0.072	110.0
0.0	0.0	1	1	400.0	400.0	1	1	1	162.30544	221.4396	0	0.193	-0.02	-0.079	-0.062	110.0
0.0	0.0	1	1	400.0	400.0	1	1	1	162.30544	221.4396	0	0.193	-0.02	-0.069	-0.062	110.0
0.0	0.0	1	1	400.0	400.0	1	1	1	162.30544	221.4396	0	0.193	-0.019	0.051	-0.058	110.0
0.0	0.0	1	1	400.0	400.0	1	1	1	162.30544	221.4396	0	0.193	-0.019	-0.056	-0.058	110.0
0.0	0.0	1	1	400.0	400.0	1	1	1	162.30544	221.4396	0	0.193	-0.018	0.04	-0.049	110.0
0.0	0.0	1	1	400.0	400.0	1	1	1	162.30544	221.4396	0	0.193	-0.017	-0.088	-0.043	110.0
0.0	0.0	1	1	400.0	400.0	1	1	1	162.30544	221.4396	0	0.193	-0.017	-0.034	-0.043	110.0
0.0	0.0	1	1	400.0	400.0	1	1	1	162.30544	221.4396	0	0.193	-0.017	-0.034	-0.039	110.0
0.0	0.0	1	1	400.0	400.0	1	1	1	162.30544	221.4396	0	0.193	-0.016	-0.081	-0.039	110.0
0.0	0.0	1	1	400.0	400.0	1	1	1	162.30544	221.4396	0	0.193	-0.015	-0.023	-0.037	110.0
0.0	0.0	1	1	400.0	400.0	1	1	1	162.30544	221.4396	0	0.193	-0.014	0.001	-0.031	110.0
0.0	0.0	1	1	400.0	400.0	1	1	1	162.30544	221.4396	0	0.193	-0.014	-0.028	-0.031	110.0
0.0	0.0	1	1	400.0	400.0	1	1	1	162.30544	221.4396	0	0.193	-0.014	-0.015	-0.027	110.0
0.0	0.0	1	1	400.0	400.0	1	1	1	162.30544	221.4396	0	0.193	-0.014	-0.054	-0.025	110.0
0.0	0.0	1	1	400.0	400.0	1	1	1	162.30544	221.4396	0	0.193	-0.014	-0.032	-0.025	110.0
0.0	0.0	1	1	400.0	400.0	1	1	1	162.30544	221.4396	0	0.193	-0.013	-0.054	-0.021	110.0
0.0	0.0	1	1	400.0	400.0	1	1	1	162.30544	221.4396	0	0.193	-0.013	-0.06	-0.02	110.0
0.0	0.0	1	1	400.0	400.0	1	1	1	162.30544	221.4396	0	0.193	-0.013	-0.079	-0.02	110.0
0.0	0.0	1	1	400.0	400.0	1	1	1	162.30544	221.4396	0	0.193	-0.012	-0.027	-0.017	110.0
0.0	0.0	1	1	400.0	400.0	1	1	1	162.30544	221.4396	0	0.193	-0.012	-0.027	-0.014	110.0
0.0	0.0	1	1	400.0	400.0	1	1	1	162.30544	221.4396	0	0.193	-0.01	0.001	-0.014	110.0
0.0	0.0	1	1	400.0	400.0	1	1	1	162.30544	221.4396	0	0.193	-0.009	-0.001	-0.013	110.0
0.0	0.0	1	1	400.0	400.0	1	1	1	162.30544	221.4396	0	0.193	-0.007	-0.01	-0.013	110.0
0.0	0.0	1	1	400.0	400.0	1	1	1	162.30544	221.4396	0	0.193	-0.006	-0.026	-0.011	110.0
0.0	0.0	1	1	400.0	400.0	1	1	1	162.30544	221.4396	0	0.193	-0.005	0.017	-0.01	110.0
0.0	0.0	1	1	400.0	400.0	1	1	1	162.30544	221.4396	0	0.193	-0.004	0.008	-0.01	110.0
0.0	0.0	1	1	400.0	400.0	1	1	1	162.30544	221.4396	0	0.193	-0.003	-0.006	-0.009	110.0
0.0	0.0	1	1	400.0	400.0	1	1	1	162.30544	221.4396	0	0.193	-0.001	0.063	-0.009	110.0
0.0	0.0	1	1	400.0	400.0	1	1	1	162.30544	221.4396	0	0.193	-0.001	-0.035	-0.008	110.0
0.0	0.0	1	1	400.0	400.0	1	1	1	162.30544	221.4396	0	0.193	-0.001	-0.046	-0.007	110.0
0.0	0.0	1	1	400.0	400.0	1	1	1	162.30544	221.4396	0	0.193	-0.001	-0.066	-0.007	110.0
0.0	0.0	1	1	400.0	400.0	1	1	1	162.30544	221.4396	0	0.193	0.0	-0.003	-0.006	110.0
0.0	0.0	1	1	400.0	400.0	1	1	1	162.30544	221.4396	0	0.193	-0.001	-0.031	-0.005	110.0
0.0	0.0	1	1	400.0	400.0	1	1	1	162.30544	221.4396	0	0.193	0.0	-0.003	-0.005	110.0
0.0	0.0	1	1	400.0	400.0	1	1	1	162.30544	221.4396	0	0.193	-0.001	-0.025	-0.004	110.0
0.0	0.0	1	1	400.0	400.0	1	1	1	162.30544	221.4396	0	0.193	0.0	0.002	-0.004	110.0
0.0	0.0	1	1	400.0	400.0	1	1	1	162.30544	221.4396	0	0.193	-0.001	-0.014	-0.004	110.0
0.0	0.0	1	1	400.0	400.0	1	1	1	162.30544	221.4396	0	0.193	-0.001	-0.103	-0.003	110.0
0.0	0.0	1	1	400.0	400.0	1	1	1	162.30544	221.4396	0	0.193	-0.001	-0.033	-0.003	110.0
0.0	0.0	1	1	400.0	400.0	1	1	1	162.30544	221.4396	0	0.193	-0.001	-0.06	-0.003	110.0
0.0	0.0	1	1	400.0	400.0	1	1	1	162.30544	221.4396	0	0.193	-0.001	-0.039	-0.002	110.0
0.0	0.0	1	1	400.0	400.0	1	1	1	162.30544	221.4396	0	0.193	-0.001	-0.012	-0.002	110.0
0.0	0.0	1	1	400.0	400.0	1	1	1	162.30544	221.4396	0	0.193	0.0	-0.01	-0.002	110.0
0.0	0.0	1	1	400.0	400.0	1	1	1	162.30544	221.4396	0	0.193	0.0	0.004	-0.001	110.0
0.0	0.0	1	1	400.0	400.0	1	1	1	162.30544	221.4396	0	0.193	-0.001	-0.025	-0.001	110.0
0.0	0.0	1	1	400.0	400.0	1	1	1	162.30544	221.4396	0	0.193	-0.001	-0.021	-0.001	110.0
0.0	0.0	1	1	400.0	400.0	1	1	1	162.30544	221.4396	0	0.193	0.0	0.005	-0.001	110.0
0.0	0.0	1	1	400.0	400.0	1	1	1	162.30544	221.4396	0	0.193	0.0	0.011	-0.001	110.0
0.0	0.0	1	1	400.0	400.0	1	1	1	162.30544	221.4396	0	0.193	0.0	0.01	-0.001	110.0
0.0	0.0	1	1	400.0	400.0	1	1	1	162.30544	221.4396	0	0.193	0.0	0.008	-0.001	110.0
0.0	0.0	1	1	400.0	400.0	1	1	1	162.30544	221.4396	0	0.193	-0.001	-0.027	0.0	110.0
0.0	0.0	1	1	400.0	400.0	1	1	1	162.30544	221.4396	0	0.193	0.0	-0.008	0.0	110.0
0.0	0.0	1	1	400.0	400.0	1	1	1	162.30544	221.4396	0	0.193	0.0	0.018	0.0	110.0
0.0	0.0	1	1	400.0	400.0	1	1	1	162.30544	221.4396	0	0.193	-0.001	-0.013	0.0	110.0
0.0	0.0	1	1	400.0	400.0	1	1	1	162.30544	221.4396	0	0.193	0.0	0.006	0.0	110.0
0.0	0.0	1	1	400.0	400.0	1	1	1	162.30544	221.4396	0	0.193	-0.001	-0.032	0.0	110.0
0.0	0.0	1	1	400.0	400.0	1	1	1	162.30544	221.4396	0	0.193	-0.001	-0.024	0.0	110.0
0.0	0.0	1	1	400.0	400.0	1	1	1	162.30544	221.4396	0	0.193	0.0	0.026	0.0	110.0
0.0	0.0	1	1	400.0	400.0	1	1	1	162.30544	221.4396	0	0.193	0.0	0.019	0.0	110.0
0.0	0.0	1	1	400.0	400.0	1	1	1	162.30544	221.4396	0	0.193	-0.001	-0.122	0.0	110.0
0.0	0.0	1	1	400.0	400.0	1	1	1	162.30544	221.4396	0	0.193	0.0	-0.001	0.0	110.0
0.0	0.0	1	1	400.0	400.0	1	1	1	162.30544	221.4396	0	0.193	0.0	-0.01	0.0	110.0
0.0	0.0	1	1	400.0	400.0	1	1	1	162.30544	221.4396	0	0.193	0.0	0.1	0.0	110.0
0.0	0.0	1	1	400.0	400.0	1	1	1	162.30544	221.4396	0	0.193	0.0	-0.003	0.0	110.0
0.0	0.0	1	1	400.0	400.0	1	1	1	162.30544	221.4396	0	0.193	0.0	0.019	0.0	110.0
0.0	0.0	1	1	400.0	400.0	1	1	1	162.30544	221.4396	0	0.193	0.0	-0.003	0.0	110.0
0.0	0.0	1	1	400.0	400.0	1	1	1	162.30544	221.4396	0	0.193	-0.001	-0.02	0.0	110.0
0.0	0.0	1	1	400.0	400.0	1	1	1	162.30544	221.4396	0	0.193	-0.001	-0.073	0.0	110.0
0.0	0.0	1	1	400.0	400.0	1	1	1	162.30544	221.4396	0	0.193	-0.001	-0.018	0.0	110.0
0.0	0.0	1	1	400.0	400.0	1	1	1	162.30544	221.4396	0	0.193	-0.001	-0.014	0.0	110.0
0.0	0.0	1	1	400.0	400.0	1	1	1	162.30544	221.4396	0	0.193	0.0	-0.004	0.0	110.0
0.0	0.0	1	1	400.0	400.0	1	1	1	162.30544	221.4396	0	0.193	0.0	0.005	0.0	110.0
0.0	0.0	1	1	400.0	400.0	1	1	1	162.30544	221.4396	0	0.193	-0.001	-0.016	0.0	110.0
0.0	0.0	1	1	400.0	400.0	1	1	1	162.30544	221.4396	0	0.193	-0.001	-0.014	0.0	110.0
0.0	0.0	1	1	400.0	400.0	1	1	1	162.30544	221.4396	0	0.193	0.0	-0.011	0.0	110.0
0.0	0.0	1	1	400.0	400.0	1	1	1	162.30544	221.4396	0	0.193	0.0	0.162	0.0	110.0
0.0	0.0	1	1	400.0	400.0	1	1	1	162.30544	221.4396	0	0.193	-0.001	-0.019	0.0	110.0
0.0	0.0	1	1	400.0	400.0	1	1	1	162.30544	221.4396	0	0.193	-0.001	-0.018	0.0	110.0
0.0	0.0	1	1	400.0	400.0	1	1	1	162.30544	221.4396	0	0.193	0.0	-0.008	0.0	110.0
0.0	0.0	1	1	400.0	400.0	1	1	1	162.30544	221.4396	0	0.193	-0.001	-0.036	0.0	110.0
0.0	0.0	1	1	400.0	400.0	1	1	1	162.30544	221.4396	0	0.193	0.0	0.027	0.0	110.0
0.0	0.0	1	1	400.0	400.0	1	1	1	162.30544	221.4396	0	0.193	-0.001	-0.017	0.0	110.0
0.0	0.0	1	1	400.0	400.0	1	1	1	162.30544	221.4396	0	0.193	-0.001	-0.021	0.0	110.0
0.0	0.0	1	1	400.0	400.0	1	1	1	162.30544	221.4396	0	0.193	0.0	0.046	0.0	110.0
0.0	0.0	1	1	400.0	400.0	1	1	1	162.30544	221.4396	0	0.193	0.0	-0.01	0.0	110.0
0.0	0.0	1	1	400.0	400.0	1	1	1	162.30544	221.4396	0	0.193	0.0	-0.001	0.0	110.0
0.0	0.0	1	1	400.0	400.0	1	1	1	162.30544	221.4396	0	0.193	0.0	0.052	0.0	110.0
0.0	0.0	1	1	400.0	400.0	1	1	1	162.30544	221.4396	0	0.193	0.0	0.08	0.0	110.0
0.0	0.0	1	1	400.0	400.0	1	1	1	162.30544	221.4396	0	0.193	-0.001	-0.048	0.0	110.0
0.0	0.0	1	1	400.0	400.0	1	1	1	162.30544	221.4396	0	0.193	-0.001	-0.19	0.0	110.0
0.0	0.0	1	1	400.0	400.0	1	1	1	162.30544	221.4396	0	0.193	0.0	0.04	0.0	110.0
0.0	0.0	1	1	400.0	400.0	1	1	1	162.30544	221.4396	0	0.193	0.0	-0.001	0.0	110.0
0.0	0.0	1	1	400.0	400.0	1	1	1	162.30544	221.4396	0	0.193	0.0	-0.003	0.0	110.0
0.0	0.0	1	1	400.0	400.0	1	1	1	162.30544	221.4396	0	0.193	0.0	-0.002	0.0	110.0
0.0	0.0	1	1	400.0	400.0	1	1	1	162.30544	221.4396	0	0.193	0.0	0.009	0.0	110.0
0.0	0.0	1	1	400.0	400.0	1	1	1	162.30544	221.4396	0	0.193	0.0	-0.001	0.0	110.0
0.0	0.0	1	1	400.0	400.0	1	1	1	162.30544	221.4396	0	0.193	0.0	-0.003	0.0	110.0
0.0	0.0	1	1	400.0	400.0	1	1	1	162.30544	221.4396	0	0.193	-0.001	-0.021	0.0	110.0
0.0	0.0	1	1	400.0	400.0	1	1	1	162.30544	221.4396	0	0.193	-0.001	-0.043	0.0	110.0
0.0	0.0	1	1	400.0	400.0	1	1	1	162.30544	221.4396	0	0.193	-0.001	-0.013	0.0	110.0
0.0	0.0	1	1	400.0	400.0	1	1	1	162.30544	221.4396	0	0.193	0.0	0.009	0.0	110.0
0.0	0.0	1	1	400.0	400.0	1	1	1	162.30544	221.4396	0	0.193	-0.001	-0.041	0.0	110.0
0.0	0.0	1	1	400.0	400.0	1	1	1	162.30544	221.4396	0	0.193	0.0	0.011	0.0	110.0
0.0	0.0	1	1	400.0	400.0	1	1	1	162.30544	221.4396	0	0.193	-0.001	-0.033	0.0	110.0
0.0	0.0	1	1	400.0	400.0	1	1	1	162.30544	221.4396	0	0.193	0.0	0.023	0.0	110.0
0.0	0.0	1	1	400.0	400.0	1	1	1	162.30544	221.4396	0	0.193	0.0	-0.001	0.0	110.0
0.0	0.0	1	1	400.0	400.0	1	1	1	162.30544	221.4396	0	0.193	-0.001	-0.036	0.0	110.0
0.0	0.0	1	1	400.0	400.0	1	1	1	162.30544	221.4396	0	0.193	0.0	-0.005	0.0	110.0
0.0	0.0	1	1	400.0	400.0	1	1	1	162.30544	221.4396	0	0.193	0.0	0.027	0.0	110.0
0.0	0.0	1	1	400.0	400.0	1	1	1	162.30544	221.4396	0	0.193	-0.001	-0.065	0.0	110.0
0.0	0.0	1	1	400.0	400.0	1	1	1	162.30544	221.4396	0	0.193	0.0	0.001	0.0	110.0
0.0	0.0	1	1	400.0	400.0	1	1	1	162.30544	221.4396	0	0.193	-0.001	-0.115	0.0	110.0
0.0	0.0	1	1	400.0	400.0	1	1	1	162.30544	221.4396	0	0.193	0.0	0.002	0.0	110.0
0.0	0.0	1	1	400.0	400.0	1	1	1	162.30544	221.4396	0	0.193	-0.001	-0.028	0.0	110.0
0.0	0.0	1	1	400.0	400.0	1	1	1	162.30544	221.4396	0	0.193	-0.001	-0.031	0.0	110.0
0.0	0.0	1	1	400.0	400.0	1	1	1	162.30544	221.4396	0	0.193	0.0	0.013	0.0	110.0
0.0	0.0	1	1	400.0	400.0	1	1	1	162.30544	221.4396	0	0.193	0.0	-0.006	0.0	110.0
0.0	0.0	1	1	400.0	400.0	1	1	1	162.30544	221.4396	0	0.193	-0.001	-0.017	0.0	110.0
0.0	0.0	1	1	400.0	400.0	1	1	1	162.30544	221.4396	0	0.193	0.0	0.004	0.0	110.0
0.0	0.0	1	1	400.0	400.0	1	1	1	162.30544	221.4396	0	0.193	0.0	-0.006	0.0	110.0
0.0	0.0	1	1	400.0	400.0	1	1	1	162.30544	221.4396	0	0.193	0.0	0.007	0.0	110.0
0.0	0.0	1	1	400.0	400.0	1	1	1	162.30544	221.4396	0	0.193	-0.001	-0.119	0.0	110.0
0.0	0.0	1	1	400.0	400.0	1	1	1	162.30544	221.4396	0	0.193	-0.001	-0.045	0.0	110.0
0.0	0.0	1	1	400.0	400.0	1	1	1	162.30544	221.4396	0	0.193	0.0	0.002	0.0	110.0
0.0	0.0	1	1	400.0	400.0	1	1	1	162.30544	221.4396	0	0.193	0.0	0.022	0.0	110.0
0.0	0.0	1	1	400.0	400.0	1	1	1	162.30544	221.4396	0	0.193	-0.001	-0.016	0.0	110.0
0.0	0.0	1	1	400.0	400.0	1	1	1	162.30544	221.4396	0	0.193	0.0	0.019	0.0	110.0
0.0	0.0	1	1	400.0	400.0	1	1	1	162.30544	221.4396	0	0.193	-0.001	-0.034	0.0	110.0
0.0	0.0	1	1	400.0	400.0	1	1	1	162.30544	221.4396	0	0.193	0.0	0.008	0.0	110.0
0.0	0.0	1	1	400.0	400.0	1	1	1	162.30544	221.4396	0	0.193	0.0	0.034	0.0	110.0
0.0	0.0	1	1	400.0	400.0	1	1	1	162.30544	221.4396	0	0.193	0.0	0.018	0.0	110.0
0.0	0.0	1	1	400.0	400.0	1	1	1	162.30544	221.4396	0	0.193	0.0	0.066	0.0	110.0
0.0	0.0	1	1	400.0	400.0	1	1	1	162.30544	221.4396	0	0.193	-0.001	-0.019	0.0	110.0
0.0	0.0	1	1	400.0	400.0	1	1	1	162.30544	221.4396	0	0.193	-0.001	-0.041	0.0	110.0
0.0	0.0	1	1	400.0	400.0	1	1	1	162.30544	221.4396	0	0.193	-0.001	-0.02	0.0	110.0
0.0	0.0	1	1	400.0	400.0	1	1	1	162.30544	221.4396	0	0.193	0.0	0.0	0.0	110.0
0.0	0.0	1	1	400.0	400.0	1	1	1	162.30544	221.4396	0	0.193	-0.001	-0.208	0.0	110.0
0.0	0.0	1	1	400.0	400.0	1	1	1	162.30544	221.4396	0	0.193	0.0	-0.009	0.0	110.0
0.0	0.0	1	1	400.0	400.0	1	1	1	162.30544	221.4396	0	0.193	-0.001	-0.028	0.0	110.0
0.0	0.0	1	1	400.0	400.0	1	1	1	162.30544	221.4396	0	0.193	-0.001	-0.049	0.0	110.0
0.0	0.0	1	1	400.0	400.0	1	1	1	162.30544	221.4396	0	0.193	-0.001	-0.021	0.0	110.0
0.0	0.0	1	1	400.0	400.0	1	1	1	162.30544	221.4396	0	0.193	0.0	-0.008	0.0	110.0
0.0	0.0	1	1	400.0	400.0	1	1	1	162.30544	221.4396	0	0.193	0.0	-0.002	0.0	110.0
0.0	0.0	1	1	400.0	400.0	1	1	1	162.30544	221.4396	0	0.193	-0.001	-0.032	0.0	110.0
0.0	0.0	1	1	400.0	400.0	1	1	1	162.30544	221.4396	0	0.193	0.0	0.045	0.0	110.0
0.0	0.0	1	1	400.0	400.0	1	1	1	162.30544	221.4396	0	0.193	0.0	0.022	0.0	110.0
0.0	0.0	1	1	400.0	400.0	1	1	1	162.30544	221.4396	0	0.193	0.0	0.0	0.0	110.0
0.0	0.0	1	1	400.0	400.0	1	1	1	162.30544	221.4396	0	0.193	-0.001	-0.013	0.0	110.0
0.0	0.0	1	1	400.0	400.0	1	1	1	162.30544	221.4396	0	0.193	-0.001	-0.041	0.0	110.0
0.0	0.0	1	1	400.0	400.0	1	1	1	162.30544	221.4396	0	0.193	0.0	0.014	0.0	110.0
0.0	0.0	1	1	400.0	400.0	1	1	1	162.30544	221.4396	0	0.193	0.0	0.009	0.0	110.0
0.0	0.0	1	1	400.0	400.0	1	1	1	162.30544	221.4396	0	0.193	0.0	0.018	0.0	110.0
0.0	0.0	1	1	400.0	400.0	1	1	1	162.30544	221.4396	0	0.193	0.0	0.011	0.0	110.0
0.0	0.0	1	1	400.0	400.0	1	1	1	162.30544	221.4396	0	0.193	0.0	0.026	0.0	110.0
0.0	0.0	1	1	400.0	400.0	1	1	1	162.30544	221.4396	0	0.193	0.0	-0.011	0.0	110.0
0.0	0.0	1	1	400.0	400.0	1	1	1	162.30544	221.4396	0	0.193	0.0	0.004	0.0	110.0
0.0	0.0	1	1	400.0	400.0	1	1	1	162.30544	221.4396	0	0.193	-0.001	-0.124	0.0	110.0
0.0	0.0	1	1	400.0	400.0	1	1	1	162.30544	221.4396	0	0.193	0.0	0.003	0.0	110.0
0.0	0.0	1	1	400.0	400.0	1	1	1	162.30544	221.4396	0	0.193	-0.001	-0.043	0.0	110.0
0.0	0.0	1	1	400.0	400.0	1	1	1	162.30544	221.4396	0	0.193	0.0	0.022	0.0	110.0
0.0	0.0	1	1	400.0	400.0	1	1	1	162.30544	221.4396	0	0.193	0.0	-0.001	0.0	110.0
0.0	0.0	1	1	400.0	400.0	1	1	1	162.30544	221.4396	0	0.193	-0.001	-0.024	0.0	110.0
0.0	0.0	1	1	400.0	400.0	1	1	1	162.30544	221.4396	0	0.193	0.0	0.115	0.0	110.0
0.0	0.0	1	1	400.0	400.0	1	1	1	162.30544	221.4396	0	0.193	0.0	0.001	0.0	110.0
0.0	0.0	1	1	400.0	400.0	1	1	1	162.30544	221.4396	0	0.193	-0.001	-0.027	0.0	110.0
0.0	0.0	1	1	400.0	400.0	1	1	1	162.30544	221.4396	0	0.193	-0.001	-0.014	0.0	110.0
0.0	0.0	1	1	400.0	400.0	1	1	1	162.30544	221.4396	0	0.193	0.0	0.014	0.0	110.0
0.0	0.0	1	1	400.0	400.0	1	1	1	162.30544	221.4396	0	0.193	-0.001	-0.046	0.0	110.0
0.0	0.0	1	1	400.0	400.0	1	1	1	162.30544	221.4396	0	0.193	0.0	0.013	0.0	110.0
0.0	0.0	1	1	400.0	400.0	1	1	1	162.30544	221.4396	0	0.193	0.0	0.002	0.0	110.0
0.0	0.0	1	1	400.0	400.0	1	1	1	162.30544	221.4396	0	0.193	0.0	0.013	0.0	110.0
0.0	0.0	1	1	400.0	400.0	1	1	1	162.30544	221.4396	0	0.193	0.0	-0.003	0.0	110.0
0.0	0.0	1	1	400.0	400.0	1	1	1	162.30544	221.4396	0	0.193	0.0	0.027	0.0	110.0
0.0	0.0	1	1	400.0	400.0	1	1	1	162.30544	221.4396	0	0.193	0.0	0.016	0.0	110.0
0.0	0.0	1	1	400.0	400.0	1	1	1	162.30544	221.4396	0	0.193	-0.001	-0.015	0.0	110.0
0.0	0.0	1	1	400.0	400.0	1	1	1	162.30544	221.4396	0	0.193	-0.001	-0.053	0.0	110.0
0.0	0.0	1	1	400.0	400.0	1	1	1	162.30544	221.4396	0	0.193	-0.001	-0.169	0.0	110.0
0.0	0.0	1	1	400.0	400.0	1	1	1	162.30544	221.4396	0	0.193	0.0	0.014	0.0	110.0
0.0	0.0	1	1	400.0	400.0	1	1	1	162.30544	221.4396	0	0.193	-0.001	-0.017	0.0	110.0
0.0	0.0	1	1	400.0	400.0	1	1	1	162.30544	221.4396	0	0.193	0.0	0.007	0.0	110.0
0.0	0.0	1	1	400.0	400.0	1	1	1	162.30544	221.4396	0	0.193	0.0	-0.009	0.0	110.0
0.0	0.0	1	1	400.0	400.0	1	1	1	162.30544	221.4396	0	0.193	-0.001	-0.019	0.0	110.0
0.0	0.0	1	1	400.0	400.0	1	1	1	162.30544	221.4396	0	0.193	0.0	0.025	0.0	110.0
0.0	0.0	1	1	400.0	400.0	1	1	1	162.30544	221.4396	0	0.193	-0.001	-0.024	0.0	110.0
0.0	0.0	1	1	400.0	400.0	1	1	1	162.30544	221.4396	0	0.193	-0.001	-0.015	0.0	110.0
0.0	0.0	1	1	400.0	400.0	1	1	1	162.30544	221.4396	0	0.193	0.0	-0.004	0.0	110.0
0.0	0.0	1	1	400.0	400.0	1	1	1	162.30544	221.4396	0	0.193	0.0	0.028	0.0	110.0
0.0	0.0	1	1	400.0	400.0	1	1	1	162.30544	221.4396	0	0.193	0.0	0.009	0.0	110.0
0.0	0.0	1	1	400.0	400.0	1	1	1	162.30544	221.4396	0	0.193	0.0	0.112	0.0	110.0
0.0	0.0	1	1	400.0	400.0	1	1	1	162.30544	221.4396	0	0.193	0.0	0.0	0.0	110.0
0.0	0.0	1	1	400.0	400.0	1	1	1	162.30544	221.4396	0	0.193	-0.001	-0.012	0.0	110.0
0.0	0.0	1	1	400.0	400.0	1	1	1	162.30544	221.4396	0	0.193	-0.001	-0.193	0.0	110.0
0.0	0.0	1	1	400.0	400.0	1	1	1	162.30544	221.4396	0	0.193	-0.001	-0.019	0.0	110.0
0.0	0.0	1	1	400.0	400.0	1	1	1	162.30544	221.4396	0	0.193	0.0	0.003	0.0	110.0
0.0	0.0	1	1	400.0	400.0	1	1	1	162.30544	221.4396	0	0.193	0.0	0.012	0.0	110.0
5555.5557	400.0	1	2	300.99503	400.0	0	1	2	162.30544	221.4396	1	0.193	0.0	0.001	0.0	110.0
5555.5557	400.0	1	2	300.99503	400.0	0	1	2	162.30544	221.4396	1	0.193	-0.001	-0.026	0.0	110.0
5555.5557	400.0	1	2	300.99503	400.0	0	1	2	162.30544	221.4396	1	0.193	0.0	0.181	0.392	110.0
5555.5557	400.0	1	2	300.99503	400.0	0	1	2	162.30544	221.4396	1	0.193	0.002	0.349	0.392	110.0
5555.5557	400.0	1	2	300.99503	400.0	0	1	2	162.30544	221.4396	1	0.194	0.01	1.108	1.097	110.0
5555.5557	400.0	1	2	300.99503	400.0	0	1	2	162.30544	221.4396	1	0.194	0.02	1.289	1.413	110.0
5555.5557	400.0	1	2	300.99503	400.0	0	1	2	162.30544	221.4396	1	0.194	0.03	1.414	1.413	110.0
5555.5557	400.0	1	2	300.99503	400.0	0	1	2	162.30544	221.4396	1	0.194	0.044	1.969	1.978	110.0
5555.5557	400.0	1	2	300.99503	400.0	0	1	2	162.30544	221.4396	1	0.194	0.056	1.991	1.978	110.0
5555.5557	400.0	1	2	300.99503	400.0	0	1	2	162.30544	221.4396	1	0.195	0.069	2.249	2.232	110.0
5555.5557	400.0	1	2	300.99503	400.0	0	1	2	162.30544	221.4396	1	0.195	0.085	2.676	2.686	110.0
5555.5557	400.0	1	2	300.99503	400.0	0	1	2	162.30544	221.4396	1	0.195	0.099	2.7	2.686	110.0
5555.5557	400.0	1	2	300.99503	400.0	0	1	2	162.30544	221.4396	1	0.195	0.112	2.883	2.889	110.0
5555.5557	400.0	1	2	300.99503	400.0	0	1	2	162.30544	221.4396	1	0.195	0.124	2.899	2.889	110.0
5555.5557	400.0	1	2	300.99503	400.0	0	1	2	162.30544	221.4396	1	0.196	0.137	3.271	3.255	110.0
5555.5557	400.0	1	2	300.99503	400.0	0	1	2	162.30544	221.4396	1	0.196	0.152	3.489	3.417	110.0
5555.5557	400.0	1	2	300.99503	400.0	0	1	2	162.30544	221.4396	1	0.196	0.166	3.469	3.417	110.0
5555.5557	400.0	1	2	300.99503	400.0	0	1	2	162.30544	221.4396	1	0.196	0.18	3.724	3.71	110.0
5555.5557	400.0	1	2	300.99503	400.0	0	1	2	162.30544	221.4396	1	0.196	0.193	3.847	3.84	110.0
5555.5557	400.0	1	2	300.99503	400.0	0	1	2	162.30544	221.4396	1	0.196	0.205	3.82	3.84	110.0
5555.5557	400.0	1	2	300.99503	400.0	0	1	2	162.30544	221.4396	1	0.196	0.219	4.177	4.075	110.0
5555.5557	400.0	1	2	300.99503	400.0	0	1	2	162.30544	221.4396	1	0.196	0.231	4.149	4.279	110.0
5555.5557	400.0	1	2	300.99503	400.0	0	1	2	162.30544	221.4396	1	0.197	0.243	4.263	4.279	110.0
5555.5557	400.0	1	2	300.99503	400.0	0	1	2	162.30544	221.4396	1	0.197	0.255	4.372	4.369	110.0
5555.5557	400.0	1	2	300.99503	400.0	0	1	2	162.30544	221.4396	1	0.197	0.266	4.352	4.369	110.0
5555.5557	400.0	1	2	300.99503	400.0	0	1	2	162.30544	221.4396	1	0.197	0.277	4.522	4.531	110.0
5555.5557	400.0	1	2	300.99503	400.0	0	1	2	162.30544	221.4396	1	0.197	0.288	4.621	4.604	110.0
5555.5557	400.0	1	2	300.99503	400.0	0	1	2	162.30544	221.4396	1	0.197	0.296	4.436	4.604	110.0
5555.5557	400.0	1	2	300.99503	400.0	0	1	2	162.30544	221.4396	1	0.197	0.305	4.739	4.736	110.0
5555.5557	400.0	1	2	300.99503	400.0	0	1	2	162.30544	221.4396	1	0.197	0.313	4.746	4.736	110.0
5555.5557	400.0	1	2	300.99503	400.0	0	1	2	162.30544	221.4396	1	0.197	0.321	4.777	4.794	110.0
5555.5557	400.0	1	2	300.99503	400.0	0	1	2	162.30544	221.4396	1	0.197	0.329	4.91	4.898	110.0
5555.5557	400.0	1	2	300.99503	400.0	0	1	2	162.30544	221.4396	1	0.197	0.337	4.896	4.898	110.0
5555.5557	400.0	1	2	300.99503	400.0	0	1	2	162.30544	221.4396	1	0.197	0.344	4.921	4.945	110.0
5555.5557	400.0	1	2	300.99503	400.0	0	1	2	162.30544	221.4396	1	0.197	0.35	5.034	5.03	110.0
5555.5557	400.0	1	2	300.99503	400.0	0	1	2	162.30544	221.4396	1	0.197	0.356	5.058	5.03	110.0
5555.5557	400.0	1	2	300.99503	400.0	0	1	2	162.30544	221.4396	1	0.197	0.363	5.029	5.102	110.0
5555.5557	400.0	1	2	300.99503	400.0	0	1	2	162.30544	221.4396	1	0.197	0.368	5.149	5.102	110.0
5555.5557	400.0	1	2	300.99503	400.0	0	1	2	162.30544	221.4396	1	0.197	0.374	5.115	5.134	110.0
5555.5557	400.0	1	2	300.99503	400.0	0	1	2	162.30544	221.4396	1	0.197	0.38	5.21	5.192	110.0
5555.5557	400.0	1	2	300.99503	400.0	0	1	2	162.30544	221.4396	1	0.197	0.385	5.175	5.192	110.0
5555.5557	400.0	1	2	300.99503	400.0	0	1	2	162.30544	221.4396	1	0.197	0.389	5.244	5.218	110.0
5555.5557	400.0	1	2	300.99503	400.0	0	1	2	162.30544	221.4396	1	0.197	0.393	5.31	5.266	110.0
5555.5557	400.0	1	2	300.99503	400.0	0	1	2	162.30544	221.4396	1	0.197	0.397	5.244	5.266	110.0
5555.5557	400.0	1	2	300.99503	400.0	0	1	2	162.30544	221.4396	1	0.197	0.402	5.085	5.287	110.0
5555.5557	400.0	1	2	300.99503	400.0	0	1	2	162.30544	221.4396	1	0.197	0.404	5.307	5.287	110.0
5555.5557	400.0	1	2	300.99503	400.0	0	1	2	162.30544	221.4396	1	0.197	0.407	5.332	5.325	110.0
5555.5557	400.0	1	2	300.99503	400.0	0	1	2	162.30544	221.4396	1	0.197	0.41	5.27	5.34	110.0
5555.5557	400.0	1	2	300.99503	400.0	0	1	2	162.30544	221.4396	1	0.197	0.414	5.318	5.34	110.0
5555.5557	400.0	1	2	300.99503	400.0	0	1	2	162.30544	221.4396	1	0.197	0.418	5.429	5.371	110.0
5555.5557	400.0	1	2	300.99503	400.0	0	1	2	162.30544	221.4396	1	0.198	0.422	5.368	5.385	110.0
5555.5557	400.0	1	2	300.99503	400.0	0	1	2	162.30544	221.4396	1	0.198	0.424	5.423	5.385	110.0
5555.5557	400.0	1	2	300.99503	400.0	0	1	2	162.30544	221.4396	1	0.198	0.426	5.435	5.409	110.0
5555.5557	400.0	1	2	300.99503	400.0	0	1	2	162.30544	221.4396	1	0.198	0.428	5.376	5.409	110.0
5555.5557	400.0	1	2	300.99503	400.0	1	1	2	162.30544	221.4396	1	0.198	0.43	5.46	5.419	110.0
5555.5557	400.0	1	2	300.99503	400.0	1	1	2	162.30544	221.4396	1	0.198	0.432	5.414	5.438	110.0
5555.5557	400.0	1	2	300.99503	400.0	1	1	2	162.30544	221.4396	1	0.198	0.434	5.404	5.438	110.0
5555.5557	400.0	1	2	300.99503	400.0	1	1	2	162.30544	221.4396	1	0.198	0.436	5.424	5.455	110.0
5555.5557	400.0	1	2	300.99503	400.0	1	1	2	162.30544	221.4396	1	0.198	0.438	5.469	5.464	110.0
5555.5557	400.0	1	2	300.99503	400.0	1	1	2	162.30544	221.4396	1	0.198	0.44	5.421	5.464	110.0
5555.5557	400.0	1	2	300.99503	400.0	1	1	2	162.30544	221.4396	1	0.198	0.441	5.406	5.476	110.0
5555.5557	400.0	1	2	300.99503	400.0	1	1	2	162.30544	221.4396	1	0.198	0.441	5.459	5.483	110.0
5555.5557	400.0	1	2	300.99503	400.0	1	1	2	162.30544	221.4396	1	0.198	0.441	5.503	5.483	110.0
5555.5557	400.0	1	2	300.99503	400.0	1	1	2	162.30544	221.4396	1	0.198	0.441	5.54	5.493	110.0
5555.5557	400.0	1	2	300.99503	400.0	1	1	2	162.30544	221.4396	1	0.198	0.441	5.488	5.493	110.0
5555.5557	400.0	1	2	300.99503	400.0	1	1	2	162.30544	221.4396	1	0.198	0.441	5.511	5.503	110.0
5555.5557	400.0	1	2	300.99503	400.0	1	1	2	162.30544	221.4396	1	0.198	0.442	5.585	5.508	110.0
5555.5557	400.0	1	2	300.99503	400.0	1	1	2	162.30544	221.4396	1	0.198	0.442	5.505	5.508	110.0
5555.5557	400.0	1	2	300.99503	400.0	1	1	2	162.30544	221.4396	1	0.198	0.442	5.453	5.514	110.0
5555.5557	400.0	1	2	300.99503	400.0	1	1	2	162.30544	221.4396	1	0.198	0.442	5.552	5.514	110.0
5555.5557	400.0	1	2	300.99503	400.0	1	1	2	162.30544	221.4396	1	0.198	0.442	5.531	5.517	110.0
5555.5557	400.0	1	2	300.99503	400.0	1	1	2	162.30544	221.4396	1	0.198	0.442	5.529	5.524	110.0
5555.5557	400.0	1	2	300.99503	400.0	1	1	2	162.30544	221.4396	1	0.198	0.442	5.542	5.524	110.0
5555.5557	400.0	1	2	300.99503	400.0	1	1	2	162.30544	221.4396	1	0.198	0.443	5.512	5.527	110.0
5555.5557	400.0	1	2	300.99503	400.0	1	1	2	162.30544	221.4396	1	0.198	0.444	5.552	5.531	110.0
5555.5557	400.0	1	2	300.99503	400.0	1	1	2	162.30544	221.4396	1	0.198	0.444	5.545	5.531	110.0
5555.5557	400.0	1	2	300.99503	400.0	1	1	2	162.30544	221.4396	1	0.198	0.444	5.483	5.533	110.0
5555.5557	400.0	1	2	300.99503	400.0	1	1	2	162.30544	221.4396	1	0.198	0.445	5.563	5.533	110.0
5555.5557	400.0	1	2	300.99503	400.0	1	1	2	162.30544	221.4396	1	0.198	0.445	5.453	5.537	110.0
5555.5557	400.0	1	2	300.99503	400.0	1	1	2	162.30544	221.4396	1	0.198	0.446	5.522	5.541	110.0
5555.5557	400.0	1	2	300.99503	400.0	1	1	2	162.30544	221.4396	1	0.198	0.448	5.566	5.541	110.0
5555.5557	400.0	1	2	300.99503	400.0	1	1	2	162.30544	221.4396	1	0.198	0.448	5.507	5.543	110.0
5555.5557	400.0	1	2	300.99503	400.0	1	1	2	162.30544	221.4396	1	0.198	0.449	5.552	5.545	110.0
5555.5557	400.0	1	2	300.99503	400.0	1	1	2	162.30544	221.4396	1	0.198	0.449	5.534	5.545	110.0
5555.5557	400.0	1	2	300.99503	400.0	1	1	2	162.30544	221.4396	1	0.198	0.449	5.539	5.547	110.0
5555.5557	400.0	1	2	300.99503	400.0	1	1	2	162.30544	221.4396	1	0.198	0.45	5.504	5.548	110.0
5555.5557	400.0	1	2	300.99503	400.0	1	1	2	162.30544	221.4396	1	0.198	0.452	5.656	5.548	110.0
5555.5557	400.0	1	2	300.99503	400.0	1	1	2	162.30544	221.4396	1	0.198	0.453	5.578	5.549	110.0
5555.5557	400.0	1	2	300.99503	400.0	1	1	2	162.30544	221.4396	1	0.198	0.453	5.534	5.549	110.0
5555.5557	400.0	1	2	300.99503	400.0	1	1	2	162.30544	221.4396	1	0.198	0.453	5.55	5.55	110.0
5555.5557	400.0	1	2	300.99503	400.0	1	1	2	162.30544	221.4396	1	0.198	0.455	5.646	5.551	110.0
5555.5557	400.0	1	2	300.99503	400.0	1	1	2	162.30544	221.4396	1	0.198	0.456	5.549	5.551	110.0
5555.5557	400.0	1	2	300.99503	400.0	1	1	2	162.30544	221.4396	1	0.198	0.456	5.527	5.553	110.0
5555.5557	400.0	1	2	300.99503	400.0	1	1	2	162.30544	221.4396	1	0.198	0.458	5.592	5.553	110.0
5555.5557	400.0	1	2	300.99503	400.0	1	1	2	162.30544	221.4396	1	0.198	0.458	5.549	5.553	110.0
5555.5557	400.0	1	2	300.99503	400.0	1	1	2	162.30544	221.4396	1	0.198	0.46	5.559	5.554	110.0
5555.5557	400.0	1	2	300.99503	400.0	1	1	2	162.30544	221.4396	1	0.198	0.46	5.552	5.554	110.0
5555.5557	400.0	1	2	300.99503	400.0	1	1	2	162.30544	221.4396	1	0.198	0.46	5.549	5.555	110.0
5555.5557	400.0	1	2	300.99503	400.0	1	1	2	162.30544	221.4396	1	0.198	0.461	5.607	5.556	110.0
5555.5557	400.0	1	2	300.99503	400.0	1	1	2	162.30544	221.4396	1	0.198	0.46	5.525	5.556	110.0
5555.5557	400.0	1	2	300.99503	400.0	1	1	2	162.30544	221.4396	1	0.198	0.46	5.529	5.556	110.0
5555.5557	400.0	1	2	300.99503	400.0	1	1	2	162.30544	221.4396	1	0.198	0.461	5.595	5.556	110.0
5555.5557	400.0	1	2	300.99503	400.0	1	1	2	162.30544	221.4396	1	0.198	0.46	5.537	5.557	110.0
5555.5557	400.0	1	2	300.99503	400.0	1	1	2	162.30544	221.4396	1	0.198	0.461	5.576	5.557	110.0
5555.5557	400.0	1	2	300.99503	400.0	1	1	2	162.30544	221.4396	1	0.198	0.46	5.547	5.557	110.0
5555.5557	400.0	1	2	300.99503	400.0	1	1	2	162.30544	221.4396	1	0.198	0.461	5.598	5.559	110.0
5555.5557	400.0	1	2	300.99503	400.0	1	1	2	162.30544	221.4396	1	0.198	0.461	5.602	5.559	110.0
5555.5557	400.0	1	2	300.99503	400.0	1	1	2	162.30544	221.4396	1	0.198	0.461	5.613	5.559	110.0
5555.5557	400.0	1	2	300.99503	400.0	1	1	2	162.30544	221.4396	1	0.198	0.462	5.862	5.559	110.0
5555.5557	400.0	1	2	300.99503	400.0	1	1	2	162.30544	221.4396	1	0.198	0.462	5.597	5.56	110.0
5555.5557	400.0	1	2	300.99503	400.0	1	1	2	162.30544	221.4396	1	0.198	0.461	5.534	5.56	110.0
5555.5557	400.0	1	2	300.99503	400.0	1	1	2	162.30544	221.4396	1	0.198	0.461	5.572	5.56	110.0
5555.5557	400.0	1	2	300.99503	400.0	1	1	2	162.30544	221.4396	1	0.198	0.46	5.41	5.56	110.0
5555.5557	400.0	1	2	300.99503	400.0	1	1	2	162.30544	221.4396	1	0.198	0.46	5.555	5.56	110.0
5555.5557	400.0	1	2	300.99503	400.0	1	1	2	162.30544	221.4396	1	0.198	0.461	5.588	5.56	110.0
5555.5557	400.0	1	2	300.99503	400.0	1	1	2	162.30544	221.4396	1	0.198	0.46	5.505	5.56	110.0
5555.5557	400.0	1	2	300.99503	400.0	1	1	2	162.30544	221.4396	1	0.198	0.461	5.569	5.561	110.0
5555.5557	400.0	1	2	300.99503	400.0	1	1	2	162.30544	221.4396	1	0.198	0.46	5.517	5.561	110.0
5555.5557	400.0	1	2	300.99503	400.0	1	1	2	162.30544	221.4396	1	0.198	0.46	5.553	5.561	110.0
5555.5557	400.0	1	2	300.99503	400.0	1	1	2	162.30544	221.4396	1	0.198	0.46	5.528	5.561	110.0
5555.5557	400.0	1	2	300.99503	400.0	1	1	2	162.30544	221.4396	1	0.198	0.46	5.556	5.561	110.0
5555.5557	400.0	1	2	300.99503	400.0	1	1	2	162.30544	221.4396	1	0.198	0.46	5.543	5.561	110.0
5555.5557	400.0	1	2	300.99503	400.0	1	1	2	162.30544	221.4396	1	0.198	0.461	5.569	5.561	110.0
5555.5557	400.0	1	2	300.99503	400.0	1	1	2	162.30544	221.4396	1	0.198	0.46	5.542	5.561	110.0
5555.5557	400.0	1	2	300.99503	400.0	1	1	2	162.30544	221.4396	1	0.198	0.461	5.562	5.561	110.0
5555.5557	400.0	1	2	300.99503	400.0	1	1	2	162.30544	221.4396	1	0.198	0.461	5.584	5.561	110.0
5555.5557	400.0	1	2	300.99503	400.0	1	1	2	162.30544	221.4396	1	0.198	0.46	5.54	5.562	110.0
5555.5557	400.0	1	2	300.99503	400.0	1	1	2	162.30544	221.4396	1	0.198	0.46	5.54	5.562	110.0
5555.5557	400.0	1	2	300.99503	400.0	1	1	2	162.30544	221.4396	1	0.198	0.461	5.607	5.562	110.0
5555.5557	400.0	1	2	300.99503	400.0	1	1	2	162.30544	221.4396	1	0.198	0.461	5.562	5.562	110.0
5555.5557	400.0	1	2	300.99503	400.0	1	1	2	162.30544	221.4396	1	0.198	0.461	5.575	5.562	110.0
5555.5557	400.0	1	2	300.99503	400.0	1	1	2	162.30544	221.4396	1	0.198	0.461	5.606	5.562	110.0
5555.5557	400.0	1	2	300.99503	400.0	1	1	2	162.30544	221.4396	1	0.198	0.461	5.581	5.562	110.0
5555.5557	400.0	1	2	300.99503	400.0	1	1	2	162.30544	221.4396	1	0.198	0.461	5.607	5.562	110.0
5555.5557	400.0	1	2	300.99503	400.0	1	1	2	162.30544	221.4396	1	0.198	0.461	5.798	5.562	110.0
5555.5557	400.0	1	2	300.99503	400.0	1	1	2	162.30544	221.4396	1	0.198	0.461	5.57	5.562	110.0
5555.5557	400.0	1	2	300.99503	400.0	1	1	2	162.30544	221.4396	1	0.198	0.46	5.551	5.562	110.0
5555.5557	400.0	1	2	300.99503	400.0	1	1	2	162.30544	221.4396	1	0.198	0.461	5.56	5.562	110.0
5555.5557	400.0	1	2	300.99503	400.0	1	1	2	162.30544	221.4396	1	0.198	0.46	5.529	5.562	110.0
5555.5557	400.0	1	2	300.99503	400.0	1	1	2	162.30544	221.4396	1	0.198	0.461	5.565	5.562	110.0
5555.5557	400.0	1	2	300.99503	400.0	1	1	2	162.30544	221.4396	1	0.198	0.461	5.572	5.562	110.0
5555.5557	400.0	1	2	300.99503	400.0	1	1	2	162.30544	221.4396	1	0.198	0.461	5.596	5.562	110.0
5555.5557	400.0	1	2	300.99503	400.0	1	1	2	162.30544	221.4396	1	0.198	0.461	5.646	5.562	110.0
5555.5557	400.0	1	2	300.99503	400.0	1	1	2	162.30544	221.4396	1	0.198	0.46	5.493	5.562	110.0
5555.5557	400.0	1	2	300.99503	400.0	1	1	2	162.30544	221.4396	1	0.198	0.461	5.578	5.562	110.0
5555.5557	400.0	1	2	300.99503	400.0	1	1	2	162.30544	221.4396	1	0.198	0.461	5.588	5.562	110.0
5555.5557	400.0	1	2	300.99503	400.0	1	1	2	162.30544	221.4396	1	0.198	0.461	5.56	5.562	110.0
5555.5557	400.0	1	2	300.99503	400.0	1	1	2	162.30544	221.4396	1	0.198	0.461	5.582	5.562	110.0
5555.5557	400.0	1	2	300.99503	400.0	1	1	2	162.30544	221.4396	1	0.198	0.461	5.565	5.562	110.0
5555.5557	400.0	1	2	300.99503	400.0	1	1	2	162.30544	221.4396	1	0.198	0.46	5.54	5.562	110.0
5555.5557	400.0	1	2	300.99503	400.0	1	1	2	162.30544	221.4396	1	0.198	0.461	5.614	5.562	110.0
5555.5557	400.0	1	2	300.99503	400.0	1	1	2	162.30544	221.4396	1	0.198	0.461	5.571	5.562	110.0
5555.5557	400.0	1	2	300.99503	400.0	1	1	2	162.30544	221.4396	1	0.198	0.46	5.532	5.562	110.0
5555.5557	400.0	1	2	300.99503	400.0	1	1	2	162.30544	221.4396	1	0.198	0.46	5.525	5.562	110.0
5555.5557	400.0	1	2	300.99503	400.0	1	1	2	162.30544	221.4396	1	0.198	0.461	5.584	5.562	110.0
5555.5557	400.0	1	2	300.99503	400.0	1	1	2	162.30544	221.4396	1	0.198	0.46	5.544	5.562	110.0
5555.5557	400.0	1	2	300.99503	400.0	1	1	2	162.30544	221.4396	1	0.198	0.46	5.546	5.562	110.0
5555.5557	400.0	1	2	300.99503	400.0	1	1	2	162.30544	221.4396	1	0.198	0.46	5.549	5.562	110.0
5555.5557	400.0	1	2	300.99503	400.0	1	1	2	162.30544	221.4396	1	0.198	0.46	5.515	5.562	110.0
5555.5557	400.0	1	2	300.99503	400.0	1	1	2	162.30544	221.4396	1	0.198	0.46	5.511	5.562	110.0
5555.5557	400.0	1	2	300.99503	400.0	1	1	2	162.30544	221.4396	1	0.198	0.46	5.515	5.562	110.0
5555.5557	400.0	1	2	300.99503	400.0	1	1	2	162.30544	221.4396	1	0.198	0.461	5.559	5.562	110.0
5555.5557	400.0	1	2	300.99503	400.0	1	1	2	162.30544	221.4396	1	0.198	0.46	5.483	5.562	110.0
5555.5557	400.0	1	2	300.99503	400.0	1	1	2	162.30544	221.4396	1	0.198	0.461	5.583	5.562	110.0
5555.5557	400.0	1	2	300.99503	400.0	1	1	2	162.30544	221.4396	1	0.198	0.46	5.545	5.562	110.0
5555.5557	400.0	1	2	300.99503	400.0	1	1	2	162.30544	221.4396	1	0.198	0.46	5.518	5.562	110.0
5555.5557	400.0	1	2	300.99503	400.0	1	1	2	162.30544	221.4396	1	0.198	0.461	5.616	5.562	110.0
5555.5557	400.0	1	2	300.99503	400.0	1	1	2	162.30544	221.4396	1	0.198	0.461	5.576	5.562	110.0
5555.5557	400.0	1	2	300.99503	400.0	1	1	2	162.30544	221.4396	1	0.198	0.46	5.527	5.562	110.0
5555.5557	400.0	1	2	300.99503	400.0	1	1	2	162.30544	221.4396	1	0.198	0.461	5.566	5.562	110.0
5555.5557	400.0	1	2	300.99503	400.0	1	1	2	162.30544	221.4396	1	0.198	0.46	5.542	5.562	110.0
5555.5557	400.0	1	2	300.99503	400.0	1	1	2	162.30544	221.4396	1	0.198	0.461	5.594	5.562	110.0
5555.5557	400.0	1	2	300.99503	400.0	1	1	2	162.30544	221.4396	1	0.198	0.46	5.482	5.562	110.0
5555.5557	400.0	1	2	300.99503	400.0	1	1	2	162.30544	221.4396	1	0.198	0.461	5.637	5.562	110.0
5555.5557	400.0	1	2	300.99503	400.0	1	1	2	162.30544	221.4396	1	0.198	0.461	5.597	5.562	110.0
5555.5557	400.0	1	2	300.99503	400.0	1	1	2	162.30544	221.4396	1	0.198	0.461	5.576	5.562	110.0
5555.5557	400.0	1	2	300.99503	400.0	1	1	2	162.30544	221.4396	1	0.198	0.461	5.581	5.562	110.0
5555.5557	400.0	1	2	300.99503	400.0	1	1	2	162.30544	221.4396	1	0.198	0.46	5.521	5.562	110.0
5555.5557	400.0	1	2	300.99503	400.0	1	1	2	162.30544	221.4396	1	0.198	0.461	5.576	5.562	110.0
5555.5557	400.0	1	2	300.99503	400.0	1	1	2	162.30544	221.4396	1	0.198	0.459	5.315	5.562	110.0
5555.5557	400.0	1	2	300.99503	400.0	1	1	2	162.30544	221.4396	1	0.198	0.459	5.556	5.562	110.0
5555.5557	400.0	1	2	300.99503	400.0	1	1	2	162.30544	221.4396	1	0.198	0.459	5.489	5.562	110.0
5555.5557	400.0	1	2	300.99503	400.0	1	1	2	162.30544	221.4396	1	0.198	0.46	5.617	5.562	110.0
5555.5557	400.0	1	2	300.99503	400.0	1	1	2	162.30544	221.4396	1	0.198	0.46	5.556	5.562	110.0
5555.5557	400.0	1	2	300.99503	400.0	1	1	2	162.30544	221.4396	1	0.198	0.461	5.561	5.562	110.0
5555.5557	400.0	1	2	300.99503	400.0	1	1	2	162.30544	221.4396	1	0.198	0.461	5.606	5.562	110.0
5555.5557	400.0	1	2	300.99503	400.0	1	1	2	162.30544	221.4396	1	0.198	0.46	5.532	5.562	110.0
5555.5557	400.0	1	2	300.99503	400.0	1	1	2	162.30544	221.4396	1	0.198	0.461	5.658	5.562	110.0
5555.5557	400.0	1	2	300.99503	400.0	1	1	2	162.30544	221.4396	1	0.198	0.461	5.566	5.562	110.0
5555.5557	400.0	1	2	300.99503	400.0	1	1	2	162.30544	221.4396	1	0.198	0.461	5.57	5.562	110.0
5555.5557	400.0	1	2	300.99503	400.0	1	1	2	162.30544	221.4396	1	0.198	0.46	5.504	5.562	110.0
5555.5557	400.0	1	2	300.99503	400.0	1	1	2	162.30544	221.4396	1	0.198	0.46	5.546	5.562	110.0
5555.5557	400.0	1	2	300.99503	400.0	1	1	2	162.30544	221.4396	1	0.198	0.46	5.553	5.562	110.0
5555.5557	400.0	1	2	300.99503	400.0	1	1	2	162.30544	221.4396	1	0.198	0.461	5.566	5.562	110.0
5555.5557	400.0	1	2	300.99503	400.0	1	1	2	162.30544	221.4396	1	0.198	0.461	5.583	5.562	110.0
5555.5557	400.0	1	2	300.99503	400.0	1	1	2	162.30544	221.4396	1	0.198	0.461	5.571	5.562	110.0
5555.5557	400.0	1	2	300.99503	400.0	1	1	2	162.30544	221.4396	1	0.198	0.461	5.588	5.562	110.0
5555.5557	400.0	1	2	300.99503	400.0	1	1	2	162.30544	221.4396	1	0.198	0.461	5.589	5.562	110.0
5555.5557	400.0	1	2	300.99503	400.0	1	1	2	162.30544	221.4396	1	0.198	0.46	5.55	5.562	110.0
5555.5557	400.0	1	2	300.99503	400.0	1	1	2	162.30544	221.4396	1	0.198	0.461	5.674	5.562	110.0
5555.5557	400.0	1	2	300.99503	400.0	1	1	2	162.30544	221.4396	1	0.198	0.46	5.556	5.562	110.0
5555.5557	400.0	1	2	300.99503	400.0	1	1	2	162.30544	221.4396	1	0.198	0.46	5.484	5.562	110.0
5555.5557	400.0	1	2	300.99503	400.0	1	1	2	162.30544	221.4396	1	0.198	0.46	5.554	5.562	110.0
5555.5557	400.0	1	2	300.99503	400.0	1	1	2	162.30544	221.4396	1	0.198	0.46	5.528	5.562	110.0
5555.5557	400.0	1	2	300.99503	400.0	1	1	2	162.30544	221.4396	1	0.198	0.46	5.543	5.562	110.0
5555.5557	400.0	1	2	300.99503	400.0	1	1	2	162.30544	221.4396	1	0.198	0.461	5.559	5.562	110.0
5555.5557	400.0	1	2	300.99503	400.0	1	1	2	162.30544	221.4396	1	0.198	0.461	5.58	5.562	110.0
5555.5557	400.0	1	2	300.99503	400.0	1	1	2	162.30544	221.4396	1	0.198	0.46	5.526	5.562	110.0
0.0	0.0	1	2	300.99503	400.0	1	1	2	162.30544	221.4396	0	0.198	0.46	5.543	5.562	110.0
0.0	0.0	1	2	300.99503	400.0	1	1	2	162.30544	221.4396	0	0.198	0.461	5.626	5.562	110.0
0.0	0.0	1	2	300.99503	400.0	1	1	2	162.30544	221.4396	0	0.198	0.46	5.364	5.562	110.0
0.0	0.0	1	2	300.99503	400.0	1	1	2	162.30544	221.4396	0	0.198	0.46	5.491	5.562	110.0
0.0	0.0	1	2	300.99503	400.0	1	1	2	162.30544	221.4396	0	0.198	0.455	4.819	4.803	110.0
0.0	0.0	1	2	300.99503	400.0	1	1	2	162.30544	221.4396	0	0.198	0.449	4.821	4.803	110.0
0.0	0.0	1	2	300.99503	400.0	1	1	2	162.30544	221.4396	0	0.198	0.439	4.13	4.147	110.0
0.0	0.0	1	2	300.99503	400.0	1	1	2	162.30544	221.4396	0	0.198	0.427	3.826	3.854	110.0
0.0	0.0	1	2	300.99503	400.0	1	1	2	162.30544	221.4396	0	0.198	0.415	3.829	3.854	110.0
0.0	0.0	1	2	300.99503	400.0	1	1	2	162.30544	221.4396	0	0.198	0.401	3.33	3.328	110.0
0.0	0.0	1	2	300.99503	400.0	1	1	2	162.30544	221.4396	0	0.198	0.388	3.186	3.093	110.0
0.0	0.0	1	2	300.99503	400.0	1	1	2	162.30544	221.4396	0	0.198	0.374	3.146	3.093	110.0
0.0	0.0	1	2	300.99503	400.0	1	1	2	162.30544	221.4396	0	0.197	0.358	2.537	2.671	110.0
0.0	0.0	1	2	300.99503	400.0	1	1	2	162.30544	221.4396	0	0.197	0.344	2.606	2.671	110.0
0.0	0.0	1	2	300.99503	400.0	1	1	2	162.30544	221.4396	0	0.197	0.331	2.478	2.482	110.0
0.0	0.0	1	2	300.99503	400.0	1	1	2	162.30544	221.4396	0	0.197	0.315	2.081	2.143	110.0
0.0	0.0	1	2	300.99503	400.0	1	1	2	162.30544	221.4396	0	0.197	0.301	2.172	2.143	110.0
0.0	0.0	1	2	300.99503	400.0	1	1	2	162.30544	221.4396	0	0.197	0.288	2.032	1.992	110.0
0.0	0.0	1	2	300.99503	400.0	1	1	2	162.30544	221.4396	0	0.197	0.274	1.783	1.72	110.0
0.0	0.0	1	2	300.99503	400.0	1	1	2	162.30544	221.4396	0	0.197	0.262	1.723	1.72	110.0
0.0	0.0	1	2	300.99503	400.0	1	1	2	162.30544	221.4396	0	0.197	0.249	1.485	1.485	110.0
0.0	0.0	1	2	300.99503	400.0	1	1	2	162.30544	221.4396	0	0.197	0.237	1.544	1.485	110.0
0.0	0.0	1	2	300.99503	400.0	1	1	2	162.30544	221.4396	0	0.197	0.225	1.407	1.381	110.0
0.0	0.0	1	2	300.99503	400.0	1	1	2	162.30544	221.4396	0	0.197	0.212	1.19	1.191	110.0
0.0	0.0	1	2	300.99503	400.0	1	1	2	162.30544	221.4396	0	0.197	0.2	1.202	1.191	110.0
0.0	0.0	1	2	300.99503	400.0	1	1	2	162.30544	221.4396	0	0.197	0.19	1.069	1.107	110.0
0.0	0.0	1	2	300.99503	400.0	1	1	2	162.30544	221.4396	0	0.197	0.18	1.064	1.029	110.0
0.0	0.0	1	2	300.99503	400.0	1	1	2	162.30544	221.4396	0	0.197	0.172	1.045	1.029	110.0
0.0	0.0	1	2	300.99503	400.0	1	1	2	162.30544	221.4396	0	0.197	0.163	0.874	0.888	110.0
0.0	0.0	1	2	300.99503	400.0	1	1	2	162.30544	221.4396	0	0.197	0.154	0.769	0.888	110.0
0.0	0.0	1	2	300.99503	400.0	1	1	2	162.30544	221.4396	0	0.197	0.146	0.793	0.767	110.0
0.0	0.0	1	2	300.99503	400.0	1	1	2	162.30544	221.4396	0	0.197	0.137	0.7	0.712	110.0
0.0	0.0	1	2	300.99503	400.0	1	1	2	162.30544	221.4396	0	0.197	0.13	0.703	0.712	110.0
0.0	0.0	1	2	300.99503	400.0	1	1	2	162.30544	221.4396	0	0.197	0.122	0.572	0.615	110.0
0.0	0.0	1	2	300.99503	400.0	1	1	2	162.30544	221.4396	0	0.197	0.115	0.574	0.572	110.0
0.0	0.0	1	2	300.99503	400.0	1	1	2	162.30544	221.4396	0	0.196	0.109	0.553	0.572	110.0
0.0	0.0	1	2	300.99503	400.0	1	1	2	162.30544	221.4396	0	0.196	0.102	0.473	0.493	110.0
0.0	0.0	1	2	300.99503	400.0	1	1	2	162.30544	221.4396	0	0.196	0.095	0.446	0.493	110.0
0.0	0.0	1	2	300.99503	400.0	1	1	2	162.30544	221.4396	0	0.196	0.089	0.448	0.458	110.0
0.0	0.0	1	2	300.99503	400.0	1	1	2	162.30544	221.4396	0	0.196	0.083	0.432	0.396	110.0
0.0	0.0	1	2	300.99503	400.0	1	1	2	162.30544	221.4396	0	0.196	0.078	0.386	0.396	110.0
0.0	0.0	1	2	300.99503	400.0	1	1	2	162.30544	221.4396	0	0.196	0.075	0.523	0.368	110.0
0.0	0.0	1	2	300.99503	400.0	1	1	2	162.30544	221.4396	0	0.196	0.071	0.369	0.368	110.0
0.0	0.0	1	2	300.99503	400.0	1	1	2	162.30544	221.4396	0	0.196	0.067	0.314	0.317	110.0
0.0	0.0	1	2	300.99503	400.0	1	1	2	162.30544	221.4396	0	0.196	0.063	0.301	0.296	110.0
0.0	0.0	1	2	300.99503	400.0	1	1	2	162.30544	221.4396	0	0.196	0.059	0.273	0.296	110.0
0.0	0.0	1	2	300.99503	400.0	1	1	2	162.30544	221.4396	0	0.196	0.057	0.293	0.254	110.0
0.0	0.0	1	2	300.99503	400.0	1	1	2	162.30544	221.4396	0	0.196	0.055	0.26	0.236	110.0
0.0	0.0	1	2	300.99503	400.0	1	1	2	162.30544	221.4396	0	0.196	0.053	0.286	0.236	110.0
0.0	0.0	1	2	300.99503	400.0	1	1	2	162.30544	221.4396	0	0.196	0.049	0.206	0.204	110.0
0.0	0.0	1	2	300.99503	400.0	1	1	2	162.30544	221.4396	0	0.196	0.045	0.22	0.204	110.0
0.0	0.0	1	2	300.99503	400.0	1	1	2	162.30544	221.4396	0	0.196	0.041	0.127	0.176	110.0
0.0	0.0	1	2	300.99503	400.0	1	1	2	162.30544	221.4396	0	0.196	0.038	0.187	0.163	110.0
0.0	0.0	1	2	300.99503	400.0	1	1	2	162.30544	221.4396	0	0.196	0.037	0.107	0.163	110.0
0.0	0.0	1	2	300.99503	400.0	1	1	2	162.30544	221.4396	0	0.196	0.035	0.14	0.141	110.0
0.0	0.0	1	2	300.99503	400.0	1	1	2	162.30544	221.4396	0	0.196	0.033	0.133	0.131	110.0
0.0	0.0	1	2	300.99503	400.0	1	1	2	162.30544	221.4396	0	0.196	0.031	0.114	0.131	110.0
0.0	0.0	1	2	300.99503	400.0	1	1	2	162.30544	221.4396	0	0.196	0.029	0.1	0.113	110.0
0.0	0.0	1	2	300.99503	400.0	1	1	2	162.30544	221.4396	0	0.196	0.027	0.094	0.105	110.0
0.0	0.0	1	2	300.99503	400.0	1	1	2	162.30544	221.4396	0	0.196	0.025	0.14	0.105	110.0
0.0	0.0	1	2	300.99503	400.0	1	1	2	162.30544	221.4396	0	0.195	0.023	0.114	0.09	110.0
0.0	0.0	1	2	300.99503	400.0	1	1	2	162.30544	221.4396	0	0.195	0.021	0.107	0.09	110.0
0.0	0.0	1	2	300.99503	400.0	1	1	2	162.30544	221.4396	0	0.195	0.02	0.101	0.084	110.0
0.0	0.0	1	2	300.99503	400.0	1	1	2	162.30544	221.4396	0	0.195	0.02	0.06	0.072	110.0
0.0	0.0	1	2	300.99503	400.0	1	1	2	162.30544	221.4396	0	0.195	0.02	0.1	0.072	110.0
0.0	0.0	1	2	300.99503	400.0	1	1	2	162.30544	221.4396	0	0.195	0.02	0.082	0.067	110.0
0.0	0.0	1	2	300.99503	400.0	1	1	2	162.30544	221.4396	0	0.195	0.02	0.081	0.067	110.0
0.0	0.0	1	2	300.99503	400.0	1	1	2	162.30544	221.4396	0	0.195	0.02	0.075	0.058	110.0
0.0	0.0	1	2	300.99503	400.0	1	1	2	162.30544	221.4396	0	0.195	0.02	0.039	0.053	110.0
0.0	0.0	1	2	300.99503	400.0	1	1	2	162.30544	221.4396	0	0.195	0.02	0.066	0.053	110.0
0.0	0.0	1	2	300.99503	400.0	1	1	2	162.30544	221.4396	0	0.195	0.02	0.059	0.046	110.0
0.0	0.0	1	2	300.99503	400.0	1	1	2	162.30544	221.4396	0	0.195	0.02	0.129	0.039	110.0
0.0	0.0	1	2	300.99503	400.0	1	1	2	162.30544	221.4396	0	0.195	0.019	-0.068	0.039	110.0
0.0	0.0	1	2	300.99503	400.0	1	1	2	162.30544	221.4396	0	0.195	0.019	0.014	0.037	110.0
0.0	0.0	1	2	300.99503	400.0	1	1	2	162.30544	221.4396	0	0.195	0.019	0.043	0.031	110.0
0.0	0.0	1	2	300.99503	400.0	1	1	2	162.30544	221.4396	0	0.195	0.018	0.052	0.031	110.0
0.0	0.0	1	2	300.99503	400.0	1	1	2	162.30544	221.4396	0	0.195	0.017	0.02	0.029	110.0
0.0	0.0	1	2	300.99503	400.0	1	1	2	162.30544	221.4396	0	0.195	0.017	0.045	0.029	110.0
0.0	0.0	1	2	300.99503	400.0	1	1	2	162.30544	221.4396	0	0.195	0.017	0.036	0.025	110.0
0.0	0.0	1	2	300.99503	400.0	1	1	2	162.30544	221.4396	0	0.195	0.017	0.04	0.023	110.0
0.0	0.0	1	2	300.99503	400.0	1	1	2	162.30544	221.4396	0	0.195	0.017	0.044	0.023	110.0
0.0	0.0	1	2	300.99503	400.0	1	1	2	162.30544	221.4396	0	0.195	0.017	0.034	0.02	110.0
0.0	0.0	1	2	300.99503	400.0	1	1	2	162.30544	221.4396	0	0.195	0.017	-0.004	0.017	110.0
0.0	0.0	1	2	300.99503	400.0	1	1	2	162.30544	221.4396	0	0.195	0.017	0.0	0.017	110.0
0.0	0.0	1	2	300.99503	400.0	1	1	2	162.30544	221.4396	0	0.195	0.017	0.001	0.015	110.0
0.0	0.0	1	2	300.99503	400.0	1	1	2	162.30544	221.4396	0	0.195	0.017	0.027	0.015	110.0
0.0	0.0	1	2	300.99503	400.0	1	1	2	162.30544	221.4396	0	0.195	0.016	0.038	0.013	110.0
0.0	0.0	1	2	300.99503	400.0	1	1	2	162.30544	221.4396	0	0.195	0.016	0.03	0.012	110.0
0.0	0.0	1	2	300.99503	400.0	1	1	2	162.30544	221.4396	0	0.195	0.016	0.0	0.012	110.0
0.0	0.0	1	2	300.99503	400.0	1	1	2	162.30544	221.4396	0	0.195	0.016	-0.006	0.01	110.0
0.0	0.0	1	2	300.99503	400.0	1	1	2	162.30544	221.4396	0	0.195	0.015	0.095	0.009	110.0
0.0	0.0	1	2	300.99503	400.0	1	1	2	162.30544	221.4396	0	0.195	0.015	0.056	0.009	110.0
0.0	0.0	1	2	300.99503	400.0	1	1	2	162.30544	221.4396	0	0.195	0.015	0.027	0.008	110.0
0.0	0.0	1	2	300.99503	400.0	1	1	2	162.30544	221.4396	0	0.195	0.015	0.019	0.008	110.0
0.0	0.0	1	2	300.99503	400.0	1	1	2	162.30544	221.4396	0	0.195	0.015	0.007	0.007	110.0
0.0	0.0	1	2	300.99503	400.0	1	1	2	162.30544	221.4396	0	0.195	0.015	0.02	0.006	110.0
0.0	0.0	1	2	300.99503	400.0	1	1	2	162.30544	221.4396	0	0.195	0.015	0.001	0.006	110.0
0.0	0.0	1	2	300.99503	400.0	1	1	2	162.30544	221.4396	0	0.195	0.014	-0.013	0.005	110.0
0.0	0.0	1	2	300.99503	400.0	1	1	2	162.30544	221.4396	0	0.195	0.013	-0.025	0.005	110.0
0.0	0.0	1	2	300.99503	400.0	1	1	2	162.30544	221.4396	0	0.195	0.013	0.065	0.005	110.0
0.0	0.0	1	2	300.99503	400.0	1	1	2	162.30544	221.4396	0	0.195	0.011	-0.024	0.004	110.0
0.0	0.0	1	2	300.99503	400.0	1	1	2	162.30544	221.4396	0	0.195	0.011	0.0	0.004	110.0
0.0	0.0	1	2	300.99503	400.0	1	1	2	162.30544	221.4396	0	0.195	0.01	0.002	0.003	110.0
0.0	0.0	1	2	300.99503	400.0	1	1	2	162.30544	221.4396	0	0.195	0.009	0.047	0.003	110.0
0.0	0.0	1	2	300.99503	400.0	1	1	2	162.30544	221.4396	0	0.195	0.009	0.005	0.003	110.0
0.0	0.0	1	2	300.99503	400.0	1	1	2	162.30544	221.4396	0	0.194	0.008	-0.035	0.002	110.0
0.0	0.0	1	2	300.99503	400.0	1	1	2	162.30544	221.4396	0	0.194	0.008	0.049	0.002	110.0
0.0	0.0	1	2	300.99503	400.0	1	1	2	162.30544	221.4396	0	0.194	0.008	-0.01	0.002	110.0
0.0	0.0	1	2	300.99503	400.0	1	1	2	162.30544	221.4396	0	0.194	0.007	0.015	0.002	110.0
0.0	0.0	1	2	300.99503	400.0	1	1	2	162.30544	221.4396	0	0.194	0.006	-0.021	0.002	110.0
0.0	0.0	1	2	300.99503	400.0	1	1	2	162.30544	221.4396	0	0.194	0.006	0.004	0.001	110.0
0.0	0.0	1	2	300.99503	400.0	1	1	2	162.30544	221.4396	0	0.194	0.004	-0.128	0.001	110.0
0.0	0.0	1	2	300.99503	400.0	1	1	2	162.30544	221.4396	0	0.194	0.004	0.007	0.001	110.0
0.0	0.0	1	2	300.99503	400.0	1	1	2	162.30544	221.4396	0	0.194	0.003	-0.021	0.001	110.0
0.0	0.0	1	2	300.99503	400.0	1	1	2	162.30544	221.4396	0	0.194	0.003	0.044	0.001	110.0
0.0	0.0	1	2	300.99503	400.0	1	1	2	162.30544	221.4396	0	0.194	0.002	0.019	0.001	110.0
0.0	0.0	1	2	300.99503	400.0	1	1	2	162.30544	221.4396	0	0.194	0.002	-0.001	0.0	110.0
0.0	0.0	1	2	300.99503	400.0	1	1	2	162.30544	221.4396	0	0.194	0.001	-0.049	0.0	110.0
0.0	0.0	1	2	300.99503	400.0	1	1	2	162.30544	221.4396	0	0.194	0.001	0.006	0.0	110.0
0.0	0.0	1	2	300.99503	400.0	1	1	2	162.30544	221.4396	0	0.194	0.0	-0.011	0.0	110.0
0.0	0.0	1	2	300.99503	400.0	1	1	2	162.30544	221.4396	0	0.194	-0.001	-0.019	0.0	110.0
0.0	0.0	1	2	300.99503	400.0	1	1	2	162.30544	221.4396	0	0.194	0.0	0.053	0.0	110.0
0.0	0.0	1	2	300.99503	400.0	1	1	2	162.30544	221.4396	0	0.194	0.0	0.023	0.0	110.0
0.0	0.0	1	2	300.99503	400.0	1	1	2	162.30544	221.4396	0	0.194	0.0	0.004	0.0	110.0
0.0	0.0	1	2	300.99503	400.0	1	1	2	162.30544	221.4396	0	0.194	0.0	0.0	0.0	110.0
0.0	0.0	1	2	300.99503	400.0	1	1	2	162.30544	221.4396	0	0.194	0.0	0.004	0.0	110.0
0.0	0.0	1	2	300.99503	400.0	1	1	2	162.30544	221.4396	0	0.194	0.0	0.026	0.0	110.0
0.0	0.0	1	2	300.99503	400.0	1	1	2	162.30544	221.4396	0	0.194	0.0	0.005	0.0	110.0
0.0	0.0	1	2	300.99503	400.0	1	1	2	162.30544	221.4396	0	0.194	-0.001	-0.106	0.0	110.0
0.0	0.0	1	2	300.99503	400.0	1	1	2	162.30544	221.4396	0	0.194	0.0	-0.003	0.0	110.0
0.0	0.0	1	2	300.99503	400.0	1	1	2	162.30544	221.4396	0	0.194	-0.001	-0.015	0.0	110.0
0.0	0.0	1	2	300.99503	400.0	1	1	2	162.30544	221.4396	0	0.194	0.0	0.038	0.0	110.0
0.0	0.0	1	2	300.99503	400.0	1	1	2	162.30544	221.4396	0	0.194	-0.001	-0.039	0.0	110.0
0.0	0.0	1	2	300.99503	400.0	1	1	2	162.30544	221.4396	0	0.194	0.0	-0.007	0.0	110.0
0.0	0.0	1	2	300.99503	400.0	1	1	2	162.30544	221.4396	0	0.194	0.0	0.002	0.0	110.0
0.0	0.0	1	2	300.99503	400.0	1	1	2	162.30544	221.4396	0	0.194	-0.001	-0.025	0.0	110.0
0.0	0.0	1	2	300.99503	400.0	1	1	2	162.30544	221.4396	0	0.194	0.0	0.016	0.0	110.0
0.0	0.0	1	2	300.99503	400.0	1	1	2	162.30544	221.4396	0	0.194	0.0	0.014	0.0	110.0
0.0	0.0	1	2	300.99503	400.0	1	1	2	162.30544	221.4396	0	0.194	0.0	-0.011	0.0	110.0
0.0	0.0	1	2	300.99503	400.0	1	1	2	162.30544	221.4396	0	0.194	0.0	0.006	0.0	110.0
0.0	0.0	1	2	300.99503	400.0	1	1	2	162.30544	221.4396	0	0.194	0.0	-0.002	0.0	110.0
0.0	0.0	1	2	300.99503	400.0	1	1	2	162.30544	221.4396	0	0.194	-0.001	-0.038	0.0	110.0
0.0	0.0	1	2	300.99503	400.0	1	1	2	162.30544	221.4396	0	0.194	-0.001	-0.013	0.0	110.0
0.0	0.0	1	2	300.99503	400.0	1	1	2	162.30544	221.4396	0	0.194	-0.001	-0.017	0.0	110.0
0.0	0.0	1	2	300.99503	400.0	1	1	2	162.30544	221.4396	0	0.194	-0.001	-0.033	0.0	110.0
0.0	0.0	1	2	300.99503	400.0	1	1	2	162.30544	221.4396	0	0.194	-0.001	-0.178	0.0	110.0
0.0	0.0	1	2	300.99503	400.0	1	1	2	162.30544	221.4396	0	0.194	0.0	0.0	0.0	110.0
0.0	0.0	1	2	300.99503	400.0	1	1	2	162.30544	221.4396	0	0.194	0.0	-0.009	0.0	110.0
0.0	0.0	1	2	300.99503	400.0	1	1	2	162.30544	221.4396	0	0.194	-0.001	-0.015	0.0	110.0
0.0	0.0	1	2	300.99503	400.0	1	1	2	162.30544	221.4396	0	0.194	0.0	0.028	0.0	110.0
0.0	0.0	1	2	300.99503	400.0	1	1	2	162.30544	221.4396	0	0.194	0.0	-0.007	0.0	110.0
0.0	0.0	1	2	300.99503	400.0	1	1	2	162.30544	221.4396	0	0.194	-0.001	-0.018	0.0	110.0
0.0	0.0	1	2	300.99503	400.0	1	1	2	162.30544	221.4396	0	0.194	0.0	0.011	0.0	110.0
0.0	0.0	1	2	300.99503	400.0	1	1	2	162.30544	221.4396	0	0.194	0.0	0.022	0.0	110.0
0.0	0.0	1	2	300.99503	400.0	1	1	2	162.30544	221.4396	0	0.194	0.0	-0.001	0.0	110.0
0.0	0.0	1	2	300.99503	400.0	1	1	2	162.30544	221.4396	0	0.194	0.0	0.037	0.0	110.0
0.0	0.0	1	2	300.99503	400.0	1	1	2	162.30544	221.4396	0	0.194	-0.001	-0.012	0.0	110.0
0.0	0.0	1	2	300.99503	400.0	1	1	2	162.30544	221.4396	0	0.194	-0.001	-0.028	0.0	110.0
0.0	0.0	1	2	300.99503	400.0	1	1	2	162.30544	221.4396	0	0.194	0.0	0.041	0.0	110.0
0.0	0.0	1	2	300.99503	400.0	1	1	2	162.30544	221.4396	0	0.194	0.0	0.026	0.0	110.0
0.0	0.0	1	2	300.99503	400.0	1	1	2	162.30544	221.4396	0	0.194	0.0	0.015	0.0	110.0
0.0	0.0	1	2	300.99503	400.0	1	1	2	162.30544	221.4396	0	0.194	0.0	0.025	0.0	110.0
0.0	0.0	1	2	300.99503	400.0	1	1	2	162.30544	221.4396	0	0.194	0.0	0.018	0.0	110.0
0.0	0.0	1	2	300.99503	400.0	1	1	2	162.30544	221.4396	0	0.194	0.0	0.025	0.0	110.0
0.0	0.0	1	2	300.99503	400.0	1	1	2	162.30544	221.4396	0	0.194	0.0	0.007	0.0	110.0
0.0	0.0	1	2	300.99503	400.0	1	1	2	162.30544	221.4396	0	0.194	0.0	-0.003	0.0	110.0
0.0	0.0	1	2	300.99503	400.0	1	1	2	162.30544	221.4396	0	0.194	-0.001	-0.022	0.0	110.0
0.0	0.0	1	2	300.99503	400.0	1	1	2	162.30544	221.4396	0	0.194	-0.001	-0.096	0.0	110.0
0.0	0.0	1	2	300.99503	400.0	1	1	2	162.30544	221.4396	0	0.194	0.0	-0.006	0.0	110.0
0.0	0.0	1	2	300.99503	400.0	1	1	2	162.30544	221.4396	0	0.194	-0.001	-0.017	0.0	110.0
0.0	0.0	1	2	300.99503	400.0	1	1	2	162.30544	221.4396	0	0.194	-0.001	-0.138	0.0	110.0
0.0	0.0	1	2	300.99503	400.0	1	1	2	162.30544	221.4396	0	0.194	0.0	0.027	0.0	110.0
0.0	0.0	1	2	300.99503	400.0	1	1	2	162.30544	221.4396	0	0.194	0.0	-0.004	0.0	110.0
0.0	0.0	1	2	300.99503	400.0	1	1	2	162.30544	221.4396	0	0.194	0.0	0.059	0.0	110.0
0.0	0.0	1	2	300.99503	400.0	1	1	2	162.30544	221.4396	0	0.194	0.0	-0.004	0.0	110.0
0.0	0.0	1	2	300.99503	400.0	1	1	2	162.30544	221.4396	0	0.194	0.0	0.021	0.0	110.0
0.0	0.0	1	2	300.99503	400.0	1	1	2	162.30544	221.4396	0	0.194	-0.001	-0.016	0.0	110.0
0.0	0.0	1	2	300.99503	400.0	1	1	2	162.30544	221.4396	0	0.194	0.0	0.04	0.0	110.0
0.0	0.0	1	2	300.99503	400.0	1	1	2	162.30544	221.4396	0	0.194	0.0	0.0	0.0	110.0
0.0	0.0	1	2	300.99503	400.0	1	1	2	162.30544	221.4396	0	0.194	0.0	0.004	0.0	110.0
0.0	0.0	1	2	300.99503	400.0	1	1	2	162.30544	221.4396	0	0.194	0.0	0.006	0.0	110.0
0.0	0.0	1	2	300.99503	400.0	1	1	2	162.30544	221.4396	0	0.194	0.0	0.024	0.0	110.0
0.0	0.0	1	2	300.99503	400.0	1	1	2	162.30544	221.4396	0	0.194	-0.001	-0.123	0.0	110.0
0.0	0.0	1	2	300.99503	400.0	1	1	2	162.30544	221.4396	0	0.194	0.0	0.016	0.0	110.0
0.0	0.0	1	2	300.99503	400.0	1	1	2	162.30544	221.4396	0	0.194	0.0	0.032	0.0	110.0
0.0	0.0	1	2	300.99503	400.0	1	1	2	162.30544	221.4396	0	0.194	-0.001	-0.021	0.0	110.0
0.0	0.0	1	2	300.99503	400.0	1	1	2	162.30544	221.4396	0	0.194	0.0	-0.005	0.0	110.0
0.0	0.0	1	2	300.99503	400.0	1	1	2	162.30544	221.4396	0	0.194	-0.001	-0.014	0.0	110.0
0.0	0.0	1	2	300.99503	400.0	1	1	2	162.30544	221.4396	0	0.194	-0.001	-0.013	0.0	110.0
0.0	0.0	1	2	300.99503	400.0	1	1	2	162.30544	221.4396	0	0.194	-0.001	-0.029	0.0	110.0
0.0	0.0	1	2	300.99503	400.0	1	1	2	162.30544	221.4396	0	0.194	-0.001	-0.132	0.0	110.0
0.0	0.0	1	2	300.99503	400.0	1	1	2	162.30544	221.4396	0	0.194	-0.001	-0.041	0.0	110.0
0.0	0.0	1	2	300.99503	400.0	1	1	2	162.30544	221.4396	0	0.194	0.0	0.019	0.0	110.0
0.0	0.0	1	2	300.99503	400.0	1	1	2	162.30544	221.4396	0	0.194	-0.001	-0.012	0.0	110.0
0.0	0.0	1	2	300.99503	400.0	1	1	2	162.30544	221.4396	0	0.194	0.0	0.0	0.0	110.0
0.0	0.0	1	2	300.99503	400.0	1	1	2	162.30544	221.4396	0	0.194	0.0	0.02	0.0	110.0
0.0	0.0	1	2	300.99503	400.0	1	1	2	162.30544	221.4396	0	0.194	0.0	0.005	0.0	110.0
0.0	0.0	1	2	300.99503	400.0	1	1	2	162.30544	221.4396	0	0.194	0.0	0.0	0.0	110.0
0.0	0.0	1	2	300.99503	400.0	1	1	2	162.30544	221.4396	0	0.194	0.0	0.014	0.0	110.0
0.0	0.0	1	2	300.99503	400.0	1	1	2	162.30544	221.4396	0	0.194	0.0	0.016	0.0	110.0
0.0	0.0	1	2	300.99503	400.0	1	1	2	162.30544	221.4396	0	0.194	0.0	0.002	0.0	110.0
0.0	0.0	1	2	300.99503	400.0	1	1	2	162.30544	221.4396	0	0.194	-0.001	-0.015	0.0	110.0
0.0	0.0	1	2	300.99503	400.0	1	1	2	162.30544	221.4396	0	0.194	-0.001	-0.137	0.0	110.0
0.0	0.0	1	2	300.99503	400.0	1	1	2	162.30544	221.4396	0	0.194	0.0	0.043	0.0	110.0
0.0	0.0	1	2	300.99503	400.0	1	1	2	162.30544	221.4396	0	0.194	0.0	0.01	0.0	110.0
0.0	0.0	1	2	300.99503	400.0	1	1	2	162.30544	221.4396	0	0.194	0.0	-0.008	0.0	110.0
0.0	0.0	1	2	300.99503	400.0	1	1	2	162.30544	221.4396	0	0.194	0.0	-0.007	0.0	110.0
0.0	0.0	1	2	300.99503	400.0	1	1	2	162.30544	221.4396	0	0.194	0.0	0.019	0.0	110.0
0.0	0.0	1	2	300.99503	400.0	1	1	2	162.30544	221.4396	0	0.194	0.0	-0.007	0.0	110.0
0.0	0.0	1	2	300.99503	400.0	1	1	2	162.30544	221.4396	0	0.194	-0.001	-0.047	0.0	110.0
0.0	0.0	1	2	300.99503	400.0	1	1	2	162.30544	221.4396	0	0.194	0.0	0.008	0.0	110.0
0.0	0.0	1	2	300.99503	400.0	1	1	2	162.30544	221.4396	0	0.194	0.0	0.01	0.0	110.0
0.0	0.0	1	2	300.99503	400.0	1	1	2	162.30544	221.4396	0	0.194	-0.001	-0.018	0.0	110.0
0.0	0.0	1	2	300.99503	400.0	1	1	2	162.30544	221.4396	0	0.194	0.0	0.002	0.0	110.0
0.0	0.0	1	2	300.99503	400.0	1	1	2	162.30544	221.4396	0	0.194	0.0	0.089	0.0	110.0
0.0	0.0	1	2	300.99503	400.0	1	1	2	162.30544	221.4396	0	0.194	0.0	0.034	0.0	110.0
0.0	0.0	1	2	300.99503	400.0	1	1	2	162.30544	221.4396	0	0.194	0.0	0.008	0.0	110.0
0.0	0.0	1	2	300.99503	400.0	1	1	2	162.30544	221.4396	0	0.194	-0.001	-0.054	0.0	110.0
0.0	0.0	1	2	300.99503	400.0	1	1	2	162.30544	221.4396	0	0.194	-0.001	-0.021	0.0	110.0
0.0	0.0	1	2	300.99503	400.0	1	1	2	162.30544	221.4396	0	0.194	0.0	-0.011	0.0	110.0
0.0	0.0	1	2	300.99503	400.0	1	1	2	162.30544	221.4396	0	0.194	0.0	0.005	0.0	110.0
0.0	0.0	1	2	300.99503	400.0	1	1	2	162.30544	221.4396	0	0.194	-0.001	-0.012	0.0	110.0
0.0	0.0	1	2	300.99503	400.0	1	1	2	162.30544	221.4396	0	0.194	-0.001	-0.071	0.0	110.0
0.0	0.0	1	2	300.99503	400.0	1	1	2	162.30544	221.4396	0	0.194	-0.001	-0.052	0.0	110.0
0.0	0.0	1	2	300.99503	400.0	1	1	2	162.30544	221.4396	0	0.194	0.0	0.01	0.0	110.0
0.0	0.0	1	2	300.99503	400.0	1	1	2	162.30544	221.4396	0	0.194	-0.001	-0.012	0.0	110.0
0.0	0.0	1	2	300.99503	400.0	1	1	2	162.30544	221.4396	0	0.194	-0.001	-0.093	0.0	110.0
0.0	0.0	1	2	300.99503	400.0	1	1	2	162.30544	221.4396	0	0.194	0.0	0.073	0.0	110.0
0.0	0.0	1	2	300.99503	400.0	1	1	2	162.30544	221.4396	0	0.194	0.0	0.15	0.0	110.0
0.0	0.0	1	2	300.99503	400.0	1	1	2	162.30544	221.4396	0	0.194	-0.001	-0.126	0.0	110.0
0.0	0.0	1	2	300.99503	400.0	1	1	2	162.30544	221.4396	0	0.194	0.0	0.003	0.0	110.0
0.0	0.0	1	2	300.99503	400.0	1	1	2	162.30544	221.4396	0	0.194	0.0	-0.006	0.0	110.0
0.0	0.0	1	2	300.99503	400.0	1	1	2	162.30544	221.4396	0	0.194	0.0	0.006	0.0	110.0
0.0	0.0	1	2	300.99503	400.0	1	1	2	162.30544	221.4396	0	0.194	0.0	-0.011	0.0	110.0
0.0	0.0	1	2	300.99503	400.0	1	1	2	162.30544	221.4396	0	0.194	0.0	0.022	0.0	110.0
0.0	0.0	1	2	300.99503	400.0	1	1	2	162.30544	221.4396	0	0.194	0.0	0.006	0.0	110.0
0.0	0.0	1	2	300.99503	400.0	1	1	2	162.30544	221.4396	0	0.194	0.0	0.011	0.0	110.0
0.0	0.0	1	2	300.99503	400.0	1	1	2	162.30544	221.4396	0	0.194	0.0	0.002	0.0	110.0
0.0	0.0	1	2	300.99503	400.0	1	1	2	162.30544	221.4396	0	0.194	0.0	-0.007	0.0	110.0
0.0	0.0	1	2	300.99503	400.0	1	1	2	162.30544	221.4396	0	0.194	0.0	-0.004	0.0	110.0
0.0	0.0	1	2	300.99503	400.0	1	1	2	162.30544	221.4396	0	0.194	0.0	0.004	0.0	110.0
0.0	0.0	1	2	300.99503	400.0	1	1	2	162.30544	221.4396	0	0.194	-0.001	-0.023	0.0	110.0
0.0	0.0	1	2	300.99503	400.0	1	1	2	162.30544	221.4396	0	0.194	0.0	0.019	0.0	110.0
0.0	0.0	1	2	300.99503	400.0	1	1	2	162.30544	221.4396	0	0.194	0.0	0.014	0.0	110.0
0.0	0.0	1	2	300.99503	400.0	1	1	2	162.30544	221.4396	0	0.194	-0.001	-0.04	0.0	110.0
0.0	0.0	1	2	300.99503	400.0	1	1	2	162.30544	221.4396	0	0.194	0.0	-0.01	0.0	110.0
0.0	0.0	1	2	300.99503	400.0	1	1	2	162.30544	221.4396	0	0.194	0.0	0.024	0.0	110.0
0.0	0.0	1	2	300.99503	400.0	1	1	2	162.30544	221.4396	0	0.194	0.0	0.012	0.0	110.0
0.0	0.0	1	2	300.99503	400.0	1	1	2	162.30544	221.4396	0	0.194	-0.001	-0.014	0.0	110.0
0.0	0.0	1	2	300.99503	400.0	1	1	2	162.30544	221.4396	0	0.194	-0.001	-0.027	0.0	110.0
0.0	0.0	1	2	300.99503	400.0	1	1	2	162.30544	221.4396	0	0.194	-0.001	-0.049	0.0	110.0
0.0	0.0	1	2	300.99503	400.0	1	1	2	162.30544	221.4396	0	0.194	0.0	-0.001	0.0	110.0
0.0	0.0	1	2	300.99503	400.0	1	1	2	162.30544	221.4396	0	0.194	-0.001	-0.167	0.0	110.0
0.0	0.0	1	2	300.99503	400.0	1	1	2	162.30544	221.4396	0	0.194	0.0	0.022	0.0	110.0
0.0	0.0	1	2	300.99503	400.0	1	1	2	162.30544	221.4396	0	0.194	-0.001	-0.1	0.0	110.0
0.0	0.0	1	2	300.99503	400.0	1	1	2	162.30544	221.4396	0	0.194	0.0	0.017	0.0	110.0
0.0	0.0	1	2	300.99503	400.0	1	1	2	162.30544	221.4396	0	0.194	0.0	0.012	0.0	110.0
0.0	0.0	1	2	300.99503	400.0	1	1	2	162.30544	221.4396	0	0.194	0.0	0.014	0.0	110.0
0.0	0.0	1	2	300.99503	400.0	1	1	2	162.30544	221.4396	0	0.194	-0.001	-0.012	0.0	110.0
4180.487	300.99503	2	2	300.99503	300.99503	1	2	2	162.30544	221.4396	1	0.194	0.0	0.023	0.0	110.0
4180.487	300.99503	2	2	300.99503	300.99503	1	2	2	162.30544	221.4396	1	0.194	0.0	-0.01	0.0	110.0
4180.487	300.99503	2	2	300.99503	300.99503	0	2	2	162.30544	221.4396	1	0.194	0.0	0.047	0.0	110.0
4180.487	300.99503	2	2	300.99503	300.99503	0	2	2	162.30544	221.4396	1	0.194	0.0	0.053	0.0	110.0
4180.487	300.99503	2	2	300.99503	300.99503	0	2	2	162.30544	221.4396	1	0.194	0.0	0.017	0.294	110.0
4180.487	300.99503	2	2	300.99503	300.99503	0	2	2	162.30544	221.4396	1	0.194	0.001	0.248	0.294	110.0
4180.487	300.99503	2	2	300.99503	300.99503	0	2	2	162.30544	221.4396	1	0.194	0.006	0.73	0.825	110.0
4180.487	300.99503	2	2	300.99503	300.99503	0	2	2	162.30544	221.4396	1	0.194	0.012	0.847	0.825	110.0
4180.487	300.99503	2	2	300.99503	300.99503	0	2	2	162.30544	221.4396	1	0.194	0.022	1.243	1.283	110.0
4180.487	300.99503	2	2	300.99503	300.99503	0	2	2	162.30544	221.4396	1	0.194	0.03	1.387	1.488	110.0
4180.487	300.99503	2	2	300.99503	300.99503	0	2	2	162.30544	221.4396	1	0.194	0.039	1.48	1.488	110.0
4180.487	300.99503	2	2	300.99503	300.99503	0	2	2	162.30544	221.4396	1	0.195	0.05	1.845	1.856	110.0
4180.487	300.99503	2	2	300.99503	300.99503	0	2	2	162.30544	221.4396	1	0.195	0.061	1.956	2.021	110.0
4180.487	300.99503	2	2	300.99503	300.99503	0	2	2	162.30544	221.4396	1	0.195	0.071	1.98	2.021	110.0
4180.487	300.99503	2	2	300.99503	300.99503	0	2	2	162.30544	221.4396	1	0.195	0.083	2.318	2.316	110.0
4180.487	300.99503	2	2	300.99503	300.99503	0	2	2	162.30544	221.4396	1	0.195	0.093	2.342	2.316	110.0
4180.487	300.99503	2	2	300.99503	300.99503	0	2	2	162.30544	221.4396	1	0.195	0.105	2.487	2.448	110.0
4180.487	300.99503	2	2	300.99503	300.99503	0	2	2	162.30544	221.4396	1	0.196	0.117	2.698	2.685	110.0
4180.487	300.99503	2	2	300.99503	300.99503	0	2	2	162.30544	221.4396	1	0.196	0.127	2.745	2.685	110.0
4180.487	300.99503	2	2	300.99503	300.99503	0	2	2	162.30544	221.4396	1	0.196	0.138	3.064	2.889	110.0
4180.487	300.99503	2	2	300.99503	300.99503	0	2	2	162.30544	221.4396	1	0.196	0.147	2.858	2.889	110.0
4180.487	300.99503	2	2	300.99503	300.99503	0	2	2	162.30544	221.4396	1	0.196	0.157	2.974	2.981	110.0
4180.487	300.99503	2	2	300.99503	300.99503	0	2	2	162.30544	221.4396	1	0.196	0.166	3.139	3.145	110.0
4180.487	300.99503	2	2	300.99503	300.99503	0	2	2	162.30544	221.4396	1	0.196	0.175	3.117	3.145	110.0
4180.487	300.99503	2	2	300.99503	300.99503	0	2	2	162.30544	221.4396	1	0.196	0.185	3.273	3.287	110.0
4180.487	300.99503	2	2	300.99503	300.99503	0	2	2	162.30544	221.4396	1	0.196	0.193	3.367	3.35	110.0
4180.487	300.99503	2	2	300.99503	300.99503	0	2	2	162.30544	221.4396	1	0.196	0.201	3.322	3.35	110.0
4180.487	300.99503	2	2	300.99503	300.99503	0	2	2	162.30544	221.4396	1	0.196	0.209	3.43	3.464	110.0
4180.487	300.99503	2	2	300.99503	300.99503	0	2	2	162.30544	221.4396	1	0.196	0.217	3.548	3.515	110.0
4180.487	300.99503	2	2	300.99503	300.99503	0	2	2	162.30544	221.4396	1	0.196	0.224	3.523	3.515	110.0
4180.487	300.99503	2	2	300.99503	300.99503	0	2	2	162.30544	221.4396	1	0.196	0.231	3.765	3.606	110.0
4180.487	300.99503	2	2	300.99503	300.99503	0	2	2	162.30544	221.4396	1	0.196	0.238	3.617	3.606	110.0
4180.487	300.99503	2	2	300.99503	300.99503	0	2	2	162.30544	221.4396	1	0.196	0.245	3.632	3.648	110.0
4180.487	300.99503	2	2	300.99503	300.99503	0	2	2	162.30544	221.4396	1	0.196	0.251	3.712	3.72	110.0
4180.487	300.99503	2	2	300.99503	300.99503	0	2	2	162.30544	221.4396	1	0.196	0.257	3.641	3.72	110.0
4180.487	300.99503	2	2	300.99503	300.99503	0	2	2	162.30544	221.4396	1	0.196	0.263	3.789	3.753	110.0
4180.487	300.99503	2	2	300.99503	300.99503	0	2	2	162.30544	221.4396	1	0.197	0.267	3.801	3.812	110.0
4180.487	300.99503	2	2	300.99503	300.99503	0	2	2	162.30544	221.4396	1	0.197	0.271	3.785	3.812	110.0
4180.487	300.99503	2	2	300.99503	300.99503	0	2	2	162.30544	221.4396	1	0.197	0.276	3.753	3.838	110.0
4180.487	300.99503	2	2	300.99503	300.99503	0	2	2	162.30544	221.4396	1	0.197	0.281	3.882	3.838	110.0
4180.487	300.99503	2	2	300.99503	300.99503	0	2	2	162.30544	221.4396	1	0.197	0.285	3.885	3.887	110.0
4180.487	300.99503	2	2	300.99503	300.99503	0	2	2	162.30544	221.4396	1	0.197	0.289	3.891	3.927	110.0
4180.487	300.99503	2	2	300.99503	300.99503	0	2	2	162.30544	221.4396	1	0.197	0.293	3.876	3.927	110.0
4180.487	300.99503	2	2	300.99503	300.99503	0	2	2	162.30544	221.4396	1	0.197	0.297	3.904	3.946	110.0
4180.487	300.99503	2	2	300.99503	300.99503	0	2	2	162.30544	221.4396	1	0.197	0.301	3.958	3.977	110.0
4180.487	300.99503	2	2	300.99503	300.99503	0	2	2	162.30544	221.4396	1	0.197	0.303	4.008	3.977	110.0
4180.487	300.99503	2	2	300.99503	300.99503	0	2	2	162.30544	221.4396	1	0.197	0.305	3.961	3.992	110.0
4180.487	300.99503	2	2	300.99503	300.99503	0	2	2	162.30544	221.4396	1	0.197	0.307	3.977	3.992	110.0
4180.487	300.99503	2	2	300.99503	300.99503	0	2	2	162.30544	221.4396	1	0.197	0.309	4.029	4.018	110.0
4180.487	300.99503	2	2	300.99503	300.99503	0	2	2	162.30544	221.4396	1	0.197	0.311	4.035	4.03	110.0
4180.487	300.99503	2	2	300.99503	300.99503	0	2	2	162.30544	221.4396	1	0.197	0.314	4.116	4.03	110.0
4180.487	300.99503	2	2	300.99503	300.99503	1	2	2	162.30544	221.4396	1	0.197	0.316	4.067	4.051	110.0
4180.487	300.99503	2	2	300.99503	300.99503	1	2	2	162.30544	221.4396	1	0.197	0.318	4.078	4.06	110.0
4180.487	300.99503	2	2	300.99503	300.99503	1	2	2	162.30544	221.4396	1	0.197	0.32	4.02	4.06	110.0
4180.487	300.99503	2	2	300.99503	300.99503	1	2	2	162.30544	221.4396	1	0.197	0.321	4.064	4.077	110.0
4180.487	300.99503	2	2	300.99503	300.99503	1	2	2	162.30544	221.4396	1	0.197	0.322	4.151	4.077	110.0
4180.487	300.99503	2	2	300.99503	300.99503	1	2	2	162.30544	221.4396	1	0.197	0.322	4.047	4.092	110.0
4180.487	300.99503	2	2	300.99503	300.99503	1	2	2	162.30544	221.4396	1	0.197	0.324	4.124	4.098	110.0
4180.487	300.99503	2	2	300.99503	300.99503	1	2	2	162.30544	221.4396	1	0.197	0.325	4.11	4.098	110.0
4180.487	300.99503	2	2	300.99503	300.99503	1	2	2	162.30544	221.4396	1	0.197	0.327	4.116	4.11	110.0
4180.487	300.99503	2	2	300.99503	300.99503	1	2	2	162.30544	221.4396	1	0.197	0.327	4.05	4.115	110.0
4180.487	300.99503	2	2	300.99503	300.99503	1	2	2	162.30544	221.4396	1	0.197	0.328	4.104	4.115	110.0
4180.487	300.99503	2	2	300.99503	300.99503	1	2	2	162.30544	221.4396	1	0.197	0.328	4.101	4.126	110.0
4180.487	300.99503	2	2	300.99503	300.99503	1	2	2	162.30544	221.4396	1	0.197	0.328	4.102	4.126	110.0
4180.487	300.99503	2	2	300.99503	300.99503	1	2	2	162.30544	221.4396	1	0.197	0.33	4.142	4.133	110.0
4180.487	300.99503	2	2	300.99503	300.99503	1	2	2	162.30544	221.4396	1	0.197	0.332	4.158	4.137	110.0
4180.487	300.99503	2	2	300.99503	300.99503	1	2	2	162.30544	221.4396	1	0.197	0.333	4.031	4.137	110.0
4180.487	300.99503	2	2	300.99503	300.99503	1	2	2	162.30544	221.4396	1	0.197	0.335	4.173	4.144	110.0
4180.487	300.99503	2	2	300.99503	300.99503	1	2	2	162.30544	221.4396	1	0.197	0.336	4.169	4.146	110.0
4180.487	300.99503	2	2	300.99503	300.99503	1	2	2	162.30544	221.4396	1	0.197	0.337	4.08	4.146	110.0
4180.487	300.99503	2	2	300.99503	300.99503	1	2	2	162.30544	221.4396	1	0.197	0.339	4.167	4.151	110.0
4180.487	300.99503	2	2	300.99503	300.99503	1	2	2	162.30544	221.4396	1	0.197	0.341	4.129	4.151	110.0
4180.487	300.99503	2	2	300.99503	300.99503	1	2	2	162.30544	221.4396	1	0.197	0.34	4.107	4.154	110.0
4180.487	300.99503	2	2	300.99503	300.99503	1	2	2	162.30544	221.4396	1	0.197	0.341	4.196	4.159	110.0
4180.487	300.99503	2	2	300.99503	300.99503	1	2	2	162.30544	221.4396	1	0.197	0.341	4.191	4.159	110.0
4180.487	300.99503	2	2	300.99503	300.99503	1	2	2	162.30544	221.4396	1	0.197	0.341	4.21	4.161	110.0
4180.487	300.99503	2	2	300.99503	300.99503	1	2	2	162.30544	221.4396	1	0.197	0.341	4.171	4.164	110.0
4180.487	300.99503	2	2	300.99503	300.99503	1	2	2	162.30544	221.4396	1	0.197	0.341	4.176	4.164	110.0
4180.487	300.99503	2	2	300.99503	300.99503	1	2	2	162.30544	221.4396	1	0.197	0.341	4.181	4.166	110.0
4180.487	300.99503	2	2	300.99503	300.99503	1	2	2	162.30544	221.4396	1	0.197	0.341	4.157	4.166	110.0
4180.487	300.99503	2	2	300.99503	300.99503	1	2	2	162.30544	221.4396	1	0.197	0.341	4.145	4.167	110.0
4180.487	300.99503	2	2	300.99503	300.99503	1	2	2	162.30544	221.4396	1	0.197	0.341	4.179	4.169	110.0
4180.487	300.99503	2	2	300.99503	300.99503	1	2	2	162.30544	221.4396	1	0.197	0.341	4.12	4.169	110.0
4180.487	300.99503	2	2	300.99503	300.99503	1	2	2	162.30544	221.4396	1	0.197	0.341	4.144	4.171	110.0
4180.487	300.99503	2	2	300.99503	300.99503	1	2	2	162.30544	221.4396	1	0.197	0.341	4.154	4.172	110.0
4180.487	300.99503	2	2	300.99503	300.99503	1	2	2	162.30544	221.4396	1	0.197	0.341	4.172	4.172	110.0
4180.487	300.99503	2	2	300.99503	300.99503	1	2	2	162.30544	221.4396	1	0.197	0.341	4.168	4.173	110.0
4180.487	300.99503	2	2	300.99503	300.99503	1	2	2	162.30544	221.4396	1	0.197	0.341	4.18	4.173	110.0
4180.487	300.99503	2	2	300.99503	300.99503	1	2	2	162.30544	221.4396	1	0.197	0.341	4.18	4.175	110.0
4180.487	300.99503	2	2	300.99503	300.99503	1	2	2	162.30544	221.4396	1	0.197	0.341	4.137	4.176	110.0
4180.487	300.99503	2	2	300.99503	300.99503	1	2	2	162.30544	221.4396	1	0.197	0.34	4.042	4.176	110.0
4180.487	300.99503	2	2	300.99503	300.99503	1	2	2	162.30544	221.4396	1	0.197	0.341	4.154	4.177	110.0
4180.487	300.99503	2	2	300.99503	300.99503	1	2	2	162.30544	221.4396	1	0.197	0.341	4.176	4.177	110.0
4180.487	300.99503	2	2	300.99503	300.99503	1	2	2	162.30544	221.4396	1	0.197	0.341	4.196	4.177	110.0
4180.487	300.99503	2	2	300.99503	300.99503	1	2	2	162.30544	221.4396	1	0.197	0.341	4.2	4.179	110.0
4180.487	300.99503	2	2	300.99503	300.99503	1	2	2	162.30544	221.4396	1	0.197	0.341	4.182	4.179	110.0
4180.487	300.99503	2	2	300.99503	300.99503	1	2	2	162.30544	221.4396	1	0.197	0.341	4.192	4.18	110.0
4180.487	300.99503	2	2	300.99503	300.99503	1	2	2	162.30544	221.4396	1	0.197	0.341	4.242	4.18	110.0
4180.487	300.99503	2	2	300.99503	300.99503	1	2	2	162.30544	221.4396	1	0.197	0.34	4.053	4.18	110.0
4180.487	300.99503	2	2	300.99503	300.99503	1	2	2	162.30544	221.4396	1	0.197	0.341	4.183	4.181	110.0
4180.487	300.99503	2	2	300.99503	300.99503	1	2	2	162.30544	221.4396	1	0.197	0.341	4.209	4.181	110.0
4180.487	300.99503	2	2	300.99503	300.99503	1	2	2	162.30544	221.4396	1	0.197	0.341	4.2	4.181	110.0
4180.487	300.99503	2	2	300.99503	300.99503	1	2	2	162.30544	221.4396	1	0.197	0.341	4.17	4.182	110.0
4180.487	300.99503	2	2	300.99503	300.99503	1	2	2	162.30544	221.4396	1	0.197	0.341	4.184	4.182	110.0
4180.487	300.99503	2	2	300.99503	300.99503	1	2	2	162.30544	221.4396	1	0.197	0.341	4.203	4.182	110.0
4180.487	300.99503	2	2	300.99503	300.99503	1	2	2	162.30544	221.4396	1	0.197	0.341	4.206	4.182	110.0
4180.487	300.99503	2	2	300.99503	300.99503	1	2	2	162.30544	221.4396	1	0.197	0.341	4.159	4.182	110.0
4180.487	300.99503	2	2	300.99503	300.99503	1	2	2	162.30544	221.4396	1	0.197	0.341	4.171	4.183	110.0
4180.487	300.99503	2	2	300.99503	300.99503	1	2	2	162.30544	221.4396	1	0.197	0.341	4.172	4.183	110.0
4180.487	300.99503	2	2	300.99503	300.99503	1	2	2	162.30544	221.4396	1	0.197	0.341	4.162	4.183	110.0
4180.487	300.99503	2	2	300.99503	300.99503	1	2	2	162.30544	221.4396	1	0.197	0.341	4.175	4.183	110.0
4180.487	300.99503	2	2	300.99503	300.99503	1	2	2	162.30544	221.4396	1	0.197	0.341	4.192	4.183	110.0
4180.487	300.99503	2	2	300.99503	300.99503	1	2	2	162.30544	221.4396	1	0.197	0.341	4.329	4.184	110.0
4180.487	300.99503	2	2	300.99503	300.99503	1	2	2	162.30544	221.4396	1	0.197	0.341	4.208	4.184	110.0
4180.487	300.99503	2	2	300.99503	300.99503	1	2	2	162.30544	221.4396	1	0.197	0.341	4.198	4.184	110.0
4180.487	300.99503	2	2	300.99503	300.99503	1	2	2	162.30544	221.4396	1	0.197	0.341	4.182	4.184	110.0
4180.487	300.99503	2	2	300.99503	300.99503	1	2	2	162.30544	221.4396	1	0.197	0.341	4.18	4.184	110.0
4180.487	300.99503	2	2	300.99503	300.99503	1	2	2	162.30544	221.4396	1	0.197	0.341	4.219	4.184	110.0
4180.487	300.99503	2	2	300.99503	300.99503	1	2	2	162.30544	221.4396	1	0.197	0.341	4.192	4.184	110.0
4180.487	300.99503	2	2	300.99503	300.99503	1	2	2	162.30544	221.4396	1	0.197	0.341	4.169	4.184	110.0
4180.487	300.99503	2	2	300.99503	300.99503	1	2	2	162.30544	221.4396	1	0.197	0.341	4.118	4.184	110.0
4180.487	300.99503	2	2	300.99503	300.99503	1	2	2	162.30544	221.4396	1	0.197	0.341	4.187	4.185	110.0
4180.487	300.99503	2	2	300.99503	300.99503	1	2	2	162.30544	221.4396	1	0.197	0.341	4.241	4.185	110.0
4180.487	300.99503	2	2	300.99503	300.99503	1	2	2	162.30544	221.4396	1	0.197	0.341	4.165	4.185	110.0
4180.487	300.99503	2	2	300.99503	300.99503	1	2	2	162.30544	221.4396	1	0.197	0.341	4.216	4.185	110.0
4180.487	300.99503	2	2	300.99503	300.99503	1	2	2	162.30544	221.4396	1	0.197	0.341	4.176	4.185	110.0
4180.487	300.99503	2	2	300.99503	300.99503	1	2	2	162.30544	221.4396	1	0.197	0.341	4.264	4.185	110.0
4180.487	300.99503	2	2	300.99503	300.99503	1	2	2	162.30544	221.4396	1	0.197	0.342	4.173	4.185	110.0
4180.487	300.99503	2	2	300.99503	300.99503	1	2	2	162.30544	221.4396	1	0.197	0.342	4.248	4.185	110.0
4180.487	300.99503	2	2	300.99503	300.99503	1	2	2	162.30544	221.4396	1	0.197	0.342	4.184	4.185	110.0
4180.487	300.99503	2	2	300.99503	300.99503	1	2	2	162.30544	221.4396	1	0.197	0.342	4.185	4.185	110.0
4180.487	300.99503	2	2	300.99503	300.99503	1	2	2	162.30544	221.4396	1	0.197	0.342	4.211	4.185	110.0
4180.487	300.99503	2	2	300.99503	300.99503	1	2	2	162.30544	221.4396	1	0.197	0.342	4.211	4.185	110.0
4180.487	300.99503	2	2	300.99503	300.99503	1	2	2	162.30544	221.4396	1	0.197	0.342	4.213	4.185	110.0
4180.487	300.99503	2	2	300.99503	300.99503	1	2	2	162.30544	221.4396	1	0.197	0.342	4.162	4.185	110.0
4180.487	300.99503	2	2	300.99503	300.99503	1	2	2	162.30544	221.4396	1	0.197	0.342	4.217	4.185	110.0
4180.487	300.99503	2	2	300.99503	300.99503	1	2	2	162.30544	221.4396	1	0.197	0.342	4.247	4.185	110.0
4180.487	300.99503	2	2	300.99503	300.99503	1	2	2	162.30544	221.4396	1	0.197	0.342	4.258	4.185	110.0
4180.487	300.99503	2	2	300.99503	300.99503	1	2	2	162.30544	221.4396	1	0.197	0.342	4.186	4.185	110.0
4180.487	300.99503	2	2	300.99503	300.99503	1	2	2	162.30544	221.4396	1	0.197	0.342	4.216	4.185	110.0
4180.487	300.99503	2	2	300.99503	300.99503	1	2	2	162.30544	221.4396	1	0.197	0.343	4.409	4.185	110.0
4180.487	300.99503	2	2	300.99503	300.99503	1	2	2	162.30544	221.4396	1	0.197	0.343	4.195	4.185	110.0
4180.487	300.99503	2	2	300.99503	300.99503	1	2	2	162.30544	221.4396	1	0.197	0.343	4.203	4.185	110.0
4180.487	300.99503	2	2	300.99503	300.99503	1	2	2	162.30544	221.4396	1	0.197	0.343	4.192	4.185	110.0
4180.487	300.99503	2	2	300.99503	300.99503	1	2	2	162.30544	221.4396	1	0.197	0.343	4.179	4.185	110.0
4180.487	300.99503	2	2	300.99503	300.99503	1	2	2	162.30544	221.4396	1	0.197	0.343	4.205	4.185	110.0
4180.487	300.99503	2	2	300.99503	300.99503	1	2	2	162.30544	221.4396	1	0.197	0.343	4.179	4.185	110.0
4180.487	300.99503	2	2	300.99503	300.99503	1	2	2	162.30544	221.4396	1	0.197	0.343	4.137	4.185	110.0
4180.487	300.99503	2	2	300.99503	300.99503	1	2	2	162.30544	221.4396	1	0.197	0.343	4.137	4.185	110.0
4180.487	300.99503	2	2	300.99503	300.99503	1	2	2	162.30544	221.4396	1	0.197	0.343	4.174	4.185	110.0
4180.487	300.99503	2	2	300.99503	300.99503	1	2	2	162.30544	221.4396	1	0.197	0.343	4.185	4.185	110.0
4180.487	300.99503	2	2	300.99503	300.99503	1	2	2	162.30544	221.4396	1	0.197	0.343	4.225	4.185	110.0
4180.487	300.99503	2	2	300.99503	300.99503	1	2	2	162.30544	221.4396	1	0.197	0.343	4.157	4.185	110.0
4180.487	300.99503	2	2	300.99503	300.99503	1	2	2	162.30544	221.4396	1	0.197	0.343	4.142	4.185	110.0
4180.487	300.99503	2	2	300.99503	300.99503	1	2	2	162.30544	221.4396	1	0.197	0.343	4.141	4.185	110.0
4180.487	300.99503	2	2	300.99503	300.99503	1	2	2	162.30544	221.4396	1	0.197	0.343	4.134	4.185	110.0
4180.487	300.99503	2	2	300.99503	300.99503	1	2	2	162.30544	221.4396	1	0.197	0.343	4.165	4.185	110.0
4180.487	300.99503	2	2	300.99503	300.99503	1	2	2	162.30544	221.4396	1	0.197	0.343	4.198	4.185	110.0
4180.487	300.99503	2	2	300.99503	300.99503	1	2	2	162.30544	221.4396	1	0.197	0.343	4.146	4.185	110.0
4180.487	300.99503	2	2	300.99503	300.99503	1	2	2	162.30544	221.4396	1	0.197	0.343	4.192	4.185	110.0
4180.487	300.99503	2	2	300.99503	300.99503	1	2	2	162.30544	221.4396	1	0.197	0.343	4.184	4.185	110.0
4180.487	300.99503	2	2	300.99503	300.99503	1	2	2	162.30544	221.4396	1	0.197	0.343	4.212	4.185	110.0
4180.487	300.99503	2	2	300.99503	300.99503	1	2	2	162.30544	221.4396	1	0.197	0.343	4.214	4.185	110.0
4180.487	300.99503	2	2	300.99503	300.99503	1	2	2	162.30544	221.4396	1	0.197	0.343	4.141	4.185	110.0
4180.487	300.99503	2	2	300.99503	300.99503	1	2	2	162.30544	221.4396	1	0.197	0.343	4.174	4.185	110.0
4180.487	300.99503	2	2	300.99503	300.99503	1	2	2	162.30544	221.4396	1	0.197	0.343	4.218	4.185	110.0
4180.487	300.99503	2	2	300.99503	300.99503	1	2	2	162.30544	221.4396	1	0.197	0.343	4.254	4.185	110.0
4180.487	300.99503	2	2	300.99503	300.99503	1	2	2	162.30544	221.4396	1	0.197	0.343	4.245	4.185	110.0
4180.487	300.99503	2	2	300.99503	300.99503	1	2	2	162.30544	221.4396	1	0.197	0.343	4.229	4.185	110.0
4180.487	300.99503	2	2	300.99503	300.99503	1	2	2	162.30544	221.4396	1	0.197	0.343	4.235	4.185	110.0
4180.487	300.99503	2	2	300.99503	300.99503	1	2	2	162.30544	221.4396	1	0.197	0.343	4.149	4.185	110.0
4180.487	300.99503	2	2	300.99503	300.99503	1	2	2	162.30544	221.4396	1	0.197	0.343	4.232	4.185	110.0
4180.487	300.99503	2	2	300.99503	300.99503	1	2	2	162.30544	221.4396	1	0.197	0.343	4.214	4.185	110.0
4180.487	300.99503	2	2	300.99503	300.99503	1	2	2	162.30544	221.4396	1	0.197	0.343	4.204	4.185	110.0
4180.487	300.99503	2	2	300.99503	300.99503	1	2	2	162.30544	221.4396	1	0.197	0.342	4.048	4.185	110.0
4180.487	300.99503	2	2	300.99503	300.99503	1	2	2	162.30544	221.4396	1	0.197	0.342	4.189	4.185	110.0
4180.487	300.99503	2	2	300.99503	300.99503	1	2	2	162.30544	221.4396	1	0.197	0.342	4.183	4.185	110.0
4180.487	300.99503	2	2	300.99503	300.99503	1	2	2	162.30544	221.4396	1	0.197	0.342	4.239	4.185	110.0
4180.487	300.99503	2	2	300.99503	300.99503	1	2	2	162.30544	221.4396	1	0.197	0.342	4.175	4.185	110.0
4180.487	300.99503	2	2	300.99503	300.99503	1	2	2	162.30544	221.4396	1	0.197	0.342	4.147	4.185	110.0
4180.487	300.99503	2	2	300.99503	300.99503	1	2	2	162.30544	221.4396	1	0.197	0.342	4.172	4.185	110.0
4180.487	300.99503	2	2	300.99503	300.99503	1	2	2	162.30544	221.4396	1	0.197	0.341	4.218	4.185	110.0
4180.487	300.99503	2	2	300.99503	300.99503	1	2	2	162.30544	221.4396	1	0.197	0.341	4.219	4.185	110.0
4180.487	300.99503	2	2	300.99503	300.99503	1	2	2	162.30544	221.4396	1	0.197	0.341	4.208	4.185	110.0
4180.487	300.99503	2	2	300.99503	300.99503	1	2	2	162.30544	221.4396	1	0.197	0.341	4.213	4.185	110.0
4180.487	300.99503	2	2	300.99503	300.99503	1	2	2	162.30544	221.4396	1	0.197	0.341	4.18	4.185	110.0
4180.487	300.99503	2	2	300.99503	300.99503	1	2	2	162.30544	221.4396	1	0.197	0.341	4.193	4.185	110.0
4180.487	300.99503	2	2	300.99503	300.99503	1	2	2	162.30544	221.4396	1	0.197	0.341	4.168	4.185	110.0
4180.487	300.99503	2	2	300.99503	300.99503	1	2	2	162.30544	221.4396	1	0.197	0.341	4.221	4.185	110.0
4180.487	300.99503	2	2	300.99503	300.99503	1	2	2	162.30544	221.4396	1	0.197	0.341	4.184	4.185	110.0
4180.487	300.99503	2	2	300.99503	300.99503	1	2	2	162.30544	221.4396	1	0.197	0.341	4.225	4.185	110.0
4180.487	300.99503	2	2	300.99503	300.99503	1	2	2	162.30544	221.4396	1	0.197	0.341	4.165	4.185	110.0
4180.487	300.99503	2	2	300.99503	300.99503	1	2	2	162.30544	221.4396	1	0.197	0.341	4.18	4.185	110.0
4180.487	300.99503	2	2	300.99503	300.99503	1	2	2	162.30544	221.4396	1	0.197	0.341	4.187	4.185	110.0
4180.487	300.99503	2	2	300.99503	300.99503	1	2	2	162.30544	221.4396	1	0.197	0.341	4.201	4.185	110.0
4180.487	300.99503	2	2	300.99503	300.99503	1	2	2	162.30544	221.4396	1	0.197	0.341	4.209	4.185	110.0
4180.487	300.99503	2	2	300.99503	300.99503	1	2	2	162.30544	221.4396	1	0.197	0.341	4.186	4.185	110.0
4180.487	300.99503	2	2	300.99503	300.99503	1	2	2	162.30544	221.4396	1	0.197	0.341	4.212	4.185	110.0
4180.487	300.99503	2	2	300.99503	300.99503	1	2	2	162.30544	221.4396	1	0.197	0.341	4.215	4.185	110.0
4180.487	300.99503	2	2	300.99503	300.99503	1	2	2	162.30544	221.4396	1	0.197	0.341	4.164	4.185	110.0
4180.487	300.99503	2	2	300.99503	300.99503	1	2	2	162.30544	221.4396	1	0.197	0.341	4.27	4.185	110.0
4180.487	300.99503	2	2	300.99503	300.99503	1	2	2	162.30544	221.4396	1	0.197	0.34	4.078	4.185	110.0
4180.487	300.99503	2	2	300.99503	300.99503	1	2	2	162.30544	221.4396	1	0.197	0.342	4.413	4.185	110.0
4180.487	300.99503	2	2	300.99503	300.99503	1	2	2	162.30544	221.4396	1	0.197	0.342	4.164	4.185	110.0
4180.487	300.99503	2	2	300.99503	300.99503	1	2	2	162.30544	221.4396	1	0.197	0.342	4.16	4.185	110.0
4180.487	300.99503	2	2	300.99503	300.99503	1	2	2	162.30544	221.4396	1	0.197	0.342	4.201	4.185	110.0
4180.487	300.99503	2	2	300.99503	300.99503	1	2	2	162.30544	221.4396	1	0.197	0.342	4.188	4.185	110.0
4180.487	300.99503	2	2	300.99503	300.99503	1	2	2	162.30544	221.4396	1	0.197	0.342	4.271	4.185	110.0
4180.487	300.99503	2	2	300.99503	300.99503	1	2	2	162.30544	221.4396	1	0.197	0.342	4.144	4.185	110.0
4180.487	300.99503	2	2	300.99503	300.99503	1	2	2	162.30544	221.4396	1	0.197	0.342	4.17	4.185	110.0
4180.487	300.99503	2	2	300.99503	300.99503	1	2	2	162.30544	221.4396	1	0.197	0.342	4.148	4.185	110.0
4180.487	300.99503	2	2	300.99503	300.99503	1	2	2	162.30544	221.4396	1	0.197	0.342	4.116	4.185	110.0
4180.487	300.99503	2	2	300.99503	300.99503	1	2	2	162.30544	221.4396	1	0.197	0.341	4.132	4.185	110.0
4180.487	300.99503	2	2	300.99503	300.99503	1	2	2	162.30544	221.4396	1	0.197	0.341	4.201	4.185	110.0
4180.487	300.99503	2	2	300.99503	300.99503	1	2	2	162.30544	221.4396	1	0.197	0.341	4.17	4.185	110.0
4180.487	300.99503	2	2	300.99503	300.99503	1	2	2	162.30544	221.4396	1	0.197	0.341	4.206	4.185	110.0
4180.487	300.99503	2	2	300.99503	300.99503	1	2	2	162.30544	221.4396	1	0.197	0.341	4.161	4.185	110.0
4180.487	300.99503	2	2	300.99503	300.99503	1	2	2	162.30544	221.4396	1	0.197	0.341	4.169	4.185	110.0
4180.487	300.99503	2	2	300.99503	300.99503	1	2	2	162.30544	221.4396	1	0.197	0.341	4.198	4.185	110.0
4180.487	300.99503	2	2	300.99503	300.99503	1	2	2	162.30544	221.4396	1	0.197	0.341	4.211	4.185	110.0
4180.487	300.99503	2	2	300.99503	300.99503	1	2	2	162.30544	221.4396	1	0.197	0.341	4.148	4.185	110.0
4180.487	300.99503	2	2	300.99503	300.99503	1	2	2	162.30544	221.4396	1	0.197	0.341	4.25	4.185	110.0
4180.487	300.99503	2	2	300.99503	300.99503	1	2	2	162.30544	221.4396	1	0.197	0.341	4.203	4.185	110.0
4180.487	300.99503	2	2	300.99503	300.99503	1	2	2	162.30544	221.4396	1	0.197	0.341	4.203	4.185	110.0
4180.487	300.99503	2	2	300.99503	300.99503	1	2	2	162.30544	221.4396	1	0.197	0.341	4.156	4.185	110.0
4180.487	300.99503	2	2	300.99503	300.99503	1	2	2	162.30544	221.4396	1	0.197	0.341	4.208	4.185	110.0
4180.487	300.99503	2	2	300.99503	300.99503	1	2	2	162.30544	221.4396	1	0.197	0.341	4.191	4.185	110.0
4180.487	300.99503	2	2	300.99503	300.99503	1	2	2	162.30544	221.4396	1	0.197	0.341	4.215	4.185	110.0
4180.487	300.99503	2	2	300.99503	300.99503	1	2	2	162.30544	221.4396	1	0.197	0.341	4.192	4.185	110.0
4180.487	300.99503	2	2	300.99503	300.99503	1	2	2	162.30544	221.4396	1	0.197	0.34	4.081	4.185	110.0
4180.487	300.99503	2	2	300.99503	300.99503	1	2	2	162.30544	221.4396	1	0.197	0.341	4.205	4.185	110.0
4180.487	300.99503	2	2	300.99503	300.99503	1	2	2	162.30544	221.4396	1	0.197	0.341	4.154	4.185	110.0
4180.487	300.99503	2	2	300.99503	300.99503	1	2	2	162.30544	221.4396	1	0.197	0.341	4.197	4.185	110.0
4180.487	300.99503	2	2	300.99503	300.99503	1	2	2	162.30544	221.4396	1	0.197	0.341	4.184	4.185	110.0
0.0	0.0	2	2	300.99503	300.99503	1	2	2	162.30544	221.4396	0	0.197	0.341	4.209	4.185	110.0
0.0	0.0	2	2	300.99503	300.99503	1	2	2	162.30544	221.4396	0	0.197	0.341	4.157	4.185	110.0
0.0	0.0	2	2	300.99503	300.99503	1	2	2	162.30544	221.4396	0	0.197	0.341	4.188	4.185	110.0
0.0	0.0	2	2	300.99503	300.99503	1	2	2	162.30544	221.4396	0	0.197	0.341	4.205	4.185	110.0
0.0	0.0	2	2	300.99503	300.99503	1	2	2	162.30544	221.4396	0	0.197	0.34	3.906	3.889	110.0
0.0	0.0	2	2	300.99503	300.99503	1	2	2	162.30544	221.4396	0	0.197	0.34	3.882	3.889	110.0
0.0	0.0	2	2	300.99503	300.99503	1	2	2	162.30544	221.4396	0	0.197	0.335	3.391	3.358	110.0
0.0	0.0	2	2	300.99503	300.99503	1	2	2	162.30544	221.4396	0	0.197	0.327	2.941	2.901	110.0
0.0	0.0	2	2	300.99503	300.99503	1	2	2	162.30544	221.4396	0	0.197	0.319	2.93	2.901	110.0
0.0	0.0	2	2	300.99503	300.99503	1	2	2	162.30544	221.4396	0	0.197	0.31	2.706	2.695	110.0
0.0	0.0	2	2	300.99503	300.99503	1	2	2	162.30544	221.4396	0	0.197	0.302	2.691	2.695	110.0
0.0	0.0	2	2	300.99503	300.99503	1	2	2	162.30544	221.4396	0	0.197	0.291	2.332	2.328	110.0
0.0	0.0	2	2	300.99503	300.99503	1	2	2	162.30544	221.4396	0	0.197	0.28	2.037	2.162	110.0
0.0	0.0	2	2	300.99503	300.99503	1	2	2	162.30544	221.4396	0	0.197	0.271	2.143	2.162	110.0
0.0	0.0	2	2	300.99503	300.99503	1	2	2	162.30544	221.4396	0	0.197	0.259	1.86	1.867	110.0
0.0	0.0	2	2	300.99503	300.99503	1	2	2	162.30544	221.4396	0	0.197	0.249	1.731	1.736	110.0
0.0	0.0	2	2	300.99503	300.99503	1	2	2	162.30544	221.4396	0	0.196	0.239	1.742	1.736	110.0
0.0	0.0	2	2	300.99503	300.99503	1	2	2	162.30544	221.4396	0	0.196	0.229	1.518	1.499	110.0
0.0	0.0	2	2	300.99503	300.99503	1	2	2	162.30544	221.4396	0	0.196	0.219	1.639	1.499	110.0
0.0	0.0	2	2	300.99503	300.99503	1	2	2	162.30544	221.4396	0	0.196	0.209	1.365	1.392	110.0
0.0	0.0	2	2	300.99503	300.99503	1	2	2	162.30544	221.4396	0	0.196	0.197	1.149	1.203	110.0
0.0	0.0	2	2	300.99503	300.99503	1	2	2	162.30544	221.4396	0	0.196	0.187	1.216	1.203	110.0
0.0	0.0	2	2	300.99503	300.99503	1	2	2	162.30544	221.4396	0	0.196	0.177	1.123	1.038	110.0
0.0	0.0	2	2	300.99503	300.99503	1	2	2	162.30544	221.4396	0	0.196	0.169	1.004	0.964	110.0
0.0	0.0	2	2	300.99503	300.99503	1	2	2	162.30544	221.4396	0	0.196	0.16	1.004	0.964	110.0
0.0	0.0	2	2	300.99503	300.99503	1	2	2	162.30544	221.4396	0	0.196	0.152	0.818	0.833	110.0
0.0	0.0	2	2	300.99503	300.99503	1	2	2	162.30544	221.4396	0	0.196	0.144	0.912	0.833	110.0
0.0	0.0	2	2	300.99503	300.99503	1	2	2	162.30544	221.4396	0	0.195	0.137	0.745	0.774	110.0
0.0	0.0	2	2	300.99503	300.99503	1	2	2	162.30544	221.4396	0	0.195	0.129	0.671	0.668	110.0
0.0	0.0	2	2	300.99503	300.99503	1	2	2	162.30544	221.4396	0	0.195	0.121	0.652	0.668	110.0
0.0	0.0	2	2	300.99503	300.99503	1	2	2	162.30544	221.4396	0	0.195	0.114	0.606	0.621	110.0
0.0	0.0	2	2	300.99503	300.99503	1	2	2	162.30544	221.4396	0	0.195	0.108	0.676	0.536	110.0
0.0	0.0	2	2	300.99503	300.99503	1	2	2	162.30544	221.4396	0	0.195	0.102	0.511	0.536	110.0
0.0	0.0	2	2	300.99503	300.99503	1	2	2	162.30544	221.4396	0	0.195	0.095	0.385	0.462	110.0
0.0	0.0	2	2	300.99503	300.99503	1	2	2	162.30544	221.4396	0	0.195	0.089	0.487	0.462	110.0
0.0	0.0	2	2	300.99503	300.99503	1	2	2	162.30544	221.4396	0	0.195	0.083	0.385	0.43	110.0
0.0	0.0	2	2	300.99503	300.99503	1	2	2	162.30544	221.4396	0	0.195	0.078	0.413	0.399	110.0
0.0	0.0	2	2	300.99503	300.99503	1	2	2	162.30544	221.4396	0	0.195	0.074	0.413	0.399	110.0
0.0	0.0	2	2	300.99503	300.99503	1	2	2	162.30544	221.4396	0	0.195	0.07	0.34	0.345	110.0
0.0	0.0	2	2	300.99503	300.99503	1	2	2	162.30544	221.4396	0	0.195	0.066	0.329	0.297	110.0
0.0	0.0	2	2	300.99503	300.99503	1	2	2	162.30544	221.4396	0	0.195	0.062	0.376	0.297	110.0
0.0	0.0	2	2	300.99503	300.99503	1	2	2	162.30544	221.4396	0	0.195	0.059	0.301	0.276	110.0
0.0	0.0	2	2	300.99503	300.99503	1	2	2	162.30544	221.4396	0	0.195	0.057	0.27	0.276	110.0
0.0	0.0	2	2	300.99503	300.99503	1	2	2	162.30544	221.4396	0	0.195	0.053	0.172	0.238	110.0
0.0	0.0	2	2	300.99503	300.99503	1	2	2	162.30544	221.4396	0	0.195	0.049	0.238	0.206	110.0
0.0	0.0	2	2	300.99503	300.99503	1	2	2	162.30544	221.4396	0	0.195	0.045	0.19	0.206	110.0
0.0	0.0	2	2	300.99503	300.99503	1	2	2	162.30544	221.4396	0	0.195	0.041	0.193	0.191	110.0
0.0	0.0	2	2	300.99503	300.99503	1	2	2	162.30544	221.4396	0	0.195	0.038	0.19	0.165	110.0
0.0	0.0	2	2	300.99503	300.99503	1	2	2	162.30544	221.4396	0	0.195	0.036	0.155	0.165	110.0
0.0	0.0	2	2	300.99503	300.99503	1	2	2	162.30544	221.4396	0	0.195	0.034	0.162	0.153	110.0
0.0	0.0	2	2	300.99503	300.99503	1	2	2	162.30544	221.4396	0	0.195	0.032	0.124	0.153	110.0
0.0	0.0	2	2	300.99503	300.99503	1	2	2	162.30544	221.4396	0	0.195	0.03	0.12	0.132	110.0
0.0	0.0	2	2	300.99503	300.99503	1	2	2	162.30544	221.4396	0	0.195	0.028	0.131	0.122	110.0
0.0	0.0	2	2	300.99503	300.99503	1	2	2	162.30544	221.4396	0	0.195	0.026	0.107	0.122	110.0
0.0	0.0	2	2	300.99503	300.99503	1	2	2	162.30544	221.4396	0	0.195	0.024	0.089	0.106	110.0
0.0	0.0	2	2	300.99503	300.99503	1	2	2	162.30544	221.4396	0	0.195	0.022	0.082	0.098	110.0
0.0	0.0	2	2	300.99503	300.99503	1	2	2	162.30544	221.4396	0	0.195	0.02	0.08	0.098	110.0
0.0	0.0	2	2	300.99503	300.99503	1	2	2	162.30544	221.4396	0	0.195	0.021	0.261	0.084	110.0
0.0	0.0	2	2	300.99503	300.99503	1	2	2	162.30544	221.4396	0	0.195	0.02	0.081	0.084	110.0
0.0	0.0	2	2	300.99503	300.99503	1	2	2	162.30544	221.4396	0	0.195	0.02	0.083	0.073	110.0
0.0	0.0	2	2	300.99503	300.99503	1	2	2	162.30544	221.4396	0	0.195	0.02	0.069	0.067	110.0
0.0	0.0	2	2	300.99503	300.99503	1	2	2	162.30544	221.4396	0	0.194	0.02	0.042	0.067	110.0
0.0	0.0	2	2	300.99503	300.99503	1	2	2	162.30544	221.4396	0	0.194	0.02	0.038	0.058	110.0
0.0	0.0	2	2	300.99503	300.99503	1	2	2	162.30544	221.4396	0	0.194	0.02	0.062	0.054	110.0
0.0	0.0	2	2	300.99503	300.99503	1	2	2	162.30544	221.4396	0	0.194	0.02	0.025	0.054	110.0
0.0	0.0	2	2	300.99503	300.99503	1	2	2	162.30544	221.4396	0	0.194	0.02	0.047	0.046	110.0
0.0	0.0	2	2	300.99503	300.99503	1	2	2	162.30544	221.4396	0	0.194	0.02	0.051	0.046	110.0
0.0	0.0	2	2	300.99503	300.99503	1	2	2	162.30544	221.4396	0	0.194	0.02	0.049	0.043	110.0
0.0	0.0	2	2	300.99503	300.99503	1	2	2	162.30544	221.4396	0	0.194	0.019	-0.069	0.037	110.0
0.0	0.0	2	2	300.99503	300.99503	1	2	2	162.30544	221.4396	0	0.194	0.018	-0.152	0.037	110.0
0.0	0.0	2	2	300.99503	300.99503	1	2	2	162.30544	221.4396	0	0.194	0.018	-0.003	0.032	110.0
0.0	0.0	2	2	300.99503	300.99503	1	2	2	162.30544	221.4396	0	0.194	0.017	0.036	0.032	110.0
0.0	0.0	2	2	300.99503	300.99503	1	2	2	162.30544	221.4396	0	0.194	0.017	0.015	0.029	110.0
0.0	0.0	2	2	300.99503	300.99503	1	2	2	162.30544	221.4396	0	0.195	0.016	0.035	0.025	110.0
0.0	0.0	2	2	300.99503	300.99503	1	2	2	162.30544	221.4396	0	0.195	0.015	0.062	0.025	110.0
0.0	0.0	2	2	300.99503	300.99503	1	2	2	162.30544	221.4396	0	0.195	0.014	0.035	0.023	110.0
0.0	0.0	2	2	300.99503	300.99503	1	2	2	162.30544	221.4396	0	0.195	0.014	0.055	0.02	110.0
0.0	0.0	2	2	300.99503	300.99503	1	2	2	162.30544	221.4396	0	0.195	0.014	0.007	0.02	110.0
0.0	0.0	2	2	300.99503	300.99503	1	2	2	162.30544	221.4396	0	0.195	0.014	0.003	0.018	110.0
0.0	0.0	2	2	300.99503	300.99503	1	2	2	162.30544	221.4396	0	0.195	0.014	0.006	0.016	110.0
0.0	0.0	2	2	300.99503	300.99503	1	2	2	162.30544	221.4396	0	0.195	0.014	0.023	0.016	110.0
0.0	0.0	2	2	300.99503	300.99503	1	2	2	162.30544	221.4396	0	0.194	0.014	0.011	0.013	110.0
0.0	0.0	2	2	300.99503	300.99503	1	2	2	162.30544	221.4396	0	0.194	0.014	0.027	0.013	110.0
0.0	0.0	2	2	300.99503	300.99503	1	2	2	162.30544	221.4396	0	0.194	0.014	0.013	0.012	110.0
0.0	0.0	2	2	300.99503	300.99503	1	2	2	162.30544	221.4396	0	0.194	0.014	0.122	0.01	110.0
0.0	0.0	2	2	300.99503	300.99503	1	2	2	162.30544	221.4396	0	0.194	0.013	-0.062	0.01	110.0
0.0	0.0	2	2	300.99503	300.99503	1	2	2	162.30544	221.4396	0	0.194	0.012	0.014	0.01	110.0
0.0	0.0	2	2	300.99503	300.99503	1	2	2	162.30544	221.4396	0	0.194	0.012	0.038	0.008	110.0
0.0	0.0	2	2	300.99503	300.99503	1	2	2	162.30544	221.4396	0	0.194	0.012	0.034	0.008	110.0
0.0	0.0	2	2	300.99503	300.99503	1	2	2	162.30544	221.4396	0	0.194	0.012	0.024	0.007	110.0
0.0	0.0	2	2	300.99503	300.99503	1	2	2	162.30544	221.4396	0	0.194	0.012	-0.001	0.007	110.0
0.0	0.0	2	2	300.99503	300.99503	1	2	2	162.30544	221.4396	0	0.194	0.012	0.0	0.006	110.0
0.0	0.0	2	2	300.99503	300.99503	1	2	2	162.30544	221.4396	0	0.194	0.012	0.035	0.006	110.0
0.0	0.0	2	2	300.99503	300.99503	1	2	2	162.30544	221.4396	0	0.194	0.012	-0.004	0.006	110.0
0.0	0.0	2	2	300.99503	300.99503	1	2	2	162.30544	221.4396	0	0.194	0.012	0.003	0.005	110.0
0.0	0.0	2	2	300.99503	300.99503	1	2	2	162.30544	221.4396	0	0.194	0.011	0.028	0.005	110.0
0.0	0.0	2	2	300.99503	300.99503	1	2	2	162.30544	221.4396	0	0.194	0.011	0.015	0.004	110.0
0.0	0.0	2	2	300.99503	300.99503	1	2	2	162.30544	221.4396	0	0.194	0.011	-0.01	0.003	110.0
0.0	0.0	2	2	300.99503	300.99503	1	2	2	162.30544	221.4396	0	0.194	0.01	-0.066	0.003	110.0
0.0	0.0	2	2	300.99503	300.99503	1	2	2	162.30544	221.4396	0	0.194	0.01	0.022	0.003	110.0
0.0	0.0	2	2	300.99503	300.99503	1	2	2	162.30544	221.4396	0	0.194	0.009	0.003	0.002	110.0
0.0	0.0	2	2	300.99503	300.99503	1	2	2	162.30544	221.4396	0	0.194	0.009	0.0	0.002	110.0
0.0	0.0	2	2	300.99503	300.99503	1	2	2	162.30544	221.4396	0	0.194	0.009	0.099	0.002	110.0
0.0	0.0	2	2	300.99503	300.99503	1	2	2	162.30544	221.4396	0	0.194	0.009	-0.003	0.002	110.0
0.0	0.0	2	2	300.99503	300.99503	1	2	2	162.30544	221.4396	0	0.194	0.008	-0.006	0.002	110.0
0.0	0.0	2	2	300.99503	300.99503	1	2	2	162.30544	221.4396	0	0.194	0.007	0.019	0.001	110.0
0.0	0.0	2	2	300.99503	300.99503	1	2	2	162.30544	221.4396	0	0.194	0.007	0.018	0.001	110.0
0.0	0.0	2	2	300.99503	300.99503	1	2	2	162.30544	221.4396	0	0.194	0.006	-0.067	0.001	110.0
0.0	0.0	2	2	300.99503	300.99503	1	2	2	162.30544	221.4396	0	0.194	0.006	0.092	0.001	110.0
0.0	0.0	2	2	300.99503	300.99503	1	2	2	162.30544	221.4396	0	0.194	0.005	0.0	0.001	110.0
0.0	0.0	2	2	300.99503	300.99503	1	2	2	162.30544	221.4396	0	0.194	0.005	-0.008	0.0	110.0
0.0	0.0	2	2	300.99503	300.99503	1	2	2	162.30544	221.4396	0	0.194	0.005	0.01	0.0	110.0
0.0	0.0	2	2	300.99503	300.99503	1	2	2	162.30544	221.4396	0	0.194	0.004	0.032	0.0	110.0
0.0	0.0	2	2	300.99503	300.99503	1	2	2	162.30544	221.4396	0	0.194	0.003	0.0	0.0	110.0
0.0	0.0	2	2	300.99503	300.99503	1	2	2	162.30544	221.4396	0	0.194	0.001	-0.014	0.0	110.0
0.0	0.0	2	2	300.99503	300.99503	1	2	2	162.30544	221.4396	0	0.194	0.0	-0.021	0.0	110.0
0.0	0.0	2	2	300.99503	300.99503	1	2	2	162.30544	221.4396	0	0.194	0.0	0.01	0.0	110.0
0.0	0.0	2	2	300.99503	300.99503	1	2	2	162.30544	221.4396	0	0.194	0.0	0.035	0.0	110.0
0.0	0.0	2	2	300.99503	300.99503	1	2	2	162.30544	221.4396	0	0.194	0.0	-0.011	0.0	110.0
0.0	0.0	2	2	300.99503	300.99503	1	2	2	162.30544	221.4396	0	0.194	0.0	0.016	0.0	110.0
0.0	0.0	2	2	300.99503	300.99503	1	2	2	162.30544	221.4396	0	0.194	0.0	0.103	0.0	110.0
0.0	0.0	2	2	300.99503	300.99503	1	2	2	162.30544	221.4396	0	0.194	-0.001	-0.033	0.0	110.0
0.0	0.0	2	2	300.99503	300.99503	1	2	2	162.30544	221.4396	0	0.194	-0.001	-0.088	0.0	110.0
0.0	0.0	2	2	300.99503	300.99503	1	2	2	162.30544	221.4396	0	0.194	0.0	-0.004	0.0	110.0
0.0	0.0	2	2	300.99503	300.99503	1	2	2	162.30544	221.4396	0	0.194	-0.001	-0.015	0.0	110.0
0.0	0.0	2	2	300.99503	300.99503	1	2	2	162.30544	221.4396	0	0.194	-0.001	-0.019	0.0	110.0
0.0	0.0	2	2	300.99503	300.99503	1	2	2	162.30544	221.4396	0	0.194	-0.001	-0.027	0.0	110.0
0.0	0.0	2	2	300.99503	300.99503	1	2	2	162.30544	221.4396	0	0.194	-0.001	-0.052	0.0	110.0
0.0	0.0	2	2	300.99503	300.99503	1	2	2	162.30544	221.4396	0	0.194	0.0	0.106	0.0	110.0
0.0	0.0	2	2	300.99503	300.99503	1	2	2	162.30544	221.4396	0	0.194	0.0	0.006	0.0	110.0
0.0	0.0	2	2	300.99503	300.99503	1	2	2	162.30544	221.4396	0	0.194	0.0	0.0	0.0	110.0
0.0	0.0	2	2	300.99503	300.99503	1	2	2	162.30544	221.4396	0	0.194	0.0	0.004	0.0	110.0
0.0	0.0	2	2	300.99503	300.99503	1	2	2	162.30544	221.4396	0	0.194	0.0	0.019	0.0	110.0
0.0	0.0	2	2	300.99503	300.99503	1	2	2	162.30544	221.4396	0	0.194	-0.001	-0.012	0.0	110.0
0.0	0.0	2	2	300.99503	300.99503	1	2	2	162.30544	221.4396	0	0.194	-0.001	-0.018	0.0	110.0
0.0	0.0	2	2	300.99503	300.99503	1	2	2	162.30544	221.4396	0	0.194	0.0	0.0	0.0	110.0
0.0	0.0	2	2	300.99503	300.99503	1	2	2	162.30544	221.4396	0	0.194	0.0	-0.01	0.0	110.0
0.0	0.0	2	2	300.99503	300.99503	1	2	2	162.30544	221.4396	0	0.194	0.0	0.006	0.0	110.0
0.0	0.0	2	2	300.99503	300.99503	1	2	2	162.30544	221.4396	0	0.194	0.0	0.017	0.0	110.0
0.0	0.0	2	2	300.99503	300.99503	1	2	2	162.30544	221.4396	0	0.194	0.0	0.036	0.0	110.0
0.0	0.0	2	2	300.99503	300.99503	1	2	2	162.30544	221.4396	0	0.194	-0.001	-0.04	0.0	110.0
0.0	0.0	2	2	300.99503	300.99503	1	2	2	162.30544	221.4396	0	0.194	0.0	0.039	0.0	110.0
0.0	0.0	2	2	300.99503	300.99503	1	2	2	162.30544	221.4396	0	0.194	0.0	0.013	0.0	110.0
0.0	0.0	2	2	300.99503	300.99503	1	2	2	162.30544	221.4396	0	0.194	0.0	0.031	0.0	110.0
0.0	0.0	2	2	300.99503	300.99503	1	2	2	162.30544	221.4396	0	0.194	0.0	0.039	0.0	110.0
0.0	0.0	2	2	300.99503	300.99503	1	2	2	162.30544	221.4396	0	0.194	0.0	0.005	0.0	110.0
0.0	0.0	2	2	300.99503	300.99503	1	2	2	162.30544	221.4396	0	0.194	0.0	0.0	0.0	110.0
0.0	0.0	2	2	300.99503	300.99503	1	2	2	162.30544	221.4396	0	0.194	-0.001	-0.104	0.0	110.0
0.0	0.0	2	2	300.99503	300.99503	1	2	2	162.30544	221.4396	0	0.194	-0.001	-0.013	0.0	110.0
0.0	0.0	2	2	300.99503	300.99503	1	2	2	162.30544	221.4396	0	0.194	0.0	0.011	0.0	110.0
0.0	0.0	2	2	300.99503	300.99503	1	2	2	162.30544	221.4396	0	0.194	0.0	0.0	0.0	110.0
0.0	0.0	2	2	300.99503	300.99503	1	2	2	162.30544	221.4396	0	0.194	-0.001	-0.035	0.0	110.0
0.0	0.0	2	2	300.99503	300.99503	1	2	2	162.30544	221.4396	0	0.194	0.0	0.095	0.0	110.0
0.0	0.0	2	2	300.99503	300.99503	1	2	2	162.30544	221.4396	0	0.194	0.0	-0.001	0.0	110.0
0.0	0.0	2	2	300.99503	300.99503	1	2	2	162.30544	221.4396	0	0.194	0.0	0.025	0.0	110.0
0.0	0.0	2	2	300.99503	300.99503	1	2	2	162.30544	221.4396	0	0.194	0.0	-0.006	0.0	110.0
0.0	0.0	2	2	300.99503	300.99503	1	2	2	162.30544	221.4396	0	0.194	-0.001	-0.025	0.0	110.0
0.0	0.0	2	2	300.99503	300.99503	1	2	2	162.30544	221.4396	0	0.194	-0.001	-0.03	0.0	110.0
0.0	0.0	2	2	300.99503	300.99503	1	2	2	162.30544	221.4396	0	0.194	0.0	0.004	0.0	110.0
0.0	0.0	2	2	300.99503	300.99503	1	2	2	162.30544	221.4396	0	0.194	0.0	-0.004	0.0	110.0
0.0	0.0	2	2	300.99503	300.99503	1	2	2	162.30544	221.4396	0	0.194	-0.001	-0.023	0.0	110.0
0.0	0.0	2	2	300.99503	300.99503	1	2	2	162.30544	221.4396	0	0.194	-0.001	-0.051	0.0	110.0
0.0	0.0	2	2	300.99503	300.99503	1	2	2	162.30544	221.4396	0	0.194	0.0	0.026	0.0	110.0
0.0	0.0	2	2	300.99503	300.99503	1	2	2	162.30544	221.4396	0	0.194	-0.001	-0.019	0.0	110.0
0.0	0.0	2	2	300.99503	300.99503	1	2	2	162.30544	221.4396	0	0.194	0.0	0.009	0.0	110.0
0.0	0.0	2	2	300.99503	300.99503	1	2	2	162.30544	221.4396	0	0.194	0.0	-0.004	0.0	110.0
0.0	0.0	2	2	300.99503	300.99503	1	2	2	162.30544	221.4396	0	0.194	-0.001	-0.018	0.0	110.0
0.0	0.0	2	2	300.99503	300.99503	1	2	2	162.30544	221.4396	0	0.194	0.0	-0.002	0.0	110.0
0.0	0.0	2	2	300.99503	300.99503	1	2	2	162.30544	221.4396	0	0.194	0.0	-0.006	0.0	110.0
0.0	0.0	2	2	300.99503	300.99503	1	2	2	162.30544	221.4396	0	0.194	-0.001	-0.016	0.0	110.0
0.0	0.0	2	2	300.99503	300.99503	1	2	2	162.30544	221.4396	0	0.194	-0.001	-0.016	0.0	110.0
0.0	0.0	2	2	300.99503	300.99503	1	2	2	162.30544	221.4396	0	0.193	0.0	0.0	0.0	110.0
0.0	0.0	2	2	300.99503	300.99503	1	2	2	162.30544	221.4396	0	0.193	0.0	0.026	0.0	110.0
0.0	0.0	2	2	300.99503	300.99503	1	2	2	162.30544	221.4396	0	0.193	-0.001	-0.017	0.0	110.0
0.0	0.0	2	2	300.99503	300.99503	1	2	2	162.30544	221.4396	0	0.193	0.0	-0.003	0.0	110.0
0.0	0.0	2	2	300.99503	300.99503	1	2	2	162.30544	221.4396	0	0.193	0.0	0.006	0.0	110.0
0.0	0.0	2	2	300.99503	300.99503	1	2	2	162.30544	221.4396	0	0.193	0.0	0.021	0.0	110.0
0.0	0.0	2	2	300.99503	300.99503	1	2	2	162.30544	221.4396	0	0.193	0.0	-0.011	0.0	110.0
0.0	0.0	2	2	300.99503	300.99503	1	2	2	162.30544	221.4396	0	0.193	-0.001	-0.021	0.0	110.0
0.0	0.0	2	2	300.99503	300.99503	1	2	2	162.30544	221.4396	0	0.193	0.0	-0.007	0.0	110.0
0.0	0.0	2	2	300.99503	300.99503	1	2	2	162.30544	221.4396	0	0.193	0.0	-0.004	0.0	110.0
0.0	0.0	2	2	300.99503	300.99503	1	2	2	162.30544	221.4396	0	0.193	0.0	0.05	0.0	110.0
0.0	0.0	2	2	300.99503	300.99503	1	2	2	162.30544	221.4396	0	0.193	0.0	0.02	0.0	110.0
0.0	0.0	2	2	300.99503	300.99503	1	2	2	162.30544	221.4396	0	0.193	0.0	0.013	0.0	110.0
0.0	0.0	2	2	300.99503	300.99503	1	2	2	162.30544	221.4396	0	0.193	0.0	0.082	0.0	110.0
0.0	0.0	2	2	300.99503	300.99503	1	2	2	162.30544	221.4396	0	0.193	-0.001	-0.047	0.0	110.0
0.0	0.0	2	2	300.99503	300.99503	1	2	2	162.30544	221.4396	0	0.193	0.0	0.042	0.0	110.0
0.0	0.0	2	2	300.99503	300.99503	1	2	2	162.30544	221.4396	0	0.193	0.0	-0.001	0.0	110.0
0.0	0.0	2	2	300.99503	300.99503	1	2	2	162.30544	221.4396	0	0.193	0.0	-0.003	0.0	110.0
0.0	0.0	2	2	300.99503	300.99503	1	2	2	162.30544	221.4396	0	0.193	0.0	0.039	0.0	110.0
0.0	0.0	2	2	300.99503	300.99503	1	2	2	162.30544	221.4396	0	0.193	0.0	-0.008	0.0	110.0
0.0	0.0	2	2	300.99503	300.99503	1	2	2	162.30544	221.4396	0	0.193	0.0	-0.003	0.0	110.0
0.0	0.0	2	2	300.99503	300.99503	1	2	2	162.30544	221.4396	0	0.193	-0.001	-0.028	0.0	110.0
0.0	0.0	2	2	300.99503	300.99503	1	2	2	162.30544	221.4396	0	0.193	0.0	0.023	0.0	110.0
0.0	0.0	2	2	300.99503	300.99503	1	2	2	162.30544	221.4396	0	0.193	-0.001	-0.022	0.0	110.0
0.0	0.0	2	2	300.99503	300.99503	1	2	2	162.30544	221.4396	0	0.193	0.0	-0.004	0.0	110.0
0.0	0.0	2	2	300.99503	300.99503	1	2	2	162.30544	221.4396	0	0.193	-0.001	-0.021	0.0	110.0
0.0	0.0	2	2	300.99503	300.99503	1	2	2	162.30544	221.4396	0	0.193	-0.001	-0.061	0.0	110.0
0.0	0.0	2	2	300.99503	300.99503	1	2	2	162.30544	221.4396	0	0.193	0.0	0.006	0.0	110.0
0.0	0.0	2	2	300.99503	300.99503	1	2	2	162.30544	221.4396	0	0.193	-0.001	-0.018	0.0	110.0
0.0	0.0	2	2	300.99503	300.99503	1	2	2	162.30544	221.4396	0	0.193	0.0	0.004	0.0	110.0
0.0	0.0	2	2	300.99503	300.99503	1	2	2	162.30544	221.4396	0	0.193	0.0	0.0	0.0	110.0
0.0	0.0	2	2	300.99503	300.99503	1	2	2	162.30544	221.4396	0	0.193	0.0	0.021	0.0	110.0
0.0	0.0	2	2	300.99503	300.99503	1	2	2	162.30544	221.4396	0	0.193	-0.001	-0.054	0.0	110.0
0.0	0.0	2	2	300.99503	300.99503	1	2	2	162.30544	221.4396	0	0.193	0.0	0.009	0.0	110.0
0.0	0.0	2	2	300.99503	300.99503	1	2	2	162.30544	221.4396	0	0.193	0.0	0.001	0.0	110.0
0.0	0.0	2	2	300.99503	300.99503	1	2	2	162.30544	221.4396	0	0.193	0.0	-0.01	0.0	110.0
0.0	0.0	2	2	300.99503	300.99503	1	2	2	162.30544	221.4396	0	0.193	0.0	-0.001	0.0	110.0
0.0	0.0	2	2	300.99503	300.99503	1	2	2	162.30544	221.4396	0	0.193	0.0	-0.002	0.0	110.0
0.0	0.0	2	2	300.99503	300.99503	1	2	2	162.30544	221.4396	0	0.193	0.0	0.023	0.0	110.0
0.0	0.0	2	2	300.99503	300.99503	1	2	2	162.30544	221.4396	0	0.193	0.0	0.017	0.0	110.0
0.0	0.0	2	2	300.99503	300.99503	1	2	2	162.30544	221.4396	0	0.193	0.0	0.01	0.0	110.0
0.0	0.0	2	2	300.99503	300.99503	1	2	2	162.30544	221.4396	0	0.193	-0.001	-0.015	0.0	110.0
0.0	0.0	2	2	300.99503	300.99503	1	2	2	162.30544	221.4396	0	0.193	0.0	0.019	0.0	110.0
0.0	0.0	2	2	300.99503	300.99503	1	2	2	162.30544	221.4396	0	0.193	-0.001	-0.023	0.0	110.0
0.0	0.0	2	2	300.99503	300.99503	1	2	2	162.30544	221.4396	0	0.193	-0.001	-0.114	0.0	110.0
0.0	0.0	2	2	300.99503	300.99503	1	2	2	162.30544	221.4396	0	0.193	0.0	0.013	0.0	110.0
0.0	0.0	2	2	300.99503	300.99503	1	2	2	162.30544	221.4396	0	0.193	-0.001	-0.014	0.0	110.0
0.0	0.0	2	2	300.99503	300.99503	1	2	2	162.30544	221.4396	0	0.193	0.0	0.054	0.0	110.0
0.0	0.0	2	2	300.99503	300.99503	1	2	2	162.30544	221.4396	0	0.193	0.0	0.048	0.0	110.0
0.0	0.0	2	2	300.99503	300.99503	1	2	2	162.30544	221.4396	0	0.193	-0.001	-0.012	0.0	110.0
0.0	0.0	2	2	300.99503	300.99503	1	2	2	162.30544	221.4396	0	0.193	0.0	-0.005	0.0	110.0
0.0	0.0	2	2	300.99503	300.99503	1	2	2	162.30544	221.4396	0	0.193	-0.001	-0.019	0.0	110.0
0.0	0.0	2	2	300.99503	300.99503	1	2	2	162.30544	221.4396	0	0.193	0.0	0.061	0.0	110.0
0.0	0.0	2	2	300.99503	300.99503	1	2	2	162.30544	221.4396	0	0.193	0.0	0.035	0.0	110.0
0.0	0.0	2	2	300.99503	300.99503	1	2	2	162.30544	221.4396	0	0.193	-0.001	-0.033	0.0	110.0
0.0	0.0	2	2	300.99503	300.99503	1	2	2	162.30544	221.4396	0	0.193	-0.001	-0.014	0.0	110.0
0.0	0.0	2	2	300.99503	300.99503	1	2	2	162.30544	221.4396	0	0.193	0.0	0.034	0.0	110.0
0.0	0.0	2	2	300.99503	300.99503	1	2	2	162.30544	221.4396	0	0.193	0.0	0.105	0.0	110.0
0.0	0.0	2	2	300.99503	300.99503	1	2	2	162.30544	221.4396	0	0.193	0.0	-0.01	0.0	110.0
0.0	0.0	2	2	300.99503	300.99503	1	2	2	162.30544	221.4396	0	0.193	0.0	0.01	0.0	110.0
0.0	0.0	2	2	300.99503	300.99503	1	2	2	162.30544	221.4396	0	0.193	0.0	0.017	0.0	110.0
2805.4175	201.99005	3	2	300.99503	201.99005	0	2	2	162.30544	221.4396	1	0.193	-0.001	-0.047	0.0	110.0
2805.4175	201.99005	3	2	300.99503	201.99005	0	2	2	162.30544	221.4396	1	0.193	0.0	-0.005	0.0	110.0
2805.4175	201.99005	3	2	300.99503	201.99005	0	2	2	162.30544	221.4396	1	0.193	0.0	0.001	0.0	110.0
2805.4175	201.99005	3	2	300.99503	201.99005	0	2	2	162.30544	221.4396	1	0.193	0.0	0.223	0.197	110.0
2805.4175	201.99005	3	2	300.99503	201.99005	0	2	2	162.30544	221.4396	1	0.193	0.001	0.455	0.382	110.0
2805.4175	201.99005	3	2	300.99503	201.99005	0	2	2	162.30544	221.4396	1	0.193	0.003	0.354	0.382	110.0
2805.4175	201.99005	3	2	300.99503	201.99005	0	2	2	162.30544	221.4396	1	0.193	0.007	0.671	0.713	110.0
2805.4175	201.99005	3	2	300.99503	201.99005	0	2	2	162.30544	221.4396	1	0.193	0.011	0.734	0.861	110.0
2805.4175	201.99005	3	2	300.99503	201.99005	0	2	2	162.30544	221.4396	1	0.193	0.017	0.873	0.861	110.0
2805.4175	201.99005	3	2	300.99503	201.99005	0	2	2	162.30544	221.4396	1	0.193	0.024	1.109	1.126	110.0
2805.4175	201.99005	3	2	300.99503	201.99005	0	2	2	162.30544	221.4396	1	0.193	0.031	1.131	1.126	110.0
2805.4175	201.99005	3	2	300.99503	201.99005	0	2	2	162.30544	221.4396	1	0.193	0.039	1.319	1.245	110.0
2805.4175	201.99005	3	2	300.99503	201.99005	0	2	2	162.30544	221.4396	1	0.193	0.046	1.45	1.459	110.0
2805.4175	201.99005	3	2	300.99503	201.99005	0	2	2	162.30544	221.4396	1	0.193	0.054	1.459	1.459	110.0
2805.4175	201.99005	3	2	300.99503	201.99005	0	2	2	162.30544	221.4396	1	0.193	0.062	1.655	1.642	110.0
2805.4175	201.99005	3	2	300.99503	201.99005	0	2	2	162.30544	221.4396	1	0.193	0.069	1.712	1.725	110.0
2805.4175	201.99005	3	2	300.99503	201.99005	0	2	2	162.30544	221.4396	1	0.193	0.075	1.656	1.725	110.0
2805.4175	201.99005	3	2	300.99503	201.99005	0	2	2	162.30544	221.4396	1	0.194	0.083	1.912	1.873	110.0
2805.4175	201.99005	3	2	300.99503	201.99005	0	2	2	162.30544	221.4396	1	0.194	0.09	2.046	1.873	110.0
2805.4175	201.99005	3	2	300.99503	201.99005	0	2	2	162.30544	221.4396	1	0.194	0.098	2.06	2.0	110.0
2805.4175	201.99005	3	2	300.99503	201.99005	0	2	2	162.30544	221.4396	1	0.194	0.105	2.036	2.057	110.0
2805.4175	201.99005	3	2	300.99503	201.99005	0	2	2	162.30544	221.4396	1	0.194	0.111	2.031	2.057	110.0
2805.4175	201.99005	3	2	300.99503	201.99005	0	2	2	162.30544	221.4396	1	0.194	0.118	2.159	2.159	110.0
2805.4175	201.99005	3	2	300.99503	201.99005	0	2	2	162.30544	221.4396	1	0.194	0.123	2.138	2.159	110.0
2805.4175	201.99005	3	2	300.99503	201.99005	0	2	2	162.30544	221.4396	1	0.194	0.129	2.216	2.205	110.0
2805.4175	201.99005	3	2	300.99503	201.99005	0	2	2	162.30544	221.4396	1	0.194	0.135	2.274	2.288	110.0
2805.4175	201.99005	3	2	300.99503	201.99005	0	2	2	162.30544	221.4396	1	0.194	0.141	2.269	2.288	110.0
2805.4175	201.99005	3	2	300.99503	201.99005	0	2	2	162.30544	221.4396	1	0.194	0.145	2.325	2.324	110.0
2805.4175	201.99005	3	2	300.99503	201.99005	0	2	2	162.30544	221.4396	1	0.194	0.149	2.417	2.39	110.0
2805.4175	201.99005	3	2	300.99503	201.99005	0	2	2	162.30544	221.4396	1	0.194	0.154	2.479	2.39	110.0
2805.4175	201.99005	3	2	300.99503	201.99005	0	2	2	162.30544	221.4396	1	0.194	0.16	2.465	2.448	110.0
2805.4175	201.99005	3	2	300.99503	201.99005	0	2	2	162.30544	221.4396	1	0.194	0.165	2.508	2.472	110.0
2805.4175	201.99005	3	2	300.99503	201.99005	0	2	2	162.30544	221.4396	1	0.194	0.169	2.545	2.472	110.0
2805.4175	201.99005	3	2	300.99503	201.99005	0	2	2	162.30544	221.4396	1	0.194	0.173	2.538	2.518	110.0
2805.4175	201.99005	3	2	300.99503	201.99005	0	2	2	162.30544	221.4396	1	0.194	0.177	2.544	2.518	110.0
2805.4175	201.99005	3	2	300.99503	201.99005	0	2	2	162.30544	221.4396	1	0.194	0.181	2.633	2.539	110.0
2805.4175	201.99005	3	2	300.99503	201.99005	0	2	2	162.30544	221.4396	1	0.194	0.183	2.499	2.575	110.0
2805.4175	201.99005	3	2	300.99503	201.99005	0	2	2	162.30544	221.4396	1	0.194	0.186	2.61	2.575	110.0
2805.4175	201.99005	3	2	300.99503	201.99005	0	2	2	162.30544	221.4396	1	0.194	0.188	2.622	2.592	110.0
2805.4175	201.99005	3	2	300.99503	201.99005	0	2	2	162.30544	221.4396	1	0.194	0.19	2.61	2.592	110.0
2805.4175	201.99005	3	2	300.99503	201.99005	0	2	2	162.30544	221.4396	1	0.194	0.192	2.604	2.622	110.0
2805.4175	201.99005	3	2	300.99503	201.99005	0	2	2	162.30544	221.4396	1	0.194	0.195	2.686	2.634	110.0
2805.4175	201.99005	3	2	300.99503	201.99005	0	2	2	162.30544	221.4396	1	0.194	0.197	2.639	2.634	110.0
2805.4175	201.99005	3	2	300.99503	201.99005	0	2	2	162.30544	221.4396	1	0.194	0.2	2.667	2.658	110.0
2805.4175	201.99005	3	2	300.99503	201.99005	0	2	2	162.30544	221.4396	1	0.194	0.202	2.691	2.678	110.0
2805.4175	201.99005	3	2	300.99503	201.99005	0	2	2	162.30544	221.4396	1	0.194	0.203	2.675	2.678	110.0
2805.4175	201.99005	3	2	300.99503	201.99005	0	2	2	162.30544	221.4396	1	0.194	0.205	2.718	2.687	110.0
2805.4175	201.99005	3	2	300.99503	201.99005	0	2	2	162.30544	221.4396	1	0.194	0.207	2.68	2.696	110.0
2805.4175	201.99005	3	2	300.99503	201.99005	0	2	2	162.30544	221.4396	1	0.194	0.209	2.761	2.696	110.0
2805.4175	201.99005	3	2	300.99503	201.99005	0	2	2	162.30544	221.4396	1	0.194	0.21	2.872	2.711	110.0
2805.4175	201.99005	3	2	300.99503	201.99005	0	2	2	162.30544	221.4396	1	0.194	0.212	2.703	2.711	110.0
2805.4175	201.99005	3	2	300.99503	201.99005	0	2	2	162.30544	221.4396	1	0.194	0.214	2.752	2.724	110.0
2805.4175	201.99005	3	2	300.99503	201.99005	0	2	2	162.30544	221.4396	1	0.194	0.215	2.699	2.73	110.0
2805.4175	201.99005	3	2	300.99503	201.99005	0	2	2	162.30544	221.4396	1	0.194	0.217	2.702	2.73	110.0
2805.4175	201.99005	3	2	300.99503	201.99005	0	2	2	162.30544	221.4396	1	0.194	0.219	2.731	2.742	110.0
2805.4175	201.99005	3	2	300.99503	201.99005	0	2	2	162.30544	221.4396	1	0.194	0.221	2.789	2.742	110.0
2805.4175	201.99005	3	2	300.99503	201.99005	0	2	2	162.30544	221.4396	1	0.194	0.221	2.752	2.745	110.0
2805.4175	201.99005	3	2	300.99503	201.99005	0	2	2	162.30544	221.4396	1	0.194	0.221	2.678	2.754	110.0
2805.4175	201.99005	3	2	300.99503	201.99005	0	2	2	162.30544	221.4396	1	0.194	0.221	2.723	2.754	110.0
2805.4175	201.99005	3	2	300.99503	201.99005	0	2	2	162.30544	221.4396	1	0.194	0.221	2.779	2.758	110.0
2805.4175	201.99005	3	2	300.99503	201.99005	0	2	2	162.30544	221.4396	1	0.194	0.221	2.747	2.764	110.0
2805.4175	201.99005	3	2	300.99503	201.99005	0	2	2	162.30544	221.4396	1	0.194	0.221	2.748	2.764	110.0
2805.4175	201.99005	3	2	300.99503	201.99005	0	2	2	162.30544	221.4396	1	0.194	0.221	2.773	2.768	110.0
2805.4175	201.99005	3	2	300.99503	201.99005	0	2	2	162.30544	221.4396	1	0.194	0.221	2.713	2.768	110.0
2805.4175	201.99005	3	2	300.99503	201.99005	0	2	2	162.30544	221.4396	1	0.194	0.221	2.761	2.773	110.0
2805.4175	201.99005	3	2	300.99503	201.99005	0	2	2	162.30544	221.4396	1	0.194	0.221	2.788	2.778	110.0
2805.4175	201.99005	3	2	300.99503	201.99005	0	2	2	162.30544	221.4396	1	0.194	0.221	2.803	2.778	110.0
2805.4175	201.99005	3	2	300.99503	201.99005	0	2	2	162.30544	221.4396	1	0.194	0.221	2.759	2.781	110.0
2805.4175	201.99005	3	2	300.99503	201.99005	0	2	2	162.30544	221.4396	1	0.194	0.221	2.796	2.784	110.0
2805.4175	201.99005	3	2	300.99503	201.99005	0	2	2	162.30544	221.4396	1	0.194	0.221	2.745	2.784	110.0
2805.4175	201.99005	3	2	300.99503	201.99005	0	2	2	162.30544	221.4396	1	0.194	0.221	2.792	2.785	110.0
2805.4175	201.99005	3	2	300.99503	201.99005	0	2	2	162.30544	221.4396	1	0.194	0.221	2.782	2.788	110.0
2805.4175	201.99005	3	2	300.99503	201.99005	0	2	2	162.30544	221.4396	1	0.194	0.22	2.602	2.788	110.0
2805.4175	201.99005	3	2	300.99503	201.99005	0	2	2	162.30544	221.4396	1	0.194	0.221	2.835	2.79	110.0
2805.4175	201.99005	3	2	300.99503	201.99005	0	2	2	162.30544	221.4396	1	0.194	0.221	2.811	2.79	110.0
2805.4175	201.99005	3	2	300.99503	201.99005	0	2	2	162.30544	221.4396	1	0.194	0.221	2.776	2.792	110.0
2805.4175	201.99005	3	2	300.99503	201.99005	0	2	2	162.30544	221.4396	1	0.194	0.221	2.766	2.793	110.0
2805.4175	201.99005	3	2	300.99503	201.99005	0	2	2	162.30544	221.4396	1	0.194	0.221	2.85	2.793	110.0
2805.4175	201.99005	3	2	300.99503	201.99005	0	2	2	162.30544	221.4396	1	0.194	0.221	2.688	2.795	110.0
2805.4175	201.99005	3	2	300.99503	201.99005	0	2	2	162.30544	221.4396	1	0.194	0.221	2.859	2.795	110.0
2805.4175	201.99005	3	2	300.99503	201.99005	0	2	2	162.30544	221.4396	1	0.194	0.221	2.804	2.796	110.0
2805.4175	201.99005	3	2	300.99503	201.99005	0	2	2	162.30544	221.4396	1	0.194	0.221	2.768	2.798	110.0
2805.4175	201.99005	3	2	300.99503	201.99005	0	2	2	162.30544	221.4396	1	0.194	0.222	2.922	2.798	110.0
2805.4175	201.99005	3	2	300.99503	201.99005	0	2	2	162.30544	221.4396	1	0.194	0.222	2.733	2.8	110.0
2805.4175	201.99005	3	2	300.99503	201.99005	0	2	2	162.30544	221.4396	1	0.194	0.222	2.816	2.801	110.0
2805.4175	201.99005	3	2	300.99503	201.99005	0	2	2	162.30544	221.4396	1	0.194	0.222	2.842	2.801	110.0
2805.4175	201.99005	3	2	300.99503	201.99005	0	2	2	162.30544	221.4396	1	0.194	0.222	2.811	2.802	110.0
2805.4175	201.99005	3	2	300.99503	201.99005	0	2	2	162.30544	221.4396	1	0.194	0.222	2.813	2.802	110.0
2805.4175	201.99005	3	2	300.99503	201.99005	0	2	2	162.30544	221.4396	1	0.194	0.222	2.782	2.802	110.0
2805.4175	201.99005	3	2	300.99503	201.99005	0	2	2	162.30544	221.4396	1	0.194	0.222	2.85	2.803	110.0
2805.4175	201.99005	3	2	300.99503	201.99005	0	2	2	162.30544	221.4396	1	0.194	0.222	2.801	2.803	110.0
2805.4175	201.99005	3	2	300.99503	201.99005	0	2	2	162.30544	221.4396	1	0.194	0.222	2.836	2.803	110.0
2805.4175	201.99005	3	2	300.99503	201.99005	0	2	2	162.30544	221.4396	1	0.194	0.222	2.795	2.803	110.0
2805.4175	201.99005	3	2	300.99503	201.99005	0	2	2	162.30544	221.4396	1	0.194	0.222	2.784	2.803	110.0
2805.4175	201.99005	3	2	300.99503	201.99005	0	2	2	162.30544	221.4396	1	0.194	0.221	2.599	2.804	110.0
2805.4175	201.99005	3	2	300.99503	201.99005	0	2	2	162.30544	221.4396	1	0.194	0.221	2.835	2.804	110.0
2805.4175	201.99005	3	2	300.99503	201.99005	0	2	2	162.30544	221.4396	1	0.194	0.221	2.752	2.804	110.0
2805.4175	201.99005	3	2	300.99503	201.99005	0	2	2	162.30544	221.4396	1	0.194	0.221	2.791	2.804	110.0
2805.4175	201.99005	3	2	300.99503	201.99005	0	2	2	162.30544	221.4396	1	0.194	0.221	2.822	2.804	110.0
2805.4175	201.99005	3	2	300.99503	201.99005	0	2	2	162.30544	221.4396	1	0.194	0.221	2.799	2.805	110.0
2805.4175	201.99005	3	2	300.99503	201.99005	0	2	2	162.30544	221.4396	1	0.194	0.221	2.783	2.805	110.0
2805.4175	201.99005	3	2	300.99503	201.99005	0	2	2	162.30544	221.4396	1	0.194	0.221	2.842	2.805	110.0
2805.4175	201.99005	3	2	300.99503	201.99005	0	2	2	162.30544	221.4396	1	0.194	0.221	2.8	2.805	110.0
2805.4175	201.99005	3	2	300.99503	201.99005	0	2	2	162.30544	221.4396	1	0.194	0.221	2.758	2.805	110.0
2805.4175	201.99005	3	2	300.99503	201.99005	0	2	2	162.30544	221.4396	1	0.194	0.222	2.784	2.805	110.0
2805.4175	201.99005	3	2	300.99503	201.99005	0	2	2	162.30544	221.4396	1	0.194	0.223	2.809	2.806	110.0
2805.4175	201.99005	3	2	300.99503	201.99005	0	2	2	162.30544	221.4396	1	0.194	0.223	2.847	2.806	110.0
2805.4175	201.99005	3	2	300.99503	201.99005	0	2	2	162.30544	221.4396	1	0.194	0.223	2.799	2.806	110.0
2805.4175	201.99005	3	2	300.99503	201.99005	0	2	2	162.30544	221.4396	1	0.194	0.223	2.818	2.806	110.0
2805.4175	201.99005	3	2	300.99503	201.99005	0	2	2	162.30544	221.4396	1	0.194	0.223	2.816	2.806	110.0
2805.4175	201.99005	3	2	300.99503	201.99005	0	2	2	162.30544	221.4396	1	0.194	0.223	2.802	2.806	110.0
2805.4175	201.99005	3	2	300.99503	201.99005	0	2	2	162.30544	221.4396	1	0.194	0.223	2.782	2.806	110.0
2805.4175	201.99005	3	2	300.99503	201.99005	0	2	2	162.30544	221.4396	1	0.194	0.223	2.797	2.806	110.0
2805.4175	201.99005	3	2	300.99503	201.99005	0	2	2	162.30544	221.4396	1	0.194	0.223	2.827	2.807	110.0
2805.4175	201.99005	3	2	300.99503	201.99005	0	2	2	162.30544	221.4396	1	0.194	0.223	2.806	2.807	110.0
2805.4175	201.99005	3	2	300.99503	201.99005	0	2	2	162.30544	221.4396	1	0.194	0.223	2.772	2.807	110.0
2805.4175	201.99005	3	2	300.99503	201.99005	0	2	2	162.30544	221.4396	1	0.194	0.224	2.812	2.807	110.0
2805.4175	201.99005	3	2	300.99503	201.99005	0	2	2	162.30544	221.4396	1	0.194	0.224	2.779	2.807	110.0
2805.4175	201.99005	3	2	300.99503	201.99005	0	2	2	162.30544	221.4396	1	0.194	0.224	2.85	2.807	110.0
2805.4175	201.99005	3	2	300.99503	201.99005	0	2	2	162.30544	221.4396	1	0.194	0.224	2.818	2.807	110.0
2805.4175	201.99005	3	2	300.99503	201.99005	0	2	2	162.30544	221.4396	1	0.194	0.224	2.818	2.807	110.0
2805.4175	201.99005	3	2	300.99503	201.99005	0	2	2	162.30544	221.4396	1	0.194	0.224	2.809	2.807	110.0
2805.4175	201.99005	3	2	300.99503	201.99005	0	2	2	162.30544	221.4396	1	0.194	0.224	2.779	2.807	110.0
2805.4175	201.99005	3	2	300.99503	201.99005	0	2	2	162.30544	221.4396	1	0.194	0.224	2.828	2.807	110.0
2805.4175	201.99005	3	2	300.99503	201.99005	0	2	2	162.30544	221.4396	1	0.194	0.224	2.85	2.807	110.0
2805.4175	201.99005	3	2	300.99503	201.99005	0	2	2	162.30544	221.4396	1	0.194	0.224	2.835	2.807	110.0
2805.4175	201.99005	3	2	300.99503	201.99005	0	2	2	162.30544	221.4396	1	0.194	0.224	2.806	2.807	110.0
2805.4175	201.99005	3	2	300.99503	201.99005	0	2	2	162.30544	221.4396	1	0.194	0.224	2.845	2.807	110.0
2805.4175	201.99005	3	2	300.99503	201.99005	0	2	2	162.30544	221.4396	1	0.194	0.224	2.817	2.807	110.0
2805.4175	201.99005	3	2	300.99503	201.99005	0	2	2	162.30544	221.4396	1	0.194	0.224	2.805	2.807	110.0
2805.4175	201.99005	3	2	300.99503	201.99005	0	2	2	162.30544	221.4396	1	0.194	0.224	2.761	2.807	110.0
2805.4175	201.99005	3	2	300.99503	201.99005	0	2	2	162.30544	221.4396	1	0.194	0.224	2.813	2.807	110.0
2805.4175	201.99005	3	2	300.99503	201.99005	0	2	2	162.30544	221.4396	1	0.194	0.224	2.853	2.807	110.0
2805.4175	201.99005	3	2	300.99503	201.99005	0	2	2	162.30544	221.4396	1	0.194	0.224	2.802	2.807	110.0
2805.4175	201.99005	3	2	300.99503	201.99005	0	2	2	162.30544	221.4396	1	0.195	0.224	2.766	2.807	110.0
2805.4175	201.99005	3	2	300.99503	201.99005	0	2	2	162.30544	221.4396	1	0.195	0.224	2.798	2.807	110.0
2805.4175	201.99005	3	2	300.99503	201.99005	0	2	2	162.30544	221.4396	1	0.195	0.224	2.822	2.807	110.0
2805.4175	201.99005	3	2	300.99503	201.99005	0	2	2	162.30544	221.4396	1	0.195	0.224	2.814	2.807	110.0
2805.4175	201.99005	3	2	300.99503	201.99005	0	2	2	162.30544	221.4396	1	0.195	0.224	2.839	2.807	110.0
2805.4175	201.99005	3	2	300.99503	201.99005	0	2	2	162.30544	221.4396	1	0.195	0.224	2.797	2.807	110.0
2805.4175	201.99005	3	2	300.99503	201.99005	0	2	2	162.30544	221.4396	1	0.195	0.224	2.818	2.807	110.0
2805.4175	201.99005	3	2	300.99503	201.99005	0	2	2	162.30544	221.4396	1	0.195	0.224	2.805	2.807	110.0
2805.4175	201.99005	3	2	300.99503	201.99005	0	2	2	162.30544	221.4396	1	0.195	0.223	2.643	2.807	110.0
2805.4175	201.99005	3	2	300.99503	201.99005	0	2	2	162.30544	221.4396	1	0.195	0.224	2.789	2.807	110.0
2805.4175	201.99005	3	2	300.99503	201.99005	0	2	2	162.30544	221.4396	1	0.195	0.224	2.797	2.807	110.0
2805.4175	201.99005	3	2	300.99503	201.99005	0	2	2	162.30544	221.4396	1	0.195	0.224	2.806	2.807	110.0
2805.4175	201.99005	3	2	300.99503	201.99005	0	2	2	162.30544	221.4396	1	0.195	0.224	2.801	2.807	110.0
2805.4175	201.99005	3	2	300.99503	201.99005	0	2	2	162.30544	221.4396	1	0.195	0.224	2.743	2.807	110.0
2805.4175	201.99005	3	2	300.99503	201.99005	0	2	2	162.30544	221.4396	1	0.195	0.224	2.777	2.807	110.0
2805.4175	201.99005	3	2	300.99503	201.99005	0	2	2	162.30544	221.4396	1	0.194	0.224	2.818	2.807	110.0
2805.4175	201.99005	3	2	300.99503	201.99005	0	2	2	162.30544	221.4396	1	0.194	0.224	2.759	2.807	110.0
2805.4175	201.99005	3	2	300.99503	201.99005	0	2	2	162.30544	221.4396	1	0.194	0.224	2.789	2.807	110.0
2805.4175	201.99005	3	2	300.99503	201.99005	0	2	2	162.30544	221.4396	1	0.194	0.224	2.819	2.807	110.0
2805.4175	201.99005	3	2	300.99503	201.99005	0	2	2	162.30544	221.4396	1	0.194	0.224	2.842	2.807	110.0
2805.4175	201.99005	3	2	300.99503	201.99005	0	2	2	162.30544	221.4396	1	0.194	0.224	2.805	2.807	110.0
2805.4175	201.99005	3	2	300.99503	201.99005	0	2	2	162.30544	221.4396	1	0.194	0.224	2.788	2.807	110.0
2805.4175	201.99005	3	2	300.99503	201.99005	0	2	2	162.30544	221.4396	1	0.194	0.225	2.81	2.807	110.0
2805.4175	201.99005	3	2	300.99503	201.99005	0	2	2	162.30544	221.4396	1	0.194	0.225	2.828	2.807	110.0
2805.4175	201.99005	3	2	300.99503	201.99005	0	2	2	162.30544	221.4396	1	0.194	0.225	2.888	2.807	110.0
2805.4175	201.99005	3	2	300.99503	201.99005	0	2	2	162.30544	221.4396	1	0.194	0.225	2.805	2.807	110.0
2805.4175	201.99005	3	2	300.99503	201.99005	0	2	2	162.30544	221.4396	1	0.194	0.225	2.818	2.807	110.0
2805.4175	201.99005	3	2	300.99503	201.99005	0	2	2	162.30544	221.4396	1	0.194	0.225	2.836	2.807	110.0
2805.4175	201.99005	3	2	300.99503	201.99005	0	2	2	162.30544	221.4396	1	0.194	0.225	2.823	2.807	110.0
2805.4175	201.99005	3	2	300.99503	201.99005	0	2	2	162.30544	221.4396	1	0.194	0.225	2.794	2.807	110.0
2805.4175	201.99005	3	2	300.99503	201.99005	0	2	2	162.30544	221.4396	1	0.194	0.225	2.815	2.807	110.0
2805.4175	201.99005	3	2	300.99503	201.99005	0	2	2	162.30544	221.4396	1	0.194	0.225	2.808	2.807	110.0
2805.4175	201.99005	3	2	300.99503	201.99005	0	2	2	162.30544	221.4396	1	0.194	0.225	2.752	2.807	110.0
2805.4175	201.99005	3	2	300.99503	201.99005	0	2	2	162.30544	221.4396	1	0.194	0.225	2.735	2.807	110.0
2805.4175	201.99005	3	2	300.99503	201.99005	0	2	2	162.30544	221.4396	1	0.194	0.225	2.722	2.807	110.0
2805.4175	201.99005	3	2	300.99503	201.99005	0	2	2	162.30544	221.4396	1	0.194	0.226	2.999	2.807	110.0
2805.4175	201.99005	3	2	300.99503	201.99005	0	2	2	162.30544	221.4396	1	0.195	0.226	2.771	2.807	110.0
2805.4175	201.99005	3	2	300.99503	201.99005	0	2	2	162.30544	221.4396	1	0.195	0.226	2.812	2.807	110.0
2805.4175	201.99005	3	2	300.99503	201.99005	0	2	2	162.30544	221.4396	1	0.195	0.227	2.933	2.807	110.0
2805.4175	201.99005	3	2	300.99503	201.99005	0	2	2	162.30544	221.4396	1	0.195	0.227	2.88	2.807	110.0
2805.4175	201.99005	3	2	300.99503	201.99005	0	2	2	162.30544	221.4396	1	0.195	0.228	2.905	2.807	110.0
2805.4175	201.99005	3	2	300.99503	201.99005	0	2	2	162.30544	221.4396	1	0.195	0.229	2.983	2.807	110.0
2805.4175	201.99005	3	2	300.99503	201.99005	0	2	2	162.30544	221.4396	1	0.195	0.229	2.825	2.807	110.0
2805.4175	201.99005	3	2	300.99503	201.99005	0	2	2	162.30544	221.4396	1	0.195	0.229	2.681	2.807	110.0
2805.4175	201.99005	3	2	300.99503	201.99005	0	2	2	162.30544	221.4396	1	0.195	0.229	2.803	2.807	110.0
2805.4175	201.99005	3	2	300.99503	201.99005	0	2	2	162.30544	221.4396	1	0.195	0.229	2.699	2.807	110.0
2805.4175	201.99005	3	2	300.99503	201.99005	0	2	2	162.30544	221.4396	1	0.195	0.229	2.795	2.807	110.0
2805.4175	201.99005	3	2	300.99503	201.99005	0	2	2	162.30544	221.4396	1	0.195	0.229	2.848	2.807	110.0
2805.4175	201.99005	3	2	300.99503	201.99005	0	2	2	162.30544	221.4396	1	0.195	0.228	2.649	2.807	110.0
2805.4175	201.99005	3	2	300.99503	201.99005	0	2	2	162.30544	221.4396	1	0.195	0.228	2.792	2.807	110.0
2805.4175	201.99005	3	2	300.99503	201.99005	0	2	2	162.30544	221.4396	1	0.195	0.228	2.85	2.807	110.0
2805.4175	201.99005	3	2	300.99503	201.99005	0	2	2	162.30544	221.4396	1	0.195	0.228	2.854	2.807	110.0
2805.4175	201.99005	3	2	300.99503	201.99005	0	2	2	162.30544	221.4396	1	0.195	0.228	2.87	2.807	110.0
2805.4175	201.99005	3	2	300.99503	201.99005	0	2	2	162.30544	221.4396	1	0.195	0.228	2.783	2.807	110.0
2805.4175	201.99005	3	2	300.99503	201.99005	0	2	2	162.30544	221.4396	1	0.195	0.228	2.775	2.807	110.0
2805.4175	201.99005	3	2	300.99503	201.99005	0	2	2	162.30544	221.4396	1	0.195	0.228	2.845	2.807	110.0
2805.4175	201.99005	3	2	300.99503	201.99005	0	2	2	162.30544	221.4396	1	0.195	0.228	2.78	2.807	110.0
2805.4175	201.99005	3	2	300.99503	201.99005	0	2	2	162.30544	221.4396	1	0.195	0.228	2.803	2.807	110.0
2805.4175	201.99005	3	2	300.99503	201.99005	0	2	2	162.30544	221.4396	1	0.195	0.228	2.767	2.807	110.0
2805.4175	201.99005	3	2	300.99503	201.99005	0	2	2	162.30544	221.4396	1	0.195	0.228	2.795	2.807	110.0
2805.4175	201.99005	3	2	300.99503	201.99005	0	2	2	162.30544	221.4396	1	0.195	0.228	2.795	2.807	110.0
2805.4175	201.99005	3	2	300.99503	201.99005	0	2	2	162.30544	221.4396	1	0.195	0.228	2.823	2.807	110.0
2805.4175	201.99005	3	2	300.99503	201.99005	0	2	2	162.30544	221.4396	1	0.195	0.228	2.761	2.807	110.0
2805.4175	201.99005	3	2	300.99503	201.99005	0	2	2	162.30544	221.4396	1	0.195	0.228	2.794	2.807	110.0
2805.4175	201.99005	3	2	300.99503	201.99005	0	2	2	162.30544	221.4396	1	0.195	0.228	2.817	2.807	110.0
2805.4175	201.99005	3	2	300.99503	201.99005	0	2	2	162.30544	221.4396	1	0.195	0.228	2.824	2.807	110.0
2805.4175	201.99005	3	2	300.99503	201.99005	0	2	2	162.30544	221.4396	1	0.195	0.228	2.84	2.807	110.0
2805.4175	201.99005	3	2	300.99503	201.99005	0	2	2	162.30544	221.4396	1	0.195	0.228	2.83	2.807	110.0
2805.4175	201.99005	3	2	300.99503	201.99005	0	2	2	162.30544	221.4396	1	0.195	0.228	2.863	2.807	110.0
2805.4175	201.99005	3	2	300.99503	201.99005	0	2	2	162.30544	221.4396	1	0.195	0.227	2.857	2.807	110.0
2805.4175	201.99005	3	2	300.99503	201.99005	0	2	2	162.30544	221.4396	1	0.195	0.227	2.772	2.807	110.0
2805.4175	201.99005	3	2	300.99503	201.99005	0	2	2	162.30544	221.4396	1	0.195	0.227	2.837	2.807	110.0
2805.4175	201.99005	3	2	300.99503	201.99005	0	2	2	162.30544	221.4396	1	0.195	0.227	2.811	2.807	110.0
2805.4175	201.99005	3	2	300.99503	201.99005	0	2	2	162.30544	221.4396	1	0.195	0.227	2.794	2.807	110.0
2805.4175	201.99005	3	2	300.99503	201.99005	0	2	2	162.30544	221.4396	1	0.195	0.227	2.836	2.807	110.0
2805.4175	201.99005	3	2	300.99503	201.99005	0	2	2	162.30544	221.4396	1	0.195	0.227	2.785	2.807	110.0
2805.4175	201.99005	3	2	300.99503	201.99005	0	2	2	162.30544	221.4396	1	0.195	0.227	2.822	2.807	110.0
2805.4175	201.99005	3	2	300.99503	201.99005	0	2	2	162.30544	221.4396	1	0.195	0.227	2.757	2.807	110.0
2805.4175	201.99005	3	2	300.99503	201.99005	0	2	2	162.30544	221.4396	1	0.195	0.227	2.801	2.807	110.0
2805.4175	201.99005	3	2	300.99503	201.99005	0	2	2	162.30544	221.4396	1	0.195	0.227	2.788	2.807	110.0
2805.4175	201.99005	3	2	300.99503	201.99005	0	2	2	162.30544	221.4396	1	0.195	0.227	2.864	2.807	110.0
2805.4175	201.99005	3	2	300.99503	201.99005	0	2	2	162.30544	221.4396	1	0.195	0.227	2.744	2.807	110.0
2805.4175	201.99005	3	2	300.99503	201.99005	0	2	2	162.30544	221.4396	1	0.195	0.227	2.764	2.807	110.0
2805.4175	201.99005	3	2	300.99503	201.99005	0	2	2	162.30544	221.4396	1	0.195	0.227	2.84	2.807	110.0
2805.4175	201.99005	3	2	300.99503	201.99005	0	2	2	162.30544	221.4396	1	0.195	0.227	2.766	2.807	110.0
2805.4175	201.99005	3	2	300.99503	201.99005	0	2	2	162.30544	221.4396	1	0.195	0.227	2.839	2.807	110.0
2805.4175	201.99005	3	2	300.99503	201.99005	0	2	2	162.30544	221.4396	1	0.195	0.227	2.791	2.807	110.0
2805.4175	201.99005	3	2	300.99503	201.99005	0	2	2	162.30544	221.4396	1	0.195	0.227	2.777	2.807	110.0
2805.4175	201.99005	3	2	300.99503	201.99005	0	2	2	162.30544	221.4396	1	0.195	0.227	2.813	2.807	110.0
2805.4175	201.99005	3	2	300.99503	201.99005	0	2	2	162.30544	221.4396	1	0.195	0.227	2.831	2.807	110.0
2805.4175	201.99005	3	2	300.99503	201.99005	0	2	2	162.30544	221.4396	1	0.195	0.227	2.816	2.807	110.0
2805.4175	201.99005	3	2	300.99503	201.99005	0	2	2	162.30544	221.4396	1	0.195	0.228	2.782	2.807	110.0
2805.4175	201.99005	3	2	300.99503	201.99005	0	2	2	162.30544	221.4396	1	0.195	0.228	2.859	2.807	110.0
2805.4175	201.99005	3	2	300.99503	201.99005	0	2	2	162.30544	221.4396	1	0.195	0.228	2.777	2.807	110.0
2805.4175	201.99005	3	2	300.99503	201.99005	0	2	2	162.30544	221.4396	1	0.195	0.228	2.902	2.807	110.0
2805.4175	201.99005	3	2	300.99503	201.99005	0	2	2	162.30544	221.4396	1	0.195	0.228	2.84	2.807	110.0
2805.4175	201.99005	3	2	300.99503	201.99005	0	2	2	162.30544	221.4396	1	0.195	0.228	2.788	2.807	110.0
2805.4175	201.99005	3	2	300.99503	201.99005	0	2	2	162.30544	221.4396	1	0.195	0.228	2.852	2.807	86.0
2805.4175	201.99005	3	2	300.99503	201.99005	0	2	2	162.30544	221.4396	1	0.195	0.228	2.882	2.807	110.0
2805.4175	201.99005	3	2	300.99503	201.99005	0	2	2	162.30544	221.4396	1	0.195	0.228	2.822	2.807	110.0
2805.4175	201.99005	3	2	300.99503	201.99005	0	2	2	162.30544	221.4396	1	0.195	0.228	2.791	2.807	110.0
2805.4175	201.99005	3	2	300.99503	201.99005	0	2	2	162.30544	221.4396	1	0.195	0.228	2.759	2.807	110.0
2805.4175	201.99005	3	2	300.99503	201.99005	0	2	2	162.30544	221.4396	1	0.195	0.228	2.861	2.807	110.0
2805.4175	201.99005	3	2	300.99503	201.99005	0	2	2	162.30544	221.4396	1	0.195	0.228	2.87	2.807	110.0
2805.4175	201.99005	3	2	300.99503	201.99005	0	2	2	162.30544	221.4396	1	0.195	0.228	2.853	2.807	110.0
2805.4175	201.99005	3	2	300.99503	201.99005	0	2	2	162.30544	221.4396	1	0.195	0.228	2.789	2.807	110.0
2805.4175	201.99005	3	2	300.99503	201.99005	0	2	2	162.30544	221.4396	1	0.195	0.228	2.871	2.807	110.0
2805.4175	201.99005	3	2	300.99503	201.99005	0	2	2	162.30544	221.4396	1	0.195	0.228	2.818	2.807	110.0
2805.4175	201.99005	3	2	300.99503	201.99005	0	2	2	162.30544	221.4396	1	0.195	0.228	2.839	2.807	110.0
2805.4175	201.99005	3	2	300.99503	201.99005	0	2	2	162.30544	221.4396	1	0.195	0.228	2.862	2.807	110.0
2805.4175	201.99005	3	2	300.99503	201.99005	0	2	2	162.30544	221.4396	1	0.195	0.229	2.778	2.807	110.0
2805.4175	201.99005	3	2	300.99503	201.99005	0	2	2	162.30544	221.4396	1	0.195	0.229	2.786	2.807	110.0
2805.4175	201.99005	3	2	300.99503	201.99005	0	2	2	162.30544	221.4396	1	0.195	0.229	2.83	2.807	110.0
2805.4175	201.99005	3	2	300.99503	201.99005	0	2	2	162.30544	221.4396	1	0.195	0.229	2.783	2.807	110.0
2805.4175	201.99005	3	2	300.99503	201.99005	0	2	2	162.30544	221.4396	1	0.195	0.229	2.781	2.807	110.0
2805.4175	201.99005	3	2	300.99503	201.99005	0	2	2	162.30544	221.4396	1	0.195	0.229	2.826	2.807	110.0
2805.4175	201.99005	3	2	300.99503	201.99005	0	2	2	162.30544	221.4396	1	0.195	0.229	2.868	2.807	110.0
2805.4175	201.99005	3	2	300.99503	201.99005	0	2	2	162.30544	221.4396	1	0.195	0.229	2.779	2.807	110.0
2805.4175	201.99005	3	2	300.99503	201.99005	0	2	2	162.30544	221.4396	1	0.195	0.229	2.81	2.807	110.0
2805.4175	201.99005	3	2	300.99503	201.99005	0	2	2	162.30544	221.4396	1	0.194	0.229	2.715	2.807	110.0
2805.4175	201.99005	3	2	300.99503	201.99005	0	2	2	162.30544	221.4396	1	0.194	0.229	2.823	2.807	110.0
2805.4175	201.99005	3	2	300.99503	201.99005	0	2	2	162.30544	221.4396	1	0.194	0.228	2.617	2.807	110.0
2805.4175	201.99005	3	2	300.99503	201.99005	0	2	2	162.30544	221.4396	1	0.194	0.227	2.848	2.807	110.0
2805.4175	201.99005	3	2	300.99503	201.99005	0	2	2	162.30544	221.4396	1	0.194	0.227	2.872	2.807	110.0
0.0	0.0	3	2	300.99503	201.99005	0	2	2	162.30544	221.4396	0	0.194	0.227	2.825	2.807	110.0
0.0	0.0	3	2	300.99503	201.99005	0	2	2	162.30544	221.4396	0	0.194	0.227	2.845	2.807	110.0
0.0	0.0	3	2	300.99503	201.99005	0	2	2	162.30544	221.4396	0	0.194	0.227	2.805	2.807	110.0
0.0	0.0	3	2	300.99503	201.99005	0	2	2	162.30544	221.4396	0	0.194	0.227	2.775	2.807	110.0
0.0	0.0	3	2	300.99503	201.99005	0	2	2	162.30544	221.4396	0	0.194	0.225	2.461	2.425	110.0
0.0	0.0	3	2	300.99503	201.99005	0	2	2	162.30544	221.4396	0	0.194	0.222	2.393	2.425	110.0
0.0	0.0	3	2	300.99503	201.99005	0	2	2	162.30544	221.4396	0	0.194	0.219	2.264	2.253	110.0
0.0	0.0	3	2	300.99503	201.99005	0	2	2	162.30544	221.4396	0	0.194	0.215	1.981	1.945	110.0
0.0	0.0	3	2	300.99503	201.99005	0	2	2	162.30544	221.4396	0	0.194	0.211	1.944	1.945	110.0
0.0	0.0	3	2	300.99503	201.99005	0	2	2	162.30544	221.4396	0	0.194	0.206	1.782	1.808	110.0
0.0	0.0	3	2	300.99503	201.99005	0	2	2	162.30544	221.4396	0	0.194	0.199	1.677	1.561	110.0
0.0	0.0	3	2	300.99503	201.99005	0	2	2	162.30544	221.4396	0	0.194	0.193	1.503	1.561	110.0
0.0	0.0	3	2	300.99503	201.99005	0	2	2	162.30544	221.4396	0	0.194	0.186	1.433	1.45	110.0
0.0	0.0	3	2	300.99503	201.99005	0	2	2	162.30544	221.4396	0	0.194	0.178	1.451	1.45	110.0
0.0	0.0	3	2	300.99503	201.99005	0	2	2	162.30544	221.4396	0	0.194	0.172	1.282	1.252	110.0
0.0	0.0	3	2	300.99503	201.99005	0	2	2	162.30544	221.4396	0	0.194	0.164	1.079	1.081	110.0
0.0	0.0	3	2	300.99503	201.99005	0	2	2	162.30544	221.4396	0	0.193	0.157	1.09	1.081	110.0
0.0	0.0	3	2	300.99503	201.99005	0	2	2	162.30544	221.4396	0	0.193	0.151	0.992	1.006	110.0
0.0	0.0	3	2	300.99503	201.99005	0	2	2	162.30544	221.4396	0	0.193	0.144	1.022	1.006	110.0
0.0	0.0	3	2	300.99503	201.99005	0	2	2	162.30544	221.4396	0	0.193	0.137	0.874	0.868	110.0
0.0	0.0	3	2	300.99503	201.99005	0	2	2	162.30544	221.4396	0	0.193	0.131	0.811	0.806	110.0
0.0	0.0	3	2	300.99503	201.99005	0	2	2	162.30544	221.4396	0	0.193	0.125	0.835	0.806	110.0
0.0	0.0	3	2	300.99503	201.99005	0	2	2	162.30544	221.4396	0	0.193	0.118	0.657	0.696	110.0
0.0	0.0	3	2	300.99503	201.99005	0	2	2	162.30544	221.4396	0	0.193	0.112	0.67	0.647	110.0
0.0	0.0	3	2	300.99503	201.99005	0	2	2	162.30544	221.4396	0	0.193	0.106	0.601	0.647	110.0
0.0	0.0	3	2	300.99503	201.99005	0	2	2	162.30544	221.4396	0	0.193	0.099	0.557	0.558	110.0
0.0	0.0	3	2	300.99503	201.99005	0	2	2	162.30544	221.4396	0	0.193	0.095	0.529	0.558	110.0
0.0	0.0	3	2	300.99503	201.99005	0	2	2	162.30544	221.4396	0	0.193	0.09	0.496	0.482	110.0
0.0	0.0	3	2	300.99503	201.99005	0	2	2	162.30544	221.4396	0	0.193	0.084	0.429	0.448	110.0
0.0	0.0	3	2	300.99503	201.99005	0	2	2	162.30544	221.4396	0	0.193	0.078	0.44	0.448	110.0
0.0	0.0	3	2	300.99503	201.99005	0	2	2	162.30544	221.4396	0	0.193	0.074	0.386	0.386	110.0
0.0	0.0	3	2	300.99503	201.99005	0	2	2	162.30544	221.4396	0	0.193	0.07	0.432	0.359	110.0
0.0	0.0	3	2	300.99503	201.99005	0	2	2	162.30544	221.4396	0	0.193	0.066	0.387	0.359	110.0
0.0	0.0	3	2	300.99503	201.99005	0	2	2	162.30544	221.4396	0	0.193	0.062	0.32	0.31	110.0
0.0	0.0	3	2	300.99503	201.99005	0	2	2	162.30544	221.4396	0	0.193	0.059	0.309	0.288	110.0
0.0	0.0	3	2	300.99503	201.99005	0	2	2	162.30544	221.4396	0	0.193	0.057	0.311	0.288	110.0
0.0	0.0	3	2	300.99503	201.99005	0	2	2	162.30544	221.4396	0	0.193	0.054	0.261	0.248	110.0
0.0	0.0	3	2	300.99503	201.99005	0	2	2	162.30544	221.4396	0	0.193	0.05	0.232	0.248	110.0
0.0	0.0	3	2	300.99503	201.99005	0	2	2	162.30544	221.4396	0	0.193	0.046	0.223	0.214	110.0
0.0	0.0	3	2	300.99503	201.99005	0	2	2	162.30544	221.4396	0	0.193	0.042	0.182	0.199	110.0
0.0	0.0	3	2	300.99503	201.99005	0	2	2	162.30544	221.4396	0	0.193	0.039	0.208	0.199	110.0
0.0	0.0	3	2	300.99503	201.99005	0	2	2	162.30544	221.4396	0	0.193	0.037	0.177	0.172	110.0
0.0	0.0	3	2	300.99503	201.99005	0	2	2	162.30544	221.4396	0	0.193	0.035	0.16	0.172	110.0
0.0	0.0	3	2	300.99503	201.99005	0	2	2	162.30544	221.4396	0	0.193	0.033	0.186	0.159	110.0
0.0	0.0	3	2	300.99503	201.99005	0	2	2	162.30544	221.4396	0	0.193	0.031	0.151	0.138	110.0
0.0	0.0	3	2	300.99503	201.99005	0	2	2	162.30544	221.4396	0	0.193	0.029	0.149	0.138	110.0
0.0	0.0	3	2	300.99503	201.99005	0	2	2	162.30544	221.4396	0	0.193	0.027	0.155	0.128	110.0
0.0	0.0	3	2	300.99503	201.99005	0	2	2	162.30544	221.4396	0	0.193	0.025	0.112	0.11	110.0
0.0	0.0	3	2	300.99503	201.99005	0	2	2	162.30544	221.4396	0	0.193	0.023	0.105	0.11	110.0
0.0	0.0	3	2	300.99503	201.99005	0	2	2	162.30544	221.4396	0	0.193	0.021	0.121	0.095	110.0
0.0	0.0	3	2	300.99503	201.99005	0	2	2	162.30544	221.4396	0	0.193	0.02	0.119	0.088	110.0
0.0	0.0	3	2	300.99503	201.99005	0	2	2	162.30544	221.4396	0	0.193	0.02	0.077	0.088	110.0
0.0	0.0	3	2	300.99503	201.99005	0	2	2	162.30544	221.4396	0	0.193	0.02	0.062	0.076	110.0
[truncated: 8,096 more rows]
