# Supplementary material for: Just noticeable differences for elbow joint torque feedback
Source: Sci Rep. 2021 Dec 7;11:23553. doi: 10.1038/s41598-021-02630-3 (PMC8651665; doi:10.1038/s41598-021-02630-3)
Supplement: Supplementary file 2 — Supplementary Information. [file 41598_2021_2630_MOESM2_ESM.zip › SupplementaryData_ScientificReports_KimAsbeck2021/S9_NTR.csv]

data 1	data 2	data 3	data 4	data 5	data 6	data 7	data 8	data 9	data 10	data 11	data 12	data 13	data 14	data 15	data 16	data 17
-5555.5557	-400.0	1	1	400.0	400.0	0	1	1	0.0	0.0	1	0.149	0.0	0.029	0.0	11.0
-5555.5557	-400.0	1	1	400.0	400.0	0	1	1	0.0	0.0	1	0.149	0.0	-0.009	0.0	11.0
-5555.5557	-400.0	1	1	400.0	400.0	0	1	1	0.0	0.0	1	0.149	0.0	0.004	0.0	11.0
-5555.5557	-400.0	1	1	400.0	400.0	0	1	1	0.0	0.0	1	0.149	0.0	0.006	0.0	11.0
-5555.5557	-400.0	1	1	400.0	400.0	0	1	1	0.0	0.0	1	0.149	-0.001	-0.066	-0.392	11.0
-5555.5557	-400.0	1	1	400.0	400.0	0	1	1	0.0	0.0	1	0.149	-0.003	-0.362	-0.392	11.0
-5555.5557	-400.0	1	1	400.0	400.0	0	1	1	0.0	0.0	1	0.149	-0.011	-1.093	-1.097	11.0
-5555.5557	-400.0	1	1	400.0	400.0	0	1	1	0.0	0.0	1	0.148	-0.019	-1.033	-1.097	11.0
-5555.5557	-400.0	1	1	400.0	400.0	0	1	1	0.0	0.0	1	0.148	-0.028	-1.438	-1.413	11.0
-5555.5557	-400.0	1	1	400.0	400.0	0	1	1	0.0	0.0	1	0.148	-0.042	-2.001	-1.978	11.0
-5555.5557	-400.0	1	1	400.0	400.0	0	1	1	0.0	0.0	1	0.148	-0.053	-1.977	-1.978	11.0
-5555.5557	-400.0	1	1	400.0	400.0	0	1	1	0.0	0.0	1	0.147	-0.067	-2.208	-2.232	11.0
-5555.5557	-400.0	1	1	400.0	400.0	0	1	1	0.0	0.0	1	0.147	-0.08	-2.57	-2.686	11.0
-5555.5557	-400.0	1	1	400.0	400.0	0	1	1	0.0	0.0	1	0.146	-0.095	-2.687	-2.686	11.0
-5555.5557	-400.0	1	1	400.0	400.0	0	1	1	0.0	0.0	1	0.146	-0.109	-2.925	-2.889	11.0
-5555.5557	-400.0	1	1	400.0	400.0	0	1	1	0.0	0.0	1	0.145	-0.121	-2.903	-2.889	11.0
-5555.5557	-400.0	1	1	400.0	400.0	0	1	1	0.0	0.0	1	0.145	-0.135	-3.284	-3.254	11.0
-5555.5557	-400.0	1	1	400.0	400.0	0	1	1	0.0	0.0	1	0.145	-0.151	-3.603	-3.569	11.0
-5555.5557	-400.0	1	1	400.0	400.0	0	1	1	0.0	0.0	1	0.144	-0.165	-3.567	-3.569	11.0
-5555.5557	-400.0	1	1	400.0	400.0	0	1	1	0.0	0.0	1	0.144	-0.179	-3.698	-3.709	11.0
-5555.5557	-400.0	1	1	400.0	400.0	0	1	1	0.0	0.0	1	0.144	-0.192	-3.745	-3.963	11.0
-5555.5557	-400.0	1	1	400.0	400.0	0	1	1	0.0	0.0	1	0.143	-0.206	-3.923	-3.963	11.0
-5555.5557	-400.0	1	1	400.0	400.0	0	1	1	0.0	0.0	1	0.143	-0.218	-4.081	-4.075	11.0
-5555.5557	-400.0	1	1	400.0	400.0	0	1	1	0.0	0.0	1	0.143	-0.23	-4.051	-4.075	11.0
-5555.5557	-400.0	1	1	400.0	400.0	0	1	1	0.0	0.0	1	0.142	-0.242	-4.313	-4.278	11.0
-5555.5557	-400.0	1	1	400.0	400.0	0	1	1	0.0	0.0	1	0.142	-0.252	-4.305	-4.369	11.0
-5555.5557	-400.0	1	1	400.0	400.0	0	1	1	0.0	0.0	1	0.142	-0.264	-4.525	-4.369	11.0
-5555.5557	-400.0	1	1	400.0	400.0	0	1	1	0.0	0.0	1	0.141	-0.274	-4.519	-4.531	11.0
-5555.5557	-400.0	1	1	400.0	400.0	0	1	1	0.0	0.0	1	0.141	-0.285	-4.601	-4.604	11.0
-5555.5557	-400.0	1	1	400.0	400.0	0	1	1	0.0	0.0	1	0.14	-0.295	-4.624	-4.604	11.0
-5555.5557	-400.0	1	1	400.0	400.0	0	1	1	0.0	0.0	1	0.14	-0.305	-4.773	-4.735	11.0
-5555.5557	-400.0	1	1	400.0	400.0	0	1	1	0.0	0.0	1	0.139	-0.313	-4.782	-4.735	11.0
-5555.5557	-400.0	1	1	400.0	400.0	0	1	1	0.0	0.0	1	0.138	-0.321	-4.788	-4.847	11.0
-5555.5557	-400.0	1	1	400.0	400.0	0	1	1	0.0	0.0	1	0.138	-0.329	-4.932	-4.898	11.0
-5555.5557	-400.0	1	1	400.0	400.0	0	1	1	0.0	0.0	1	0.137	-0.337	-4.873	-4.898	11.0
-5555.5557	-400.0	1	1	400.0	400.0	0	1	1	0.0	0.0	1	0.137	-0.344	-5.01	-4.988	11.0
-5555.5557	-400.0	1	1	400.0	400.0	0	1	1	0.0	0.0	1	0.137	-0.35	-5.001	-4.988	11.0
-5555.5557	-400.0	1	1	400.0	400.0	0	1	1	0.0	0.0	1	0.136	-0.356	-5.014	-5.029	11.0
-5555.5557	-400.0	1	1	400.0	400.0	0	1	1	0.0	0.0	1	0.136	-0.364	-5.096	-5.102	11.0
-5555.5557	-400.0	1	1	400.0	400.0	0	1	1	0.0	0.0	1	0.135	-0.37	-5.099	-5.102	11.0
-5555.5557	-400.0	1	1	400.0	400.0	0	1	1	0.0	0.0	1	0.135	-0.376	-5.1	-5.134	11.0
-5555.5557	-400.0	1	1	400.0	400.0	0	1	1	0.0	0.0	1	0.134	-0.382	-5.184	-5.165	11.0
-5555.5557	-400.0	1	1	400.0	400.0	0	1	1	0.0	0.0	1	0.134	-0.386	-5.188	-5.165	11.0
-5555.5557	-400.0	1	1	400.0	400.0	0	1	1	0.0	0.0	1	0.133	-0.39	-5.271	-5.218	11.0
-5555.5557	-400.0	1	1	400.0	400.0	0	1	1	0.0	0.0	1	0.133	-0.394	-5.232	-5.265	11.0
-5555.5557	-400.0	1	1	400.0	400.0	0	1	1	0.0	0.0	1	0.133	-0.398	-5.247	-5.265	11.0
-5555.5557	-400.0	1	1	400.0	400.0	0	1	1	0.0	0.0	1	0.132	-0.402	-5.294	-5.286	11.0
-5555.5557	-400.0	1	1	400.0	400.0	0	1	1	0.0	0.0	1	0.132	-0.405	-5.316	-5.286	11.0
-5555.5557	-400.0	1	1	400.0	400.0	0	1	1	0.0	0.0	1	0.132	-0.407	-5.315	-5.324	11.0
-5555.5557	-400.0	1	1	400.0	400.0	0	1	1	0.0	0.0	1	0.131	-0.41	-5.369	-5.34	11.0
-5555.5557	-400.0	1	1	400.0	400.0	0	1	1	0.0	0.0	1	0.131	-0.413	-5.332	-5.34	11.0
-5555.5557	-400.0	1	1	400.0	400.0	0	1	1	0.0	0.0	1	0.131	-0.417	-5.475	-5.371	11.0
-5555.5557	-400.0	1	1	400.0	400.0	0	1	1	0.0	0.0	1	0.13	-0.421	-5.385	-5.384	11.0
-5555.5557	-400.0	1	1	400.0	400.0	0	1	1	0.0	0.0	1	0.13	-0.423	-5.4	-5.384	11.0
-5555.5557	-400.0	1	1	400.0	400.0	0	1	1	0.0	0.0	1	0.13	-0.425	-5.416	-5.408	11.0
-5555.5557	-400.0	1	1	400.0	400.0	0	1	1	0.0	0.0	1	0.129	-0.426	-5.468	-5.408	11.0
-5555.5557	-400.0	1	1	400.0	400.0	0	1	1	0.0	0.0	1	0.129	-0.427	-5.43	-5.419	11.0
-5555.5557	-400.0	1	1	400.0	400.0	0	1	1	0.0	0.0	1	0.128	-0.429	-5.416	-5.438	11.0
-5555.5557	-400.0	1	1	400.0	400.0	0	1	1	0.0	0.0	1	0.127	-0.431	-5.435	-5.438	11.0
-5555.5557	-400.0	1	1	400.0	400.0	0	1	1	0.0	0.0	1	0.127	-0.433	-5.407	-5.447	11.0
-5555.5557	-400.0	1	1	400.0	400.0	0	1	1	0.0	0.0	1	0.126	-0.435	-5.475	-5.447	11.0
-5555.5557	-400.0	1	1	400.0	400.0	0	1	1	0.0	0.0	1	0.126	-0.437	-5.454	-5.463	11.0
-5555.5557	-400.0	1	1	400.0	400.0	0	1	1	0.0	0.0	1	0.125	-0.439	-5.47	-5.47	11.0
-5555.5557	-400.0	1	1	400.0	400.0	0	1	1	0.0	0.0	1	0.124	-0.441	-5.471	-5.47	11.0
-5555.5557	-400.0	1	1	400.0	400.0	0	1	1	0.0	0.0	1	0.124	-0.441	-5.466	-5.482	11.0
-5555.5557	-400.0	1	1	400.0	400.0	0	1	1	0.0	0.0	1	0.123	-0.441	-5.438	-5.488	11.0
-5555.5557	-400.0	1	1	400.0	400.0	0	1	1	0.0	0.0	1	0.122	-0.441	-5.501	-5.488	11.0
-5555.5557	-400.0	1	1	400.0	400.0	0	1	1	0.0	0.0	1	0.121	-0.441	-5.469	-5.498	11.0
-5555.5557	-400.0	1	1	400.0	400.0	0	1	1	0.0	0.0	1	0.12	-0.441	-5.526	-5.502	11.0
-5555.5557	-400.0	1	1	400.0	400.0	0	1	1	0.0	0.0	1	0.119	-0.441	-5.519	-5.502	11.0
-5555.5557	-400.0	1	1	400.0	400.0	0	1	1	0.0	0.0	1	0.119	-0.441	-5.524	-5.51	11.0
-5555.5557	-400.0	1	1	400.0	400.0	0	1	1	0.0	0.0	1	0.118	-0.441	-5.509	-5.51	11.0
-5555.5557	-400.0	1	1	400.0	400.0	0	1	1	0.0	0.0	1	0.117	-0.441	-5.503	-5.517	11.0
-5555.5557	-400.0	1	1	400.0	400.0	0	1	1	0.0	0.0	1	0.116	-0.442	-5.616	-5.521	11.0
-5555.5557	-400.0	1	1	400.0	400.0	0	1	1	0.0	0.0	1	0.115	-0.442	-5.508	-5.521	11.0
-5555.5557	-400.0	1	1	400.0	400.0	0	1	1	0.0	0.0	1	0.114	-0.442	-5.546	-5.526	11.0
-5555.5557	-400.0	1	1	400.0	400.0	0	1	1	0.0	0.0	1	0.114	-0.443	-5.522	-5.529	11.0
-5555.5557	-400.0	1	1	400.0	400.0	0	1	1	0.0	0.0	1	0.113	-0.443	-5.487	-5.529	11.0
-5555.5557	-400.0	1	1	400.0	400.0	0	1	1	0.0	0.0	1	0.112	-0.443	-5.552	-5.533	11.0
-5555.5557	-400.0	1	1	400.0	400.0	0	1	1	0.0	0.0	1	0.112	-0.443	-5.463	-5.533	11.0
-5555.5557	-400.0	1	1	400.0	400.0	0	1	1	0.0	0.0	1	0.111	-0.444	-5.483	-5.535	11.0
-5555.5557	-400.0	1	1	400.0	400.0	0	1	1	0.0	0.0	1	0.11	-0.444	-5.386	-5.54	11.0
-5555.5557	-400.0	1	1	400.0	400.0	0	1	1	0.0	0.0	1	0.109	-0.445	-5.527	-5.54	11.0
-5555.5557	-400.0	1	1	400.0	400.0	0	1	1	0.0	0.0	1	0.108	-0.445	-5.554	-5.541	11.0
-5555.5557	-400.0	1	1	400.0	400.0	0	1	1	0.0	0.0	1	0.108	-0.445	-5.52	-5.543	11.0
-5555.5557	-400.0	1	1	400.0	400.0	0	1	1	0.0	0.0	1	0.107	-0.446	-5.58	-5.543	11.0
-5555.5557	-400.0	1	1	400.0	400.0	0	1	1	0.0	0.0	1	0.107	-0.446	-5.482	-5.546	11.0
-5555.5557	-400.0	1	1	400.0	400.0	0	1	1	0.0	0.0	1	0.106	-0.447	-5.524	-5.546	11.0
-5555.5557	-400.0	1	1	400.0	400.0	0	1	1	0.0	0.0	1	0.106	-0.448	-5.571	-5.547	11.0
-5555.5557	-400.0	1	1	400.0	400.0	0	1	1	0.0	0.0	1	0.105	-0.448	-5.524	-5.549	11.0
-5555.5557	-400.0	1	1	400.0	400.0	0	1	1	0.0	0.0	1	0.104	-0.45	-5.621	-5.549	11.0
-5555.5557	-400.0	1	1	400.0	400.0	0	1	1	0.0	0.0	1	0.103	-0.451	-5.582	-5.55	11.0
-5555.5557	-400.0	1	1	400.0	400.0	0	1	1	0.0	0.0	1	0.103	-0.452	-5.603	-5.551	11.0
-5555.5557	-400.0	1	1	400.0	400.0	0	1	1	0.0	0.0	1	0.102	-0.452	-5.426	-5.551	11.0
-5555.5557	-400.0	1	1	400.0	400.0	0	1	1	0.0	0.0	1	0.102	-0.453	-5.517	-5.552	11.0
-5555.5557	-400.0	1	1	400.0	400.0	0	1	1	0.0	0.0	1	0.102	-0.453	-5.512	-5.552	11.0
-5555.5557	-400.0	1	1	400.0	400.0	0	1	1	0.0	0.0	1	0.101	-0.453	-5.443	-5.553	11.0
-5555.5557	-400.0	1	1	400.0	400.0	0	1	1	0.0	0.0	1	0.101	-0.453	-5.515	-5.554	11.0
-5555.5557	-400.0	1	1	400.0	400.0	0	1	1	0.0	0.0	1	0.101	-0.454	-5.548	-5.554	11.0
-5555.5557	-400.0	1	1	400.0	400.0	0	1	1	0.0	0.0	1	0.101	-0.455	-5.552	-5.555	11.0
-5555.5557	-400.0	1	1	400.0	400.0	0	1	1	0.0	0.0	1	0.101	-0.457	-5.595	-5.555	11.0
-5555.5557	-400.0	1	1	400.0	400.0	0	1	1	0.0	0.0	1	0.101	-0.458	-5.572	-5.555	11.0
-5555.5557	-400.0	1	1	400.0	400.0	0	1	1	0.0	0.0	1	0.101	-0.46	-5.591	-5.556	11.0
-5555.5557	-400.0	1	1	400.0	400.0	0	1	1	0.0	0.0	1	0.1	-0.461	-5.557	-5.556	11.0
-5555.5557	-400.0	1	1	400.0	400.0	0	1	1	0.0	0.0	1	0.1	-0.46	-5.537	-5.556	11.0
-5555.5557	-400.0	1	1	400.0	400.0	0	1	1	0.0	0.0	1	0.1	-0.461	-5.564	-5.557	11.0
-5555.5557	-400.0	1	1	400.0	400.0	0	1	1	0.0	0.0	1	0.1	-0.461	-5.557	-5.557	11.0
-5555.5557	-400.0	1	1	400.0	400.0	0	1	1	0.0	0.0	1	0.1	-0.461	-5.564	-5.559	11.0
-5555.5557	-400.0	1	1	400.0	400.0	0	1	1	0.0	0.0	1	0.1	-0.461	-5.571	-5.559	11.0
-5555.5557	-400.0	1	1	400.0	400.0	0	1	1	0.0	0.0	1	0.1	-0.46	-5.524	-5.559	11.0
-5555.5557	-400.0	1	1	400.0	400.0	0	1	1	0.0	0.0	1	0.1	-0.46	-5.556	-5.559	11.0
-5555.5557	-400.0	1	1	400.0	400.0	0	1	1	0.0	0.0	1	0.1	-0.46	-5.538	-5.559	11.0
-5555.5557	-400.0	1	1	400.0	400.0	0	1	1	0.0	0.0	1	0.1	-0.46	-5.548	-5.56	11.0
-5555.5557	-400.0	1	1	400.0	400.0	0	1	1	0.0	0.0	1	0.1	-0.46	-5.533	-5.56	11.0
-5555.5557	-400.0	1	1	400.0	400.0	0	1	1	0.0	0.0	1	0.1	-0.461	-5.703	-5.56	11.0
-5555.5557	-400.0	1	1	400.0	400.0	0	1	1	0.0	0.0	1	0.1	-0.461	-5.568	-5.56	11.0
-5555.5557	-400.0	1	1	400.0	400.0	0	1	1	0.0	0.0	1	0.1	-0.46	-5.553	-5.56	11.0
-5555.5557	-400.0	1	1	400.0	400.0	0	1	1	0.0	0.0	1	0.1	-0.461	-5.581	-5.56	11.0
-5555.5557	-400.0	1	1	400.0	400.0	0	1	1	0.0	0.0	1	0.1	-0.46	-5.456	-5.56	11.0
-5555.5557	-400.0	1	1	400.0	400.0	0	1	1	0.0	0.0	1	0.099	-0.46	-5.489	-5.56	11.0
-5555.5557	-400.0	1	1	400.0	400.0	0	1	1	0.0	0.0	1	0.099	-0.461	-5.558	-5.56	11.0
-5555.5557	-400.0	1	1	400.0	400.0	0	1	1	0.0	0.0	1	0.099	-0.461	-5.598	-5.56	11.0
-5555.5557	-400.0	1	1	400.0	400.0	0	1	1	0.0	0.0	1	0.099	-0.46	-5.556	-5.56	11.0
-5555.5557	-400.0	1	1	400.0	400.0	0	1	1	0.0	0.0	1	0.099	-0.46	-5.539	-5.56	11.0
-5555.5557	-400.0	1	1	400.0	400.0	0	1	1	0.0	0.0	1	0.099	-0.461	-5.577	-5.56	11.0
-5555.5557	-400.0	1	1	400.0	400.0	0	1	1	0.0	0.0	1	0.099	-0.461	-5.582	-5.56	11.0
-5555.5557	-400.0	1	1	400.0	400.0	0	1	1	0.0	0.0	1	0.099	-0.461	-5.567	-5.56	11.0
-5555.5557	-400.0	1	1	400.0	400.0	0	1	1	0.0	0.0	1	0.099	-0.461	-5.58	-5.56	11.0
-5555.5557	-400.0	1	1	400.0	400.0	0	1	1	0.0	0.0	1	0.098	-0.461	-5.561	-5.561	11.0
-5555.5557	-400.0	1	1	400.0	400.0	0	1	1	0.0	0.0	1	0.098	-0.46	-5.527	-5.561	11.0
-5555.5557	-400.0	1	1	400.0	400.0	1	1	1	0.0	0.0	1	0.098	-0.461	-5.603	-5.561	11.0
-5555.5557	-400.0	1	1	400.0	400.0	1	1	1	0.0	0.0	1	0.098	-0.46	-5.552	-5.561	11.0
-5555.5557	-400.0	1	1	400.0	400.0	1	1	1	0.0	0.0	1	0.098	-0.46	-5.525	-5.561	11.0
-5555.5557	-400.0	1	1	400.0	400.0	1	1	1	0.0	0.0	1	0.098	-0.46	-5.555	-5.561	11.0
-5555.5557	-400.0	1	1	400.0	400.0	1	1	1	0.0	0.0	1	0.098	-0.46	-5.541	-5.561	11.0
-5555.5557	-400.0	1	1	400.0	400.0	1	1	1	0.0	0.0	1	0.098	-0.46	-5.542	-5.561	11.0
-5555.5557	-400.0	1	1	400.0	400.0	1	1	1	0.0	0.0	1	0.098	-0.461	-5.591	-5.561	11.0
-5555.5557	-400.0	1	1	400.0	400.0	1	1	1	0.0	0.0	1	0.098	-0.461	-5.577	-5.561	11.0
-5555.5557	-400.0	1	1	400.0	400.0	1	1	1	0.0	0.0	1	0.098	-0.461	-5.593	-5.561	11.0
-5555.5557	-400.0	1	1	400.0	400.0	1	1	1	0.0	0.0	1	0.098	-0.46	-5.554	-5.561	11.0
-5555.5557	-400.0	1	1	400.0	400.0	1	1	1	0.0	0.0	1	0.098	-0.46	-5.478	-5.561	11.0
-5555.5557	-400.0	1	1	400.0	400.0	1	1	1	0.0	0.0	1	0.098	-0.461	-5.58	-5.561	11.0
-5555.5557	-400.0	1	1	400.0	400.0	1	1	1	0.0	0.0	1	0.098	-0.461	-5.599	-5.561	11.0
-5555.5557	-400.0	1	1	400.0	400.0	1	1	1	0.0	0.0	1	0.098	-0.46	-5.499	-5.561	11.0
-5555.5557	-400.0	1	1	400.0	400.0	1	1	1	0.0	0.0	1	0.098	-0.46	-5.537	-5.561	11.0
-5555.5557	-400.0	1	1	400.0	400.0	1	1	1	0.0	0.0	1	0.098	-0.461	-5.585	-5.561	11.0
-5555.5557	-400.0	1	1	400.0	400.0	1	1	1	0.0	0.0	1	0.098	-0.46	-5.543	-5.561	11.0
-5555.5557	-400.0	1	1	400.0	400.0	1	1	1	0.0	0.0	1	0.098	-0.461	-5.632	-5.561	11.0
-5555.5557	-400.0	1	1	400.0	400.0	1	1	1	0.0	0.0	1	0.098	-0.46	-5.547	-5.561	11.0
-5555.5557	-400.0	1	1	400.0	400.0	1	1	1	0.0	0.0	1	0.098	-0.461	-5.589	-5.561	11.0
-5555.5557	-400.0	1	1	400.0	400.0	1	1	1	0.0	0.0	1	0.098	-0.461	-5.588	-5.561	11.0
-5555.5557	-400.0	1	1	400.0	400.0	1	1	1	0.0	0.0	1	0.098	-0.461	-5.611	-5.561	11.0
-5555.5557	-400.0	1	1	400.0	400.0	1	1	1	0.0	0.0	1	0.098	-0.461	-5.584	-5.561	11.0
-5555.5557	-400.0	1	1	400.0	400.0	1	1	1	0.0	0.0	1	0.098	-0.461	-5.576	-5.561	11.0
-5555.5557	-400.0	1	1	400.0	400.0	1	1	1	0.0	0.0	1	0.098	-0.46	-5.552	-5.561	11.0
-5555.5557	-400.0	1	1	400.0	400.0	1	1	1	0.0	0.0	1	0.098	-0.461	-5.576	-5.561	11.0
-5555.5557	-400.0	1	1	400.0	400.0	1	1	1	0.0	0.0	1	0.098	-0.461	-5.565	-5.561	11.0
-5555.5557	-400.0	1	1	400.0	400.0	1	1	1	0.0	0.0	1	0.098	-0.461	-5.573	-5.561	11.0
-5555.5557	-400.0	1	1	400.0	400.0	1	1	1	0.0	0.0	1	0.098	-0.46	-5.543	-5.561	11.0
-5555.5557	-400.0	1	1	400.0	400.0	1	1	1	0.0	0.0	1	0.098	-0.461	-5.573	-5.561	11.0
-5555.5557	-400.0	1	1	400.0	400.0	1	1	1	0.0	0.0	1	0.098	-0.46	-5.542	-5.561	11.0
-5555.5557	-400.0	1	1	400.0	400.0	1	1	1	0.0	0.0	1	0.097	-0.46	-5.536	-5.561	11.0
-5555.5557	-400.0	1	1	400.0	400.0	1	1	1	0.0	0.0	1	0.097	-0.461	-5.577	-5.561	11.0
-5555.5557	-400.0	1	1	400.0	400.0	1	1	1	0.0	0.0	1	0.097	-0.46	-5.547	-5.561	11.0
-5555.5557	-400.0	1	1	400.0	400.0	1	1	1	0.0	0.0	1	0.097	-0.461	-5.579	-5.561	11.0
-5555.5557	-400.0	1	1	400.0	400.0	1	1	1	0.0	0.0	1	0.097	-0.461	-5.559	-5.561	11.0
-5555.5557	-400.0	1	1	400.0	400.0	1	1	1	0.0	0.0	1	0.097	-0.461	-5.619	-5.561	11.0
-5555.5557	-400.0	1	1	400.0	400.0	1	1	1	0.0	0.0	1	0.097	-0.46	-5.546	-5.561	11.0
-5555.5557	-400.0	1	1	400.0	400.0	1	1	1	0.0	0.0	1	0.097	-0.461	-5.628	-5.561	11.0
-5555.5557	-400.0	1	1	400.0	400.0	1	1	1	0.0	0.0	1	0.097	-0.461	-5.66	-5.561	11.0
-5555.5557	-400.0	1	1	400.0	400.0	1	1	1	0.0	0.0	1	0.097	-0.461	-5.563	-5.561	11.0
-5555.5557	-400.0	1	1	400.0	400.0	1	1	1	0.0	0.0	1	0.097	-0.46	-5.55	-5.561	11.0
-5555.5557	-400.0	1	1	400.0	400.0	1	1	1	0.0	0.0	1	0.097	-0.461	-5.594	-5.561	11.0
-5555.5557	-400.0	1	1	400.0	400.0	1	1	1	0.0	0.0	1	0.097	-0.461	-5.558	-5.561	11.0
-5555.5557	-400.0	1	1	400.0	400.0	1	1	1	0.0	0.0	1	0.097	-0.461	-5.574	-5.561	11.0
-5555.5557	-400.0	1	1	400.0	400.0	1	1	1	0.0	0.0	1	0.097	-0.46	-5.549	-5.561	11.0
-5555.5557	-400.0	1	1	400.0	400.0	1	1	1	0.0	0.0	1	0.097	-0.46	-5.55	-5.561	11.0
-5555.5557	-400.0	1	1	400.0	400.0	1	1	1	0.0	0.0	1	0.097	-0.461	-5.563	-5.561	11.0
-5555.5557	-400.0	1	1	400.0	400.0	1	1	1	0.0	0.0	1	0.097	-0.461	-5.613	-5.561	11.0
-5555.5557	-400.0	1	1	400.0	400.0	1	1	1	0.0	0.0	1	0.097	-0.461	-5.595	-5.561	11.0
-5555.5557	-400.0	1	1	400.0	400.0	1	1	1	0.0	0.0	1	0.097	-0.461	-5.57	-5.561	11.0
-5555.5557	-400.0	1	1	400.0	400.0	1	1	1	0.0	0.0	1	0.097	-0.46	-5.535	-5.561	11.0
-5555.5557	-400.0	1	1	400.0	400.0	1	1	1	0.0	0.0	1	0.097	-0.46	-5.536	-5.561	11.0
-5555.5557	-400.0	1	1	400.0	400.0	1	1	1	0.0	0.0	1	0.097	-0.461	-5.598	-5.561	11.0
-5555.5557	-400.0	1	1	400.0	400.0	1	1	1	0.0	0.0	1	0.097	-0.46	-5.55	-5.561	11.0
-5555.5557	-400.0	1	1	400.0	400.0	1	1	1	0.0	0.0	1	0.097	-0.46	-5.553	-5.561	11.0
-5555.5557	-400.0	1	1	400.0	400.0	1	1	1	0.0	0.0	1	0.097	-0.46	-5.455	-5.561	11.0
-5555.5557	-400.0	1	1	400.0	400.0	1	1	1	0.0	0.0	1	0.097	-0.461	-5.667	-5.561	11.0
-5555.5557	-400.0	1	1	400.0	400.0	1	1	1	0.0	0.0	1	0.097	-0.461	-5.56	-5.561	11.0
-5555.5557	-400.0	1	1	400.0	400.0	1	1	1	0.0	0.0	1	0.097	-0.46	-5.552	-5.561	11.0
-5555.5557	-400.0	1	1	400.0	400.0	1	1	1	0.0	0.0	1	0.097	-0.461	-5.566	-5.561	11.0
-5555.5557	-400.0	1	1	400.0	400.0	1	1	1	0.0	0.0	1	0.097	-0.46	-5.489	-5.561	11.0
-5555.5557	-400.0	1	1	400.0	400.0	1	1	1	0.0	0.0	1	0.097	-0.461	-5.678	-5.561	11.0
-5555.5557	-400.0	1	1	400.0	400.0	1	1	1	0.0	0.0	1	0.097	-0.461	-5.59	-5.561	11.0
-5555.5557	-400.0	1	1	400.0	400.0	1	1	1	0.0	0.0	1	0.097	-0.46	-5.505	-5.561	11.0
-5555.5557	-400.0	1	1	400.0	400.0	1	1	1	0.0	0.0	1	0.097	-0.461	-5.599	-5.561	11.0
-5555.5557	-400.0	1	1	400.0	400.0	1	1	1	0.0	0.0	1	0.097	-0.461	-5.57	-5.561	11.0
-5555.5557	-400.0	1	1	400.0	400.0	1	1	1	0.0	0.0	1	0.097	-0.46	-5.517	-5.561	11.0
-5555.5557	-400.0	1	1	400.0	400.0	1	1	1	0.0	0.0	1	0.097	-0.46	-5.55	-5.561	11.0
-5555.5557	-400.0	1	1	400.0	400.0	1	1	1	0.0	0.0	1	0.097	-0.46	-5.553	-5.561	11.0
-5555.5557	-400.0	1	1	400.0	400.0	1	1	1	0.0	0.0	1	0.097	-0.461	-5.565	-5.561	11.0
-5555.5557	-400.0	1	1	400.0	400.0	1	1	1	0.0	0.0	1	0.097	-0.461	-5.564	-5.561	11.0
-5555.5557	-400.0	1	1	400.0	400.0	1	1	1	0.0	0.0	1	0.097	-0.461	-5.568	-5.561	11.0
-5555.5557	-400.0	1	1	400.0	400.0	1	1	1	0.0	0.0	1	0.097	-0.461	-5.577	-5.561	11.0
-5555.5557	-400.0	1	1	400.0	400.0	1	1	1	0.0	0.0	1	0.097	-0.46	-5.542	-5.561	11.0
-5555.5557	-400.0	1	1	400.0	400.0	1	1	1	0.0	0.0	1	0.097	-0.461	-5.557	-5.561	11.0
-5555.5557	-400.0	1	1	400.0	400.0	1	1	1	0.0	0.0	1	0.097	-0.461	-5.557	-5.561	11.0
-5555.5557	-400.0	1	1	400.0	400.0	1	1	1	0.0	0.0	1	0.097	-0.46	-5.557	-5.561	11.0
-5555.5557	-400.0	1	1	400.0	400.0	1	1	1	0.0	0.0	1	0.097	-0.461	-5.586	-5.561	11.0
-5555.5557	-400.0	1	1	400.0	400.0	1	1	1	0.0	0.0	1	0.097	-0.461	-5.56	-5.561	11.0
-5555.5557	-400.0	1	1	400.0	400.0	1	1	1	0.0	0.0	1	0.097	-0.461	-5.621	-5.561	11.0
-5555.5557	-400.0	1	1	400.0	400.0	1	1	1	0.0	0.0	1	0.097	-0.461	-5.59	-5.561	11.0
-5555.5557	-400.0	1	1	400.0	400.0	1	1	1	0.0	0.0	1	0.097	-0.461	-5.689	-5.561	11.0
-5555.5557	-400.0	1	1	400.0	400.0	1	1	1	0.0	0.0	1	0.098	-0.46	-5.547	-5.561	11.0
-5555.5557	-400.0	1	1	400.0	400.0	1	1	1	0.0	0.0	1	0.098	-0.461	-5.6	-5.561	11.0
-5555.5557	-400.0	1	1	400.0	400.0	1	1	1	0.0	0.0	1	0.098	-0.46	-5.554	-5.561	11.0
-5555.5557	-400.0	1	1	400.0	400.0	1	1	1	0.0	0.0	1	0.098	-0.461	-5.589	-5.561	11.0
-5555.5557	-400.0	1	1	400.0	400.0	1	1	1	0.0	0.0	1	0.099	-0.461	-5.629	-5.561	11.0
-5555.5557	-400.0	1	1	400.0	400.0	1	1	1	0.0	0.0	1	0.099	-0.46	-5.547	-5.561	11.0
-5555.5557	-400.0	1	1	400.0	400.0	1	1	1	0.0	0.0	1	0.1	-0.461	-5.561	-5.561	11.0
-5555.5557	-400.0	1	1	400.0	400.0	1	1	1	0.0	0.0	1	0.101	-0.46	-5.357	-5.561	11.0
-5555.5557	-400.0	1	1	400.0	400.0	1	1	1	0.0	0.0	1	0.101	-0.46	-5.541	-5.561	11.0
-5555.5557	-400.0	1	1	400.0	400.0	1	1	1	0.0	0.0	1	0.102	-0.46	-5.386	-5.561	11.0
-5555.5557	-400.0	1	1	400.0	400.0	1	1	1	0.0	0.0	1	0.102	-0.461	-5.574	-5.561	11.0
-5555.5557	-400.0	1	1	400.0	400.0	1	1	1	0.0	0.0	1	0.103	-0.461	-5.59	-5.561	11.0
-5555.5557	-400.0	1	1	400.0	400.0	1	1	1	0.0	0.0	1	0.103	-0.461	-5.641	-5.561	11.0
-5555.5557	-400.0	1	1	400.0	400.0	1	1	1	0.0	0.0	1	0.104	-0.46	-5.548	-5.561	11.0
-5555.5557	-400.0	1	1	400.0	400.0	1	1	1	0.0	0.0	1	0.104	-0.46	-5.431	-5.561	11.0
-5555.5557	-400.0	1	1	400.0	400.0	1	1	1	0.0	0.0	1	0.104	-0.461	-5.569	-5.561	11.0
-5555.5557	-400.0	1	1	400.0	400.0	1	1	1	0.0	0.0	1	0.105	-0.46	-5.546	-5.561	11.0
-5555.5557	-400.0	1	1	400.0	400.0	1	1	1	0.0	0.0	1	0.105	-0.46	-5.557	-5.561	11.0
-5555.5557	-400.0	1	1	400.0	400.0	1	1	1	0.0	0.0	1	0.106	-0.461	-5.575	-5.561	11.0
-5555.5557	-400.0	1	1	400.0	400.0	1	1	1	0.0	0.0	1	0.107	-0.46	-5.552	-5.561	11.0
-5555.5557	-400.0	1	1	400.0	400.0	1	1	1	0.0	0.0	1	0.107	-0.46	-5.378	-5.561	11.0
-5555.5557	-400.0	1	1	400.0	400.0	1	1	1	0.0	0.0	1	0.108	-0.461	-5.564	-5.561	11.0
-5555.5557	-400.0	1	1	400.0	400.0	1	1	1	0.0	0.0	1	0.108	-0.461	-5.565	-5.561	11.0
-5555.5557	-400.0	1	1	400.0	400.0	1	1	1	0.0	0.0	1	0.109	-0.461	-5.569	-5.561	11.0
-5555.5557	-400.0	1	1	400.0	400.0	1	1	1	0.0	0.0	1	0.109	-0.46	-5.52	-5.561	11.0
-5555.5557	-400.0	1	1	400.0	400.0	1	1	1	0.0	0.0	1	0.11	-0.461	-5.604	-5.561	11.0
-5555.5557	-400.0	1	1	400.0	400.0	1	1	1	0.0	0.0	1	0.11	-0.461	-5.633	-5.561	11.0
-5555.5557	-400.0	1	1	400.0	400.0	1	1	1	0.0	0.0	1	0.111	-0.461	-5.565	-5.561	11.0
-5555.5557	-400.0	1	1	400.0	400.0	1	1	1	0.0	0.0	1	0.112	-0.461	-5.565	-5.561	11.0
-5555.5557	-400.0	1	1	400.0	400.0	1	1	1	0.0	0.0	1	0.113	-0.461	-5.559	-5.561	11.0
-5555.5557	-400.0	1	1	400.0	400.0	1	1	1	0.0	0.0	1	0.113	-0.46	-5.548	-5.561	11.0
-5555.5557	-400.0	1	1	400.0	400.0	1	1	1	0.0	0.0	1	0.114	-0.461	-5.564	-5.561	11.0
-5555.5557	-400.0	1	1	400.0	400.0	1	1	1	0.0	0.0	1	0.114	-0.461	-5.703	-5.561	11.0
-5555.5557	-400.0	1	1	400.0	400.0	1	1	1	0.0	0.0	1	0.115	-0.461	-5.558	-5.561	11.0
-5555.5557	-400.0	1	1	400.0	400.0	1	1	1	0.0	0.0	1	0.115	-0.46	-5.543	-5.561	11.0
-5555.5557	-400.0	1	1	400.0	400.0	1	1	1	0.0	0.0	1	0.115	-0.461	-5.589	-5.561	11.0
-5555.5557	-400.0	1	1	400.0	400.0	1	1	1	0.0	0.0	1	0.116	-0.461	-5.569	-5.561	11.0
-5555.5557	-400.0	1	1	400.0	400.0	1	1	1	0.0	0.0	1	0.116	-0.46	-5.54	-5.561	11.0
-5555.5557	-400.0	1	1	400.0	400.0	1	1	1	0.0	0.0	1	0.116	-0.461	-5.565	-5.561	11.0
-5555.5557	-400.0	1	1	400.0	400.0	1	1	1	0.0	0.0	1	0.117	-0.46	-5.538	-5.561	11.0
-5555.5557	-400.0	1	1	400.0	400.0	1	1	1	0.0	0.0	1	0.117	-0.461	-5.71	-5.561	11.0
-5555.5557	-400.0	1	1	400.0	400.0	1	1	1	0.0	0.0	1	0.117	-0.461	-5.585	-5.561	11.0
-5555.5557	-400.0	1	1	400.0	400.0	1	1	1	0.0	0.0	1	0.117	-0.46	-5.537	-5.561	11.0
-5555.5557	-400.0	1	1	400.0	400.0	1	1	1	0.0	0.0	1	0.118	-0.461	-5.567	-5.561	11.0
-5555.5557	-400.0	1	1	400.0	400.0	1	1	1	0.0	0.0	1	0.118	-0.461	-5.587	-5.561	11.0
-5555.5557	-400.0	1	1	400.0	400.0	1	1	1	0.0	0.0	1	0.118	-0.461	-5.595	-5.561	11.0
-5555.5557	-400.0	1	1	400.0	400.0	1	1	1	0.0	0.0	1	0.118	-0.46	-5.513	-5.561	11.0
-5555.5557	-400.0	1	1	400.0	400.0	1	1	1	0.0	0.0	1	0.118	-0.461	-5.589	-5.561	11.0
0.0	0.0	1	1	400.0	400.0	1	1	1	0.0	0.0	0	0.118	-0.46	-5.543	-5.561	11.0
0.0	0.0	1	1	400.0	400.0	1	1	1	0.0	0.0	0	0.117	-0.46	-5.514	-5.561	11.0
0.0	0.0	1	1	400.0	400.0	1	1	1	0.0	0.0	0	0.117	-0.461	-5.582	-5.561	11.0
0.0	0.0	1	1	400.0	400.0	1	1	1	0.0	0.0	0	0.117	-0.458	-5.2	-5.168	11.0
0.0	0.0	1	1	400.0	400.0	1	1	1	0.0	0.0	0	0.117	-0.452	-4.81	-4.803	11.0
0.0	0.0	1	1	400.0	400.0	1	1	1	0.0	0.0	0	0.118	-0.446	-4.824	-4.803	11.0
0.0	0.0	1	1	400.0	400.0	1	1	1	0.0	0.0	0	0.118	-0.436	-4.121	-4.147	11.0
0.0	0.0	1	1	400.0	400.0	1	1	1	0.0	0.0	0	0.118	-0.426	-4.104	-4.147	11.0
0.0	0.0	1	1	400.0	400.0	1	1	1	0.0	0.0	0	0.118	-0.415	-3.835	-3.854	11.0
0.0	0.0	1	1	400.0	400.0	1	1	1	0.0	0.0	0	0.118	-0.401	-3.343	-3.328	11.0
0.0	0.0	1	1	400.0	400.0	1	1	1	0.0	0.0	0	0.118	-0.388	-3.333	-3.328	11.0
0.0	0.0	1	1	400.0	400.0	1	1	1	0.0	0.0	0	0.119	-0.373	-2.885	-2.874	11.0
0.0	0.0	1	1	400.0	400.0	1	1	1	0.0	0.0	0	0.119	-0.357	-2.629	-2.671	11.0
0.0	0.0	1	1	400.0	400.0	1	1	1	0.0	0.0	0	0.119	-0.345	-2.69	-2.671	11.0
0.0	0.0	1	1	400.0	400.0	1	1	1	0.0	0.0	0	0.119	-0.33	-2.306	-2.306	11.0
0.0	0.0	1	1	400.0	400.0	1	1	1	0.0	0.0	0	0.12	-0.316	-2.282	-2.143	11.0
0.0	0.0	1	1	400.0	400.0	1	1	1	0.0	0.0	0	0.12	-0.302	-2.101	-2.143	11.0
0.0	0.0	1	1	400.0	400.0	1	1	1	0.0	0.0	0	0.12	-0.287	-1.798	-1.85	11.0
0.0	0.0	1	1	400.0	400.0	1	1	1	0.0	0.0	0	0.12	-0.274	-1.929	-1.85	11.0
0.0	0.0	1	1	400.0	400.0	1	1	1	0.0	0.0	0	0.12	-0.26	-1.694	-1.72	11.0
0.0	0.0	1	1	400.0	400.0	1	1	1	0.0	0.0	0	0.12	-0.248	-1.541	-1.485	11.0
0.0	0.0	1	1	400.0	400.0	1	1	1	0.0	0.0	0	0.121	-0.236	-1.493	-1.485	11.0
0.0	0.0	1	1	400.0	400.0	1	1	1	0.0	0.0	0	0.121	-0.224	-1.263	-1.282	11.0
0.0	0.0	1	1	400.0	400.0	1	1	1	0.0	0.0	0	0.121	-0.213	-1.234	-1.191	11.0
0.0	0.0	1	1	400.0	400.0	1	1	1	0.0	0.0	0	0.121	-0.202	-1.279	-1.191	11.0
0.0	0.0	1	1	400.0	400.0	1	1	1	0.0	0.0	0	0.122	-0.191	-1.056	-1.029	11.0
0.0	0.0	1	1	400.0	400.0	1	1	1	0.0	0.0	0	0.122	-0.181	-1.062	-1.029	11.0
0.0	0.0	1	1	400.0	400.0	1	1	1	0.0	0.0	0	0.122	-0.172	-1.001	-0.956	11.0
0.0	0.0	1	1	400.0	400.0	1	1	1	0.0	0.0	0	0.123	-0.162	-0.791	-0.825	11.0
0.0	0.0	1	1	400.0	400.0	1	1	1	0.0	0.0	0	0.123	-0.153	-0.823	-0.825	11.0
0.0	0.0	1	1	400.0	400.0	1	1	1	0.0	0.0	0	0.124	-0.145	-0.754	-0.767	11.0
0.0	0.0	1	1	400.0	400.0	1	1	1	0.0	0.0	0	0.124	-0.136	-0.705	-0.662	11.0
0.0	0.0	1	1	400.0	400.0	1	1	1	0.0	0.0	0	0.125	-0.128	-0.679	-0.662	11.0
0.0	0.0	1	1	400.0	400.0	1	1	1	0.0	0.0	0	0.125	-0.12	-0.61	-0.571	11.0
0.0	0.0	1	1	400.0	400.0	1	1	1	0.0	0.0	0	0.126	-0.114	-0.575	-0.571	11.0
0.0	0.0	1	1	400.0	400.0	1	1	1	0.0	0.0	0	0.126	-0.108	-0.554	-0.531	11.0
0.0	0.0	1	1	400.0	400.0	1	1	1	0.0	0.0	0	0.127	-0.101	-0.478	-0.493	11.0
0.0	0.0	1	1	400.0	400.0	1	1	1	0.0	0.0	0	0.127	-0.096	-0.523	-0.493	11.0
0.0	0.0	1	1	400.0	400.0	1	1	1	0.0	0.0	0	0.128	-0.091	-0.587	-0.426	11.0
0.0	0.0	1	1	400.0	400.0	1	1	1	0.0	0.0	0	0.129	-0.086	-0.542	-0.396	11.0
0.0	0.0	1	1	400.0	400.0	1	1	1	0.0	0.0	0	0.13	-0.08	-0.363	-0.396	11.0
0.0	0.0	1	1	400.0	400.0	1	1	1	0.0	0.0	0	0.131	-0.076	-0.32	-0.341	11.0
0.0	0.0	1	1	400.0	400.0	1	1	1	0.0	0.0	0	0.132	-0.072	-0.321	-0.341	11.0
0.0	0.0	1	1	400.0	400.0	1	1	1	0.0	0.0	0	0.132	-0.068	-0.314	-0.295	11.0
0.0	0.0	1	1	400.0	400.0	1	1	1	0.0	0.0	0	0.133	-0.064	-0.279	-0.274	11.0
0.0	0.0	1	1	400.0	400.0	1	1	1	0.0	0.0	0	0.134	-0.06	-0.296	-0.274	11.0
0.0	0.0	1	1	400.0	400.0	1	1	1	0.0	0.0	0	0.134	-0.057	-0.264	-0.236	11.0
0.0	0.0	1	1	400.0	400.0	1	1	1	0.0	0.0	0	0.135	-0.053	-0.223	-0.219	11.0
0.0	0.0	1	1	400.0	400.0	1	1	1	0.0	0.0	0	0.136	-0.049	-0.217	-0.219	11.0
0.0	0.0	1	1	400.0	400.0	1	1	1	0.0	0.0	0	0.137	-0.045	-0.181	-0.189	11.0
0.0	0.0	1	1	400.0	400.0	1	1	1	0.0	0.0	0	0.138	-0.041	-0.182	-0.189	11.0
0.0	0.0	1	1	400.0	400.0	1	1	1	0.0	0.0	0	0.139	-0.038	-0.173	-0.176	11.0
0.0	0.0	1	1	400.0	400.0	1	1	1	0.0	0.0	0	0.14	-0.036	-0.242	-0.152	11.0
0.0	0.0	1	1	400.0	400.0	1	1	1	0.0	0.0	0	0.141	-0.034	-0.175	-0.152	11.0
0.0	0.0	1	1	400.0	400.0	1	1	1	0.0	0.0	0	0.142	-0.032	-0.142	-0.141	11.0
0.0	0.0	1	1	400.0	400.0	1	1	1	0.0	0.0	0	0.143	-0.03	-0.135	-0.121	11.0
0.0	0.0	1	1	400.0	400.0	1	1	1	0.0	0.0	0	0.144	-0.028	-0.106	-0.121	11.0
0.0	0.0	1	1	400.0	400.0	1	1	1	0.0	0.0	0	0.145	-0.026	-0.105	-0.113	11.0
0.0	0.0	1	1	400.0	400.0	1	1	1	0.0	0.0	0	0.146	-0.024	-0.1	-0.113	11.0
0.0	0.0	1	1	400.0	400.0	1	1	1	0.0	0.0	0	0.147	-0.022	-0.087	-0.097	11.0
0.0	0.0	1	1	400.0	400.0	1	1	1	0.0	0.0	0	0.148	-0.02	-0.095	-0.09	11.0
0.0	0.0	1	1	400.0	400.0	1	1	1	0.0	0.0	0	0.149	-0.02	-0.076	-0.09	11.0
0.0	0.0	1	1	400.0	400.0	1	1	1	0.0	0.0	0	0.15	-0.02	-0.107	-0.078	11.0
0.0	0.0	1	1	400.0	400.0	1	1	1	0.0	0.0	0	0.151	-0.02	-0.084	-0.067	11.0
0.0	0.0	1	1	400.0	400.0	1	1	1	0.0	0.0	0	0.152	-0.019	0.003	-0.067	11.0
0.0	0.0	1	1	400.0	400.0	1	1	1	0.0	0.0	0	0.153	-0.019	-0.041	-0.062	11.0
0.0	0.0	1	1	400.0	400.0	1	1	1	0.0	0.0	0	0.154	-0.019	-0.062	-0.062	11.0
0.0	0.0	1	1	400.0	400.0	1	1	1	0.0	0.0	0	0.155	-0.019	-0.051	-0.053	11.0
0.0	0.0	1	1	400.0	400.0	1	1	1	0.0	0.0	0	0.156	-0.018	-0.05	-0.049	11.0
0.0	0.0	1	1	400.0	400.0	1	1	1	0.0	0.0	0	0.157	-0.018	-0.155	-0.049	11.0
0.0	0.0	1	1	400.0	400.0	1	1	1	0.0	0.0	0	0.157	-0.017	-0.085	-0.043	11.0
0.0	0.0	1	1	400.0	400.0	1	1	1	0.0	0.0	0	0.158	-0.016	-0.001	-0.039	11.0
0.0	0.0	1	1	400.0	400.0	1	1	1	0.0	0.0	0	0.159	-0.016	-0.064	-0.039	11.0
0.0	0.0	1	1	400.0	400.0	1	1	1	0.0	0.0	0	0.16	-0.016	-0.023	-0.034	11.0
0.0	0.0	1	1	400.0	400.0	1	1	1	0.0	0.0	0	0.161	-0.015	0.005	-0.034	11.0
0.0	0.0	1	1	400.0	400.0	1	1	1	0.0	0.0	0	0.162	-0.015	-0.049	-0.031	11.0
0.0	0.0	1	1	400.0	400.0	1	1	1	0.0	0.0	0	0.163	-0.013	0.009	-0.027	11.0
0.0	0.0	1	1	400.0	400.0	1	1	1	0.0	0.0	0	0.163	-0.013	-0.023	-0.027	11.0
0.0	0.0	1	1	400.0	400.0	1	1	1	0.0	0.0	0	0.164	-0.013	-0.025	-0.025	11.0
0.0	0.0	1	1	400.0	400.0	1	1	1	0.0	0.0	0	0.165	-0.013	-0.018	-0.021	11.0
0.0	0.0	1	1	400.0	400.0	1	1	1	0.0	0.0	0	0.165	-0.013	-0.028	-0.021	11.0
0.0	0.0	1	1	400.0	400.0	1	1	1	0.0	0.0	0	0.166	-0.013	-0.135	-0.02	11.0
0.0	0.0	1	1	400.0	400.0	1	1	1	0.0	0.0	0	0.167	-0.013	-0.014	-0.02	11.0
0.0	0.0	1	1	400.0	400.0	1	1	1	0.0	0.0	0	0.167	-0.012	0.009	-0.017	11.0
0.0	0.0	1	1	400.0	400.0	1	1	1	0.0	0.0	0	0.168	-0.011	-0.015	-0.014	11.0
0.0	0.0	1	1	400.0	400.0	1	1	1	0.0	0.0	0	0.168	-0.011	-0.021	-0.014	11.0
0.0	0.0	1	1	400.0	400.0	1	1	1	0.0	0.0	0	0.168	-0.01	-0.022	-0.013	11.0
0.0	0.0	1	1	400.0	400.0	1	1	1	0.0	0.0	0	0.168	-0.009	0.021	-0.011	11.0
0.0	0.0	1	1	400.0	400.0	1	1	1	0.0	0.0	0	0.169	-0.007	-0.011	-0.011	11.0
0.0	0.0	1	1	400.0	400.0	1	1	1	0.0	0.0	0	0.169	-0.007	-0.036	-0.01	11.0
0.0	0.0	1	1	400.0	400.0	1	1	1	0.0	0.0	0	0.169	-0.005	-0.01	-0.01	11.0
0.0	0.0	1	1	400.0	400.0	1	1	1	0.0	0.0	0	0.169	-0.004	-0.007	-0.009	11.0
0.0	0.0	1	1	400.0	400.0	1	1	1	0.0	0.0	0	0.169	-0.002	-0.003	-0.008	11.0
0.0	0.0	1	1	400.0	400.0	1	1	1	0.0	0.0	0	0.169	-0.001	-0.046	-0.008	11.0
0.0	0.0	1	1	400.0	400.0	1	1	1	0.0	0.0	0	0.169	0.0	0.017	-0.007	11.0
0.0	0.0	1	1	400.0	400.0	1	1	1	0.0	0.0	0	0.169	0.0	-0.009	-0.006	11.0
0.0	0.0	1	1	400.0	400.0	1	1	1	0.0	0.0	0	0.169	-0.001	-0.02	-0.006	11.0
0.0	0.0	1	1	400.0	400.0	1	1	1	0.0	0.0	0	0.169	-0.001	-0.018	-0.005	11.0
0.0	0.0	1	1	400.0	400.0	1	1	1	0.0	0.0	0	0.169	-0.001	-0.021	-0.005	11.0
0.0	0.0	1	1	400.0	400.0	1	1	1	0.0	0.0	0	0.169	-0.001	-0.128	-0.005	11.0
0.0	0.0	1	1	400.0	400.0	1	1	1	0.0	0.0	0	0.169	0.0	-0.009	-0.004	11.0
0.0	0.0	1	1	400.0	400.0	1	1	1	0.0	0.0	0	0.169	0.0	-0.002	-0.004	11.0
0.0	0.0	1	1	400.0	400.0	1	1	1	0.0	0.0	0	0.169	0.0	0.012	-0.003	11.0
0.0	0.0	1	1	400.0	400.0	1	1	1	0.0	0.0	0	0.169	0.0	0.014	-0.003	11.0
0.0	0.0	1	1	400.0	400.0	1	1	1	0.0	0.0	0	0.169	0.0	0.011	-0.003	11.0
0.0	0.0	1	1	400.0	400.0	1	1	1	0.0	0.0	0	0.169	0.0	0.0	-0.002	11.0
0.0	0.0	1	1	400.0	400.0	1	1	1	0.0	0.0	0	0.169	-0.001	-0.187	-0.002	11.0
0.0	0.0	1	1	400.0	400.0	1	1	1	0.0	0.0	0	0.169	-0.001	-0.02	-0.002	11.0
0.0	0.0	1	1	400.0	400.0	1	1	1	0.0	0.0	0	0.169	0.0	0.02	-0.001	11.0
0.0	0.0	1	1	400.0	400.0	1	1	1	0.0	0.0	0	0.169	0.0	0.007	-0.001	11.0
0.0	0.0	1	1	400.0	400.0	1	1	1	0.0	0.0	0	0.169	0.0	0.01	-0.001	11.0
0.0	0.0	1	1	400.0	400.0	1	1	1	0.0	0.0	0	0.169	-0.001	-0.02	-0.001	11.0
0.0	0.0	1	1	400.0	400.0	1	1	1	0.0	0.0	0	0.169	0.0	0.045	-0.001	11.0
0.0	0.0	1	1	400.0	400.0	1	1	1	0.0	0.0	0	0.169	0.0	0.005	-0.001	11.0
0.0	0.0	1	1	400.0	400.0	1	1	1	0.0	0.0	0	0.169	0.0	0.007	-0.001	11.0
0.0	0.0	1	1	400.0	400.0	1	1	1	0.0	0.0	0	0.169	-0.001	-0.136	0.0	11.0
0.0	0.0	1	1	400.0	400.0	1	1	1	0.0	0.0	0	0.169	0.0	0.219	0.0	11.0
0.0	0.0	1	1	400.0	400.0	1	1	1	0.0	0.0	0	0.169	0.0	0.027	0.0	11.0
0.0	0.0	1	1	400.0	400.0	1	1	1	0.0	0.0	0	0.169	0.0	-0.011	0.0	11.0
0.0	0.0	1	1	400.0	400.0	1	1	1	0.0	0.0	0	0.169	-0.001	-0.018	0.0	11.0
0.0	0.0	1	1	400.0	400.0	1	1	1	0.0	0.0	0	0.169	-0.001	-0.012	0.0	11.0
0.0	0.0	1	1	400.0	400.0	1	1	1	0.0	0.0	0	0.169	0.0	0.003	0.0	11.0
0.0	0.0	1	1	400.0	400.0	1	1	1	0.0	0.0	0	0.169	-0.001	-0.023	0.0	11.0
0.0	0.0	1	1	400.0	400.0	1	1	1	0.0	0.0	0	0.169	-0.001	-0.1	0.0	11.0
0.0	0.0	1	1	400.0	400.0	1	1	1	0.0	0.0	0	0.169	0.0	0.027	0.0	11.0
0.0	0.0	1	1	400.0	400.0	1	1	1	0.0	0.0	0	0.169	-0.001	-0.014	0.0	11.0
0.0	0.0	1	1	400.0	400.0	1	1	1	0.0	0.0	0	0.169	0.0	-0.002	0.0	11.0
0.0	0.0	1	1	400.0	400.0	1	1	1	0.0	0.0	0	0.169	0.0	-0.008	0.0	11.0
0.0	0.0	1	1	400.0	400.0	1	1	1	0.0	0.0	0	0.169	-0.001	-0.029	0.0	11.0
0.0	0.0	1	1	400.0	400.0	1	1	1	0.0	0.0	0	0.169	0.0	0.006	0.0	11.0
0.0	0.0	1	1	400.0	400.0	1	1	1	0.0	0.0	0	0.169	-0.001	-0.064	0.0	11.0
0.0	0.0	1	1	400.0	400.0	1	1	1	0.0	0.0	0	0.169	0.0	-0.009	0.0	11.0
0.0	0.0	1	1	400.0	400.0	1	1	1	0.0	0.0	0	0.169	-0.001	-0.033	0.0	11.0
0.0	0.0	1	1	400.0	400.0	1	1	1	0.0	0.0	0	0.168	0.0	-0.004	0.0	11.0
0.0	0.0	1	1	400.0	400.0	1	1	1	0.0	0.0	0	0.168	0.0	-0.006	0.0	11.0
0.0	0.0	1	1	400.0	400.0	1	1	1	0.0	0.0	0	0.168	0.0	0.006	0.0	11.0
0.0	0.0	1	1	400.0	400.0	1	1	1	0.0	0.0	0	0.168	-0.001	-0.03	0.0	11.0
0.0	0.0	1	1	400.0	400.0	1	1	1	0.0	0.0	0	0.168	0.0	0.0	0.0	11.0
0.0	0.0	1	1	400.0	400.0	1	1	1	0.0	0.0	0	0.168	0.0	0.072	0.0	11.0
0.0	0.0	1	1	400.0	400.0	1	1	1	0.0	0.0	0	0.168	0.0	0.02	0.0	11.0
0.0	0.0	1	1	400.0	400.0	1	1	1	0.0	0.0	0	0.168	0.0	0.153	0.0	11.0
0.0	0.0	1	1	400.0	400.0	1	1	1	0.0	0.0	0	0.168	-0.001	-0.021	0.0	11.0
0.0	0.0	1	1	400.0	400.0	1	1	1	0.0	0.0	0	0.168	0.0	0.003	0.0	11.0
0.0	0.0	1	1	400.0	400.0	1	1	1	0.0	0.0	0	0.168	0.0	0.005	0.0	11.0
0.0	0.0	1	1	400.0	400.0	1	1	1	0.0	0.0	0	0.168	0.0	0.01	0.0	11.0
0.0	0.0	1	1	400.0	400.0	1	1	1	0.0	0.0	0	0.168	0.0	-0.009	0.0	11.0
0.0	0.0	1	1	400.0	400.0	1	1	1	0.0	0.0	0	0.168	-0.001	-0.016	0.0	11.0
0.0	0.0	1	1	400.0	400.0	1	1	1	0.0	0.0	0	0.168	0.0	0.005	0.0	11.0
0.0	0.0	1	1	400.0	400.0	1	1	1	0.0	0.0	0	0.168	0.0	-0.001	0.0	11.0
0.0	0.0	1	1	400.0	400.0	1	1	1	0.0	0.0	0	0.168	0.0	0.02	0.0	11.0
0.0	0.0	1	1	400.0	400.0	1	1	1	0.0	0.0	0	0.168	-0.001	-0.026	0.0	11.0
0.0	0.0	1	1	400.0	400.0	1	1	1	0.0	0.0	0	0.168	0.0	-0.004	0.0	11.0
0.0	0.0	1	1	400.0	400.0	1	1	1	0.0	0.0	0	0.168	-0.001	-0.014	0.0	11.0
0.0	0.0	1	1	400.0	400.0	1	1	1	0.0	0.0	0	0.168	0.0	0.01	0.0	11.0
0.0	0.0	1	1	400.0	400.0	1	1	1	0.0	0.0	0	0.168	0.0	0.033	0.0	11.0
0.0	0.0	1	1	400.0	400.0	1	1	1	0.0	0.0	0	0.168	0.0	0.008	0.0	11.0
0.0	0.0	1	1	400.0	400.0	1	1	1	0.0	0.0	0	0.168	0.0	0.03	0.0	11.0
0.0	0.0	1	1	400.0	400.0	1	1	1	0.0	0.0	0	0.168	0.0	-0.004	0.0	11.0
0.0	0.0	1	1	400.0	400.0	1	1	1	0.0	0.0	0	0.168	0.0	0.0	0.0	11.0
0.0	0.0	1	1	400.0	400.0	1	1	1	0.0	0.0	0	0.168	-0.001	-0.019	0.0	11.0
0.0	0.0	1	1	400.0	400.0	1	1	1	0.0	0.0	0	0.168	0.0	0.013	0.0	11.0
0.0	0.0	1	1	400.0	400.0	1	1	1	0.0	0.0	0	0.168	-0.001	-0.046	0.0	11.0
0.0	0.0	1	1	400.0	400.0	1	1	1	0.0	0.0	0	0.168	-0.001	-0.016	0.0	11.0
0.0	0.0	1	1	400.0	400.0	1	1	1	0.0	0.0	0	0.168	-0.001	-0.026	0.0	11.0
0.0	0.0	1	1	400.0	400.0	1	1	1	0.0	0.0	0	0.168	0.0	-0.004	0.0	11.0
0.0	0.0	1	1	400.0	400.0	1	1	1	0.0	0.0	0	0.168	0.0	0.005	0.0	11.0
0.0	0.0	1	1	400.0	400.0	1	1	1	0.0	0.0	0	0.168	0.0	0.015	0.0	11.0
0.0	0.0	1	1	400.0	400.0	1	1	1	0.0	0.0	0	0.168	0.0	0.01	0.0	11.0
0.0	0.0	1	1	400.0	400.0	1	1	1	0.0	0.0	0	0.168	0.0	0.018	0.0	11.0
0.0	0.0	1	1	400.0	400.0	1	1	1	0.0	0.0	0	0.168	0.0	0.035	0.0	11.0
0.0	0.0	1	1	400.0	400.0	1	1	1	0.0	0.0	0	0.168	0.0	0.008	0.0	11.0
0.0	0.0	1	1	400.0	400.0	1	1	1	0.0	0.0	0	0.168	0.0	0.028	0.0	11.0
0.0	0.0	1	1	400.0	400.0	1	1	1	0.0	0.0	0	0.168	0.0	0.043	0.0	11.0
0.0	0.0	1	1	400.0	400.0	1	1	1	0.0	0.0	0	0.168	0.0	0.015	0.0	11.0
0.0	0.0	1	1	400.0	400.0	1	1	1	0.0	0.0	0	0.168	0.0	0.091	0.0	11.0
0.0	0.0	1	1	400.0	400.0	1	1	1	0.0	0.0	0	0.168	0.0	0.01	0.0	11.0
0.0	0.0	1	1	400.0	400.0	1	1	1	0.0	0.0	0	0.168	-0.001	-0.026	0.0	11.0
0.0	0.0	1	1	400.0	400.0	1	1	1	0.0	0.0	0	0.168	0.0	0.013	0.0	11.0
0.0	0.0	1	1	400.0	400.0	1	1	1	0.0	0.0	0	0.168	-0.001	-0.052	0.0	11.0
0.0	0.0	1	1	400.0	400.0	1	1	1	0.0	0.0	0	0.168	0.0	0.0	0.0	11.0
0.0	0.0	1	1	400.0	400.0	1	1	1	0.0	0.0	0	0.168	-0.001	-0.013	0.0	11.0
0.0	0.0	1	1	400.0	400.0	1	1	1	0.0	0.0	0	0.168	-0.001	-0.014	0.0	11.0
0.0	0.0	1	1	400.0	400.0	1	1	1	0.0	0.0	0	0.168	0.0	0.021	0.0	11.0
0.0	0.0	1	1	400.0	400.0	1	1	1	0.0	0.0	0	0.168	0.0	-0.011	0.0	11.0
0.0	0.0	1	1	400.0	400.0	1	1	1	0.0	0.0	0	0.168	0.0	0.003	0.0	11.0
0.0	0.0	1	1	400.0	400.0	1	1	1	0.0	0.0	0	0.168	0.0	0.033	0.0	11.0
0.0	0.0	1	1	400.0	400.0	1	1	1	0.0	0.0	0	0.168	0.0	0.085	0.0	11.0
0.0	0.0	1	1	400.0	400.0	1	1	1	0.0	0.0	0	0.168	0.0	0.021	0.0	11.0
0.0	0.0	1	1	400.0	400.0	1	1	1	0.0	0.0	0	0.168	-0.001	-0.014	0.0	11.0
0.0	0.0	1	1	400.0	400.0	1	1	1	0.0	0.0	0	0.168	0.0	0.008	0.0	11.0
0.0	0.0	1	1	400.0	400.0	1	1	1	0.0	0.0	0	0.168	-0.001	-0.024	0.0	11.0
0.0	0.0	1	1	400.0	400.0	1	1	1	0.0	0.0	0	0.168	0.0	0.003	0.0	11.0
0.0	0.0	1	1	400.0	400.0	1	1	1	0.0	0.0	0	0.168	0.0	0.142	0.0	11.0
0.0	0.0	1	1	400.0	400.0	1	1	1	0.0	0.0	0	0.168	-0.001	-0.014	0.0	11.0
0.0	0.0	1	1	400.0	400.0	1	1	1	0.0	0.0	0	0.168	0.0	0.003	0.0	11.0
0.0	0.0	1	1	400.0	400.0	1	1	1	0.0	0.0	0	0.168	0.0	0.015	0.0	11.0
0.0	0.0	1	1	400.0	400.0	1	1	1	0.0	0.0	0	0.168	-0.001	-0.033	0.0	11.0
0.0	0.0	1	1	400.0	400.0	1	1	1	0.0	0.0	0	0.168	0.0	-0.001	0.0	11.0
0.0	0.0	1	1	400.0	400.0	1	1	1	0.0	0.0	0	0.168	-0.001	-0.036	0.0	11.0
0.0	0.0	1	1	400.0	400.0	1	1	1	0.0	0.0	0	0.168	0.0	-0.009	0.0	11.0
0.0	0.0	1	1	400.0	400.0	1	1	1	0.0	0.0	0	0.168	0.0	-0.001	0.0	11.0
0.0	0.0	1	1	400.0	400.0	1	1	1	0.0	0.0	0	0.168	0.0	0.001	0.0	11.0
0.0	0.0	1	1	400.0	400.0	1	1	1	0.0	0.0	0	0.168	0.0	0.015	0.0	11.0
0.0	0.0	1	1	400.0	400.0	1	1	1	0.0	0.0	0	0.168	-0.001	-0.026	0.0	11.0
0.0	0.0	1	1	400.0	400.0	1	1	1	0.0	0.0	0	0.168	-0.001	-0.037	0.0	11.0
0.0	0.0	1	1	400.0	400.0	1	1	1	0.0	0.0	0	0.168	0.0	0.03	0.0	11.0
0.0	0.0	1	1	400.0	400.0	1	1	1	0.0	0.0	0	0.168	0.0	0.038	0.0	11.0
0.0	0.0	1	1	400.0	400.0	1	1	1	0.0	0.0	0	0.168	0.0	0.01	0.0	11.0
0.0	0.0	1	1	400.0	400.0	1	1	1	0.0	0.0	0	0.168	-0.001	-0.019	0.0	11.0
0.0	0.0	1	1	400.0	400.0	1	1	1	0.0	0.0	0	0.168	0.0	0.031	0.0	11.0
0.0	0.0	1	1	400.0	400.0	1	1	1	0.0	0.0	0	0.168	0.0	-0.003	0.0	11.0
0.0	0.0	1	1	400.0	400.0	1	1	1	0.0	0.0	0	0.168	0.0	0.006	0.0	11.0
0.0	0.0	1	1	400.0	400.0	1	1	1	0.0	0.0	0	0.168	0.0	-0.002	0.0	11.0
0.0	0.0	1	1	400.0	400.0	1	1	1	0.0	0.0	0	0.168	0.0	0.005	0.0	11.0
0.0	0.0	1	1	400.0	400.0	1	1	1	0.0	0.0	0	0.168	0.0	0.005	0.0	11.0
0.0	0.0	1	1	400.0	400.0	1	1	1	0.0	0.0	0	0.168	0.0	0.023	0.0	11.0
0.0	0.0	1	1	400.0	400.0	1	1	1	0.0	0.0	0	0.168	0.0	0.028	0.0	11.0
0.0	0.0	1	1	400.0	400.0	1	1	1	0.0	0.0	0	0.168	0.0	0.013	0.0	11.0
0.0	0.0	1	1	400.0	400.0	1	1	1	0.0	0.0	0	0.168	0.0	0.008	0.0	11.0
0.0	0.0	1	1	400.0	400.0	1	1	1	0.0	0.0	0	0.168	-0.001	-0.034	0.0	11.0
0.0	0.0	1	1	400.0	400.0	1	1	1	0.0	0.0	0	0.168	-0.001	-0.24	0.0	11.0
0.0	0.0	1	1	400.0	400.0	1	1	1	0.0	0.0	0	0.168	0.0	0.011	0.0	11.0
0.0	0.0	1	1	400.0	400.0	1	1	1	0.0	0.0	0	0.168	0.0	0.042	0.0	11.0
0.0	0.0	1	1	400.0	400.0	1	1	1	0.0	0.0	0	0.168	-0.001	-0.029	0.0	11.0
0.0	0.0	1	1	400.0	400.0	1	1	1	0.0	0.0	0	0.168	-0.001	-0.019	0.0	11.0
0.0	0.0	1	1	400.0	400.0	1	1	1	0.0	0.0	0	0.168	0.0	0.009	0.0	11.0
0.0	0.0	1	1	400.0	400.0	1	1	1	0.0	0.0	0	0.168	0.0	-0.009	0.0	11.0
0.0	0.0	1	1	400.0	400.0	1	1	1	0.0	0.0	0	0.168	-0.001	-0.016	0.0	11.0
0.0	0.0	1	1	400.0	400.0	1	1	1	0.0	0.0	0	0.168	-0.001	-0.034	0.0	11.0
0.0	0.0	1	1	400.0	400.0	1	1	1	0.0	0.0	0	0.168	0.0	0.018	0.0	11.0
0.0	0.0	1	1	400.0	400.0	1	1	1	0.0	0.0	0	0.168	0.0	-0.008	0.0	11.0
0.0	0.0	1	1	400.0	400.0	1	1	1	0.0	0.0	0	0.168	0.0	0.011	0.0	11.0
0.0	0.0	1	1	400.0	400.0	1	1	1	0.0	0.0	0	0.168	0.0	0.025	0.0	11.0
0.0	0.0	1	1	400.0	400.0	1	1	1	0.0	0.0	0	0.168	-0.001	-0.026	0.0	11.0
-4180.487	-300.99503	1	2	300.99503	400.0	1	1	2	0.0	0.0	1	0.168	0.0	0.025	0.0	11.0
-4180.487	-300.99503	1	2	300.99503	400.0	0	1	2	0.0	0.0	1	0.168	0.0	0.02	0.0	11.0
-4180.487	-300.99503	1	2	300.99503	400.0	0	1	2	0.0	0.0	1	0.168	-0.001	-0.021	0.0	11.0
-4180.487	-300.99503	1	2	300.99503	400.0	0	1	2	0.0	0.0	1	0.168	0.0	0.03	0.0	11.0
-4180.487	-300.99503	1	2	300.99503	400.0	0	1	2	0.0	0.0	1	0.168	-0.003	-0.443	-0.569	11.0
-4180.487	-300.99503	1	2	300.99503	400.0	0	1	2	0.0	0.0	1	0.168	-0.007	-0.656	-0.825	11.0
-4180.487	-300.99503	1	2	300.99503	400.0	0	1	2	0.0	0.0	1	0.168	-0.012	-0.875	-0.825	11.0
-4180.487	-300.99503	1	2	300.99503	400.0	0	1	2	0.0	0.0	1	0.167	-0.022	-1.303	-1.283	11.0
-4180.487	-300.99503	1	2	300.99503	400.0	0	1	2	0.0	0.0	1	0.167	-0.029	-1.272	-1.283	11.0
-4180.487	-300.99503	1	2	300.99503	400.0	0	1	2	0.0	0.0	1	0.167	-0.039	-1.472	-1.488	11.0
-4180.487	-300.99503	1	2	300.99503	400.0	0	1	2	0.0	0.0	1	0.167	-0.05	-1.785	-1.856	11.0
-4180.487	-300.99503	1	2	300.99503	400.0	0	1	2	0.0	0.0	1	0.167	-0.06	-1.937	-1.856	11.0
-4180.487	-300.99503	1	2	300.99503	400.0	0	1	2	0.0	0.0	1	0.167	-0.073	-2.237	-2.174	11.0
-4180.487	-300.99503	1	2	300.99503	400.0	0	1	2	0.0	0.0	1	0.166	-0.084	-2.13	-2.316	11.0
-4180.487	-300.99503	1	2	300.99503	400.0	0	1	2	0.0	0.0	1	0.166	-0.095	-2.606	-2.316	11.0
-4180.487	-300.99503	1	2	300.99503	400.0	0	1	2	0.0	0.0	1	0.166	-0.107	-2.552	-2.571	11.0
-4180.487	-300.99503	1	2	300.99503	400.0	0	1	2	0.0	0.0	1	0.166	-0.117	-2.582	-2.571	11.0
-4180.487	-300.99503	1	2	300.99503	400.0	0	1	2	0.0	0.0	1	0.166	-0.128	-2.693	-2.685	11.0
-4180.487	-300.99503	1	2	300.99503	400.0	0	1	2	0.0	0.0	1	0.165	-0.139	-2.911	-2.889	11.0
-4180.487	-300.99503	1	2	300.99503	400.0	0	1	2	0.0	0.0	1	0.165	-0.149	-2.894	-2.889	11.0
-4180.487	-300.99503	1	2	300.99503	400.0	0	1	2	0.0	0.0	1	0.165	-0.159	-2.981	-2.981	11.0
-4180.487	-300.99503	1	2	300.99503	400.0	0	1	2	0.0	0.0	1	0.165	-0.169	-3.165	-3.145	11.0
-4180.487	-300.99503	1	2	300.99503	400.0	0	1	2	0.0	0.0	1	0.165	-0.178	-3.09	-3.145	11.0
-4180.487	-300.99503	1	2	300.99503	400.0	0	1	2	0.0	0.0	1	0.164	-0.187	-3.218	-3.219	11.0
-4180.487	-300.99503	1	2	300.99503	400.0	0	1	2	0.0	0.0	1	0.164	-0.195	-3.214	-3.219	11.0
-4180.487	-300.99503	1	2	300.99503	400.0	0	1	2	0.0	0.0	1	0.164	-0.203	-3.325	-3.35	11.0
-4180.487	-300.99503	1	2	300.99503	400.0	0	1	2	0.0	0.0	1	0.164	-0.211	-3.396	-3.409	11.0
-4180.487	-300.99503	1	2	300.99503	400.0	0	1	2	0.0	0.0	1	0.163	-0.218	-3.458	-3.409	11.0
-4180.487	-300.99503	1	2	300.99503	400.0	0	1	2	0.0	0.0	1	0.163	-0.225	-3.515	-3.515	11.0
-4180.487	-300.99503	1	2	300.99503	400.0	0	1	2	0.0	0.0	1	0.163	-0.231	-3.505	-3.606	11.0
-4180.487	-300.99503	1	2	300.99503	400.0	0	1	2	0.0	0.0	1	0.163	-0.237	-3.61	-3.606	11.0
-4180.487	-300.99503	1	2	300.99503	400.0	0	1	2	0.0	0.0	1	0.162	-0.244	-3.659	-3.648	11.0
-4180.487	-300.99503	1	2	300.99503	400.0	0	1	2	0.0	0.0	1	0.162	-0.249	-3.601	-3.648	11.0
-4180.487	-300.99503	1	2	300.99503	400.0	0	1	2	0.0	0.0	1	0.162	-0.255	-3.683	-3.72	11.0
-4180.487	-300.99503	1	2	300.99503	400.0	0	1	2	0.0	0.0	1	0.162	-0.261	-3.787	-3.753	11.0
-4180.487	-300.99503	1	2	300.99503	400.0	0	1	2	0.0	0.0	1	0.162	-0.265	-3.784	-3.753	11.0
-4180.487	-300.99503	1	2	300.99503	400.0	0	1	2	0.0	0.0	1	0.161	-0.27	-3.89	-3.812	11.0
-4180.487	-300.99503	1	2	300.99503	400.0	0	1	2	0.0	0.0	1	0.161	-0.275	-3.813	-3.838	11.0
-4180.487	-300.99503	1	2	300.99503	400.0	0	1	2	0.0	0.0	1	0.161	-0.279	-3.784	-3.838	11.0
-4180.487	-300.99503	1	2	300.99503	400.0	0	1	2	0.0	0.0	1	0.161	-0.283	-3.892	-3.886	11.0
-4180.487	-300.99503	1	2	300.99503	400.0	0	1	2	0.0	0.0	1	0.16	-0.287	-3.914	-3.886	11.0
-4180.487	-300.99503	1	2	300.99503	400.0	0	1	2	0.0	0.0	1	0.16	-0.291	-3.912	-3.926	11.0
-4180.487	-300.99503	1	2	300.99503	400.0	0	1	2	0.0	0.0	1	0.16	-0.295	-3.96	-3.945	11.0
-4180.487	-300.99503	1	2	300.99503	400.0	0	1	2	0.0	0.0	1	0.159	-0.299	-3.989	-3.945	11.0
-4180.487	-300.99503	1	2	300.99503	400.0	0	1	2	0.0	0.0	1	0.159	-0.302	-3.982	-3.977	11.0
-4180.487	-300.99503	1	2	300.99503	400.0	0	1	2	0.0	0.0	1	0.158	-0.304	-4.064	-3.992	11.0
-4180.487	-300.99503	1	2	300.99503	400.0	0	1	2	0.0	0.0	1	0.157	-0.306	-3.991	-3.992	11.0
-4180.487	-300.99503	1	2	300.99503	400.0	0	1	2	0.0	0.0	1	0.156	-0.308	-4.024	-4.018	11.0
-4180.487	-300.99503	1	2	300.99503	400.0	0	1	2	0.0	0.0	1	0.156	-0.311	-3.994	-4.018	11.0
-4180.487	-300.99503	1	2	300.99503	400.0	0	1	2	0.0	0.0	1	0.155	-0.313	-4.017	-4.041	11.0
-4180.487	-300.99503	1	2	300.99503	400.0	0	1	2	0.0	0.0	1	0.154	-0.315	-4.071	-4.051	11.0
-4180.487	-300.99503	1	2	300.99503	400.0	0	1	2	0.0	0.0	1	0.153	-0.317	-4.087	-4.051	11.0
-4180.487	-300.99503	1	2	300.99503	400.0	0	1	2	0.0	0.0	1	0.152	-0.319	-4.068	-4.069	11.0
-4180.487	-300.99503	1	2	300.99503	400.0	0	1	2	0.0	0.0	1	0.15	-0.321	-4.055	-4.077	11.0
-4180.487	-300.99503	1	2	300.99503	400.0	0	1	2	0.0	0.0	1	0.149	-0.322	-4.083	-4.077	11.0
-4180.487	-300.99503	1	2	300.99503	400.0	0	1	2	0.0	0.0	1	0.148	-0.322	-4.036	-4.092	11.0
-4180.487	-300.99503	1	2	300.99503	400.0	0	1	2	0.0	0.0	1	0.146	-0.322	-4.095	-4.092	11.0
-4180.487	-300.99503	1	2	300.99503	400.0	0	1	2	0.0	0.0	1	0.145	-0.323	-4.158	-4.098	11.0
-4180.487	-300.99503	1	2	300.99503	400.0	0	1	2	0.0	0.0	1	0.143	-0.323	-4.065	-4.11	11.0
-4180.487	-300.99503	1	2	300.99503	400.0	0	1	2	0.0	0.0	1	0.141	-0.323	-4.024	-4.11	11.0
-4180.487	-300.99503	1	2	300.99503	400.0	0	1	2	0.0	0.0	1	0.14	-0.323	-4.081	-4.115	11.0
-4180.487	-300.99503	1	2	300.99503	400.0	0	1	2	0.0	0.0	1	0.137	-0.325	-4.14	-4.125	11.0
-4180.487	-300.99503	1	2	300.99503	400.0	0	1	2	0.0	0.0	1	0.136	-0.325	-4.083	-4.125	11.0
-4180.487	-300.99503	1	2	300.99503	400.0	0	1	2	0.0	0.0	1	0.134	-0.327	-4.139	-4.129	11.0
-4180.487	-300.99503	1	2	300.99503	400.0	0	1	2	0.0	0.0	1	0.132	-0.329	-4.172	-4.129	11.0
-4180.487	-300.99503	1	2	300.99503	400.0	0	1	2	0.0	0.0	1	0.13	-0.331	-4.143	-4.137	11.0
-4180.487	-300.99503	1	2	300.99503	400.0	0	1	2	0.0	0.0	1	0.128	-0.332	-4.02	-4.14	11.0
-4180.487	-300.99503	1	2	300.99503	400.0	0	1	2	0.0	0.0	1	0.125	-0.334	-4.165	-4.14	11.0
-4180.487	-300.99503	1	2	300.99503	400.0	0	1	2	0.0	0.0	1	0.123	-0.336	-4.113	-4.146	11.0
-4180.487	-300.99503	1	2	300.99503	400.0	0	1	2	0.0	0.0	1	0.121	-0.337	-4.111	-4.149	11.0
-4180.487	-300.99503	1	2	300.99503	400.0	0	1	2	0.0	0.0	1	0.119	-0.339	-4.165	-4.149	11.0
-4180.487	-300.99503	1	2	300.99503	400.0	0	1	2	0.0	0.0	1	0.116	-0.341	-4.163	-4.154	11.0
-4180.487	-300.99503	1	2	300.99503	400.0	0	1	2	0.0	0.0	1	0.114	-0.341	-4.176	-4.154	11.0
-4180.487	-300.99503	1	2	300.99503	400.0	0	1	2	0.0	0.0	1	0.112	-0.341	-4.194	-4.156	11.0
-4180.487	-300.99503	1	2	300.99503	400.0	0	1	2	0.0	0.0	1	0.11	-0.34	-4.107	-4.16	11.0
-4180.487	-300.99503	1	2	300.99503	400.0	0	1	2	0.0	0.0	1	0.107	-0.341	-4.153	-4.16	11.0
-4180.487	-300.99503	1	2	300.99503	400.0	0	1	2	0.0	0.0	1	0.105	-0.341	-4.178	-4.161	11.0
-4180.487	-300.99503	1	2	300.99503	400.0	0	1	2	0.0	0.0	1	0.103	-0.341	-4.157	-4.165	11.0
-4180.487	-300.99503	1	2	300.99503	400.0	0	1	2	0.0	0.0	1	0.101	-0.341	-4.183	-4.165	11.0
-4180.487	-300.99503	1	2	300.99503	400.0	0	1	2	0.0	0.0	1	0.1	-0.341	-4.172	-4.167	11.0
-4180.487	-300.99503	1	2	300.99503	400.0	0	1	2	0.0	0.0	1	0.098	-0.341	-4.181	-4.167	11.0
-4180.487	-300.99503	1	2	300.99503	400.0	0	1	2	0.0	0.0	1	0.096	-0.341	-4.203	-4.169	11.0
-4180.487	-300.99503	1	2	300.99503	400.0	0	1	2	0.0	0.0	1	0.095	-0.341	-4.155	-4.171	11.0
-4180.487	-300.99503	1	2	300.99503	400.0	0	1	2	0.0	0.0	1	0.094	-0.341	-4.125	-4.171	11.0
-4180.487	-300.99503	1	2	300.99503	400.0	0	1	2	0.0	0.0	1	0.093	-0.341	-4.225	-4.172	11.0
-4180.487	-300.99503	1	2	300.99503	400.0	0	1	2	0.0	0.0	1	0.092	-0.342	-4.191	-4.173	11.0
-4180.487	-300.99503	1	2	300.99503	400.0	0	1	2	0.0	0.0	1	0.091	-0.342	-4.222	-4.173	11.0
-4180.487	-300.99503	1	2	300.99503	400.0	0	1	2	0.0	0.0	1	0.091	-0.342	-4.193	-4.174	11.0
-4180.487	-300.99503	1	2	300.99503	400.0	0	1	2	0.0	0.0	1	0.09	-0.341	-4.103	-4.174	11.0
-4180.487	-300.99503	1	2	300.99503	400.0	0	1	2	0.0	0.0	1	0.09	-0.341	-4.194	-4.176	11.0
-4180.487	-300.99503	1	2	300.99503	400.0	0	1	2	0.0	0.0	1	0.089	-0.341	-4.228	-4.176	11.0
-4180.487	-300.99503	1	2	300.99503	400.0	0	1	2	0.0	0.0	1	0.089	-0.341	-4.207	-4.176	11.0
-4180.487	-300.99503	1	2	300.99503	400.0	0	1	2	0.0	0.0	1	0.088	-0.341	-4.198	-4.177	11.0
-4180.487	-300.99503	1	2	300.99503	400.0	0	1	2	0.0	0.0	1	0.088	-0.341	-4.152	-4.179	11.0
-4180.487	-300.99503	1	2	300.99503	400.0	0	1	2	0.0	0.0	1	0.088	-0.341	-4.211	-4.179	11.0
-4180.487	-300.99503	1	2	300.99503	400.0	0	1	2	0.0	0.0	1	0.088	-0.341	-4.182	-4.179	11.0
-4180.487	-300.99503	1	2	300.99503	400.0	0	1	2	0.0	0.0	1	0.087	-0.341	-4.258	-4.179	11.0
-4180.487	-300.99503	1	2	300.99503	400.0	0	1	2	0.0	0.0	1	0.087	-0.341	-4.212	-4.179	11.0
-4180.487	-300.99503	1	2	300.99503	400.0	0	1	2	0.0	0.0	1	0.087	-0.34	-4.07	-4.18	11.0
-4180.487	-300.99503	1	2	300.99503	400.0	0	1	2	0.0	0.0	1	0.087	-0.341	-4.196	-4.18	11.0
-4180.487	-300.99503	1	2	300.99503	400.0	0	1	2	0.0	0.0	1	0.087	-0.341	-4.192	-4.18	11.0
-4180.487	-300.99503	1	2	300.99503	400.0	0	1	2	0.0	0.0	1	0.087	-0.341	-4.19	-4.181	11.0
-4180.487	-300.99503	1	2	300.99503	400.0	0	1	2	0.0	0.0	1	0.087	-0.341	-4.155	-4.181	11.0
-4180.487	-300.99503	1	2	300.99503	400.0	0	1	2	0.0	0.0	1	0.087	-0.341	-4.227	-4.181	11.0
-4180.487	-300.99503	1	2	300.99503	400.0	0	1	2	0.0	0.0	1	0.087	-0.341	-4.219	-4.181	11.0
-4180.487	-300.99503	1	2	300.99503	400.0	1	1	2	0.0	0.0	1	0.087	-0.341	-4.253	-4.181	11.0
-4180.487	-300.99503	1	2	300.99503	400.0	1	1	2	0.0	0.0	1	0.087	-0.341	-4.194	-4.182	11.0
-4180.487	-300.99503	1	2	300.99503	400.0	1	1	2	0.0	0.0	1	0.087	-0.341	-4.201	-4.182	11.0
-4180.487	-300.99503	1	2	300.99503	400.0	1	1	2	0.0	0.0	1	0.087	-0.341	-4.165	-4.182	11.0
-4180.487	-300.99503	1	2	300.99503	400.0	1	1	2	0.0	0.0	1	0.087	-0.341	-4.139	-4.182	11.0
-4180.487	-300.99503	1	2	300.99503	400.0	1	1	2	0.0	0.0	1	0.086	-0.341	-4.159	-4.182	11.0
-4180.487	-300.99503	1	2	300.99503	400.0	1	1	2	0.0	0.0	1	0.086	-0.341	-4.152	-4.183	11.0
-4180.487	-300.99503	1	2	300.99503	400.0	1	1	2	0.0	0.0	1	0.086	-0.341	-4.157	-4.183	11.0
-4180.487	-300.99503	1	2	300.99503	400.0	1	1	2	0.0	0.0	1	0.086	-0.341	-4.172	-4.183	11.0
-4180.487	-300.99503	1	2	300.99503	400.0	1	1	2	0.0	0.0	1	0.086	-0.341	-4.141	-4.183	11.0
-4180.487	-300.99503	1	2	300.99503	400.0	1	1	2	0.0	0.0	1	0.086	-0.341	-4.234	-4.183	11.0
-4180.487	-300.99503	1	2	300.99503	400.0	1	1	2	0.0	0.0	1	0.086	-0.341	-4.232	-4.183	11.0
-4180.487	-300.99503	1	2	300.99503	400.0	1	1	2	0.0	0.0	1	0.085	-0.341	-4.213	-4.183	11.0
-4180.487	-300.99503	1	2	300.99503	400.0	1	1	2	0.0	0.0	1	0.085	-0.341	-4.163	-4.183	11.0
-4180.487	-300.99503	1	2	300.99503	400.0	1	1	2	0.0	0.0	1	0.085	-0.34	-4.103	-4.183	11.0
-4180.487	-300.99503	1	2	300.99503	400.0	1	1	2	0.0	0.0	1	0.085	-0.341	-4.248	-4.183	11.0
-4180.487	-300.99503	1	2	300.99503	400.0	1	1	2	0.0	0.0	1	0.085	-0.341	-4.204	-4.184	11.0
-4180.487	-300.99503	1	2	300.99503	400.0	1	1	2	0.0	0.0	1	0.085	-0.341	-4.184	-4.184	11.0
-4180.487	-300.99503	1	2	300.99503	400.0	1	1	2	0.0	0.0	1	0.085	-0.341	-4.175	-4.184	11.0
-4180.487	-300.99503	1	2	300.99503	400.0	1	1	2	0.0	0.0	1	0.085	-0.341	-4.184	-4.184	11.0
-4180.487	-300.99503	1	2	300.99503	400.0	1	1	2	0.0	0.0	1	0.085	-0.341	-4.194	-4.184	11.0
-4180.487	-300.99503	1	2	300.99503	400.0	1	1	2	0.0	0.0	1	0.085	-0.341	-4.242	-4.184	11.0
-4180.487	-300.99503	1	2	300.99503	400.0	1	1	2	0.0	0.0	1	0.085	-0.341	-4.172	-4.184	11.0
-4180.487	-300.99503	1	2	300.99503	400.0	1	1	2	0.0	0.0	1	0.085	-0.34	-4.109	-4.184	11.0
-4180.487	-300.99503	1	2	300.99503	400.0	1	1	2	0.0	0.0	1	0.085	-0.341	-4.189	-4.184	11.0
-4180.487	-300.99503	1	2	300.99503	400.0	1	1	2	0.0	0.0	1	0.085	-0.341	-4.129	-4.184	11.0
-4180.487	-300.99503	1	2	300.99503	400.0	1	1	2	0.0	0.0	1	0.085	-0.341	-4.164	-4.184	11.0
-4180.487	-300.99503	1	2	300.99503	400.0	1	1	2	0.0	0.0	1	0.085	-0.341	-4.212	-4.184	11.0
-4180.487	-300.99503	1	2	300.99503	400.0	1	1	2	0.0	0.0	1	0.085	-0.341	-4.169	-4.184	11.0
-4180.487	-300.99503	1	2	300.99503	400.0	1	1	2	0.0	0.0	1	0.085	-0.341	-4.162	-4.184	11.0
-4180.487	-300.99503	1	2	300.99503	400.0	1	1	2	0.0	0.0	1	0.085	-0.341	-4.113	-4.184	11.0
-4180.487	-300.99503	1	2	300.99503	400.0	1	1	2	0.0	0.0	1	0.085	-0.341	-4.22	-4.184	11.0
-4180.487	-300.99503	1	2	300.99503	400.0	1	1	2	0.0	0.0	1	0.085	-0.34	-4.11	-4.184	11.0
-4180.487	-300.99503	1	2	300.99503	400.0	1	1	2	0.0	0.0	1	0.085	-0.341	-4.24	-4.184	11.0
-4180.487	-300.99503	1	2	300.99503	400.0	1	1	2	0.0	0.0	1	0.085	-0.341	-4.177	-4.184	11.0
-4180.487	-300.99503	1	2	300.99503	400.0	1	1	2	0.0	0.0	1	0.085	-0.341	-4.178	-4.184	11.0
-4180.487	-300.99503	1	2	300.99503	400.0	1	1	2	0.0	0.0	1	0.085	-0.341	-4.186	-4.184	11.0
-4180.487	-300.99503	1	2	300.99503	400.0	1	1	2	0.0	0.0	1	0.085	-0.341	-4.205	-4.184	11.0
-4180.487	-300.99503	1	2	300.99503	400.0	1	1	2	0.0	0.0	1	0.085	-0.341	-4.242	-4.184	11.0
-4180.487	-300.99503	1	2	300.99503	400.0	1	1	2	0.0	0.0	1	0.085	-0.341	-4.191	-4.184	11.0
-4180.487	-300.99503	1	2	300.99503	400.0	1	1	2	0.0	0.0	1	0.085	-0.341	-4.186	-4.184	11.0
-4180.487	-300.99503	1	2	300.99503	400.0	1	1	2	0.0	0.0	1	0.085	-0.341	-4.15	-4.184	11.0
-4180.487	-300.99503	1	2	300.99503	400.0	1	1	2	0.0	0.0	1	0.085	-0.341	-4.185	-4.184	11.0
-4180.487	-300.99503	1	2	300.99503	400.0	1	1	2	0.0	0.0	1	0.086	-0.341	-4.264	-4.184	11.0
-4180.487	-300.99503	1	2	300.99503	400.0	1	1	2	0.0	0.0	1	0.086	-0.341	-4.192	-4.184	11.0
-4180.487	-300.99503	1	2	300.99503	400.0	1	1	2	0.0	0.0	1	0.086	-0.341	-4.169	-4.184	11.0
-4180.487	-300.99503	1	2	300.99503	400.0	1	1	2	0.0	0.0	1	0.086	-0.341	-4.184	-4.184	11.0
-4180.487	-300.99503	1	2	300.99503	400.0	1	1	2	0.0	0.0	1	0.086	-0.341	-4.222	-4.184	11.0
-4180.487	-300.99503	1	2	300.99503	400.0	1	1	2	0.0	0.0	1	0.087	-0.342	-4.427	-4.184	11.0
-4180.487	-300.99503	1	2	300.99503	400.0	1	1	2	0.0	0.0	1	0.087	-0.342	-4.179	-4.184	11.0
-4180.487	-300.99503	1	2	300.99503	400.0	1	1	2	0.0	0.0	1	0.087	-0.342	-4.214	-4.184	11.0
-4180.487	-300.99503	1	2	300.99503	400.0	1	1	2	0.0	0.0	1	0.088	-0.342	-4.164	-4.184	11.0
-4180.487	-300.99503	1	2	300.99503	400.0	1	1	2	0.0	0.0	1	0.088	-0.342	-4.199	-4.184	11.0
-4180.487	-300.99503	1	2	300.99503	400.0	1	1	2	0.0	0.0	1	0.089	-0.342	-4.179	-4.184	11.0
-4180.487	-300.99503	1	2	300.99503	400.0	1	1	2	0.0	0.0	1	0.089	-0.342	-4.226	-4.184	11.0
-4180.487	-300.99503	1	2	300.99503	400.0	1	1	2	0.0	0.0	1	0.09	-0.342	-4.123	-4.184	11.0
-4180.487	-300.99503	1	2	300.99503	400.0	1	1	2	0.0	0.0	1	0.09	-0.342	-4.137	-4.184	11.0
-4180.487	-300.99503	1	2	300.99503	400.0	1	1	2	0.0	0.0	1	0.091	-0.342	-4.124	-4.184	11.0
-4180.487	-300.99503	1	2	300.99503	400.0	1	1	2	0.0	0.0	1	0.091	-0.342	-4.133	-4.184	11.0
-4180.487	-300.99503	1	2	300.99503	400.0	1	1	2	0.0	0.0	1	0.092	-0.342	-4.168	-4.184	11.0
-4180.487	-300.99503	1	2	300.99503	400.0	1	1	2	0.0	0.0	1	0.092	-0.341	-4.214	-4.184	11.0
-4180.487	-300.99503	1	2	300.99503	400.0	1	1	2	0.0	0.0	1	0.093	-0.341	-4.116	-4.184	11.0
-4180.487	-300.99503	1	2	300.99503	400.0	1	1	2	0.0	0.0	1	0.094	-0.341	-4.287	-4.184	11.0
-4180.487	-300.99503	1	2	300.99503	400.0	1	1	2	0.0	0.0	1	0.095	-0.341	-4.193	-4.184	11.0
-4180.487	-300.99503	1	2	300.99503	400.0	1	1	2	0.0	0.0	1	0.096	-0.341	-4.175	-4.184	11.0
-4180.487	-300.99503	1	2	300.99503	400.0	1	1	2	0.0	0.0	1	0.097	-0.341	-4.136	-4.184	11.0
-4180.487	-300.99503	1	2	300.99503	400.0	1	1	2	0.0	0.0	1	0.098	-0.341	-4.2	-4.184	11.0
-4180.487	-300.99503	1	2	300.99503	400.0	1	1	2	0.0	0.0	1	0.098	-0.341	-4.198	-4.184	11.0
-4180.487	-300.99503	1	2	300.99503	400.0	1	1	2	0.0	0.0	1	0.099	-0.341	-4.164	-4.184	11.0
-4180.487	-300.99503	1	2	300.99503	400.0	1	1	2	0.0	0.0	1	0.101	-0.341	-4.222	-4.184	11.0
-4180.487	-300.99503	1	2	300.99503	400.0	1	1	2	0.0	0.0	1	0.102	-0.341	-4.214	-4.184	11.0
-4180.487	-300.99503	1	2	300.99503	400.0	1	1	2	0.0	0.0	1	0.103	-0.341	-4.158	-4.184	11.0
-4180.487	-300.99503	1	2	300.99503	400.0	1	1	2	0.0	0.0	1	0.104	-0.341	-4.222	-4.184	11.0
-4180.487	-300.99503	1	2	300.99503	400.0	1	1	2	0.0	0.0	1	0.105	-0.341	-4.206	-4.184	11.0
-4180.487	-300.99503	1	2	300.99503	400.0	1	1	2	0.0	0.0	1	0.106	-0.341	-4.211	-4.184	11.0
-4180.487	-300.99503	1	2	300.99503	400.0	1	1	2	0.0	0.0	1	0.108	-0.341	-4.16	-4.184	11.0
-4180.487	-300.99503	1	2	300.99503	400.0	1	1	2	0.0	0.0	1	0.109	-0.342	-4.241	-4.184	11.0
-4180.487	-300.99503	1	2	300.99503	400.0	1	1	2	0.0	0.0	1	0.11	-0.342	-4.215	-4.184	11.0
-4180.487	-300.99503	1	2	300.99503	400.0	1	1	2	0.0	0.0	1	0.111	-0.342	-4.191	-4.184	11.0
-4180.487	-300.99503	1	2	300.99503	400.0	1	1	2	0.0	0.0	1	0.112	-0.342	-4.248	-4.184	11.0
-4180.487	-300.99503	1	2	300.99503	400.0	1	1	2	0.0	0.0	1	0.114	-0.342	-4.17	-4.184	11.0
-4180.487	-300.99503	1	2	300.99503	400.0	1	1	2	0.0	0.0	1	0.115	-0.342	-4.217	-4.184	11.0
-4180.487	-300.99503	1	2	300.99503	400.0	1	1	2	0.0	0.0	1	0.116	-0.342	-4.161	-4.184	11.0
-4180.487	-300.99503	1	2	300.99503	400.0	1	1	2	0.0	0.0	1	0.118	-0.342	-4.199	-4.184	11.0
-4180.487	-300.99503	1	2	300.99503	400.0	1	1	2	0.0	0.0	1	0.119	-0.342	-4.297	-4.184	11.0
-4180.487	-300.99503	1	2	300.99503	400.0	1	1	2	0.0	0.0	1	0.121	-0.342	-4.168	-4.184	11.0
-4180.487	-300.99503	1	2	300.99503	400.0	1	1	2	0.0	0.0	1	0.122	-0.342	-4.243	-4.184	11.0
-4180.487	-300.99503	1	2	300.99503	400.0	1	1	2	0.0	0.0	1	0.124	-0.342	-4.176	-4.184	11.0
-4180.487	-300.99503	1	2	300.99503	400.0	1	1	2	0.0	0.0	1	0.125	-0.342	-4.163	-4.184	11.0
-4180.487	-300.99503	1	2	300.99503	400.0	1	1	2	0.0	0.0	1	0.127	-0.342	-4.145	-4.184	11.0
-4180.487	-300.99503	1	2	300.99503	400.0	1	1	2	0.0	0.0	1	0.129	-0.342	-4.204	-4.184	11.0
-4180.487	-300.99503	1	2	300.99503	400.0	1	1	2	0.0	0.0	1	0.131	-0.342	-4.129	-4.184	11.0
-4180.487	-300.99503	1	2	300.99503	400.0	1	1	2	0.0	0.0	1	0.132	-0.342	-4.175	-4.184	11.0
-4180.487	-300.99503	1	2	300.99503	400.0	1	1	2	0.0	0.0	1	0.134	-0.341	-4.297	-4.184	11.0
-4180.487	-300.99503	1	2	300.99503	400.0	1	1	2	0.0	0.0	1	0.136	-0.341	-4.216	-4.184	11.0
-4180.487	-300.99503	1	2	300.99503	400.0	1	1	2	0.0	0.0	1	0.137	-0.341	-4.176	-4.184	11.0
-4180.487	-300.99503	1	2	300.99503	400.0	1	1	2	0.0	0.0	1	0.139	-0.341	-4.128	-4.184	11.0
-4180.487	-300.99503	1	2	300.99503	400.0	1	1	2	0.0	0.0	1	0.141	-0.341	-4.164	-4.184	11.0
-4180.487	-300.99503	1	2	300.99503	400.0	1	1	2	0.0	0.0	1	0.143	-0.341	-4.199	-4.184	11.0
-4180.487	-300.99503	1	2	300.99503	400.0	1	1	2	0.0	0.0	1	0.144	-0.341	-4.178	-4.184	11.0
-4180.487	-300.99503	1	2	300.99503	400.0	1	1	2	0.0	0.0	1	0.146	-0.341	-4.164	-4.184	11.0
-4180.487	-300.99503	1	2	300.99503	400.0	1	1	2	0.0	0.0	1	0.148	-0.341	-4.206	-4.184	11.0
-4180.487	-300.99503	1	2	300.99503	400.0	1	1	2	0.0	0.0	1	0.15	-0.341	-4.189	-4.184	11.0
-4180.487	-300.99503	1	2	300.99503	400.0	1	1	2	0.0	0.0	1	0.151	-0.34	-4.041	-4.184	11.0
-4180.487	-300.99503	1	2	300.99503	400.0	1	1	2	0.0	0.0	1	0.153	-0.341	-4.122	-4.184	11.0
-4180.487	-300.99503	1	2	300.99503	400.0	1	1	2	0.0	0.0	1	0.154	-0.341	-4.162	-4.184	11.0
-4180.487	-300.99503	1	2	300.99503	400.0	1	1	2	0.0	0.0	1	0.156	-0.341	-4.271	-4.184	11.0
-4180.487	-300.99503	1	2	300.99503	400.0	1	1	2	0.0	0.0	1	0.157	-0.341	-4.115	-4.184	11.0
-4180.487	-300.99503	1	2	300.99503	400.0	1	1	2	0.0	0.0	1	0.158	-0.341	-4.173	-4.184	11.0
-4180.487	-300.99503	1	2	300.99503	400.0	1	1	2	0.0	0.0	1	0.16	-0.341	-4.211	-4.184	11.0
-4180.487	-300.99503	1	2	300.99503	400.0	1	1	2	0.0	0.0	1	0.162	-0.341	-4.182	-4.184	11.0
-4180.487	-300.99503	1	2	300.99503	400.0	1	1	2	0.0	0.0	1	0.163	-0.341	-4.225	-4.184	11.0
-4180.487	-300.99503	1	2	300.99503	400.0	1	1	2	0.0	0.0	1	0.164	-0.341	-4.162	-4.184	11.0
-4180.487	-300.99503	1	2	300.99503	400.0	1	1	2	0.0	0.0	1	0.165	-0.341	-4.24	-4.184	11.0
-4180.487	-300.99503	1	2	300.99503	400.0	1	1	2	0.0	0.0	1	0.167	-0.341	-4.195	-4.184	11.0
-4180.487	-300.99503	1	2	300.99503	400.0	1	1	2	0.0	0.0	1	0.168	-0.341	-4.192	-4.184	11.0
-4180.487	-300.99503	1	2	300.99503	400.0	1	1	2	0.0	0.0	1	0.168	-0.341	-4.147	-4.184	11.0
-4180.487	-300.99503	1	2	300.99503	400.0	1	1	2	0.0	0.0	1	0.169	-0.341	-4.205	-4.184	11.0
-4180.487	-300.99503	1	2	300.99503	400.0	1	1	2	0.0	0.0	1	0.17	-0.341	-4.176	-4.184	11.0
-4180.487	-300.99503	1	2	300.99503	400.0	1	1	2	0.0	0.0	1	0.171	-0.341	-4.171	-4.184	11.0
-4180.487	-300.99503	1	2	300.99503	400.0	1	1	2	0.0	0.0	1	0.172	-0.341	-4.175	-4.184	11.0
-4180.487	-300.99503	1	2	300.99503	400.0	1	1	2	0.0	0.0	1	0.173	-0.341	-4.199	-4.184	11.0
-4180.487	-300.99503	1	2	300.99503	400.0	1	1	2	0.0	0.0	1	0.173	-0.341	-4.118	-4.184	11.0
-4180.487	-300.99503	1	2	300.99503	400.0	1	1	2	0.0	0.0	1	0.174	-0.341	-4.153	-4.184	11.0
-4180.487	-300.99503	1	2	300.99503	400.0	1	1	2	0.0	0.0	1	0.174	-0.341	-4.174	-4.184	11.0
-4180.487	-300.99503	1	2	300.99503	400.0	1	1	2	0.0	0.0	1	0.174	-0.341	-4.198	-4.184	11.0
-4180.487	-300.99503	1	2	300.99503	400.0	1	1	2	0.0	0.0	1	0.174	-0.341	-4.176	-4.184	11.0
-4180.487	-300.99503	1	2	300.99503	400.0	1	1	2	0.0	0.0	1	0.174	-0.341	-4.209	-4.184	11.0
0.0	0.0	1	2	300.99503	400.0	1	1	2	0.0	0.0	0	0.175	-0.341	-4.186	-4.184	11.0
0.0	0.0	1	2	300.99503	400.0	1	1	2	0.0	0.0	0	0.175	-0.341	-4.164	-4.184	11.0
0.0	0.0	1	2	300.99503	400.0	1	1	2	0.0	0.0	0	0.175	-0.341	-4.218	-4.184	11.0
0.0	0.0	1	2	300.99503	400.0	1	1	2	0.0	0.0	0	0.174	-0.339	-3.855	-3.888	11.0
0.0	0.0	1	2	300.99503	400.0	1	1	2	0.0	0.0	0	0.174	-0.337	-3.639	-3.613	11.0
0.0	0.0	1	2	300.99503	400.0	1	1	2	0.0	0.0	0	0.174	-0.333	-3.565	-3.613	11.0
0.0	0.0	1	2	300.99503	400.0	1	1	2	0.0	0.0	0	0.174	-0.325	-3.128	-3.12	11.0
0.0	0.0	1	2	300.99503	400.0	1	1	2	0.0	0.0	0	0.174	-0.317	-3.101	-3.12	11.0
0.0	0.0	1	2	300.99503	400.0	1	1	2	0.0	0.0	0	0.174	-0.309	-2.734	-2.695	11.0
0.0	0.0	1	2	300.99503	400.0	1	1	2	0.0	0.0	0	0.174	-0.299	-2.511	-2.504	11.0
0.0	0.0	1	2	300.99503	400.0	1	1	2	0.0	0.0	0	0.174	-0.291	-2.502	-2.504	11.0
0.0	0.0	1	2	300.99503	400.0	1	1	2	0.0	0.0	0	0.174	-0.28	-2.131	-2.162	11.0
0.0	0.0	1	2	300.99503	400.0	1	1	2	0.0	0.0	0	0.174	-0.27	-1.979	-2.009	11.0
0.0	0.0	1	2	300.99503	400.0	1	1	2	0.0	0.0	0	0.174	-0.26	-2.147	-2.009	11.0
0.0	0.0	1	2	300.99503	400.0	1	1	2	0.0	0.0	0	0.174	-0.249	-1.768	-1.735	11.0
0.0	0.0	1	2	300.99503	400.0	1	1	2	0.0	0.0	0	0.174	-0.238	-1.545	-1.735	11.0
0.0	0.0	1	2	300.99503	400.0	1	1	2	0.0	0.0	0	0.174	-0.228	-1.603	-1.612	11.0
0.0	0.0	1	2	300.99503	400.0	1	1	2	0.0	0.0	0	0.174	-0.217	-1.416	-1.392	11.0
0.0	0.0	1	2	300.99503	400.0	1	1	2	0.0	0.0	0	0.174	-0.207	-1.384	-1.392	11.0
0.0	0.0	1	2	300.99503	400.0	1	1	2	0.0	0.0	0	0.174	-0.197	-1.295	-1.294	11.0
0.0	0.0	1	2	300.99503	400.0	1	1	2	0.0	0.0	0	0.174	-0.187	-1.182	-1.117	11.0
0.0	0.0	1	2	300.99503	400.0	1	1	2	0.0	0.0	0	0.174	-0.177	-1.158	-1.117	11.0
0.0	0.0	1	2	300.99503	400.0	1	1	2	0.0	0.0	0	0.174	-0.168	-1.121	-0.964	11.0
0.0	0.0	1	2	300.99503	400.0	1	1	2	0.0	0.0	0	0.174	-0.159	-0.981	-0.964	11.0
0.0	0.0	1	2	300.99503	400.0	1	1	2	0.0	0.0	0	0.174	-0.151	-0.903	-0.896	11.0
0.0	0.0	1	2	300.99503	400.0	1	1	2	0.0	0.0	0	0.174	-0.143	-0.806	-0.774	11.0
0.0	0.0	1	2	300.99503	400.0	1	1	2	0.0	0.0	0	0.174	-0.136	-0.76	-0.774	11.0
0.0	0.0	1	2	300.99503	400.0	1	1	2	0.0	0.0	0	0.175	-0.129	-0.743	-0.719	11.0
0.0	0.0	1	2	300.99503	400.0	1	1	2	0.0	0.0	0	0.175	-0.121	-0.655	-0.621	11.0
0.0	0.0	1	2	300.99503	400.0	1	1	2	0.0	0.0	0	0.175	-0.114	-0.646	-0.621	11.0
0.0	0.0	1	2	300.99503	400.0	1	1	2	0.0	0.0	0	0.175	-0.108	-0.609	-0.577	11.0
0.0	0.0	1	2	300.99503	400.0	1	1	2	0.0	0.0	0	0.175	-0.102	-0.543	-0.577	11.0
0.0	0.0	1	2	300.99503	400.0	1	1	2	0.0	0.0	0	0.175	-0.095	-0.46	-0.498	11.0
0.0	0.0	1	2	300.99503	400.0	1	1	2	0.0	0.0	0	0.175	-0.091	-0.502	-0.462	11.0
0.0	0.0	1	2	300.99503	400.0	1	1	2	0.0	0.0	0	0.175	-0.086	-0.465	-0.462	11.0
0.0	0.0	1	2	300.99503	400.0	1	1	2	0.0	0.0	0	0.175	-0.08	-0.394	-0.399	11.0
0.0	0.0	1	2	300.99503	400.0	1	1	2	0.0	0.0	0	0.174	-0.076	-0.395	-0.371	11.0
0.0	0.0	1	2	300.99503	400.0	1	1	2	0.0	0.0	0	0.174	-0.072	-0.305	-0.371	11.0
0.0	0.0	1	2	300.99503	400.0	1	1	2	0.0	0.0	0	0.174	-0.068	-0.35	-0.32	11.0
0.0	0.0	1	2	300.99503	400.0	1	1	2	0.0	0.0	0	0.174	-0.064	-0.35	-0.32	11.0
0.0	0.0	1	2	300.99503	400.0	1	1	2	0.0	0.0	0	0.174	-0.06	-0.232	-0.276	11.0
0.0	0.0	1	2	300.99503	400.0	1	1	2	0.0	0.0	0	0.174	-0.056	-0.194	-0.257	11.0
0.0	0.0	1	2	300.99503	400.0	1	1	2	0.0	0.0	0	0.174	-0.053	-0.259	-0.257	11.0
0.0	0.0	1	2	300.99503	400.0	1	1	2	0.0	0.0	0	0.174	-0.049	-0.236	-0.221	11.0
0.0	0.0	1	2	300.99503	400.0	1	1	2	0.0	0.0	0	0.174	-0.045	-0.194	-0.206	11.0
0.0	0.0	1	2	300.99503	400.0	1	1	2	0.0	0.0	0	0.174	-0.041	-0.206	-0.206	11.0
0.0	0.0	1	2	300.99503	400.0	1	1	2	0.0	0.0	0	0.174	-0.038	-0.165	-0.177	11.0
0.0	0.0	1	2	300.99503	400.0	1	1	2	0.0	0.0	0	0.174	-0.036	-0.165	-0.177	11.0
0.0	0.0	1	2	300.99503	400.0	1	1	2	0.0	0.0	0	0.174	-0.034	-0.156	-0.153	11.0
0.0	0.0	1	2	300.99503	400.0	1	1	2	0.0	0.0	0	0.174	-0.032	-0.128	-0.142	11.0
0.0	0.0	1	2	300.99503	400.0	1	1	2	0.0	0.0	0	0.174	-0.03	-0.086	-0.142	11.0
0.0	0.0	1	2	300.99503	400.0	1	1	2	0.0	0.0	0	0.174	-0.028	-0.101	-0.122	11.0
0.0	0.0	1	2	300.99503	400.0	1	1	2	0.0	0.0	0	0.174	-0.026	-0.12	-0.114	11.0
0.0	0.0	1	2	300.99503	400.0	1	1	2	0.0	0.0	0	0.174	-0.023	-0.111	-0.114	11.0
0.0	0.0	1	2	300.99503	400.0	1	1	2	0.0	0.0	0	0.174	-0.021	-0.097	-0.098	11.0
0.0	0.0	1	2	300.99503	400.0	1	1	2	0.0	0.0	0	0.174	-0.02	-0.055	-0.098	11.0
0.0	0.0	1	2	300.99503	400.0	1	1	2	0.0	0.0	0	0.174	-0.02	-0.12	-0.091	11.0
0.0	0.0	1	2	300.99503	400.0	1	1	2	0.0	0.0	0	0.174	-0.02	-0.111	-0.084	11.0
0.0	0.0	1	2	300.99503	400.0	1	1	2	0.0	0.0	0	0.174	-0.019	0.116	-0.084	11.0
0.0	0.0	1	2	300.99503	400.0	1	1	2	0.0	0.0	0	0.174	-0.019	-0.078	-0.073	11.0
0.0	0.0	1	2	300.99503	400.0	1	1	2	0.0	0.0	0	0.174	-0.019	-0.062	-0.063	11.0
0.0	0.0	1	2	300.99503	400.0	1	1	2	0.0	0.0	0	0.174	-0.019	-0.014	-0.063	11.0
0.0	0.0	1	2	300.99503	400.0	1	1	2	0.0	0.0	0	0.174	-0.019	-0.084	-0.054	11.0
0.0	0.0	1	2	300.99503	400.0	1	1	2	0.0	0.0	0	0.174	-0.019	-0.036	-0.054	11.0
0.0	0.0	1	2	300.99503	400.0	1	1	2	0.0	0.0	0	0.174	-0.019	-0.06	-0.05	11.0
0.0	0.0	1	2	300.99503	400.0	1	1	2	0.0	0.0	0	0.174	-0.019	-0.052	-0.043	11.0
0.0	0.0	1	2	300.99503	400.0	1	1	2	0.0	0.0	0	0.174	-0.018	-0.049	-0.043	11.0
0.0	0.0	1	2	300.99503	400.0	1	1	2	0.0	0.0	0	0.174	-0.018	-0.043	-0.04	11.0
0.0	0.0	1	2	300.99503	400.0	1	1	2	0.0	0.0	0	0.174	-0.018	-0.039	-0.034	11.0
0.0	0.0	1	2	300.99503	400.0	1	1	2	0.0	0.0	0	0.174	-0.017	-0.042	-0.034	11.0
0.0	0.0	1	2	300.99503	400.0	1	1	2	0.0	0.0	0	0.174	-0.016	-0.04	-0.032	11.0
0.0	0.0	1	2	300.99503	400.0	1	1	2	0.0	0.0	0	0.174	-0.015	0.007	-0.032	11.0
0.0	0.0	1	2	300.99503	400.0	1	1	2	0.0	0.0	0	0.174	-0.014	-0.016	-0.027	11.0
0.0	0.0	1	2	300.99503	400.0	1	1	2	0.0	0.0	0	0.174	-0.014	-0.026	-0.025	11.0
0.0	0.0	1	2	300.99503	400.0	1	1	2	0.0	0.0	0	0.174	-0.012	-0.003	-0.025	11.0
0.0	0.0	1	2	300.99503	400.0	1	1	2	0.0	0.0	0	0.174	-0.012	-0.209	-0.021	11.0
0.0	0.0	1	2	300.99503	400.0	1	1	2	0.0	0.0	0	0.174	-0.011	0.002	-0.018	11.0
0.0	0.0	1	2	300.99503	400.0	1	1	2	0.0	0.0	0	0.174	-0.01	-0.006	-0.018	11.0
0.0	0.0	1	2	300.99503	400.0	1	1	2	0.0	0.0	0	0.174	-0.008	-0.002	-0.017	11.0
0.0	0.0	1	2	300.99503	400.0	1	1	2	0.0	0.0	0	0.174	-0.008	-0.043	-0.017	11.0
0.0	0.0	1	2	300.99503	400.0	1	1	2	0.0	0.0	0	0.174	-0.007	-0.015	-0.014	11.0
0.0	0.0	1	2	300.99503	400.0	1	1	2	0.0	0.0	0	0.174	-0.005	0.003	-0.013	11.0
0.0	0.0	1	2	300.99503	400.0	1	1	2	0.0	0.0	0	0.174	-0.004	0.106	-0.013	11.0
0.0	0.0	1	2	300.99503	400.0	1	1	2	0.0	0.0	0	0.174	-0.002	0.018	-0.011	11.0
0.0	0.0	1	2	300.99503	400.0	1	1	2	0.0	0.0	0	0.174	0.0	0.026	-0.01	11.0
0.0	0.0	1	2	300.99503	400.0	1	1	2	0.0	0.0	0	0.174	0.0	0.006	-0.01	11.0
0.0	0.0	1	2	300.99503	400.0	1	1	2	0.0	0.0	0	0.174	0.0	0.067	-0.009	11.0
0.0	0.0	1	2	300.99503	400.0	1	1	2	0.0	0.0	0	0.174	-0.001	-0.034	-0.009	11.0
0.0	0.0	1	2	300.99503	400.0	1	1	2	0.0	0.0	0	0.174	0.0	-0.007	-0.007	11.0
0.0	0.0	1	2	300.99503	400.0	1	1	2	0.0	0.0	0	0.174	-0.001	-0.155	-0.007	11.0
0.0	0.0	1	2	300.99503	400.0	1	1	2	0.0	0.0	0	0.174	0.0	-0.008	-0.007	11.0
0.0	0.0	1	2	300.99503	400.0	1	1	2	0.0	0.0	0	0.174	0.0	-0.007	-0.006	11.0
0.0	0.0	1	2	300.99503	400.0	1	1	2	0.0	0.0	0	0.174	0.0	0.012	-0.005	11.0
0.0	0.0	1	2	300.99503	400.0	1	1	2	0.0	0.0	0	0.174	0.0	0.012	-0.005	11.0
0.0	0.0	1	2	300.99503	400.0	1	1	2	0.0	0.0	0	0.174	0.0	-0.008	-0.004	11.0
0.0	0.0	1	2	300.99503	400.0	1	1	2	0.0	0.0	0	0.174	0.0	0.059	-0.004	11.0
0.0	0.0	1	2	300.99503	400.0	1	1	2	0.0	0.0	0	0.174	0.0	0.012	-0.004	11.0
0.0	0.0	1	2	300.99503	400.0	1	1	2	0.0	0.0	0	0.174	0.0	0.011	-0.003	11.0
0.0	0.0	1	2	300.99503	400.0	1	1	2	0.0	0.0	0	0.174	0.0	0.0	-0.003	11.0
0.0	0.0	1	2	300.99503	400.0	1	1	2	0.0	0.0	0	0.174	0.0	0.036	-0.003	11.0
0.0	0.0	1	2	300.99503	400.0	1	1	2	0.0	0.0	0	0.174	0.0	0.004	-0.002	11.0
0.0	0.0	1	2	300.99503	400.0	1	1	2	0.0	0.0	0	0.174	0.0	-0.01	-0.002	11.0
0.0	0.0	1	2	300.99503	400.0	1	1	2	0.0	0.0	0	0.174	0.0	0.028	-0.002	11.0
0.0	0.0	1	2	300.99503	400.0	1	1	2	0.0	0.0	0	0.174	0.0	-0.008	-0.002	11.0
0.0	0.0	1	2	300.99503	400.0	1	1	2	0.0	0.0	0	0.174	0.0	0.021	-0.001	11.0
0.0	0.0	1	2	300.99503	400.0	1	1	2	0.0	0.0	0	0.174	0.0	-0.001	-0.001	11.0
0.0	0.0	1	2	300.99503	400.0	1	1	2	0.0	0.0	0	0.174	-0.001	-0.024	-0.001	11.0
0.0	0.0	1	2	300.99503	400.0	1	1	2	0.0	0.0	0	0.174	0.0	0.038	-0.001	11.0
0.0	0.0	1	2	300.99503	400.0	1	1	2	0.0	0.0	0	0.174	0.0	-0.001	-0.001	11.0
0.0	0.0	1	2	300.99503	400.0	1	1	2	0.0	0.0	0	0.174	0.0	0.111	-0.001	11.0
0.0	0.0	1	2	300.99503	400.0	1	1	2	0.0	0.0	0	0.174	0.0	0.033	0.0	11.0
0.0	0.0	1	2	300.99503	400.0	1	1	2	0.0	0.0	0	0.174	-0.001	-0.032	0.0	11.0
0.0	0.0	1	2	300.99503	400.0	1	1	2	0.0	0.0	0	0.174	-0.001	-0.048	0.0	11.0
0.0	0.0	1	2	300.99503	400.0	1	1	2	0.0	0.0	0	0.174	0.0	0.02	0.0	11.0
0.0	0.0	1	2	300.99503	400.0	1	1	2	0.0	0.0	0	0.174	0.0	0.005	0.0	11.0
0.0	0.0	1	2	300.99503	400.0	1	1	2	0.0	0.0	0	0.174	0.0	0.05	0.0	11.0
0.0	0.0	1	2	300.99503	400.0	1	1	2	0.0	0.0	0	0.174	0.0	-0.011	0.0	11.0
0.0	0.0	1	2	300.99503	400.0	1	1	2	0.0	0.0	0	0.174	-0.001	-0.019	0.0	11.0
0.0	0.0	1	2	300.99503	400.0	1	1	2	0.0	0.0	0	0.174	-0.001	-0.1	0.0	11.0
0.0	0.0	1	2	300.99503	400.0	1	1	2	0.0	0.0	0	0.174	-0.001	-0.016	0.0	11.0
0.0	0.0	1	2	300.99503	400.0	1	1	2	0.0	0.0	0	0.174	-0.001	-0.014	0.0	11.0
0.0	0.0	1	2	300.99503	400.0	1	1	2	0.0	0.0	0	0.174	0.0	0.02	0.0	11.0
0.0	0.0	1	2	300.99503	400.0	1	1	2	0.0	0.0	0	0.174	0.0	0.003	0.0	11.0
0.0	0.0	1	2	300.99503	400.0	1	1	2	0.0	0.0	0	0.174	-0.001	-0.014	0.0	11.0
0.0	0.0	1	2	300.99503	400.0	1	1	2	0.0	0.0	0	0.174	0.0	-0.007	0.0	11.0
0.0	0.0	1	2	300.99503	400.0	1	1	2	0.0	0.0	0	0.174	0.0	0.008	0.0	11.0
0.0	0.0	1	2	300.99503	400.0	1	1	2	0.0	0.0	0	0.174	0.0	-0.008	0.0	11.0
0.0	0.0	1	2	300.99503	400.0	1	1	2	0.0	0.0	0	0.174	0.0	0.036	0.0	11.0
0.0	0.0	1	2	300.99503	400.0	1	1	2	0.0	0.0	0	0.174	0.0	-0.007	0.0	11.0
0.0	0.0	1	2	300.99503	400.0	1	1	2	0.0	0.0	0	0.174	-0.001	-0.16	0.0	11.0
0.0	0.0	1	2	300.99503	400.0	1	1	2	0.0	0.0	0	0.174	0.0	0.008	0.0	11.0
0.0	0.0	1	2	300.99503	400.0	1	1	2	0.0	0.0	0	0.174	0.0	0.043	0.0	11.0
0.0	0.0	1	2	300.99503	400.0	1	1	2	0.0	0.0	0	0.174	-0.001	-0.107	0.0	11.0
0.0	0.0	1	2	300.99503	400.0	1	1	2	0.0	0.0	0	0.174	0.0	0.011	0.0	11.0
0.0	0.0	1	2	300.99503	400.0	1	1	2	0.0	0.0	0	0.174	0.0	-0.001	0.0	11.0
0.0	0.0	1	2	300.99503	400.0	1	1	2	0.0	0.0	0	0.174	-0.001	-0.013	0.0	11.0
0.0	0.0	1	2	300.99503	400.0	1	1	2	0.0	0.0	0	0.174	0.0	0.015	0.0	11.0
0.0	0.0	1	2	300.99503	400.0	1	1	2	0.0	0.0	0	0.174	0.0	0.001	0.0	11.0
0.0	0.0	1	2	300.99503	400.0	1	1	2	0.0	0.0	0	0.174	0.0	0.001	0.0	11.0
0.0	0.0	1	2	300.99503	400.0	1	1	2	0.0	0.0	0	0.174	0.0	-0.001	0.0	11.0
0.0	0.0	1	2	300.99503	400.0	1	1	2	0.0	0.0	0	0.174	0.0	0.027	0.0	11.0
0.0	0.0	1	2	300.99503	400.0	1	1	2	0.0	0.0	0	0.174	-0.001	-0.054	0.0	11.0
0.0	0.0	1	2	300.99503	400.0	1	1	2	0.0	0.0	0	0.174	-0.001	-0.016	0.0	11.0
0.0	0.0	1	2	300.99503	400.0	1	1	2	0.0	0.0	0	0.174	0.0	0.0	0.0	11.0
0.0	0.0	1	2	300.99503	400.0	1	1	2	0.0	0.0	0	0.174	0.0	0.028	0.0	11.0
0.0	0.0	1	2	300.99503	400.0	1	1	2	0.0	0.0	0	0.174	0.0	0.243	0.0	11.0
0.0	0.0	1	2	300.99503	400.0	1	1	2	0.0	0.0	0	0.174	0.0	-0.011	0.0	11.0
0.0	0.0	1	2	300.99503	400.0	1	1	2	0.0	0.0	0	0.174	0.0	-0.003	0.0	11.0
0.0	0.0	1	2	300.99503	400.0	1	1	2	0.0	0.0	0	0.174	0.0	-0.003	0.0	11.0
0.0	0.0	1	2	300.99503	400.0	1	1	2	0.0	0.0	0	0.174	0.0	0.002	0.0	11.0
0.0	0.0	1	2	300.99503	400.0	1	1	2	0.0	0.0	0	0.174	0.0	0.012	0.0	11.0
0.0	0.0	1	2	300.99503	400.0	1	1	2	0.0	0.0	0	0.174	0.0	-0.003	0.0	11.0
0.0	0.0	1	2	300.99503	400.0	1	1	2	0.0	0.0	0	0.174	-0.001	-0.016	0.0	11.0
0.0	0.0	1	2	300.99503	400.0	1	1	2	0.0	0.0	0	0.174	-0.001	-0.015	0.0	11.0
0.0	0.0	1	2	300.99503	400.0	1	1	2	0.0	0.0	0	0.174	-0.001	-0.029	0.0	11.0
0.0	0.0	1	2	300.99503	400.0	1	1	2	0.0	0.0	0	0.174	0.0	-0.003	0.0	11.0
0.0	0.0	1	2	300.99503	400.0	1	1	2	0.0	0.0	0	0.174	-0.001	-0.097	0.0	11.0
0.0	0.0	1	2	300.99503	400.0	1	1	2	0.0	0.0	0	0.174	-0.001	-0.014	0.0	11.0
0.0	0.0	1	2	300.99503	400.0	1	1	2	0.0	0.0	0	0.174	0.0	-0.008	0.0	11.0
0.0	0.0	1	2	300.99503	400.0	1	1	2	0.0	0.0	0	0.174	-0.001	-0.152	0.0	11.0
0.0	0.0	1	2	300.99503	400.0	1	1	2	0.0	0.0	0	0.174	0.0	0.034	0.0	11.0
0.0	0.0	1	2	300.99503	400.0	1	1	2	0.0	0.0	0	0.174	0.0	0.014	0.0	11.0
0.0	0.0	1	2	300.99503	400.0	1	1	2	0.0	0.0	0	0.174	0.0	-0.008	0.0	11.0
0.0	0.0	1	2	300.99503	400.0	1	1	2	0.0	0.0	0	0.174	-0.001	-0.015	0.0	11.0
0.0	0.0	1	2	300.99503	400.0	1	1	2	0.0	0.0	0	0.174	0.0	-0.008	0.0	11.0
0.0	0.0	1	2	300.99503	400.0	1	1	2	0.0	0.0	0	0.174	0.0	0.0	0.0	11.0
0.0	0.0	1	2	300.99503	400.0	1	1	2	0.0	0.0	0	0.174	0.0	0.041	0.0	11.0
0.0	0.0	1	2	300.99503	400.0	1	1	2	0.0	0.0	0	0.174	0.0	0.014	0.0	11.0
0.0	0.0	1	2	300.99503	400.0	1	1	2	0.0	0.0	0	0.174	0.0	0.003	0.0	11.0
0.0	0.0	1	2	300.99503	400.0	1	1	2	0.0	0.0	0	0.174	-0.001	-0.07	0.0	11.0
0.0	0.0	1	2	300.99503	400.0	1	1	2	0.0	0.0	0	0.174	0.0	0.008	0.0	11.0
0.0	0.0	1	2	300.99503	400.0	1	1	2	0.0	0.0	0	0.174	0.0	0.047	0.0	11.0
0.0	0.0	1	2	300.99503	400.0	1	1	2	0.0	0.0	0	0.174	-0.001	-0.039	0.0	11.0
0.0	0.0	1	2	300.99503	400.0	1	1	2	0.0	0.0	0	0.174	0.0	0.022	0.0	11.0
0.0	0.0	1	2	300.99503	400.0	1	1	2	0.0	0.0	0	0.174	0.0	-0.01	0.0	11.0
0.0	0.0	1	2	300.99503	400.0	1	1	2	0.0	0.0	0	0.174	0.0	0.002	0.0	11.0
0.0	0.0	1	2	300.99503	400.0	1	1	2	0.0	0.0	0	0.174	0.0	-0.006	0.0	11.0
0.0	0.0	1	2	300.99503	400.0	1	1	2	0.0	0.0	0	0.174	0.0	0.022	0.0	11.0
0.0	0.0	1	2	300.99503	400.0	1	1	2	0.0	0.0	0	0.174	0.0	0.017	0.0	11.0
0.0	0.0	1	2	300.99503	400.0	1	1	2	0.0	0.0	0	0.174	-0.001	-0.013	0.0	11.0
0.0	0.0	1	2	300.99503	400.0	1	1	2	0.0	0.0	0	0.174	0.0	0.014	0.0	11.0
0.0	0.0	1	2	300.99503	400.0	1	1	2	0.0	0.0	0	0.174	0.0	-0.001	0.0	11.0
0.0	0.0	1	2	300.99503	400.0	1	1	2	0.0	0.0	0	0.174	-0.001	-0.224	0.0	11.0
0.0	0.0	1	2	300.99503	400.0	1	1	2	0.0	0.0	0	0.174	0.0	-0.001	0.0	11.0
0.0	0.0	1	2	300.99503	400.0	1	1	2	0.0	0.0	0	0.174	0.0	-0.01	0.0	11.0
0.0	0.0	1	2	300.99503	400.0	1	1	2	0.0	0.0	0	0.174	-0.001	-0.017	0.0	11.0
0.0	0.0	1	2	300.99503	400.0	1	1	2	0.0	0.0	0	0.174	0.0	0.115	0.0	11.0
0.0	0.0	1	2	300.99503	400.0	1	1	2	0.0	0.0	0	0.174	0.0	0.024	0.0	11.0
0.0	0.0	1	2	300.99503	400.0	1	1	2	0.0	0.0	0	0.174	-0.001	-0.013	0.0	11.0
0.0	0.0	1	2	300.99503	400.0	1	1	2	0.0	0.0	0	0.174	0.0	0.007	0.0	11.0
0.0	0.0	1	2	300.99503	400.0	1	1	2	0.0	0.0	0	0.174	0.0	0.005	0.0	11.0
0.0	0.0	1	2	300.99503	400.0	1	1	2	0.0	0.0	0	0.174	0.0	-0.007	0.0	11.0
0.0	0.0	1	2	300.99503	400.0	1	1	2	0.0	0.0	0	0.174	0.0	-0.004	0.0	11.0
0.0	0.0	1	2	300.99503	400.0	1	1	2	0.0	0.0	0	0.174	-0.001	-0.024	0.0	11.0
0.0	0.0	1	2	300.99503	400.0	1	1	2	0.0	0.0	0	0.174	0.0	0.021	0.0	11.0
0.0	0.0	1	2	300.99503	400.0	1	1	2	0.0	0.0	0	0.174	0.0	0.092	0.0	11.0
0.0	0.0	1	2	300.99503	400.0	1	1	2	0.0	0.0	0	0.174	-0.001	-0.034	0.0	11.0
0.0	0.0	1	2	300.99503	400.0	1	1	2	0.0	0.0	0	0.174	0.0	0.004	0.0	11.0
0.0	0.0	1	2	300.99503	400.0	1	1	2	0.0	0.0	0	0.174	0.0	0.002	0.0	11.0
0.0	0.0	1	2	300.99503	400.0	1	1	2	0.0	0.0	0	0.174	-0.001	-0.015	0.0	11.0
0.0	0.0	1	2	300.99503	400.0	1	1	2	0.0	0.0	0	0.174	-0.001	-0.021	0.0	11.0
0.0	0.0	1	2	300.99503	400.0	1	1	2	0.0	0.0	0	0.174	0.0	0.007	0.0	11.0
0.0	0.0	1	2	300.99503	400.0	1	1	2	0.0	0.0	0	0.174	0.0	0.005	0.0	11.0
0.0	0.0	1	2	300.99503	400.0	1	1	2	0.0	0.0	0	0.174	-0.001	-0.034	0.0	11.0
0.0	0.0	1	2	300.99503	400.0	1	1	2	0.0	0.0	0	0.174	0.0	-0.002	0.0	11.0
0.0	0.0	1	2	300.99503	400.0	1	1	2	0.0	0.0	0	0.174	-0.001	-0.023	0.0	11.0
0.0	0.0	1	2	300.99503	400.0	1	1	2	0.0	0.0	0	0.174	-0.001	-0.18	0.0	11.0
0.0	0.0	1	2	300.99503	400.0	1	1	2	0.0	0.0	0	0.174	-0.001	-0.014	0.0	11.0
0.0	0.0	1	2	300.99503	400.0	1	1	2	0.0	0.0	0	0.174	0.0	0.005	0.0	11.0
0.0	0.0	1	2	300.99503	400.0	1	1	2	0.0	0.0	0	0.174	0.0	0.01	0.0	11.0
0.0	0.0	1	2	300.99503	400.0	1	1	2	0.0	0.0	0	0.174	-0.001	-0.099	0.0	11.0
0.0	0.0	1	2	300.99503	400.0	1	1	2	0.0	0.0	0	0.174	-0.001	-0.054	0.0	11.0
0.0	0.0	1	2	300.99503	400.0	1	1	2	0.0	0.0	0	0.174	0.0	0.05	0.0	11.0
0.0	0.0	1	2	300.99503	400.0	1	1	2	0.0	0.0	0	0.174	-0.001	-0.057	0.0	11.0
0.0	0.0	1	2	300.99503	400.0	1	1	2	0.0	0.0	0	0.174	0.0	0.009	0.0	11.0
0.0	0.0	1	2	300.99503	400.0	1	1	2	0.0	0.0	0	0.174	0.0	0.014	0.0	11.0
0.0	0.0	1	2	300.99503	400.0	1	1	2	0.0	0.0	0	0.174	0.0	-0.003	0.0	11.0
0.0	0.0	1	2	300.99503	400.0	1	1	2	0.0	0.0	0	0.174	0.0	-0.007	0.0	11.0
0.0	0.0	1	2	300.99503	400.0	1	1	2	0.0	0.0	0	0.174	0.0	-0.008	0.0	11.0
0.0	0.0	1	2	300.99503	400.0	1	1	2	0.0	0.0	0	0.174	-0.001	-0.019	0.0	11.0
0.0	0.0	1	2	300.99503	400.0	1	1	2	0.0	0.0	0	0.174	0.0	0.023	0.0	11.0
0.0	0.0	1	2	300.99503	400.0	1	1	2	0.0	0.0	0	0.174	0.0	-0.01	0.0	11.0
0.0	0.0	1	2	300.99503	400.0	1	1	2	0.0	0.0	0	0.174	-0.001	-0.02	0.0	11.0
0.0	0.0	1	2	300.99503	400.0	1	1	2	0.0	0.0	0	0.174	0.0	-0.003	0.0	11.0
0.0	0.0	1	2	300.99503	400.0	1	1	2	0.0	0.0	0	0.174	0.0	0.011	0.0	11.0
0.0	0.0	1	2	300.99503	400.0	1	1	2	0.0	0.0	0	0.174	0.0	0.011	0.0	11.0
0.0	0.0	1	2	300.99503	400.0	1	1	2	0.0	0.0	0	0.174	-0.001	-0.016	0.0	11.0
0.0	0.0	1	2	300.99503	400.0	1	1	2	0.0	0.0	0	0.174	0.0	0.004	0.0	11.0
0.0	0.0	1	2	300.99503	400.0	1	1	2	0.0	0.0	0	0.174	0.0	0.014	0.0	11.0
0.0	0.0	1	2	300.99503	400.0	1	1	2	0.0	0.0	0	0.174	0.0	0.106	0.0	11.0
0.0	0.0	1	2	300.99503	400.0	1	1	2	0.0	0.0	0	0.174	0.0	0.012	0.0	11.0
0.0	0.0	1	2	300.99503	400.0	1	1	2	0.0	0.0	0	0.174	-0.001	-0.019	0.0	11.0
0.0	0.0	1	2	300.99503	400.0	1	1	2	0.0	0.0	0	0.174	-0.001	-0.06	0.0	11.0
0.0	0.0	1	2	300.99503	400.0	1	1	2	0.0	0.0	0	0.174	0.0	0.006	0.0	11.0
0.0	0.0	1	2	300.99503	400.0	1	1	2	0.0	0.0	0	0.174	0.0	0.001	0.0	11.0
0.0	0.0	1	2	300.99503	400.0	1	1	2	0.0	0.0	0	0.174	0.0	-0.011	0.0	11.0
0.0	0.0	1	2	300.99503	400.0	1	1	2	0.0	0.0	0	0.174	0.0	0.135	0.0	11.0
0.0	0.0	1	2	300.99503	400.0	1	1	2	0.0	0.0	0	0.174	0.0	-0.009	0.0	11.0
0.0	0.0	1	2	300.99503	400.0	1	1	2	0.0	0.0	0	0.174	0.0	-0.001	0.0	11.0
0.0	0.0	1	2	300.99503	400.0	1	1	2	0.0	0.0	0	0.174	-0.001	-0.016	0.0	11.0
0.0	0.0	1	2	300.99503	400.0	1	1	2	0.0	0.0	0	0.174	0.0	0.038	0.0	11.0
0.0	0.0	1	2	300.99503	400.0	1	1	2	0.0	0.0	0	0.174	0.0	-0.011	0.0	11.0
0.0	0.0	1	2	300.99503	400.0	1	1	2	0.0	0.0	0	0.174	0.0	0.002	0.0	11.0
0.0	0.0	1	2	300.99503	400.0	1	1	2	0.0	0.0	0	0.174	0.0	0.017	0.0	11.0
0.0	0.0	1	2	300.99503	400.0	1	1	2	0.0	0.0	0	0.174	0.0	0.006	0.0	11.0
0.0	0.0	1	2	300.99503	400.0	1	1	2	0.0	0.0	0	0.174	0.0	-0.001	0.0	11.0
0.0	0.0	1	2	300.99503	400.0	1	1	2	0.0	0.0	0	0.174	0.0	-0.011	0.0	11.0
0.0	0.0	1	2	300.99503	400.0	1	1	2	0.0	0.0	0	0.174	0.0	-0.008	0.0	11.0
0.0	0.0	1	2	300.99503	400.0	1	1	2	0.0	0.0	0	0.174	0.0	0.001	0.0	11.0
0.0	0.0	1	2	300.99503	400.0	1	1	2	0.0	0.0	0	0.174	-0.001	-0.013	0.0	11.0
0.0	0.0	1	2	300.99503	400.0	1	1	2	0.0	0.0	0	0.174	0.0	-0.001	0.0	11.0
0.0	0.0	1	2	300.99503	400.0	1	1	2	0.0	0.0	0	0.174	0.0	0.008	0.0	11.0
0.0	0.0	1	2	300.99503	400.0	1	1	2	0.0	0.0	0	0.174	0.0	-0.011	0.0	11.0
0.0	0.0	1	2	300.99503	400.0	1	1	2	0.0	0.0	0	0.174	0.0	0.002	0.0	11.0
0.0	0.0	1	2	300.99503	400.0	1	1	2	0.0	0.0	0	0.174	0.0	0.026	0.0	11.0
0.0	0.0	1	2	300.99503	400.0	1	1	2	0.0	0.0	0	0.174	-0.001	-0.028	0.0	11.0
0.0	0.0	1	2	300.99503	400.0	1	1	2	0.0	0.0	0	0.174	0.0	0.005	0.0	11.0
0.0	0.0	1	2	300.99503	400.0	1	1	2	0.0	0.0	0	0.174	-0.001	-0.027	0.0	11.0
5555.5557	400.0	1	3	201.99005	400.0	1	1	2	0.0	0.0	1	0.174	0.0	0.02	0.0	11.0
5555.5557	400.0	1	3	201.99005	400.0	0	1	2	0.0	0.0	1	0.174	-0.001	-0.102	0.0	11.0
5555.5557	400.0	1	3	201.99005	400.0	0	1	2	0.0	0.0	1	0.174	-0.001	-0.023	0.0	11.0
5555.5557	400.0	1	3	201.99005	400.0	0	1	2	0.0	0.0	1	0.174	0.0	0.006	0.0	11.0
5555.5557	400.0	1	3	201.99005	400.0	0	1	2	0.0	0.0	1	0.174	0.004	0.677	0.757	11.0
5555.5557	400.0	1	3	201.99005	400.0	0	1	2	0.0	0.0	1	0.174	0.009	0.733	0.757	11.0
5555.5557	400.0	1	3	201.99005	400.0	0	1	2	0.0	0.0	1	0.175	0.019	1.412	1.413	11.0
5555.5557	400.0	1	3	201.99005	400.0	0	1	2	0.0	0.0	1	0.175	0.031	1.721	1.706	11.0
5555.5557	400.0	1	3	201.99005	400.0	0	1	2	0.0	0.0	1	0.175	0.043	1.719	1.706	11.0
5555.5557	400.0	1	3	201.99005	400.0	0	1	2	0.0	0.0	1	0.175	0.057	2.284	2.232	11.0
5555.5557	400.0	1	3	201.99005	400.0	0	1	2	0.0	0.0	1	0.176	0.071	2.425	2.467	11.0
5555.5557	400.0	1	3	201.99005	400.0	0	1	2	0.0	0.0	1	0.176	0.085	2.454	2.467	11.0
5555.5557	400.0	1	3	201.99005	400.0	0	1	2	0.0	0.0	1	0.176	0.1	2.909	2.889	11.0
5555.5557	400.0	1	3	201.99005	400.0	0	1	2	0.0	0.0	1	0.177	0.114	2.889	2.889	11.0
5555.5557	400.0	1	3	201.99005	400.0	0	1	2	0.0	0.0	1	0.177	0.127	3.121	3.079	11.0
5555.5557	400.0	1	3	201.99005	400.0	0	1	2	0.0	0.0	1	0.177	0.143	3.432	3.417	11.0
5555.5557	400.0	1	3	201.99005	400.0	0	1	2	0.0	0.0	1	0.178	0.156	3.349	3.417	11.0
5555.5557	400.0	1	3	201.99005	400.0	0	1	2	0.0	0.0	1	0.178	0.17	3.53	3.569	11.0
5555.5557	400.0	1	3	201.99005	400.0	0	1	2	0.0	0.0	1	0.178	0.184	3.775	3.84	11.0
5555.5557	400.0	1	3	201.99005	400.0	0	1	2	0.0	0.0	1	0.179	0.196	3.854	3.84	11.0
5555.5557	400.0	1	3	201.99005	400.0	0	1	2	0.0	0.0	1	0.179	0.209	4.055	4.075	11.0
5555.5557	400.0	1	3	201.99005	400.0	0	1	2	0.0	0.0	1	0.179	0.221	4.046	4.075	11.0
5555.5557	400.0	1	3	201.99005	400.0	0	1	2	0.0	0.0	1	0.179	0.233	4.173	4.181	11.0
5555.5557	400.0	1	3	201.99005	400.0	0	1	2	0.0	0.0	1	0.18	0.247	4.361	4.369	11.0
5555.5557	400.0	1	3	201.99005	400.0	0	1	2	0.0	0.0	1	0.18	0.259	4.363	4.369	11.0
5555.5557	400.0	1	3	201.99005	400.0	0	1	2	0.0	0.0	1	0.18	0.27	4.522	4.453	11.0
5555.5557	400.0	1	3	201.99005	400.0	0	1	2	0.0	0.0	1	0.18	0.282	4.702	4.604	11.0
5555.5557	400.0	1	3	201.99005	400.0	0	1	2	0.0	0.0	1	0.18	0.292	4.61	4.604	11.0
5555.5557	400.0	1	3	201.99005	400.0	0	1	2	0.0	0.0	1	0.18	0.302	4.644	4.673	11.0
5555.5557	400.0	1	3	201.99005	400.0	0	1	2	0.0	0.0	1	0.181	0.31	4.795	4.673	11.0
5555.5557	400.0	1	3	201.99005	400.0	0	1	2	0.0	0.0	1	0.181	0.319	4.843	4.794	11.0
5555.5557	400.0	1	3	201.99005	400.0	0	1	2	0.0	0.0	1	0.181	0.328	4.899	4.898	11.0
5555.5557	400.0	1	3	201.99005	400.0	0	1	2	0.0	0.0	1	0.181	0.336	4.896	4.898	11.0
5555.5557	400.0	1	3	201.99005	400.0	0	1	2	0.0	0.0	1	0.181	0.344	4.913	4.945	11.0
5555.5557	400.0	1	3	201.99005	400.0	0	1	2	0.0	0.0	1	0.181	0.35	4.909	4.989	11.0
5555.5557	400.0	1	3	201.99005	400.0	0	1	2	0.0	0.0	1	0.182	0.356	5.012	4.989	11.0
5555.5557	400.0	1	3	201.99005	400.0	0	1	2	0.0	0.0	1	0.182	0.362	5.062	5.068	11.0
5555.5557	400.0	1	3	201.99005	400.0	0	1	2	0.0	0.0	1	0.182	0.366	4.813	5.068	11.0
5555.5557	400.0	1	3	201.99005	400.0	0	1	2	0.0	0.0	1	0.182	0.372	5.204	5.134	11.0
5555.5557	400.0	1	3	201.99005	400.0	0	1	2	0.0	0.0	1	0.182	0.378	5.2	5.165	11.0
5555.5557	400.0	1	3	201.99005	400.0	0	1	2	0.0	0.0	1	0.182	0.383	5.171	5.165	11.0
5555.5557	400.0	1	3	201.99005	400.0	0	1	2	0.0	0.0	1	0.182	0.387	5.23	5.218	11.0
5555.5557	400.0	1	3	201.99005	400.0	0	1	2	0.0	0.0	1	0.182	0.391	5.182	5.244	11.0
5555.5557	400.0	1	3	201.99005	400.0	0	1	2	0.0	0.0	1	0.182	0.395	5.267	5.244	11.0
5555.5557	400.0	1	3	201.99005	400.0	0	1	2	0.0	0.0	1	0.183	0.399	5.306	5.287	11.0
5555.5557	400.0	1	3	201.99005	400.0	0	1	2	0.0	0.0	1	0.183	0.403	5.349	5.287	11.0
5555.5557	400.0	1	3	201.99005	400.0	0	1	2	0.0	0.0	1	0.183	0.405	5.287	5.325	11.0
5555.5557	400.0	1	3	201.99005	400.0	0	1	2	0.0	0.0	1	0.183	0.408	5.203	5.34	11.0
5555.5557	400.0	1	3	201.99005	400.0	0	1	2	0.0	0.0	1	0.183	0.411	5.258	5.34	11.0
5555.5557	400.0	1	3	201.99005	400.0	0	1	2	0.0	0.0	1	0.184	0.415	5.36	5.371	11.0
5555.5557	400.0	1	3	201.99005	400.0	0	1	2	0.0	0.0	1	0.184	0.419	5.372	5.385	11.0
5555.5557	400.0	1	3	201.99005	400.0	0	1	2	0.0	0.0	1	0.184	0.422	5.385	5.385	11.0
5555.5557	400.0	1	3	201.99005	400.0	0	1	2	0.0	0.0	1	0.184	0.424	5.427	5.409	11.0
5555.5557	400.0	1	3	201.99005	400.0	0	1	2	0.0	0.0	1	0.184	0.426	5.385	5.409	11.0
5555.5557	400.0	1	3	201.99005	400.0	0	1	2	0.0	0.0	1	0.185	0.428	5.418	5.419	11.0
5555.5557	400.0	1	3	201.99005	400.0	0	1	2	0.0	0.0	1	0.185	0.43	5.416	5.438	11.0
5555.5557	400.0	1	3	201.99005	400.0	0	1	2	0.0	0.0	1	0.185	0.432	5.383	5.438	11.0
5555.5557	400.0	1	3	201.99005	400.0	0	1	2	0.0	0.0	1	0.186	0.434	5.453	5.448	11.0
5555.5557	400.0	1	3	201.99005	400.0	0	1	2	0.0	0.0	1	0.186	0.436	5.41	5.464	11.0
5555.5557	400.0	1	3	201.99005	400.0	0	1	2	0.0	0.0	1	0.187	0.438	5.493	5.464	11.0
5555.5557	400.0	1	3	201.99005	400.0	0	1	2	0.0	0.0	1	0.187	0.44	5.431	5.476	11.0
5555.5557	400.0	1	3	201.99005	400.0	0	1	2	0.0	0.0	1	0.188	0.441	5.467	5.476	11.0
5555.5557	400.0	1	3	201.99005	400.0	0	1	2	0.0	0.0	1	0.189	0.441	5.461	5.483	11.0
5555.5557	400.0	1	3	201.99005	400.0	0	1	2	0.0	0.0	1	0.19	0.441	5.48	5.493	11.0
5555.5557	400.0	1	3	201.99005	400.0	0	1	2	0.0	0.0	1	0.191	0.441	5.477	5.493	11.0
5555.5557	400.0	1	3	201.99005	400.0	0	1	2	0.0	0.0	1	0.192	0.441	5.495	5.498	11.0
5555.5557	400.0	1	3	201.99005	400.0	0	1	2	0.0	0.0	1	0.193	0.441	5.553	5.508	11.0
5555.5557	400.0	1	3	201.99005	400.0	0	1	2	0.0	0.0	1	0.194	0.441	5.462	5.508	11.0
5555.5557	400.0	1	3	201.99005	400.0	0	1	2	0.0	0.0	1	0.196	0.442	5.607	5.514	11.0
5555.5557	400.0	1	3	201.99005	400.0	0	1	2	0.0	0.0	1	0.197	0.443	5.664	5.514	11.0
5555.5557	400.0	1	3	201.99005	400.0	0	1	2	0.0	0.0	1	0.198	0.443	5.528	5.517	11.0
5555.5557	400.0	1	3	201.99005	400.0	0	1	2	0.0	0.0	1	0.199	0.444	5.57	5.524	11.0
5555.5557	400.0	1	3	201.99005	400.0	0	1	2	0.0	0.0	1	0.201	0.443	5.256	5.524	11.0
5555.5557	400.0	1	3	201.99005	400.0	0	1	2	0.0	0.0	1	0.203	0.443	5.499	5.527	11.0
5555.5557	400.0	1	3	201.99005	400.0	0	1	2	0.0	0.0	1	0.204	0.444	5.593	5.531	11.0
5555.5557	400.0	1	3	201.99005	400.0	0	1	2	0.0	0.0	1	0.206	0.445	5.594	5.531	11.0
5555.5557	400.0	1	3	201.99005	400.0	0	1	2	0.0	0.0	1	0.207	0.447	5.838	5.533	11.0
5555.5557	400.0	1	3	201.99005	400.0	0	1	2	0.0	0.0	1	0.209	0.447	5.51	5.533	11.0
5555.5557	400.0	1	3	201.99005	400.0	0	1	2	0.0	0.0	1	0.21	0.448	5.525	5.537	11.0
5555.5557	400.0	1	3	201.99005	400.0	0	1	2	0.0	0.0	1	0.212	0.449	5.563	5.54	11.0
5555.5557	400.0	1	3	201.99005	400.0	0	1	2	0.0	0.0	1	0.214	0.449	5.548	5.54	11.0
5555.5557	400.0	1	3	201.99005	400.0	0	1	2	0.0	0.0	1	0.216	0.451	5.581	5.543	11.0
5555.5557	400.0	1	3	201.99005	400.0	0	1	2	0.0	0.0	1	0.217	0.451	5.54	5.544	11.0
5555.5557	400.0	1	3	201.99005	400.0	0	1	2	0.0	0.0	1	0.219	0.452	5.578	5.544	11.0
5555.5557	400.0	1	3	201.99005	400.0	0	1	2	0.0	0.0	1	0.22	0.452	5.535	5.547	111.0
5555.5557	400.0	1	3	201.99005	400.0	0	1	2	0.0	0.0	1	0.222	0.453	5.494	5.547	111.0
5555.5557	400.0	1	3	201.99005	400.0	0	1	2	0.0	0.0	1	0.223	0.454	5.569	5.548	111.0
5555.5557	400.0	1	3	201.99005	400.0	0	1	2	0.0	0.0	1	0.225	0.455	5.507	5.549	111.0
5555.5557	400.0	1	3	201.99005	400.0	0	1	2	0.0	0.0	1	0.227	0.457	5.571	5.549	111.0
5555.5557	400.0	1	3	201.99005	400.0	0	1	2	0.0	0.0	1	0.228	0.458	5.533	5.55	111.0
5555.5557	400.0	1	3	201.99005	400.0	0	1	2	0.0	0.0	1	0.229	0.459	5.54	5.551	111.0
5555.5557	400.0	1	3	201.99005	400.0	0	1	2	0.0	0.0	1	0.231	0.46	5.551	5.551	111.0
5555.5557	400.0	1	3	201.99005	400.0	0	1	2	0.0	0.0	1	0.232	0.46	5.554	5.553	111.0
5555.5557	400.0	1	3	201.99005	400.0	0	1	2	0.0	0.0	1	0.233	0.46	5.508	5.553	111.0
5555.5557	400.0	1	3	201.99005	400.0	0	1	2	0.0	0.0	1	0.233	0.46	5.511	5.553	111.0
5555.5557	400.0	1	3	201.99005	400.0	0	1	2	0.0	0.0	1	0.234	0.46	5.506	5.554	111.0
5555.5557	400.0	1	3	201.99005	400.0	0	1	2	0.0	0.0	1	0.235	0.461	5.57	5.554	111.0
5555.5557	400.0	1	3	201.99005	400.0	0	1	2	0.0	0.0	1	0.235	0.46	5.507	5.555	111.0
5555.5557	400.0	1	3	201.99005	400.0	0	1	2	0.0	0.0	1	0.236	0.46	5.54	5.556	111.0
5555.5557	400.0	1	3	201.99005	400.0	0	1	2	0.0	0.0	1	0.236	0.461	5.575	5.556	111.0
5555.5557	400.0	1	3	201.99005	400.0	0	1	2	0.0	0.0	1	0.237	0.461	5.582	5.556	111.0
5555.5557	400.0	1	3	201.99005	400.0	0	1	2	0.0	0.0	1	0.237	0.461	5.58	5.556	111.0
5555.5557	400.0	1	3	201.99005	400.0	0	1	2	0.0	0.0	1	0.237	0.46	5.488	5.557	111.0
5555.5557	400.0	1	3	201.99005	400.0	0	1	2	0.0	0.0	1	0.237	0.46	5.358	5.557	111.0
5555.5557	400.0	1	3	201.99005	400.0	0	1	2	0.0	0.0	1	0.238	0.461	5.577	5.557	111.0
5555.5557	400.0	1	3	201.99005	400.0	0	1	2	0.0	0.0	1	0.238	0.46	5.542	5.559	111.0
5555.5557	400.0	1	3	201.99005	400.0	0	1	2	0.0	0.0	1	0.238	0.46	5.527	5.559	111.0
5555.5557	400.0	1	3	201.99005	400.0	0	1	2	0.0	0.0	1	0.238	0.461	5.57	5.559	111.0
5555.5557	400.0	1	3	201.99005	400.0	0	1	2	0.0	0.0	1	0.238	0.46	5.512	5.559	111.0
5555.5557	400.0	1	3	201.99005	400.0	0	1	2	0.0	0.0	1	0.238	0.461	5.624	5.559	111.0
5555.5557	400.0	1	3	201.99005	400.0	0	1	2	0.0	0.0	1	0.238	0.461	5.615	5.56	111.0
5555.5557	400.0	1	3	201.99005	400.0	0	1	2	0.0	0.0	1	0.237	0.46	5.542	5.56	111.0
5555.5557	400.0	1	3	201.99005	400.0	0	1	2	0.0	0.0	1	0.237	0.461	5.565	5.56	111.0
5555.5557	400.0	1	3	201.99005	400.0	0	1	2	0.0	0.0	1	0.237	0.46	5.55	5.56	111.0
5555.5557	400.0	1	3	201.99005	400.0	0	1	2	0.0	0.0	1	0.237	0.461	5.557	5.561	111.0
5555.5557	400.0	1	3	201.99005	400.0	0	1	2	0.0	0.0	1	0.237	0.461	5.592	5.561	111.0
5555.5557	400.0	1	3	201.99005	400.0	0	1	2	0.0	0.0	1	0.237	0.461	5.584	5.561	111.0
5555.5557	400.0	1	3	201.99005	400.0	0	1	2	0.0	0.0	1	0.237	0.46	5.484	5.561	111.0
5555.5557	400.0	1	3	201.99005	400.0	0	1	2	0.0	0.0	1	0.237	0.461	5.672	5.561	111.0
5555.5557	400.0	1	3	201.99005	400.0	0	1	2	0.0	0.0	1	0.237	0.461	5.611	5.561	111.0
5555.5557	400.0	1	3	201.99005	400.0	0	1	2	0.0	0.0	1	0.237	0.46	5.477	5.561	111.0
5555.5557	400.0	1	3	201.99005	400.0	0	1	2	0.0	0.0	1	0.237	0.46	5.542	5.561	111.0
5555.5557	400.0	1	3	201.99005	400.0	0	1	2	0.0	0.0	1	0.237	0.46	5.526	5.561	111.0
5555.5557	400.0	1	3	201.99005	400.0	0	1	2	0.0	0.0	1	0.237	0.46	5.5	5.561	111.0
5555.5557	400.0	1	3	201.99005	400.0	0	1	2	0.0	0.0	1	0.237	0.46	5.48	5.561	111.0
5555.5557	400.0	1	3	201.99005	400.0	0	1	2	0.0	0.0	1	0.237	0.461	5.588	5.561	111.0
5555.5557	400.0	1	3	201.99005	400.0	0	1	2	0.0	0.0	1	0.237	0.461	5.573	5.562	111.0
5555.5557	400.0	1	3	201.99005	400.0	0	1	2	0.0	0.0	1	0.238	0.461	5.635	5.562	111.0
5555.5557	400.0	1	3	201.99005	400.0	0	1	2	0.0	0.0	1	0.238	0.46	5.527	5.562	111.0
5555.5557	400.0	1	3	201.99005	400.0	0	1	2	0.0	0.0	1	0.238	0.461	5.597	5.562	111.0
5555.5557	400.0	1	3	201.99005	400.0	0	1	2	0.0	0.0	1	0.238	0.461	5.595	5.562	111.0
5555.5557	400.0	1	3	201.99005	400.0	1	1	2	0.0	0.0	1	0.238	0.46	5.505	5.562	111.0
5555.5557	400.0	1	3	201.99005	400.0	1	1	2	0.0	0.0	1	0.238	0.46	5.528	5.562	111.0
5555.5557	400.0	1	3	201.99005	400.0	1	1	2	0.0	0.0	1	0.238	0.461	5.571	5.562	111.0
5555.5557	400.0	1	3	201.99005	400.0	1	1	2	0.0	0.0	1	0.238	0.461	5.563	5.562	111.0
5555.5557	400.0	1	3	201.99005	400.0	1	1	2	0.0	0.0	1	0.238	0.461	5.65	5.562	111.0
5555.5557	400.0	1	3	201.99005	400.0	1	1	2	0.0	0.0	1	0.238	0.46	5.547	5.562	111.0
5555.5557	400.0	1	3	201.99005	400.0	1	1	2	0.0	0.0	1	0.238	0.46	5.536	5.562	111.0
5555.5557	400.0	1	3	201.99005	400.0	1	1	2	0.0	0.0	1	0.238	0.461	5.582	5.562	111.0
5555.5557	400.0	1	3	201.99005	400.0	1	1	2	0.0	0.0	1	0.238	0.46	5.537	5.562	111.0
5555.5557	400.0	1	3	201.99005	400.0	1	1	2	0.0	0.0	1	0.238	0.461	5.564	5.562	111.0
5555.5557	400.0	1	3	201.99005	400.0	1	1	2	0.0	0.0	1	0.238	0.46	5.491	5.562	111.0
5555.5557	400.0	1	3	201.99005	400.0	1	1	2	0.0	0.0	1	0.238	0.461	5.579	5.562	111.0
5555.5557	400.0	1	3	201.99005	400.0	1	1	2	0.0	0.0	1	0.238	0.46	5.552	5.562	111.0
5555.5557	400.0	1	3	201.99005	400.0	1	1	2	0.0	0.0	1	0.238	0.461	5.59	5.562	111.0
5555.5557	400.0	1	3	201.99005	400.0	1	1	2	0.0	0.0	1	0.238	0.46	5.476	5.562	111.0
5555.5557	400.0	1	3	201.99005	400.0	1	1	2	0.0	0.0	1	0.238	0.461	5.729	5.562	111.0
5555.5557	400.0	1	3	201.99005	400.0	1	1	2	0.0	0.0	1	0.238	0.46	5.547	5.562	111.0
5555.5557	400.0	1	3	201.99005	400.0	1	1	2	0.0	0.0	1	0.238	0.461	5.591	5.562	111.0
5555.5557	400.0	1	3	201.99005	400.0	1	1	2	0.0	0.0	1	0.238	0.46	5.519	5.562	111.0
5555.5557	400.0	1	3	201.99005	400.0	1	1	2	0.0	0.0	1	0.238	0.461	5.616	5.562	111.0
5555.5557	400.0	1	3	201.99005	400.0	1	1	2	0.0	0.0	1	0.238	0.461	5.62	5.562	111.0
5555.5557	400.0	1	3	201.99005	400.0	1	1	2	0.0	0.0	1	0.238	0.46	5.53	5.562	111.0
5555.5557	400.0	1	3	201.99005	400.0	1	1	2	0.0	0.0	1	0.238	0.46	5.556	5.562	111.0
5555.5557	400.0	1	3	201.99005	400.0	1	1	2	0.0	0.0	1	0.238	0.46	5.491	5.562	111.0
5555.5557	400.0	1	3	201.99005	400.0	1	1	2	0.0	0.0	1	0.238	0.46	5.489	5.562	111.0
5555.5557	400.0	1	3	201.99005	400.0	1	1	2	0.0	0.0	1	0.238	0.461	5.569	5.562	111.0
5555.5557	400.0	1	3	201.99005	400.0	1	1	2	0.0	0.0	1	0.238	0.461	5.64	5.562	111.0
5555.5557	400.0	1	3	201.99005	400.0	1	1	2	0.0	0.0	1	0.238	0.46	5.538	5.562	111.0
5555.5557	400.0	1	3	201.99005	400.0	1	1	2	0.0	0.0	1	0.238	0.46	5.376	5.562	111.0
5555.5557	400.0	1	3	201.99005	400.0	1	1	2	0.0	0.0	1	0.238	0.461	5.579	5.562	111.0
5555.5557	400.0	1	3	201.99005	400.0	1	1	2	0.0	0.0	1	0.238	0.461	5.563	5.562	111.0
5555.5557	400.0	1	3	201.99005	400.0	1	1	2	0.0	0.0	1	0.238	0.46	5.478	5.562	111.0
5555.5557	400.0	1	3	201.99005	400.0	1	1	2	0.0	0.0	1	0.238	0.461	5.629	5.562	111.0
5555.5557	400.0	1	3	201.99005	400.0	1	1	2	0.0	0.0	1	0.238	0.46	5.494	5.562	111.0
5555.5557	400.0	1	3	201.99005	400.0	1	1	2	0.0	0.0	1	0.238	0.461	5.609	5.562	111.0
5555.5557	400.0	1	3	201.99005	400.0	1	1	2	0.0	0.0	1	0.238	0.462	5.585	5.562	111.0
5555.5557	400.0	1	3	201.99005	400.0	1	1	2	0.0	0.0	1	0.238	0.461	5.537	5.562	111.0
5555.5557	400.0	1	3	201.99005	400.0	1	1	2	0.0	0.0	1	0.238	0.461	5.587	5.562	111.0
5555.5557	400.0	1	3	201.99005	400.0	1	1	2	0.0	0.0	1	0.238	0.461	5.564	5.562	111.0
5555.5557	400.0	1	3	201.99005	400.0	1	1	2	0.0	0.0	1	0.238	0.461	5.613	5.562	111.0
5555.5557	400.0	1	3	201.99005	400.0	1	1	2	0.0	0.0	1	0.238	0.46	5.521	5.562	111.0
5555.5557	400.0	1	3	201.99005	400.0	1	1	2	0.0	0.0	1	0.238	0.46	5.499	5.562	111.0
5555.5557	400.0	1	3	201.99005	400.0	1	1	2	0.0	0.0	1	0.238	0.46	5.539	5.562	111.0
5555.5557	400.0	1	3	201.99005	400.0	1	1	2	0.0	0.0	1	0.238	0.46	5.537	5.562	111.0
5555.5557	400.0	1	3	201.99005	400.0	1	1	2	0.0	0.0	1	0.238	0.46	5.549	5.562	111.0
5555.5557	400.0	1	3	201.99005	400.0	1	1	2	0.0	0.0	1	0.238	0.461	5.578	5.562	111.0
5555.5557	400.0	1	3	201.99005	400.0	1	1	2	0.0	0.0	1	0.238	0.46	5.538	5.562	111.0
5555.5557	400.0	1	3	201.99005	400.0	1	1	2	0.0	0.0	1	0.238	0.46	5.556	5.562	111.0
5555.5557	400.0	1	3	201.99005	400.0	1	1	2	0.0	0.0	1	0.238	0.46	5.516	5.562	111.0
5555.5557	400.0	1	3	201.99005	400.0	1	1	2	0.0	0.0	1	0.238	0.461	5.608	5.562	111.0
5555.5557	400.0	1	3	201.99005	400.0	1	1	2	0.0	0.0	1	0.238	0.461	5.646	5.562	111.0
5555.5557	400.0	1	3	201.99005	400.0	1	1	2	0.0	0.0	1	0.238	0.461	5.659	5.562	111.0
5555.5557	400.0	1	3	201.99005	400.0	1	1	2	0.0	0.0	1	0.238	0.46	5.542	5.562	111.0
5555.5557	400.0	1	3	201.99005	400.0	1	1	2	0.0	0.0	1	0.238	0.46	5.468	5.562	111.0
5555.5557	400.0	1	3	201.99005	400.0	1	1	2	0.0	0.0	1	0.238	0.46	5.521	5.562	111.0
5555.5557	400.0	1	3	201.99005	400.0	1	1	2	0.0	0.0	1	0.238	0.461	5.566	5.562	111.0
5555.5557	400.0	1	3	201.99005	400.0	1	1	2	0.0	0.0	1	0.238	0.461	5.584	5.562	111.0
5555.5557	400.0	1	3	201.99005	400.0	1	1	2	0.0	0.0	1	0.238	0.461	5.579	5.562	111.0
5555.5557	400.0	1	3	201.99005	400.0	1	1	2	0.0	0.0	1	0.238	0.46	5.542	5.562	111.0
5555.5557	400.0	1	3	201.99005	400.0	1	1	2	0.0	0.0	1	0.238	0.46	5.429	5.562	111.0
5555.5557	400.0	1	3	201.99005	400.0	1	1	2	0.0	0.0	1	0.238	0.461	5.639	5.562	111.0
5555.5557	400.0	1	3	201.99005	400.0	1	1	2	0.0	0.0	1	0.238	0.461	5.632	5.562	111.0
5555.5557	400.0	1	3	201.99005	400.0	1	1	2	0.0	0.0	1	0.238	0.461	5.562	5.562	111.0
5555.5557	400.0	1	3	201.99005	400.0	1	1	2	0.0	0.0	1	0.238	0.461	5.574	5.562	111.0
5555.5557	400.0	1	3	201.99005	400.0	1	1	2	0.0	0.0	1	0.238	0.461	5.646	5.562	111.0
5555.5557	400.0	1	3	201.99005	400.0	1	1	2	0.0	0.0	1	0.238	0.46	5.503	5.562	111.0
5555.5557	400.0	1	3	201.99005	400.0	1	1	2	0.0	0.0	1	0.238	0.461	5.575	5.562	111.0
5555.5557	400.0	1	3	201.99005	400.0	1	1	2	0.0	0.0	1	0.238	0.461	5.578	5.562	111.0
5555.5557	400.0	1	3	201.99005	400.0	1	1	2	0.0	0.0	1	0.238	0.46	5.547	5.562	111.0
5555.5557	400.0	1	3	201.99005	400.0	1	1	2	0.0	0.0	1	0.238	0.461	5.558	5.562	111.0
5555.5557	400.0	1	3	201.99005	400.0	1	1	2	0.0	0.0	1	0.238	0.461	5.662	5.562	111.0
5555.5557	400.0	1	3	201.99005	400.0	1	1	2	0.0	0.0	1	0.238	0.461	5.585	5.562	111.0
5555.5557	400.0	1	3	201.99005	400.0	1	1	2	0.0	0.0	1	0.238	0.461	5.566	5.562	111.0
5555.5557	400.0	1	3	201.99005	400.0	1	1	2	0.0	0.0	1	0.238	0.46	5.554	5.562	111.0
5555.5557	400.0	1	3	201.99005	400.0	1	1	2	0.0	0.0	1	0.238	0.46	5.547	5.562	111.0
0.0	0.0	1	3	201.99005	400.0	1	1	2	0.0	0.0	0	0.238	0.46	5.519	5.562	111.0
0.0	0.0	1	3	201.99005	400.0	1	1	2	0.0	0.0	0	0.238	0.461	5.572	5.562	111.0
0.0	0.0	1	3	201.99005	400.0	1	1	2	0.0	0.0	0	0.237	0.46	5.469	5.562	111.0
0.0	0.0	1	3	201.99005	400.0	1	1	2	0.0	0.0	0	0.237	0.461	5.561	5.562	111.0
0.0	0.0	1	3	201.99005	400.0	1	1	2	0.0	0.0	0	0.237	0.458	4.997	4.803	111.0
0.0	0.0	1	3	201.99005	400.0	1	1	2	0.0	0.0	0	0.237	0.453	4.845	4.803	111.0
0.0	0.0	1	3	201.99005	400.0	1	1	2	0.0	0.0	0	0.237	0.445	4.485	4.463	111.0
0.0	0.0	1	3	201.99005	400.0	1	1	2	0.0	0.0	0	0.237	0.437	4.457	4.463	111.0
0.0	0.0	1	3	201.99005	400.0	1	1	2	0.0	0.0	0	0.237	0.427	3.878	3.854	111.0
0.0	0.0	1	3	201.99005	400.0	1	1	2	0.0	0.0	0	0.236	0.412	3.334	3.328	111.0
0.0	0.0	1	3	201.99005	400.0	1	1	2	0.0	0.0	0	0.236	0.398	3.343	3.328	111.0
0.0	0.0	1	3	201.99005	400.0	1	1	2	0.0	0.0	0	0.236	0.384	3.101	3.093	111.0
0.0	0.0	1	3	201.99005	400.0	1	1	2	0.0	0.0	0	0.236	0.37	2.733	2.671	111.0
0.0	0.0	1	3	201.99005	400.0	1	1	2	0.0	0.0	0	0.235	0.355	2.716	2.671	111.0
0.0	0.0	1	3	201.99005	400.0	1	1	2	0.0	0.0	0	0.235	0.34	2.506	2.482	111.0
0.0	0.0	1	3	201.99005	400.0	1	1	2	0.0	0.0	0	0.235	0.328	2.484	2.482	111.0
0.0	0.0	1	3	201.99005	400.0	1	1	2	0.0	0.0	0	0.235	0.313	2.043	2.143	111.0
0.0	0.0	1	3	201.99005	400.0	1	1	2	0.0	0.0	0	0.234	0.298	1.982	1.992	111.0
0.0	0.0	1	3	201.99005	400.0	1	1	2	0.0	0.0	0	0.234	0.286	1.966	1.992	111.0
0.0	0.0	1	3	201.99005	400.0	1	1	2	0.0	0.0	0	0.234	0.272	1.764	1.72	111.0
0.0	0.0	1	3	201.99005	400.0	1	1	2	0.0	0.0	0	0.234	0.258	1.621	1.599	111.0
0.0	0.0	1	3	201.99005	400.0	1	1	2	0.0	0.0	0	0.233	0.246	1.623	1.599	111.0
0.0	0.0	1	3	201.99005	400.0	1	1	2	0.0	0.0	0	0.233	0.233	1.376	1.381	111.0
0.0	0.0	1	3	201.99005	400.0	1	1	2	0.0	0.0	0	0.233	0.221	1.397	1.381	111.0
0.0	0.0	1	3	201.99005	400.0	1	1	2	0.0	0.0	0	0.233	0.21	1.251	1.191	111.0
0.0	0.0	1	3	201.99005	400.0	1	1	2	0.0	0.0	0	0.232	0.198	1.045	1.107	111.0
0.0	0.0	1	3	201.99005	400.0	1	1	2	0.0	0.0	0	0.232	0.188	1.106	1.107	111.0
0.0	0.0	1	3	201.99005	400.0	1	1	2	0.0	0.0	0	0.232	0.177	1.023	0.956	111.0
0.0	0.0	1	3	201.99005	400.0	1	1	2	0.0	0.0	0	0.232	0.167	0.898	0.888	111.0
0.0	0.0	1	3	201.99005	400.0	1	1	2	0.0	0.0	0	0.231	0.157	0.897	0.888	111.0
0.0	0.0	1	3	201.99005	400.0	1	1	2	0.0	0.0	0	0.231	0.149	0.759	0.767	111.0
0.0	0.0	1	3	201.99005	400.0	1	1	2	0.0	0.0	0	0.23	0.139	0.728	0.767	111.0
0.0	0.0	1	3	201.99005	400.0	1	1	2	0.0	0.0	0	0.23	0.131	0.713	0.712	111.0
0.0	0.0	1	3	201.99005	400.0	1	1	2	0.0	0.0	0	0.229	0.123	0.641	0.615	11.0
0.0	0.0	1	3	201.99005	400.0	1	1	2	0.0	0.0	0	0.228	0.116	0.594	0.615	11.0
0.0	0.0	1	3	201.99005	400.0	1	1	2	0.0	0.0	0	0.227	0.11	0.532	0.531	11.0
0.0	0.0	1	3	201.99005	400.0	1	1	2	0.0	0.0	0	0.226	0.103	0.501	0.493	11.0
0.0	0.0	1	3	201.99005	400.0	1	1	2	0.0	0.0	0	0.225	0.098	0.497	0.493	11.0
0.0	0.0	1	3	201.99005	400.0	1	1	2	0.0	0.0	0	0.224	0.092	0.428	0.426	11.0
0.0	0.0	1	3	201.99005	400.0	1	1	2	0.0	0.0	0	0.222	0.086	0.432	0.426	11.0
0.0	0.0	1	3	201.99005	400.0	1	1	2	0.0	0.0	0	0.221	0.08	0.383	0.396	11.0
0.0	0.0	1	3	201.99005	400.0	1	1	2	0.0	0.0	0	0.22	0.076	0.37	0.341	11.0
0.0	0.0	1	3	201.99005	400.0	1	1	2	0.0	0.0	0	0.219	0.072	0.352	0.341	11.0
0.0	0.0	1	3	201.99005	400.0	1	1	2	0.0	0.0	0	0.217	0.067	0.329	0.317	11.0
0.0	0.0	1	3	201.99005	400.0	1	1	2	0.0	0.0	0	0.216	0.063	0.341	0.274	11.0
0.0	0.0	1	3	201.99005	400.0	1	1	2	0.0	0.0	0	0.214	0.059	0.28	0.274	11.0
0.0	0.0	1	3	201.99005	400.0	1	1	2	0.0	0.0	0	0.213	0.056	0.241	0.236	11.0
0.0	0.0	1	3	201.99005	400.0	1	1	2	0.0	0.0	0	0.211	0.052	0.232	0.236	11.0
0.0	0.0	1	3	201.99005	400.0	1	1	2	0.0	0.0	0	0.209	0.048	0.238	0.219	11.0
0.0	0.0	1	3	201.99005	400.0	1	1	2	0.0	0.0	0	0.208	0.044	0.195	0.189	11.0
0.0	0.0	1	3	201.99005	400.0	1	1	2	0.0	0.0	0	0.206	0.041	0.467	0.189	11.0
0.0	0.0	1	3	201.99005	400.0	1	1	2	0.0	0.0	0	0.204	0.038	0.17	0.176	11.0
0.0	0.0	1	3	201.99005	400.0	1	1	2	0.0	0.0	0	0.202	0.036	0.141	0.152	11.0
0.0	0.0	1	3	201.99005	400.0	1	1	2	0.0	0.0	0	0.2	0.034	0.165	0.152	11.0
0.0	0.0	1	3	201.99005	400.0	1	1	2	0.0	0.0	0	0.198	0.032	0.152	0.141	11.0
0.0	0.0	1	3	201.99005	400.0	1	1	2	0.0	0.0	0	0.196	0.03	0.145	0.141	11.0
0.0	0.0	1	3	201.99005	400.0	1	1	2	0.0	0.0	0	0.194	0.028	0.11	0.121	11.0
0.0	0.0	1	3	201.99005	400.0	1	1	2	0.0	0.0	0	0.192	0.026	0.229	0.113	11.0
0.0	0.0	1	3	201.99005	400.0	1	1	2	0.0	0.0	0	0.19	0.024	0.104	0.113	11.0
0.0	0.0	1	3	201.99005	400.0	1	1	2	0.0	0.0	0	0.188	0.022	0.078	0.097	11.0
0.0	0.0	1	3	201.99005	400.0	1	1	2	0.0	0.0	0	0.186	0.02	0.082	0.084	11.0
0.0	0.0	1	3	201.99005	400.0	1	1	2	0.0	0.0	0	0.184	0.02	0.028	0.084	11.0
0.0	0.0	1	3	201.99005	400.0	1	1	2	0.0	0.0	0	0.183	0.02	0.09	0.078	11.0
0.0	0.0	1	3	201.99005	400.0	1	1	2	0.0	0.0	0	0.182	0.02	0.081	0.078	11.0
0.0	0.0	1	3	201.99005	400.0	1	1	2	0.0	0.0	0	0.18	0.02	0.069	0.067	11.0
0.0	0.0	1	3	201.99005	400.0	1	1	2	0.0	0.0	0	0.179	0.02	0.049	0.062	11.0
0.0	0.0	1	3	201.99005	400.0	1	1	2	0.0	0.0	0	0.178	0.02	0.061	0.062	11.0
0.0	0.0	1	3	201.99005	400.0	1	1	2	0.0	0.0	0	0.177	0.02	0.079	0.053	11.0
0.0	0.0	1	3	201.99005	400.0	1	1	2	0.0	0.0	0	0.176	0.02	0.003	0.046	11.0
0.0	0.0	1	3	201.99005	400.0	1	1	2	0.0	0.0	0	0.175	0.02	0.066	0.046	11.0
0.0	0.0	1	3	201.99005	400.0	1	1	2	0.0	0.0	0	0.175	0.02	0.04	0.043	11.0
0.0	0.0	1	3	201.99005	400.0	1	1	2	0.0	0.0	0	0.174	0.02	0.235	0.043	11.0
0.0	0.0	1	3	201.99005	400.0	1	1	2	0.0	0.0	0	0.174	0.02	0.031	0.037	11.0
0.0	0.0	1	3	201.99005	400.0	1	1	2	0.0	0.0	0	0.173	0.019	0.038	0.034	11.0
0.0	0.0	1	3	201.99005	400.0	1	1	2	0.0	0.0	0	0.173	0.019	0.032	0.034	11.0
0.0	0.0	1	3	201.99005	400.0	1	1	2	0.0	0.0	0	0.173	0.019	0.029	0.029	11.0
0.0	0.0	1	3	201.99005	400.0	1	1	2	0.0	0.0	0	0.172	0.019	0.005	0.027	11.0
0.0	0.0	1	3	201.99005	400.0	1	1	2	0.0	0.0	0	0.172	0.019	0.036	0.027	11.0
0.0	0.0	1	3	201.99005	400.0	1	1	2	0.0	0.0	0	0.172	0.019	0.037	0.023	11.0
0.0	0.0	1	3	201.99005	400.0	1	1	2	0.0	0.0	0	0.172	0.019	0.043	0.023	11.0
0.0	0.0	1	3	201.99005	400.0	1	1	2	0.0	0.0	0	0.172	0.019	0.037	0.02	11.0
0.0	0.0	1	3	201.99005	400.0	1	1	2	0.0	0.0	0	0.172	0.019	-0.002	0.018	11.0
0.0	0.0	1	3	201.99005	400.0	1	1	2	0.0	0.0	0	0.172	0.018	0.024	0.018	11.0
0.0	0.0	1	3	201.99005	400.0	1	1	2	0.0	0.0	0	0.172	0.018	0.017	0.015	11.0
0.0	0.0	1	3	201.99005	400.0	1	1	2	0.0	0.0	0	0.172	0.018	0.024	0.014	11.0
0.0	0.0	1	3	201.99005	400.0	1	1	2	0.0	0.0	0	0.172	0.018	0.019	0.014	11.0
0.0	0.0	1	3	201.99005	400.0	1	1	2	0.0	0.0	0	0.172	0.018	-0.008	0.012	11.0
0.0	0.0	1	3	201.99005	400.0	1	1	2	0.0	0.0	0	0.172	0.017	0.017	0.012	11.0
0.0	0.0	1	3	201.99005	400.0	1	1	2	0.0	0.0	0	0.172	0.017	0.03	0.011	11.0
0.0	0.0	1	3	201.99005	400.0	1	1	2	0.0	0.0	0	0.172	0.017	0.024	0.009	11.0
0.0	0.0	1	3	201.99005	400.0	1	1	2	0.0	0.0	0	0.172	0.017	0.024	0.009	11.0
0.0	0.0	1	3	201.99005	400.0	1	1	2	0.0	0.0	0	0.172	0.017	0.003	0.009	11.0
0.0	0.0	1	3	201.99005	400.0	1	1	2	0.0	0.0	0	0.172	0.017	0.03	0.007	11.0
0.0	0.0	1	3	201.99005	400.0	1	1	2	0.0	0.0	0	0.172	0.017	0.023	0.007	11.0
0.0	0.0	1	3	201.99005	400.0	1	1	2	0.0	0.0	0	0.172	0.017	-0.002	0.006	11.0
0.0	0.0	1	3	201.99005	400.0	1	1	2	0.0	0.0	0	0.172	0.017	0.009	0.006	11.0
0.0	0.0	1	3	201.99005	400.0	1	1	2	0.0	0.0	0	0.172	0.017	0.031	0.006	11.0
0.0	0.0	1	3	201.99005	400.0	1	1	2	0.0	0.0	0	0.172	0.017	-0.001	0.005	11.0
0.0	0.0	1	3	201.99005	400.0	1	1	2	0.0	0.0	0	0.172	0.016	-0.026	0.005	11.0
0.0	0.0	1	3	201.99005	400.0	1	1	2	0.0	0.0	0	0.172	0.016	0.035	0.004	11.0
0.0	0.0	1	3	201.99005	400.0	1	1	2	0.0	0.0	0	0.172	0.015	-0.024	0.003	11.0
0.0	0.0	1	3	201.99005	400.0	1	1	2	0.0	0.0	0	0.172	0.015	0.009	0.003	11.0
0.0	0.0	1	3	201.99005	400.0	1	1	2	0.0	0.0	0	0.172	0.015	0.016	0.003	11.0
0.0	0.0	1	3	201.99005	400.0	1	1	2	0.0	0.0	0	0.172	0.015	0.024	0.003	11.0
0.0	0.0	1	3	201.99005	400.0	1	1	2	0.0	0.0	0	0.172	0.015	0.01	0.002	11.0
0.0	0.0	1	3	201.99005	400.0	1	1	2	0.0	0.0	0	0.172	0.014	-0.049	0.002	11.0
0.0	0.0	1	3	201.99005	400.0	1	1	2	0.0	0.0	0	0.172	0.014	0.017	0.002	11.0
0.0	0.0	1	3	201.99005	400.0	1	1	2	0.0	0.0	0	0.172	0.014	-0.002	0.002	11.0
0.0	0.0	1	3	201.99005	400.0	1	1	2	0.0	0.0	0	0.172	0.014	0.003	0.001	11.0
0.0	0.0	1	3	201.99005	400.0	1	1	2	0.0	0.0	0	0.172	0.014	0.004	0.001	11.0
0.0	0.0	1	3	201.99005	400.0	1	1	2	0.0	0.0	0	0.172	0.014	0.017	0.001	11.0
0.0	0.0	1	3	201.99005	400.0	1	1	2	0.0	0.0	0	0.172	0.013	-0.035	0.001	11.0
0.0	0.0	1	3	201.99005	400.0	1	1	2	0.0	0.0	0	0.172	0.012	-0.015	0.001	11.0
0.0	0.0	1	3	201.99005	400.0	1	1	2	0.0	0.0	0	0.172	0.01	-0.016	0.001	11.0
0.0	0.0	1	3	201.99005	400.0	1	1	2	0.0	0.0	0	0.172	0.01	0.009	0.001	11.0
0.0	0.0	1	3	201.99005	400.0	1	1	2	0.0	0.0	0	0.172	0.01	-0.01	0.0	11.0
0.0	0.0	1	3	201.99005	400.0	1	1	2	0.0	0.0	0	0.172	0.009	0.009	0.0	11.0
0.0	0.0	1	3	201.99005	400.0	1	1	2	0.0	0.0	0	0.172	0.009	0.017	0.0	11.0
0.0	0.0	1	3	201.99005	400.0	1	1	2	0.0	0.0	0	0.172	0.008	0.01	0.0	11.0
0.0	0.0	1	3	201.99005	400.0	1	1	2	0.0	0.0	0	0.172	0.008	0.01	0.0	11.0
0.0	0.0	1	3	201.99005	400.0	1	1	2	0.0	0.0	0	0.172	0.007	-0.028	0.0	11.0
0.0	0.0	1	3	201.99005	400.0	1	1	2	0.0	0.0	0	0.172	0.007	0.016	0.0	11.0
0.0	0.0	1	3	201.99005	400.0	1	1	2	0.0	0.0	0	0.172	0.006	-0.02	0.0	11.0
0.0	0.0	1	3	201.99005	400.0	1	1	2	0.0	0.0	0	0.172	0.004	-0.015	0.0	11.0
0.0	0.0	1	3	201.99005	400.0	1	1	2	0.0	0.0	0	0.172	0.003	0.003	0.0	11.0
0.0	0.0	1	3	201.99005	400.0	1	1	2	0.0	0.0	0	0.172	0.003	-0.004	0.0	11.0
0.0	0.0	1	3	201.99005	400.0	1	1	2	0.0	0.0	0	0.172	0.002	-0.036	0.0	11.0
0.0	0.0	1	3	201.99005	400.0	1	1	2	0.0	0.0	0	0.172	0.002	-0.009	0.0	11.0
0.0	0.0	1	3	201.99005	400.0	1	1	2	0.0	0.0	0	0.172	0.002	0.248	0.0	11.0
0.0	0.0	1	3	201.99005	400.0	1	1	2	0.0	0.0	0	0.172	0.002	0.003	0.0	11.0
0.0	0.0	1	3	201.99005	400.0	1	1	2	0.0	0.0	0	0.172	0.001	-0.024	0.0	11.0
0.0	0.0	1	3	201.99005	400.0	1	1	2	0.0	0.0	0	0.172	0.001	-0.002	0.0	11.0
0.0	0.0	1	3	201.99005	400.0	1	1	2	0.0	0.0	0	0.172	0.001	-0.009	0.0	11.0
0.0	0.0	1	3	201.99005	400.0	1	1	2	0.0	0.0	0	0.172	0.001	0.008	0.0	11.0
0.0	0.0	1	3	201.99005	400.0	1	1	2	0.0	0.0	0	0.172	0.0	-0.023	0.0	11.0
0.0	0.0	1	3	201.99005	400.0	1	1	2	0.0	0.0	0	0.172	-0.001	-0.063	0.0	11.0
0.0	0.0	1	3	201.99005	400.0	1	1	2	0.0	0.0	0	0.172	0.0	0.015	0.0	11.0
0.0	0.0	1	3	201.99005	400.0	1	1	2	0.0	0.0	0	0.172	0.0	0.049	0.0	11.0
0.0	0.0	1	3	201.99005	400.0	1	1	2	0.0	0.0	0	0.172	0.0	-0.008	0.0	11.0
0.0	0.0	1	3	201.99005	400.0	1	1	2	0.0	0.0	0	0.172	-0.001	-0.021	0.0	11.0
0.0	0.0	1	3	201.99005	400.0	1	1	2	0.0	0.0	0	0.172	-0.001	-0.022	0.0	11.0
0.0	0.0	1	3	201.99005	400.0	1	1	2	0.0	0.0	0	0.172	0.0	0.038	0.0	11.0
0.0	0.0	1	3	201.99005	400.0	1	1	2	0.0	0.0	0	0.172	0.0	0.008	0.0	11.0
0.0	0.0	1	3	201.99005	400.0	1	1	2	0.0	0.0	0	0.172	-0.001	-0.028	0.0	11.0
0.0	0.0	1	3	201.99005	400.0	1	1	2	0.0	0.0	0	0.172	-0.001	-0.048	0.0	11.0
0.0	0.0	1	3	201.99005	400.0	1	1	2	0.0	0.0	0	0.172	-0.001	-0.021	0.0	11.0
0.0	0.0	1	3	201.99005	400.0	1	1	2	0.0	0.0	0	0.172	0.0	-0.008	0.0	11.0
0.0	0.0	1	3	201.99005	400.0	1	1	2	0.0	0.0	0	0.172	0.0	0.045	0.0	11.0
0.0	0.0	1	3	201.99005	400.0	1	1	2	0.0	0.0	0	0.172	0.0	-0.01	0.0	11.0
0.0	0.0	1	3	201.99005	400.0	1	1	2	0.0	0.0	0	0.172	-0.001	-0.016	0.0	11.0
0.0	0.0	1	3	201.99005	400.0	1	1	2	0.0	0.0	0	0.172	0.0	0.039	0.0	11.0
0.0	0.0	1	3	201.99005	400.0	1	1	2	0.0	0.0	0	0.172	0.0	0.004	0.0	11.0
0.0	0.0	1	3	201.99005	400.0	1	1	2	0.0	0.0	0	0.172	0.0	0.002	0.0	11.0
0.0	0.0	1	3	201.99005	400.0	1	1	2	0.0	0.0	0	0.172	0.0	0.01	0.0	11.0
0.0	0.0	1	3	201.99005	400.0	1	1	2	0.0	0.0	0	0.172	0.0	0.003	0.0	11.0
0.0	0.0	1	3	201.99005	400.0	1	1	2	0.0	0.0	0	0.172	0.0	0.03	0.0	11.0
0.0	0.0	1	3	201.99005	400.0	1	1	2	0.0	0.0	0	0.172	-0.001	-0.119	0.0	11.0
0.0	0.0	1	3	201.99005	400.0	1	1	2	0.0	0.0	0	0.172	0.0	0.01	0.0	11.0
0.0	0.0	1	3	201.99005	400.0	1	1	2	0.0	0.0	0	0.172	0.0	0.089	0.0	11.0
0.0	0.0	1	3	201.99005	400.0	1	1	2	0.0	0.0	0	0.172	0.0	0.011	0.0	11.0
0.0	0.0	1	3	201.99005	400.0	1	1	2	0.0	0.0	0	0.172	0.0	-0.004	0.0	11.0
0.0	0.0	1	3	201.99005	400.0	1	1	2	0.0	0.0	0	0.173	0.0	0.024	0.0	11.0
0.0	0.0	1	3	201.99005	400.0	1	1	2	0.0	0.0	0	0.173	0.0	0.028	0.0	11.0
0.0	0.0	1	3	201.99005	400.0	1	1	2	0.0	0.0	0	0.173	-0.001	-0.014	0.0	11.0
0.0	0.0	1	3	201.99005	400.0	1	1	2	0.0	0.0	0	0.173	0.0	0.0	0.0	11.0
0.0	0.0	1	3	201.99005	400.0	1	1	2	0.0	0.0	0	0.173	0.0	0.008	0.0	11.0
0.0	0.0	1	3	201.99005	400.0	1	1	2	0.0	0.0	0	0.173	0.0	0.0	0.0	11.0
0.0	0.0	1	3	201.99005	400.0	1	1	2	0.0	0.0	0	0.173	0.0	0.012	0.0	11.0
0.0	0.0	1	3	201.99005	400.0	1	1	2	0.0	0.0	0	0.173	0.0	0.023	0.0	11.0
0.0	0.0	1	3	201.99005	400.0	1	1	2	0.0	0.0	0	0.173	0.0	-0.004	0.0	11.0
0.0	0.0	1	3	201.99005	400.0	1	1	2	0.0	0.0	0	0.173	-0.001	-0.027	0.0	11.0
0.0	0.0	1	3	201.99005	400.0	1	1	2	0.0	0.0	0	0.173	-0.001	-0.031	0.0	11.0
0.0	0.0	1	3	201.99005	400.0	1	1	2	0.0	0.0	0	0.173	0.0	0.01	0.0	11.0
0.0	0.0	1	3	201.99005	400.0	1	1	2	0.0	0.0	0	0.173	-0.001	-0.022	0.0	11.0
0.0	0.0	1	3	201.99005	400.0	1	1	2	0.0	0.0	0	0.173	0.0	0.036	0.0	11.0
0.0	0.0	1	3	201.99005	400.0	1	1	2	0.0	0.0	0	0.173	0.0	0.016	0.0	11.0
0.0	0.0	1	3	201.99005	400.0	1	1	2	0.0	0.0	0	0.173	0.0	0.023	0.0	11.0
0.0	0.0	1	3	201.99005	400.0	1	1	2	0.0	0.0	0	0.173	0.0	0.002	0.0	11.0
0.0	0.0	1	3	201.99005	400.0	1	1	2	0.0	0.0	0	0.173	0.0	0.017	0.0	11.0
0.0	0.0	1	3	201.99005	400.0	1	1	2	0.0	0.0	0	0.173	-0.001	-0.04	0.0	11.0
0.0	0.0	1	3	201.99005	400.0	1	1	2	0.0	0.0	0	0.173	0.0	0.176	0.0	11.0
0.0	0.0	1	3	201.99005	400.0	1	1	2	0.0	0.0	0	0.173	0.0	0.03	0.0	11.0
0.0	0.0	1	3	201.99005	400.0	1	1	2	0.0	0.0	0	0.173	0.0	0.016	0.0	11.0
0.0	0.0	1	3	201.99005	400.0	1	1	2	0.0	0.0	0	0.173	0.0	0.031	0.0	11.0
0.0	0.0	1	3	201.99005	400.0	1	1	2	0.0	0.0	0	0.173	-0.001	-0.023	0.0	11.0
0.0	0.0	1	3	201.99005	400.0	1	1	2	0.0	0.0	0	0.173	0.0	0.009	0.0	11.0
0.0	0.0	1	3	201.99005	400.0	1	1	2	0.0	0.0	0	0.173	0.0	0.005	0.0	11.0
0.0	0.0	1	3	201.99005	400.0	1	1	2	0.0	0.0	0	0.173	0.0	0.019	0.0	11.0
0.0	0.0	1	3	201.99005	400.0	1	1	2	0.0	0.0	0	0.173	0.0	0.002	0.0	11.0
0.0	0.0	1	3	201.99005	400.0	1	1	2	0.0	0.0	0	0.173	0.0	0.102	0.0	11.0
0.0	0.0	1	3	201.99005	400.0	1	1	2	0.0	0.0	0	0.173	0.0	-0.003	0.0	11.0
0.0	0.0	1	3	201.99005	400.0	1	1	2	0.0	0.0	0	0.173	0.0	0.029	0.0	11.0
0.0	0.0	1	3	201.99005	400.0	1	1	2	0.0	0.0	0	0.173	0.0	0.005	0.0	11.0
0.0	0.0	1	3	201.99005	400.0	1	1	2	0.0	0.0	0	0.173	0.0	0.01	0.0	11.0
0.0	0.0	1	3	201.99005	400.0	1	1	2	0.0	0.0	0	0.173	0.0	0.032	0.0	11.0
0.0	0.0	1	3	201.99005	400.0	1	1	2	0.0	0.0	0	0.173	0.0	0.025	0.0	11.0
0.0	0.0	1	3	201.99005	400.0	1	1	2	0.0	0.0	0	0.173	0.0	0.017	0.0	11.0
0.0	0.0	1	3	201.99005	400.0	1	1	2	0.0	0.0	0	0.173	-0.001	-0.062	0.0	11.0
0.0	0.0	1	3	201.99005	400.0	1	1	2	0.0	0.0	0	0.173	0.0	-0.006	0.0	11.0
0.0	0.0	1	3	201.99005	400.0	1	1	2	0.0	0.0	0	0.173	0.0	0.13	0.0	11.0
0.0	0.0	1	3	201.99005	400.0	1	1	2	0.0	0.0	0	0.173	0.0	0.008	0.0	11.0
0.0	0.0	1	3	201.99005	400.0	1	1	2	0.0	0.0	0	0.173	0.0	0.231	0.0	11.0
0.0	0.0	1	3	201.99005	400.0	1	1	2	0.0	0.0	0	0.173	0.0	-0.005	0.0	11.0
0.0	0.0	1	3	201.99005	400.0	1	1	2	0.0	0.0	0	0.173	-0.001	-0.05	0.0	11.0
0.0	0.0	1	3	201.99005	400.0	1	1	2	0.0	0.0	0	0.173	0.0	-0.008	0.0	11.0
0.0	0.0	1	3	201.99005	400.0	1	1	2	0.0	0.0	0	0.173	0.0	-0.008	0.0	11.0
0.0	0.0	1	3	201.99005	400.0	1	1	2	0.0	0.0	0	0.173	-0.001	-0.035	0.0	11.0
0.0	0.0	1	3	201.99005	400.0	1	1	2	0.0	0.0	0	0.173	-0.001	-0.134	0.0	11.0
0.0	0.0	1	3	201.99005	400.0	1	1	2	0.0	0.0	0	0.173	0.0	0.029	0.0	11.0
0.0	0.0	1	3	201.99005	400.0	1	1	2	0.0	0.0	0	0.173	0.0	0.013	0.0	11.0
0.0	0.0	1	3	201.99005	400.0	1	1	2	0.0	0.0	0	0.173	0.0	0.007	0.0	11.0
0.0	0.0	1	3	201.99005	400.0	1	1	2	0.0	0.0	0	0.173	0.0	0.056	0.0	11.0
0.0	0.0	1	3	201.99005	400.0	1	1	2	0.0	0.0	0	0.173	0.0	-0.002	0.0	11.0
0.0	0.0	1	3	201.99005	400.0	1	1	2	0.0	0.0	0	0.173	0.0	-0.004	0.0	11.0
0.0	0.0	1	3	201.99005	400.0	1	1	2	0.0	0.0	0	0.173	0.0	0.01	0.0	11.0
0.0	0.0	1	3	201.99005	400.0	1	1	2	0.0	0.0	0	0.173	0.0	-0.009	0.0	11.0
0.0	0.0	1	3	201.99005	400.0	1	1	2	0.0	0.0	0	0.173	-0.001	-0.023	0.0	11.0
0.0	0.0	1	3	201.99005	400.0	1	1	2	0.0	0.0	0	0.173	-0.001	-0.07	0.0	11.0
0.0	0.0	1	3	201.99005	400.0	1	1	2	0.0	0.0	0	0.173	-0.001	-0.128	0.0	11.0
0.0	0.0	1	3	201.99005	400.0	1	1	2	0.0	0.0	0	0.173	0.0	0.019	0.0	11.0
0.0	0.0	1	3	201.99005	400.0	1	1	2	0.0	0.0	0	0.173	-0.001	-0.038	0.0	11.0
0.0	0.0	1	3	201.99005	400.0	1	1	2	0.0	0.0	0	0.173	-0.001	-0.127	0.0	11.0
0.0	0.0	1	3	201.99005	400.0	1	1	2	0.0	0.0	0	0.173	-0.001	-0.028	0.0	11.0
0.0	0.0	1	3	201.99005	400.0	1	1	2	0.0	0.0	0	0.173	-0.001	-0.042	0.0	11.0
0.0	0.0	1	3	201.99005	400.0	1	1	2	0.0	0.0	0	0.173	-0.001	-0.013	0.0	11.0
0.0	0.0	1	3	201.99005	400.0	1	1	2	0.0	0.0	0	0.173	-0.001	-0.032	0.0	11.0
0.0	0.0	1	3	201.99005	400.0	1	1	2	0.0	0.0	0	0.173	0.0	0.032	0.0	11.0
0.0	0.0	1	3	201.99005	400.0	1	1	2	0.0	0.0	0	0.173	0.0	-0.001	0.0	11.0
0.0	0.0	1	3	201.99005	400.0	1	1	2	0.0	0.0	0	0.173	0.0	0.004	0.0	11.0
0.0	0.0	1	3	201.99005	400.0	1	1	2	0.0	0.0	0	0.173	0.0	-0.004	0.0	11.0
0.0	0.0	1	3	201.99005	400.0	1	1	2	0.0	0.0	0	0.173	-0.001	-0.023	0.0	11.0
0.0	0.0	1	3	201.99005	400.0	1	1	2	0.0	0.0	0	0.173	0.0	-0.009	0.0	11.0
0.0	0.0	1	3	201.99005	400.0	1	1	2	0.0	0.0	0	0.173	0.0	-0.005	0.0	11.0
0.0	0.0	1	3	201.99005	400.0	1	1	2	0.0	0.0	0	0.173	-0.001	-0.017	0.0	11.0
0.0	0.0	1	3	201.99005	400.0	1	1	2	0.0	0.0	0	0.173	0.0	0.002	0.0	11.0
0.0	0.0	1	3	201.99005	400.0	1	1	2	0.0	0.0	0	0.173	0.0	0.016	0.0	11.0
0.0	0.0	1	3	201.99005	400.0	1	1	2	0.0	0.0	0	0.173	-0.001	-0.02	0.0	11.0
0.0	0.0	1	3	201.99005	400.0	1	1	2	0.0	0.0	0	0.173	-0.001	-0.017	0.0	11.0
0.0	0.0	1	3	201.99005	400.0	1	1	2	0.0	0.0	0	0.173	0.0	0.003	0.0	11.0
0.0	0.0	1	3	201.99005	400.0	1	1	2	0.0	0.0	0	0.173	0.0	0.01	0.0	11.0
0.0	0.0	1	3	201.99005	400.0	1	1	2	0.0	0.0	0	0.173	0.0	0.024	0.0	11.0
0.0	0.0	1	3	201.99005	400.0	1	1	2	0.0	0.0	0	0.173	0.0	-0.011	0.0	11.0
0.0	0.0	1	3	201.99005	400.0	1	1	2	0.0	0.0	0	0.173	0.0	0.005	0.0	11.0
0.0	0.0	1	3	201.99005	400.0	1	1	2	0.0	0.0	0	0.173	0.0	0.027	0.0	11.0
0.0	0.0	1	3	201.99005	400.0	1	1	2	0.0	0.0	0	0.173	0.0	0.009	0.0	11.0
0.0	0.0	1	3	201.99005	400.0	1	1	2	0.0	0.0	0	0.173	0.0	0.016	0.0	11.0
0.0	0.0	1	3	201.99005	400.0	1	1	2	0.0	0.0	0	0.173	-0.001	-0.101	0.0	11.0
0.0	0.0	1	3	201.99005	400.0	1	1	2	0.0	0.0	0	0.173	0.0	-0.002	0.0	11.0
0.0	0.0	1	3	201.99005	400.0	1	1	2	0.0	0.0	0	0.173	0.0	-0.001	0.0	11.0
0.0	0.0	1	3	201.99005	400.0	1	1	2	0.0	0.0	0	0.173	0.0	0.098	0.0	11.0
0.0	0.0	1	3	201.99005	400.0	1	1	2	0.0	0.0	0	0.173	0.0	0.004	0.0	11.0
0.0	0.0	1	3	201.99005	400.0	1	1	2	0.0	0.0	0	0.173	0.0	0.009	0.0	11.0
0.0	0.0	1	3	201.99005	400.0	1	1	2	0.0	0.0	0	0.173	0.0	0.018	0.0	11.0
0.0	0.0	1	3	201.99005	400.0	1	1	2	0.0	0.0	0	0.173	0.0	-0.001	0.0	11.0
0.0	0.0	1	3	201.99005	400.0	1	1	2	0.0	0.0	0	0.173	-0.001	-0.029	0.0	11.0
0.0	0.0	1	3	201.99005	400.0	1	1	2	0.0	0.0	0	0.173	0.0	0.022	0.0	11.0
0.0	0.0	1	3	201.99005	400.0	1	1	2	0.0	0.0	0	0.173	0.0	0.047	0.0	11.0
0.0	0.0	1	3	201.99005	400.0	1	1	2	0.0	0.0	0	0.173	-0.001	-0.083	0.0	11.0
-2805.4175	-201.99005	2	3	201.99005	300.99503	0	2	2	0.0	0.0	1	0.173	-0.001	-0.122	0.0	11.0
-2805.4175	-201.99005	2	3	201.99005	300.99503	0	2	2	0.0	0.0	1	0.173	0.0	0.095	0.0	11.0
-2805.4175	-201.99005	2	3	201.99005	300.99503	0	2	2	0.0	0.0	1	0.173	0.0	0.018	0.0	11.0
-2805.4175	-201.99005	2	3	201.99005	300.99503	0	2	2	0.0	0.0	1	0.173	-0.002	-0.328	-0.197	11.0
-2805.4175	-201.99005	2	3	201.99005	300.99503	0	2	2	0.0	0.0	1	0.173	-0.004	-0.309	-0.382	11.0
-2805.4175	-201.99005	2	3	201.99005	300.99503	0	2	2	0.0	0.0	1	0.173	-0.006	-0.373	-0.382	11.0
-2805.4175	-201.99005	2	3	201.99005	300.99503	0	2	2	0.0	0.0	1	0.172	-0.01	-0.674	-0.713	11.0
-2805.4175	-201.99005	2	3	201.99005	300.99503	0	2	2	0.0	0.0	1	0.172	-0.016	-0.794	-0.861	11.0
-2805.4175	-201.99005	2	3	201.99005	300.99503	0	2	2	0.0	0.0	1	0.172	-0.022	-0.873	-0.861	11.0
-2805.4175	-201.99005	2	3	201.99005	300.99503	0	2	2	0.0	0.0	1	0.172	-0.028	-1.126	-1.126	11.0
-2805.4175	-201.99005	2	3	201.99005	300.99503	0	2	2	0.0	0.0	1	0.172	-0.034	-1.133	-1.245	11.0
-2805.4175	-201.99005	2	3	201.99005	300.99503	0	2	2	0.0	0.0	1	0.172	-0.041	-1.245	-1.245	11.0
-2805.4175	-201.99005	2	3	201.99005	300.99503	0	2	2	0.0	0.0	1	0.172	-0.048	-1.404	-1.459	11.0
-2805.4175	-201.99005	2	3	201.99005	300.99503	0	2	2	0.0	0.0	1	0.172	-0.055	-1.424	-1.459	11.0
-2805.4175	-201.99005	2	3	201.99005	300.99503	0	2	2	0.0	0.0	1	0.172	-0.063	-1.657	-1.642	11.0
-2805.4175	-201.99005	2	3	201.99005	300.99503	0	2	2	0.0	0.0	1	0.171	-0.07	-1.697	-1.725	11.0
-2805.4175	-201.99005	2	3	201.99005	300.99503	0	2	2	0.0	0.0	1	0.171	-0.077	-1.696	-1.725	11.0
-2805.4175	-201.99005	2	3	201.99005	300.99503	0	2	2	0.0	0.0	1	0.171	-0.084	-1.912	-1.873	11.0
-2805.4175	-201.99005	2	3	201.99005	300.99503	0	2	2	0.0	0.0	1	0.171	-0.091	-1.86	-1.938	11.0
-2805.4175	-201.99005	2	3	201.99005	300.99503	0	2	2	0.0	0.0	1	0.171	-0.097	-1.936	-1.938	11.0
-2805.4175	-201.99005	2	3	201.99005	300.99503	0	2	2	0.0	0.0	1	0.171	-0.104	-2.035	-2.057	11.0
-2805.4175	-201.99005	2	3	201.99005	300.99503	0	2	2	0.0	0.0	1	0.171	-0.11	-2.065	-2.057	11.0
-2805.4175	-201.99005	2	3	201.99005	300.99503	0	2	2	0.0	0.0	1	0.171	-0.116	-2.159	-2.159	11.0
-2805.4175	-201.99005	2	3	201.99005	300.99503	0	2	2	0.0	0.0	1	0.171	-0.123	-2.238	-2.205	11.0
-2805.4175	-201.99005	2	3	201.99005	300.99503	0	2	2	0.0	0.0	1	0.171	-0.129	-2.246	-2.205	11.0
-2805.4175	-201.99005	2	3	201.99005	300.99503	0	2	2	0.0	0.0	1	0.17	-0.135	-2.304	-2.287	11.0
-2805.4175	-201.99005	2	3	201.99005	300.99503	0	2	2	0.0	0.0	1	0.17	-0.141	-2.207	-2.324	11.0
-2805.4175	-201.99005	2	3	201.99005	300.99503	0	2	2	0.0	0.0	1	0.17	-0.146	-2.446	-2.324	11.0
-2805.4175	-201.99005	2	3	201.99005	300.99503	0	2	2	0.0	0.0	1	0.17	-0.151	-2.417	-2.39	11.0
-2805.4175	-201.99005	2	3	201.99005	300.99503	0	2	2	0.0	0.0	1	0.17	-0.155	-2.38	-2.39	11.0
-2805.4175	-201.99005	2	3	201.99005	300.99503	0	2	2	0.0	0.0	1	0.17	-0.16	-2.473	-2.42	11.0
-2805.4175	-201.99005	2	3	201.99005	300.99503	0	2	2	0.0	0.0	1	0.17	-0.165	-2.426	-2.472	11.0
-2805.4175	-201.99005	2	3	201.99005	300.99503	0	2	2	0.0	0.0	1	0.17	-0.169	-2.451	-2.472	11.0
-2805.4175	-201.99005	2	3	201.99005	300.99503	0	2	2	0.0	0.0	1	0.169	-0.173	-2.536	-2.518	11.0
-2805.4175	-201.99005	2	3	201.99005	300.99503	0	2	2	0.0	0.0	1	0.169	-0.177	-2.519	-2.539	11.0
-2805.4175	-201.99005	2	3	201.99005	300.99503	0	2	2	0.0	0.0	1	0.169	-0.181	-2.53	-2.539	11.0
-2805.4175	-201.99005	2	3	201.99005	300.99503	0	2	2	0.0	0.0	1	0.169	-0.183	-2.563	-2.558	11.0
-2805.4175	-201.99005	2	3	201.99005	300.99503	0	2	2	0.0	0.0	1	0.169	-0.185	-2.569	-2.558	11.0
-2805.4175	-201.99005	2	3	201.99005	300.99503	0	2	2	0.0	0.0	1	0.169	-0.187	-2.611	-2.592	11.0
-2805.4175	-201.99005	2	3	201.99005	300.99503	0	2	2	0.0	0.0	1	0.169	-0.189	-2.612	-2.607	11.0
-2805.4175	-201.99005	2	3	201.99005	300.99503	0	2	2	0.0	0.0	1	0.169	-0.192	-2.578	-2.607	11.0
-2805.4175	-201.99005	2	3	201.99005	300.99503	0	2	2	0.0	0.0	1	0.169	-0.195	-2.686	-2.634	11.0
-2805.4175	-201.99005	2	3	201.99005	300.99503	0	2	2	0.0	0.0	1	0.169	-0.197	-2.585	-2.647	11.0
-2805.4175	-201.99005	2	3	201.99005	300.99503	0	2	2	0.0	0.0	1	0.168	-0.2	-2.609	-2.647	11.0
-2805.4175	-201.99005	2	3	201.99005	300.99503	0	2	2	0.0	0.0	1	0.168	-0.202	-2.561	-2.668	11.0
-2805.4175	-201.99005	2	3	201.99005	300.99503	0	2	2	0.0	0.0	1	0.168	-0.202	-2.656	-2.668	11.0
-2805.4175	-201.99005	2	3	201.99005	300.99503	0	2	2	0.0	0.0	1	0.168	-0.203	-2.648	-2.678	11.0
-2805.4175	-201.99005	2	3	201.99005	300.99503	0	2	2	0.0	0.0	1	0.168	-0.205	-2.703	-2.696	11.0
-2805.4175	-201.99005	2	3	201.99005	300.99503	0	2	2	0.0	0.0	1	0.168	-0.207	-2.699	-2.696	11.0
-2805.4175	-201.99005	2	3	201.99005	300.99503	0	2	2	0.0	0.0	1	0.167	-0.209	-2.692	-2.704	11.0
-2805.4175	-201.99005	2	3	201.99005	300.99503	0	2	2	0.0	0.0	1	0.167	-0.211	-2.736	-2.718	11.0
-2805.4175	-201.99005	2	3	201.99005	300.99503	0	2	2	0.0	0.0	1	0.167	-0.213	-2.735	-2.718	11.0
-2805.4175	-201.99005	2	3	201.99005	300.99503	0	2	2	0.0	0.0	1	0.167	-0.215	-2.738	-2.724	11.0
-2805.4175	-201.99005	2	3	201.99005	300.99503	0	2	2	0.0	0.0	1	0.166	-0.217	-2.702	-2.724	11.0
-2805.4175	-201.99005	2	3	201.99005	300.99503	0	2	2	0.0	0.0	1	0.166	-0.219	-2.747	-2.736	11.0
-2805.4175	-201.99005	2	3	201.99005	300.99503	0	2	2	0.0	0.0	1	0.165	-0.221	-2.716	-2.745	11.0
-2805.4175	-201.99005	2	3	201.99005	300.99503	0	2	2	0.0	0.0	1	0.165	-0.221	-2.735	-2.745	11.0
-2805.4175	-201.99005	2	3	201.99005	300.99503	0	2	2	0.0	0.0	1	0.164	-0.221	-2.754	-2.75	11.0
-2805.4175	-201.99005	2	3	201.99005	300.99503	0	2	2	0.0	0.0	1	0.163	-0.221	-2.795	-2.758	11.0
-2805.4175	-201.99005	2	3	201.99005	300.99503	0	2	2	0.0	0.0	1	0.162	-0.221	-2.738	-2.758	11.0
-2805.4175	-201.99005	2	3	201.99005	300.99503	0	2	2	0.0	0.0	1	0.161	-0.221	-2.796	-2.761	11.0
-2805.4175	-201.99005	2	3	201.99005	300.99503	0	2	2	0.0	0.0	1	0.161	-0.221	-2.796	-2.761	11.0
-2805.4175	-201.99005	2	3	201.99005	300.99503	0	2	2	0.0	0.0	1	0.16	-0.222	-2.911	-2.768	11.0
-2805.4175	-201.99005	2	3	201.99005	300.99503	0	2	2	0.0	0.0	1	0.159	-0.222	-2.763	-2.77	11.0
-2805.4175	-201.99005	2	3	201.99005	300.99503	0	2	2	0.0	0.0	1	0.157	-0.222	-2.732	-2.77	11.0
-2805.4175	-201.99005	2	3	201.99005	300.99503	0	2	2	0.0	0.0	1	0.156	-0.222	-2.766	-2.775	11.0
-2805.4175	-201.99005	2	3	201.99005	300.99503	0	2	2	0.0	0.0	1	0.155	-0.222	-2.785	-2.78	11.0
-2805.4175	-201.99005	2	3	201.99005	300.99503	0	2	2	0.0	0.0	1	0.153	-0.222	-2.67	-2.78	11.0
-2805.4175	-201.99005	2	3	201.99005	300.99503	0	2	2	0.0	0.0	1	0.152	-0.222	-2.754	-2.782	11.0
-2805.4175	-201.99005	2	3	201.99005	300.99503	0	2	2	0.0	0.0	1	0.15	-0.222	-2.773	-2.782	11.0
-2805.4175	-201.99005	2	3	201.99005	300.99503	0	2	2	0.0	0.0	1	0.149	-0.222	-2.821	-2.785	11.0
-2805.4175	-201.99005	2	3	201.99005	300.99503	0	2	2	0.0	0.0	1	0.147	-0.222	-2.757	-2.787	11.0
-2805.4175	-201.99005	2	3	201.99005	300.99503	0	2	2	0.0	0.0	1	0.145	-0.222	-2.766	-2.787	11.0
-2805.4175	-201.99005	2	3	201.99005	300.99503	0	2	2	0.0	0.0	1	0.143	-0.221	-2.632	-2.79	11.0
-2805.4175	-201.99005	2	3	201.99005	300.99503	0	2	2	0.0	0.0	1	0.141	-0.221	-2.79	-2.79	11.0
-2805.4175	-201.99005	2	3	201.99005	300.99503	0	2	2	0.0	0.0	1	0.139	-0.221	-2.805	-2.791	11.0
-2805.4175	-201.99005	2	3	201.99005	300.99503	0	2	2	0.0	0.0	1	0.137	-0.221	-2.79	-2.793	11.0
-2805.4175	-201.99005	2	3	201.99005	300.99503	0	2	2	0.0	0.0	1	0.134	-0.221	-2.754	-2.793	11.0
-2805.4175	-201.99005	2	3	201.99005	300.99503	0	2	2	0.0	0.0	1	0.132	-0.221	-2.849	-2.795	11.0
-2805.4175	-201.99005	2	3	201.99005	300.99503	0	2	2	0.0	0.0	1	0.13	-0.222	-2.975	-2.796	11.0
-2805.4175	-201.99005	2	3	201.99005	300.99503	0	2	2	0.0	0.0	1	0.128	-0.222	-2.822	-2.796	11.0
-2805.4175	-201.99005	2	3	201.99005	300.99503	0	2	2	0.0	0.0	1	0.125	-0.222	-2.797	-2.798	11.0
-2805.4175	-201.99005	2	3	201.99005	300.99503	0	2	2	0.0	0.0	1	0.123	-0.222	-2.781	-2.798	11.0
-2805.4175	-201.99005	2	3	201.99005	300.99503	0	2	2	0.0	0.0	1	0.12	-0.222	-2.821	-2.798	11.0
-2805.4175	-201.99005	2	3	201.99005	300.99503	0	2	2	0.0	0.0	1	0.118	-0.222	-2.813	-2.8	11.0
-2805.4175	-201.99005	2	3	201.99005	300.99503	0	2	2	0.0	0.0	1	0.115	-0.222	-2.814	-2.8	11.0
-2805.4175	-201.99005	2	3	201.99005	300.99503	0	2	2	0.0	0.0	1	0.113	-0.222	-2.716	-2.801	11.0
-2805.4175	-201.99005	2	3	201.99005	300.99503	0	2	2	0.0	0.0	1	0.11	-0.222	-2.763	-2.801	11.0
-2805.4175	-201.99005	2	3	201.99005	300.99503	0	2	2	0.0	0.0	1	0.108	-0.222	-2.892	-2.801	11.0
-2805.4175	-201.99005	2	3	201.99005	300.99503	0	2	2	0.0	0.0	1	0.105	-0.222	-2.792	-2.802	11.0
-2805.4175	-201.99005	2	3	201.99005	300.99503	0	2	2	0.0	0.0	1	0.103	-0.222	-2.819	-2.802	11.0
-2805.4175	-201.99005	2	3	201.99005	300.99503	0	2	2	0.0	0.0	1	0.101	-0.223	-2.992	-2.802	11.0
-2805.4175	-201.99005	2	3	201.99005	300.99503	0	2	2	0.0	0.0	1	0.099	-0.223	-2.859	-2.803	11.0
-2805.4175	-201.99005	2	3	201.99005	300.99503	0	2	2	0.0	0.0	1	0.097	-0.223	-2.79	-2.803	11.0
-2805.4175	-201.99005	2	3	201.99005	300.99503	0	2	2	0.0	0.0	1	0.096	-0.223	-2.805	-2.804	11.0
-2805.4175	-201.99005	2	3	201.99005	300.99503	0	2	2	0.0	0.0	1	0.094	-0.223	-2.794	-2.804	11.0
-2805.4175	-201.99005	2	3	201.99005	300.99503	0	2	2	0.0	0.0	1	0.093	-0.223	-2.807	-2.804	11.0
-2805.4175	-201.99005	2	3	201.99005	300.99503	0	2	2	0.0	0.0	1	0.092	-0.223	-2.827	-2.804	11.0
-2805.4175	-201.99005	2	3	201.99005	300.99503	0	2	2	0.0	0.0	1	0.09	-0.224	-3.012	-2.805	11.0
-2805.4175	-201.99005	2	3	201.99005	300.99503	0	2	2	0.0	0.0	1	0.09	-0.224	-2.828	-2.805	11.0
-2805.4175	-201.99005	2	3	201.99005	300.99503	0	2	2	0.0	0.0	1	0.089	-0.224	-2.764	-2.805	11.0
-2805.4175	-201.99005	2	3	201.99005	300.99503	0	2	2	0.0	0.0	1	0.088	-0.224	-2.798	-2.805	11.0
-2805.4175	-201.99005	2	3	201.99005	300.99503	0	2	2	0.0	0.0	1	0.087	-0.224	-2.785	-2.805	11.0
-2805.4175	-201.99005	2	3	201.99005	300.99503	0	2	2	0.0	0.0	1	0.087	-0.225	-2.922	-2.805	11.0
-2805.4175	-201.99005	2	3	201.99005	300.99503	0	2	2	0.0	0.0	1	0.086	-0.225	-2.815	-2.805	11.0
-2805.4175	-201.99005	2	3	201.99005	300.99503	0	2	2	0.0	0.0	1	0.086	-0.225	-2.776	-2.806	11.0
-2805.4175	-201.99005	2	3	201.99005	300.99503	0	2	2	0.0	0.0	1	0.085	-0.225	-2.831	-2.806	11.0
-2805.4175	-201.99005	2	3	201.99005	300.99503	0	2	2	0.0	0.0	1	0.085	-0.227	-3.011	-2.806	11.0
-2805.4175	-201.99005	2	3	201.99005	300.99503	0	2	2	0.0	0.0	1	0.085	-0.227	-2.805	-2.806	11.0
-2805.4175	-201.99005	2	3	201.99005	300.99503	0	2	2	0.0	0.0	1	0.085	-0.227	-2.823	-2.806	11.0
-2805.4175	-201.99005	2	3	201.99005	300.99503	0	2	2	0.0	0.0	1	0.085	-0.227	-2.793	-2.806	11.0
-2805.4175	-201.99005	2	3	201.99005	300.99503	0	2	2	0.0	0.0	1	0.084	-0.227	-2.816	-2.806	11.0
-2805.4175	-201.99005	2	3	201.99005	300.99503	0	2	2	0.0	0.0	1	0.084	-0.227	-2.751	-2.806	11.0
-2805.4175	-201.99005	2	3	201.99005	300.99503	0	2	2	0.0	0.0	1	0.084	-0.227	-2.823	-2.806	11.0
-2805.4175	-201.99005	2	3	201.99005	300.99503	0	2	2	0.0	0.0	1	0.084	-0.227	-2.833	-2.807	11.0
-2805.4175	-201.99005	2	3	201.99005	300.99503	0	2	2	0.0	0.0	1	0.084	-0.227	-2.804	-2.807	11.0
-2805.4175	-201.99005	2	3	201.99005	300.99503	0	2	2	0.0	0.0	1	0.084	-0.227	-2.845	-2.807	11.0
-2805.4175	-201.99005	2	3	201.99005	300.99503	0	2	2	0.0	0.0	1	0.084	-0.227	-2.837	-2.807	11.0
-2805.4175	-201.99005	2	3	201.99005	300.99503	0	2	2	0.0	0.0	1	0.084	-0.227	-2.799	-2.807	11.0
-2805.4175	-201.99005	2	3	201.99005	300.99503	0	2	2	0.0	0.0	1	0.084	-0.227	-2.762	-2.807	11.0
-2805.4175	-201.99005	2	3	201.99005	300.99503	0	2	2	0.0	0.0	1	0.084	-0.227	-2.797	-2.807	11.0
-2805.4175	-201.99005	2	3	201.99005	300.99503	0	2	2	0.0	0.0	1	0.084	-0.227	-2.81	-2.807	11.0
-2805.4175	-201.99005	2	3	201.99005	300.99503	0	2	2	0.0	0.0	1	0.084	-0.228	-2.781	-2.807	11.0
-2805.4175	-201.99005	2	3	201.99005	300.99503	0	2	2	0.0	0.0	1	0.084	-0.228	-2.793	-2.807	11.0
-2805.4175	-201.99005	2	3	201.99005	300.99503	0	2	2	0.0	0.0	1	0.084	-0.228	-2.808	-2.807	11.0
-2805.4175	-201.99005	2	3	201.99005	300.99503	0	2	2	0.0	0.0	1	0.084	-0.228	-2.785	-2.807	11.0
-2805.4175	-201.99005	2	3	201.99005	300.99503	0	2	2	0.0	0.0	1	0.084	-0.228	-2.797	-2.807	11.0
-2805.4175	-201.99005	2	3	201.99005	300.99503	0	2	2	0.0	0.0	1	0.084	-0.228	-2.776	-2.807	11.0
-2805.4175	-201.99005	2	3	201.99005	300.99503	0	2	2	0.0	0.0	1	0.084	-0.228	-2.824	-2.807	11.0
-2805.4175	-201.99005	2	3	201.99005	300.99503	0	2	2	0.0	0.0	1	0.084	-0.228	-2.81	-2.807	11.0
-2805.4175	-201.99005	2	3	201.99005	300.99503	0	2	2	0.0	0.0	1	0.084	-0.228	-2.815	-2.807	11.0
-2805.4175	-201.99005	2	3	201.99005	300.99503	0	2	2	0.0	0.0	1	0.084	-0.228	-2.811	-2.807	11.0
-2805.4175	-201.99005	2	3	201.99005	300.99503	0	2	2	0.0	0.0	1	0.084	-0.228	-2.841	-2.807	11.0
-2805.4175	-201.99005	2	3	201.99005	300.99503	0	2	2	0.0	0.0	1	0.084	-0.228	-2.796	-2.807	11.0
-2805.4175	-201.99005	2	3	201.99005	300.99503	0	2	2	0.0	0.0	1	0.084	-0.228	-2.729	-2.807	11.0
-2805.4175	-201.99005	2	3	201.99005	300.99503	0	2	2	0.0	0.0	1	0.084	-0.228	-2.689	-2.807	11.0
-2805.4175	-201.99005	2	3	201.99005	300.99503	0	2	2	0.0	0.0	1	0.084	-0.227	-2.63	-2.807	11.0
-2805.4175	-201.99005	2	3	201.99005	300.99503	0	2	2	0.0	0.0	1	0.084	-0.227	-2.774	-2.807	11.0
-2805.4175	-201.99005	2	3	201.99005	300.99503	0	2	2	0.0	0.0	1	0.084	-0.227	-2.826	-2.807	11.0
-2805.4175	-201.99005	2	3	201.99005	300.99503	0	2	2	0.0	0.0	1	0.084	-0.227	-2.798	-2.807	11.0
-2805.4175	-201.99005	2	3	201.99005	300.99503	0	2	2	0.0	0.0	1	0.084	-0.227	-2.77	-2.807	11.0
-2805.4175	-201.99005	2	3	201.99005	300.99503	0	2	2	0.0	0.0	1	0.084	-0.228	-2.964	-2.807	11.0
-2805.4175	-201.99005	2	3	201.99005	300.99503	0	2	2	0.0	0.0	1	0.084	-0.228	-2.778	-2.807	11.0
-2805.4175	-201.99005	2	3	201.99005	300.99503	0	2	2	0.0	0.0	1	0.084	-0.228	-2.901	-2.807	11.0
-2805.4175	-201.99005	2	3	201.99005	300.99503	0	2	2	0.0	0.0	1	0.084	-0.228	-2.849	-2.807	11.0
-2805.4175	-201.99005	2	3	201.99005	300.99503	0	2	2	0.0	0.0	1	0.084	-0.228	-2.81	-2.807	11.0
-2805.4175	-201.99005	2	3	201.99005	300.99503	0	2	2	0.0	0.0	1	0.084	-0.228	-2.777	-2.807	11.0
-2805.4175	-201.99005	2	3	201.99005	300.99503	0	2	2	0.0	0.0	1	0.084	-0.228	-2.794	-2.807	11.0
-2805.4175	-201.99005	2	3	201.99005	300.99503	0	2	2	0.0	0.0	1	0.084	-0.228	-2.817	-2.807	11.0
-2805.4175	-201.99005	2	3	201.99005	300.99503	0	2	2	0.0	0.0	1	0.084	-0.228	-2.784	-2.807	11.0
-2805.4175	-201.99005	2	3	201.99005	300.99503	0	2	2	0.0	0.0	1	0.084	-0.228	-2.813	-2.807	11.0
-2805.4175	-201.99005	2	3	201.99005	300.99503	0	2	2	0.0	0.0	1	0.084	-0.228	-2.813	-2.807	11.0
-2805.4175	-201.99005	2	3	201.99005	300.99503	0	2	2	0.0	0.0	1	0.084	-0.228	-2.819	-2.807	11.0
-2805.4175	-201.99005	2	3	201.99005	300.99503	0	2	2	0.0	0.0	1	0.083	-0.229	-2.949	-2.807	11.0
-2805.4175	-201.99005	2	3	201.99005	300.99503	0	2	2	0.0	0.0	1	0.083	-0.229	-2.805	-2.807	11.0
-2805.4175	-201.99005	2	3	201.99005	300.99503	0	2	2	0.0	0.0	1	0.083	-0.229	-2.786	-2.807	11.0
-2805.4175	-201.99005	2	3	201.99005	300.99503	0	2	2	0.0	0.0	1	0.083	-0.229	-2.848	-2.807	11.0
-2805.4175	-201.99005	2	3	201.99005	300.99503	0	2	2	0.0	0.0	1	0.083	-0.23	-2.781	-2.807	11.0
-2805.4175	-201.99005	2	3	201.99005	300.99503	0	2	2	0.0	0.0	1	0.083	-0.231	-2.948	-2.807	11.0
-2805.4175	-201.99005	2	3	201.99005	300.99503	0	2	2	0.0	0.0	1	0.083	-0.231	-2.839	-2.807	11.0
-2805.4175	-201.99005	2	3	201.99005	300.99503	0	2	2	0.0	0.0	1	0.083	-0.231	-2.79	-2.807	11.0
-2805.4175	-201.99005	2	3	201.99005	300.99503	0	2	2	0.0	0.0	1	0.083	-0.231	-2.807	-2.807	11.0
-2805.4175	-201.99005	2	3	201.99005	300.99503	0	2	2	0.0	0.0	1	0.083	-0.231	-2.683	-2.807	11.0
-2805.4175	-201.99005	2	3	201.99005	300.99503	0	2	2	0.0	0.0	1	0.083	-0.231	-2.795	-2.807	11.0
-2805.4175	-201.99005	2	3	201.99005	300.99503	0	2	2	0.0	0.0	1	0.083	-0.231	-2.82	-2.807	11.0
-2805.4175	-201.99005	2	3	201.99005	300.99503	0	2	2	0.0	0.0	1	0.083	-0.231	-2.846	-2.807	11.0
-2805.4175	-201.99005	2	3	201.99005	300.99503	0	2	2	0.0	0.0	1	0.083	-0.231	-2.851	-2.807	11.0
-2805.4175	-201.99005	2	3	201.99005	300.99503	0	2	2	0.0	0.0	1	0.083	-0.231	-2.83	-2.807	11.0
-2805.4175	-201.99005	2	3	201.99005	300.99503	0	2	2	0.0	0.0	1	0.083	-0.231	-2.738	-2.807	11.0
-2805.4175	-201.99005	2	3	201.99005	300.99503	1	2	2	0.0	0.0	1	0.083	-0.232	-2.948	-2.807	11.0
-2805.4175	-201.99005	2	3	201.99005	300.99503	1	2	2	0.0	0.0	1	0.083	-0.233	-2.786	-2.807	11.0
-2805.4175	-201.99005	2	3	201.99005	300.99503	1	2	2	0.0	0.0	1	0.083	-0.233	-2.776	-2.807	11.0
-2805.4175	-201.99005	2	3	201.99005	300.99503	1	2	2	0.0	0.0	1	0.083	-0.233	-2.856	-2.807	11.0
-2805.4175	-201.99005	2	3	201.99005	300.99503	1	2	2	0.0	0.0	1	0.083	-0.233	-2.829	-2.807	11.0
-2805.4175	-201.99005	2	3	201.99005	300.99503	1	2	2	0.0	0.0	1	0.083	-0.233	-2.778	-2.807	11.0
-2805.4175	-201.99005	2	3	201.99005	300.99503	1	2	2	0.0	0.0	1	0.083	-0.234	-2.848	-2.807	11.0
-2805.4175	-201.99005	2	3	201.99005	300.99503	1	2	2	0.0	0.0	1	0.083	-0.234	-2.759	-2.807	11.0
-2805.4175	-201.99005	2	3	201.99005	300.99503	1	2	2	0.0	0.0	1	0.083	-0.234	-2.774	-2.807	11.0
-2805.4175	-201.99005	2	3	201.99005	300.99503	1	2	2	0.0	0.0	1	0.083	-0.234	-2.817	-2.807	11.0
-2805.4175	-201.99005	2	3	201.99005	300.99503	1	2	2	0.0	0.0	1	0.083	-0.234	-2.798	-2.807	11.0
-2805.4175	-201.99005	2	3	201.99005	300.99503	1	2	2	0.0	0.0	1	0.083	-0.234	-2.775	-2.807	11.0
-2805.4175	-201.99005	2	3	201.99005	300.99503	1	2	2	0.0	0.0	1	0.083	-0.234	-2.789	-2.807	11.0
-2805.4175	-201.99005	2	3	201.99005	300.99503	1	2	2	0.0	0.0	1	0.083	-0.234	-2.809	-2.807	11.0
-2805.4175	-201.99005	2	3	201.99005	300.99503	1	2	2	0.0	0.0	1	0.083	-0.235	-2.816	-2.807	11.0
-2805.4175	-201.99005	2	3	201.99005	300.99503	1	2	2	0.0	0.0	1	0.083	-0.235	-2.679	-2.807	11.0
-2805.4175	-201.99005	2	3	201.99005	300.99503	1	2	2	0.0	0.0	1	0.083	-0.235	-2.809	-2.807	11.0
-2805.4175	-201.99005	2	3	201.99005	300.99503	1	2	2	0.0	0.0	1	0.083	-0.235	-2.836	-2.807	11.0
-2805.4175	-201.99005	2	3	201.99005	300.99503	1	2	2	0.0	0.0	1	0.083	-0.235	-2.79	-2.807	11.0
-2805.4175	-201.99005	2	3	201.99005	300.99503	1	2	2	0.0	0.0	1	0.083	-0.235	-2.813	-2.807	11.0
-2805.4175	-201.99005	2	3	201.99005	300.99503	1	2	2	0.0	0.0	1	0.083	-0.235	-2.797	-2.807	11.0
-2805.4175	-201.99005	2	3	201.99005	300.99503	1	2	2	0.0	0.0	1	0.083	-0.235	-2.806	-2.807	11.0
-2805.4175	-201.99005	2	3	201.99005	300.99503	1	2	2	0.0	0.0	1	0.083	-0.235	-2.824	-2.807	11.0
-2805.4175	-201.99005	2	3	201.99005	300.99503	1	2	2	0.0	0.0	1	0.083	-0.235	-2.786	-2.807	11.0
-2805.4175	-201.99005	2	3	201.99005	300.99503	1	2	2	0.0	0.0	1	0.083	-0.235	-2.832	-2.807	11.0
-2805.4175	-201.99005	2	3	201.99005	300.99503	1	2	2	0.0	0.0	1	0.083	-0.236	-2.82	-2.807	11.0
-2805.4175	-201.99005	2	3	201.99005	300.99503	1	2	2	0.0	0.0	1	0.083	-0.236	-2.79	-2.807	11.0
-2805.4175	-201.99005	2	3	201.99005	300.99503	1	2	2	0.0	0.0	1	0.083	-0.237	-3.036	-2.807	11.0
-2805.4175	-201.99005	2	3	201.99005	300.99503	1	2	2	0.0	0.0	1	0.083	-0.237	-2.813	-2.807	11.0
-2805.4175	-201.99005	2	3	201.99005	300.99503	1	2	2	0.0	0.0	1	0.083	-0.237	-2.79	-2.807	11.0
-2805.4175	-201.99005	2	3	201.99005	300.99503	1	2	2	0.0	0.0	1	0.083	-0.237	-2.832	-2.807	11.0
-2805.4175	-201.99005	2	3	201.99005	300.99503	1	2	2	0.0	0.0	1	0.083	-0.238	-2.929	-2.807	11.0
-2805.4175	-201.99005	2	3	201.99005	300.99503	1	2	2	0.0	0.0	1	0.083	-0.238	-2.778	-2.807	11.0
-2805.4175	-201.99005	2	3	201.99005	300.99503	1	2	2	0.0	0.0	1	0.083	-0.238	-2.794	-2.807	11.0
-2805.4175	-201.99005	2	3	201.99005	300.99503	1	2	2	0.0	0.0	1	0.083	-0.238	-2.843	-2.807	11.0
-2805.4175	-201.99005	2	3	201.99005	300.99503	1	2	2	0.0	0.0	1	0.083	-0.238	-2.828	-2.807	11.0
-2805.4175	-201.99005	2	3	201.99005	300.99503	1	2	2	0.0	0.0	1	0.083	-0.239	-2.928	-2.807	11.0
-2805.4175	-201.99005	2	3	201.99005	300.99503	1	2	2	0.0	0.0	1	0.083	-0.239	-2.82	-2.807	11.0
-2805.4175	-201.99005	2	3	201.99005	300.99503	1	2	2	0.0	0.0	1	0.083	-0.239	-2.755	-2.807	11.0
-2805.4175	-201.99005	2	3	201.99005	300.99503	1	2	2	0.0	0.0	1	0.083	-0.239	-2.714	-2.807	11.0
-2805.4175	-201.99005	2	3	201.99005	300.99503	1	2	2	0.0	0.0	1	0.083	-0.239	-2.771	-2.807	11.0
-2805.4175	-201.99005	2	3	201.99005	300.99503	1	2	2	0.0	0.0	1	0.082	-0.239	-2.774	-2.807	11.0
-2805.4175	-201.99005	2	3	201.99005	300.99503	1	2	2	0.0	0.0	1	0.082	-0.239	-2.759	-2.807	11.0
-2805.4175	-201.99005	2	3	201.99005	300.99503	1	2	2	0.0	0.0	1	0.082	-0.24	-2.832	-2.807	11.0
-2805.4175	-201.99005	2	3	201.99005	300.99503	1	2	2	0.0	0.0	1	0.082	-0.24	-2.817	-2.807	11.0
-2805.4175	-201.99005	2	3	201.99005	300.99503	1	2	2	0.0	0.0	1	0.082	-0.24	-2.79	-2.807	11.0
-2805.4175	-201.99005	2	3	201.99005	300.99503	1	2	2	0.0	0.0	1	0.082	-0.24	-2.817	-2.807	11.0
-2805.4175	-201.99005	2	3	201.99005	300.99503	1	2	2	0.0	0.0	1	0.082	-0.24	-2.759	-2.807	11.0
-2805.4175	-201.99005	2	3	201.99005	300.99503	1	2	2	0.0	0.0	1	0.082	-0.24	-2.832	-2.807	11.0
-2805.4175	-201.99005	2	3	201.99005	300.99503	1	2	2	0.0	0.0	1	0.082	-0.24	-2.866	-2.807	11.0
-2805.4175	-201.99005	2	3	201.99005	300.99503	1	2	2	0.0	0.0	1	0.082	-0.24	-2.724	-2.807	11.0
-2805.4175	-201.99005	2	3	201.99005	300.99503	1	2	2	0.0	0.0	1	0.082	-0.24	-2.813	-2.807	11.0
-2805.4175	-201.99005	2	3	201.99005	300.99503	1	2	2	0.0	0.0	1	0.082	-0.24	-2.801	-2.807	11.0
-2805.4175	-201.99005	2	3	201.99005	300.99503	1	2	2	0.0	0.0	1	0.082	-0.24	-2.748	-2.807	11.0
-2805.4175	-201.99005	2	3	201.99005	300.99503	1	2	2	0.0	0.0	1	0.082	-0.24	-2.851	-2.807	11.0
-2805.4175	-201.99005	2	3	201.99005	300.99503	1	2	2	0.0	0.0	1	0.082	-0.24	-2.816	-2.807	11.0
-2805.4175	-201.99005	2	3	201.99005	300.99503	1	2	2	0.0	0.0	1	0.082	-0.239	-2.663	-2.807	11.0
-2805.4175	-201.99005	2	3	201.99005	300.99503	1	2	2	0.0	0.0	1	0.082	-0.239	-2.82	-2.807	11.0
-2805.4175	-201.99005	2	3	201.99005	300.99503	1	2	2	0.0	0.0	1	0.082	-0.239	-2.797	-2.807	11.0
-2805.4175	-201.99005	2	3	201.99005	300.99503	1	2	2	0.0	0.0	1	0.082	-0.239	-2.775	-2.807	11.0
-2805.4175	-201.99005	2	3	201.99005	300.99503	1	2	2	0.0	0.0	1	0.082	-0.239	-2.767	-2.807	11.0
0.0	0.0	2	3	201.99005	300.99503	1	2	2	0.0	0.0	0	0.082	-0.239	-2.813	-2.807	11.0
0.0	0.0	2	3	201.99005	300.99503	1	2	2	0.0	0.0	0	0.082	-0.239	-2.818	-2.807	11.0
0.0	0.0	2	3	201.99005	300.99503	1	2	2	0.0	0.0	0	0.082	-0.239	-2.84	-2.807	11.0
0.0	0.0	2	3	201.99005	300.99503	1	2	2	0.0	0.0	0	0.082	-0.238	-2.625	-2.807	11.0
0.0	0.0	2	3	201.99005	300.99503	1	2	2	0.0	0.0	0	0.082	-0.237	-2.64	-2.609	11.0
0.0	0.0	2	3	201.99005	300.99503	1	2	2	0.0	0.0	0	0.082	-0.236	-2.602	-2.609	11.0
0.0	0.0	2	3	201.99005	300.99503	1	2	2	0.0	0.0	0	0.083	-0.232	-2.275	-2.253	11.0
0.0	0.0	2	3	201.99005	300.99503	1	2	2	0.0	0.0	0	0.083	-0.228	-2.23	-2.253	11.0
0.0	0.0	2	3	201.99005	300.99503	1	2	2	0.0	0.0	0	0.083	-0.222	-2.058	-2.093	11.0
0.0	0.0	2	3	201.99005	300.99503	1	2	2	0.0	0.0	0	0.083	-0.215	-1.807	-1.808	11.0
0.0	0.0	2	3	201.99005	300.99503	1	2	2	0.0	0.0	0	0.083	-0.209	-1.779	-1.808	11.0
0.0	0.0	2	3	201.99005	300.99503	1	2	2	0.0	0.0	0	0.083	-0.201	-1.648	-1.68	11.0
0.0	0.0	2	3	201.99005	300.99503	1	2	2	0.0	0.0	0	0.083	-0.194	-1.696	-1.45	11.0
0.0	0.0	2	3	201.99005	300.99503	1	2	2	0.0	0.0	0	0.083	-0.187	-1.438	-1.45	11.0
0.0	0.0	2	3	201.99005	300.99503	1	2	2	0.0	0.0	0	0.084	-0.18	-1.271	-1.348	11.0
0.0	0.0	2	3	201.99005	300.99503	1	2	2	0.0	0.0	0	0.084	-0.174	-1.348	-1.348	11.0
0.0	0.0	2	3	201.99005	300.99503	1	2	2	0.0	0.0	0	0.084	-0.166	-1.156	-1.164	11.0
0.0	0.0	2	3	201.99005	300.99503	1	2	2	0.0	0.0	0	0.084	-0.158	-1.134	-1.005	11.0
0.0	0.0	2	3	201.99005	300.99503	1	2	2	0.0	0.0	0	0.084	-0.152	-1.038	-1.005	11.0
0.0	0.0	2	3	201.99005	300.99503	1	2	2	0.0	0.0	0	0.084	-0.144	-0.946	-0.934	11.0
0.0	0.0	2	3	201.99005	300.99503	1	2	2	0.0	0.0	0	0.084	-0.137	-0.945	-0.806	11.0
0.0	0.0	2	3	201.99005	300.99503	1	2	2	0.0	0.0	0	0.084	-0.131	-0.801	-0.806	11.0
0.0	0.0	2	3	201.99005	300.99503	1	2	2	0.0	0.0	0	0.085	-0.124	-0.741	-0.749	11.0
0.0	0.0	2	3	201.99005	300.99503	1	2	2	0.0	0.0	0	0.085	-0.117	-0.693	-0.749	11.0
0.0	0.0	2	3	201.99005	300.99503	1	2	2	0.0	0.0	0	0.085	-0.111	-0.662	-0.647	11.0
0.0	0.0	2	3	201.99005	300.99503	1	2	2	0.0	0.0	0	0.085	-0.105	-0.588	-0.601	11.0
0.0	0.0	2	3	201.99005	300.99503	1	2	2	0.0	0.0	0	0.086	-0.099	-0.606	-0.601	11.0
0.0	0.0	2	3	201.99005	300.99503	1	2	2	0.0	0.0	0	0.086	-0.095	-0.509	-0.519	11.0
0.0	0.0	2	3	201.99005	300.99503	1	2	2	0.0	0.0	0	0.086	-0.091	-0.534	-0.519	11.0
0.0	0.0	2	3	201.99005	300.99503	1	2	2	0.0	0.0	0	0.087	-0.085	-0.487	-0.482	11.0
0.0	0.0	2	3	201.99005	300.99503	1	2	2	0.0	0.0	0	0.087	-0.08	-0.414	-0.416	11.0
0.0	0.0	2	3	201.99005	300.99503	1	2	2	0.0	0.0	0	0.088	-0.076	-0.405	-0.416	11.0
0.0	0.0	2	3	201.99005	300.99503	1	2	2	0.0	0.0	0	0.089	-0.072	-0.372	-0.359	11.0
0.0	0.0	2	3	201.99005	300.99503	1	2	2	0.0	0.0	0	0.089	-0.068	-0.324	-0.334	11.0
0.0	0.0	2	3	201.99005	300.99503	1	2	2	0.0	0.0	0	0.09	-0.064	-0.341	-0.334	11.0
0.0	0.0	2	3	201.99005	300.99503	1	2	2	0.0	0.0	0	0.091	-0.059	-0.297	-0.288	11.0
0.0	0.0	2	3	201.99005	300.99503	1	2	2	0.0	0.0	0	0.091	-0.056	-0.252	-0.267	11.0
0.0	0.0	2	3	201.99005	300.99503	1	2	2	0.0	0.0	0	0.092	-0.054	-0.279	-0.267	11.0
0.0	0.0	2	3	201.99005	300.99503	1	2	2	0.0	0.0	0	0.093	-0.05	-0.247	-0.231	11.0
0.0	0.0	2	3	201.99005	300.99503	1	2	2	0.0	0.0	0	0.094	-0.046	-0.204	-0.231	11.0
0.0	0.0	2	3	201.99005	300.99503	1	2	2	0.0	0.0	0	0.095	-0.042	-0.199	-0.214	11.0
0.0	0.0	2	3	201.99005	300.99503	1	2	2	0.0	0.0	0	0.096	-0.039	-0.167	-0.185	11.0
0.0	0.0	2	3	201.99005	300.99503	1	2	2	0.0	0.0	0	0.097	-0.037	-0.188	-0.185	11.0
0.0	0.0	2	3	201.99005	300.99503	1	2	2	0.0	0.0	0	0.098	-0.035	-0.196	-0.172	11.0
0.0	0.0	2	3	201.99005	300.99503	1	2	2	0.0	0.0	0	0.1	-0.033	-0.163	-0.148	11.0
0.0	0.0	2	3	201.99005	300.99503	1	2	2	0.0	0.0	0	0.101	-0.031	-0.148	-0.148	11.0
0.0	0.0	2	3	201.99005	300.99503	1	2	2	0.0	0.0	0	0.102	-0.029	-0.114	-0.128	11.0
0.0	0.0	2	3	201.99005	300.99503	1	2	2	0.0	0.0	0	0.104	-0.027	-0.124	-0.128	11.0
0.0	0.0	2	3	201.99005	300.99503	1	2	2	0.0	0.0	0	0.105	-0.025	-0.105	-0.119	11.0
0.0	0.0	2	3	201.99005	300.99503	1	2	2	0.0	0.0	0	0.106	-0.023	-0.114	-0.102	11.0
0.0	0.0	2	3	201.99005	300.99503	1	2	2	0.0	0.0	0	0.108	-0.02	0.005	-0.102	11.0
0.0	0.0	2	3	201.99005	300.99503	1	2	2	0.0	0.0	0	0.109	-0.02	-0.133	-0.095	11.0
0.0	0.0	2	3	201.99005	300.99503	1	2	2	0.0	0.0	0	0.111	-0.019	-0.083	-0.095	11.0
0.0	0.0	2	3	201.99005	300.99503	1	2	2	0.0	0.0	0	0.113	-0.019	-0.167	-0.082	11.0
0.0	0.0	2	3	201.99005	300.99503	1	2	2	0.0	0.0	0	0.114	-0.019	-0.087	-0.076	11.0
0.0	0.0	2	3	201.99005	300.99503	1	2	2	0.0	0.0	0	0.116	-0.019	-0.053	-0.076	11.0
0.0	0.0	2	3	201.99005	300.99503	1	2	2	0.0	0.0	0	0.118	-0.019	-0.071	-0.065	11.0
0.0	0.0	2	3	201.99005	300.99503	1	2	2	0.0	0.0	0	0.12	-0.018	-0.007	-0.061	11.0
0.0	0.0	2	3	201.99005	300.99503	1	2	2	0.0	0.0	0	0.122	-0.018	-0.079	-0.061	11.0
0.0	0.0	2	3	201.99005	300.99503	1	2	2	0.0	0.0	0	0.124	-0.018	-0.041	-0.052	11.0
0.0	0.0	2	3	201.99005	300.99503	1	2	2	0.0	0.0	0	0.126	-0.018	-0.055	-0.045	11.0
0.0	0.0	2	3	201.99005	300.99503	1	2	2	0.0	0.0	0	0.128	-0.018	-0.067	-0.045	11.0
0.0	0.0	2	3	201.99005	300.99503	1	2	2	0.0	0.0	0	0.13	-0.018	-0.037	-0.041	11.0
0.0	0.0	2	3	201.99005	300.99503	1	2	2	0.0	0.0	0	0.132	-0.018	-0.056	-0.041	11.0
0.0	0.0	2	3	201.99005	300.99503	1	2	2	0.0	0.0	0	0.134	-0.018	-0.031	-0.036	11.0
0.0	0.0	2	3	201.99005	300.99503	1	2	2	0.0	0.0	0	0.136	-0.018	-0.044	-0.033	11.0
0.0	0.0	2	3	201.99005	300.99503	1	2	2	0.0	0.0	0	0.139	-0.018	-0.045	-0.033	11.0
0.0	0.0	2	3	201.99005	300.99503	1	2	2	0.0	0.0	0	0.141	-0.018	-0.034	-0.028	11.0
0.0	0.0	2	3	201.99005	300.99503	1	2	2	0.0	0.0	0	0.143	-0.018	-0.02	-0.024	11.0
0.0	0.0	2	3	201.99005	300.99503	1	2	2	0.0	0.0	0	0.146	-0.017	-0.034	-0.024	11.0
0.0	0.0	2	3	201.99005	300.99503	1	2	2	0.0	0.0	0	0.148	-0.016	-0.023	-0.022	11.0
0.0	0.0	2	3	201.99005	300.99503	1	2	2	0.0	0.0	0	0.151	-0.015	-0.037	-0.022	11.0
0.0	0.0	2	3	201.99005	300.99503	1	2	2	0.0	0.0	0	0.153	-0.015	-0.012	-0.019	11.0
0.0	0.0	2	3	201.99005	300.99503	1	2	2	0.0	0.0	0	0.156	-0.015	-0.03	-0.018	11.0
0.0	0.0	2	3	201.99005	300.99503	1	2	2	0.0	0.0	0	0.158	-0.015	-0.018	-0.018	11.0
0.0	0.0	2	3	201.99005	300.99503	1	2	2	0.0	0.0	0	0.161	-0.014	-0.025	-0.015	11.0
0.0	0.0	2	3	201.99005	300.99503	1	2	2	0.0	0.0	0	0.163	-0.013	-0.02	-0.014	11.0
0.0	0.0	2	3	201.99005	300.99503	1	2	2	0.0	0.0	0	0.166	-0.012	-0.028	-0.014	11.0
0.0	0.0	2	3	201.99005	300.99503	1	2	2	0.0	0.0	0	0.168	-0.01	-0.001	-0.012	11.0
0.0	0.0	2	3	201.99005	300.99503	1	2	2	0.0	0.0	0	0.17	-0.009	0.006	-0.012	11.0
0.0	0.0	2	3	201.99005	300.99503	1	2	2	0.0	0.0	0	0.173	-0.007	-0.002	-0.01	11.0
0.0	0.0	2	3	201.99005	300.99503	1	2	2	0.0	0.0	0	0.175	-0.006	-0.023	-0.009	11.0
0.0	0.0	2	3	201.99005	300.99503	1	2	2	0.0	0.0	0	0.176	-0.005	-0.05	-0.009	11.0
0.0	0.0	2	3	201.99005	300.99503	1	2	2	0.0	0.0	0	0.178	-0.004	0.0	-0.008	11.0
0.0	0.0	2	3	201.99005	300.99503	1	2	2	0.0	0.0	0	0.18	-0.003	-0.044	-0.007	11.0
0.0	0.0	2	3	201.99005	300.99503	1	2	2	0.0	0.0	0	0.182	-0.001	0.011	-0.007	11.0
0.0	0.0	2	3	201.99005	300.99503	1	2	2	0.0	0.0	0	0.184	-0.001	-0.023	-0.006	11.0
0.0	0.0	2	3	201.99005	300.99503	1	2	2	0.0	0.0	0	0.186	0.0	0.009	-0.006	11.0
0.0	0.0	2	3	201.99005	300.99503	1	2	2	0.0	0.0	0	0.187	-0.001	-0.038	-0.005	11.0
0.0	0.0	2	3	201.99005	300.99503	1	2	2	0.0	0.0	0	0.188	-0.001	-0.031	-0.004	11.0
0.0	0.0	2	3	201.99005	300.99503	1	2	2	0.0	0.0	0	0.189	0.0	0.009	-0.004	11.0
0.0	0.0	2	3	201.99005	300.99503	1	2	2	0.0	0.0	0	0.19	-0.001	-0.04	-0.004	11.0
0.0	0.0	2	3	201.99005	300.99503	1	2	2	0.0	0.0	0	0.191	-0.001	-0.028	-0.003	11.0
0.0	0.0	2	3	201.99005	300.99503	1	2	2	0.0	0.0	0	0.192	-0.001	-0.024	-0.003	11.0
0.0	0.0	2	3	201.99005	300.99503	1	2	2	0.0	0.0	0	0.192	0.0	0.025	-0.003	11.0
0.0	0.0	2	3	201.99005	300.99503	1	2	2	0.0	0.0	0	0.193	0.0	-0.01	-0.003	11.0
0.0	0.0	2	3	201.99005	300.99503	1	2	2	0.0	0.0	0	0.193	-0.001	-0.018	-0.002	11.0
0.0	0.0	2	3	201.99005	300.99503	1	2	2	0.0	0.0	0	0.194	0.0	-0.01	-0.002	11.0
0.0	0.0	2	3	201.99005	300.99503	1	2	2	0.0	0.0	0	0.194	0.0	0.003	-0.002	11.0
0.0	0.0	2	3	201.99005	300.99503	1	2	2	0.0	0.0	0	0.194	0.0	0.0	-0.002	11.0
0.0	0.0	2	3	201.99005	300.99503	1	2	2	0.0	0.0	0	0.194	0.0	-0.008	-0.001	11.0
0.0	0.0	2	3	201.99005	300.99503	1	2	2	0.0	0.0	0	0.194	0.0	0.005	-0.001	11.0
0.0	0.0	2	3	201.99005	300.99503	1	2	2	0.0	0.0	0	0.194	-0.001	-0.02	-0.001	11.0
0.0	0.0	2	3	201.99005	300.99503	1	2	2	0.0	0.0	0	0.194	-0.001	-0.026	-0.001	11.0
0.0	0.0	2	3	201.99005	300.99503	1	2	2	0.0	0.0	0	0.194	0.0	0.022	-0.001	11.0
0.0	0.0	2	3	201.99005	300.99503	1	2	2	0.0	0.0	0	0.194	-0.001	-0.03	0.0	11.0
0.0	0.0	2	3	201.99005	300.99503	1	2	2	0.0	0.0	0	0.194	-0.001	-0.033	0.0	11.0
0.0	0.0	2	3	201.99005	300.99503	1	2	2	0.0	0.0	0	0.193	-0.001	-0.048	0.0	11.0
0.0	0.0	2	3	201.99005	300.99503	1	2	2	0.0	0.0	0	0.193	-0.001	-0.016	0.0	11.0
0.0	0.0	2	3	201.99005	300.99503	1	2	2	0.0	0.0	0	0.193	0.0	0.187	0.0	11.0
0.0	0.0	2	3	201.99005	300.99503	1	2	2	0.0	0.0	0	0.193	0.0	0.009	0.0	11.0
0.0	0.0	2	3	201.99005	300.99503	1	2	2	0.0	0.0	0	0.192	0.0	-0.007	0.0	11.0
0.0	0.0	2	3	201.99005	300.99503	1	2	2	0.0	0.0	0	0.192	-0.001	-0.029	0.0	11.0
0.0	0.0	2	3	201.99005	300.99503	1	2	2	0.0	0.0	0	0.192	0.0	-0.001	0.0	11.0
0.0	0.0	2	3	201.99005	300.99503	1	2	2	0.0	0.0	0	0.192	0.0	0.007	0.0	11.0
0.0	0.0	2	3	201.99005	300.99503	1	2	2	0.0	0.0	0	0.192	0.0	0.055	0.0	11.0
0.0	0.0	2	3	201.99005	300.99503	1	2	2	0.0	0.0	0	0.191	0.0	0.055	0.0	11.0
0.0	0.0	2	3	201.99005	300.99503	1	2	2	0.0	0.0	0	0.191	0.0	0.01	0.0	11.0
0.0	0.0	2	3	201.99005	300.99503	1	2	2	0.0	0.0	0	0.191	0.0	0.0	0.0	11.0
0.0	0.0	2	3	201.99005	300.99503	1	2	2	0.0	0.0	0	0.191	0.0	0.013	0.0	11.0
0.0	0.0	2	3	201.99005	300.99503	1	2	2	0.0	0.0	0	0.191	0.0	0.022	0.0	11.0
0.0	0.0	2	3	201.99005	300.99503	1	2	2	0.0	0.0	0	0.191	-0.001	-0.041	0.0	11.0
0.0	0.0	2	3	201.99005	300.99503	1	2	2	0.0	0.0	0	0.191	0.0	-0.006	0.0	11.0
0.0	0.0	2	3	201.99005	300.99503	1	2	2	0.0	0.0	0	0.191	-0.001	-0.031	0.0	11.0
0.0	0.0	2	3	201.99005	300.99503	1	2	2	0.0	0.0	0	0.191	-0.001	-0.026	0.0	11.0
0.0	0.0	2	3	201.99005	300.99503	1	2	2	0.0	0.0	0	0.191	0.0	0.032	0.0	11.0
0.0	0.0	2	3	201.99005	300.99503	1	2	2	0.0	0.0	0	0.191	0.0	0.012	0.0	11.0
0.0	0.0	2	3	201.99005	300.99503	1	2	2	0.0	0.0	0	0.191	0.0	0.011	0.0	11.0
0.0	0.0	2	3	201.99005	300.99503	1	2	2	0.0	0.0	0	0.191	-0.001	-0.028	0.0	11.0
0.0	0.0	2	3	201.99005	300.99503	1	2	2	0.0	0.0	0	0.191	0.0	0.012	0.0	11.0
0.0	0.0	2	3	201.99005	300.99503	1	2	2	0.0	0.0	0	0.191	-0.001	-0.022	0.0	11.0
0.0	0.0	2	3	201.99005	300.99503	1	2	2	0.0	0.0	0	0.191	0.0	-0.005	0.0	11.0
0.0	0.0	2	3	201.99005	300.99503	1	2	2	0.0	0.0	0	0.191	-0.001	-0.058	0.0	11.0
0.0	0.0	2	3	201.99005	300.99503	1	2	2	0.0	0.0	0	0.191	0.0	-0.011	0.0	11.0
0.0	0.0	2	3	201.99005	300.99503	1	2	2	0.0	0.0	0	0.191	0.0	-0.003	0.0	11.0
0.0	0.0	2	3	201.99005	300.99503	1	2	2	0.0	0.0	0	0.191	-0.001	-0.016	0.0	11.0
0.0	0.0	2	3	201.99005	300.99503	1	2	2	0.0	0.0	0	0.191	0.0	0.022	0.0	11.0
0.0	0.0	2	3	201.99005	300.99503	1	2	2	0.0	0.0	0	0.191	-0.001	-0.016	0.0	11.0
0.0	0.0	2	3	201.99005	300.99503	1	2	2	0.0	0.0	0	0.191	0.0	-0.003	0.0	11.0
0.0	0.0	2	3	201.99005	300.99503	1	2	2	0.0	0.0	0	0.191	0.0	0.141	0.0	11.0
0.0	0.0	2	3	201.99005	300.99503	1	2	2	0.0	0.0	0	0.191	-0.001	-0.019	0.0	11.0
0.0	0.0	2	3	201.99005	300.99503	1	2	2	0.0	0.0	0	0.191	-0.001	-0.044	0.0	11.0
0.0	0.0	2	3	201.99005	300.99503	1	2	2	0.0	0.0	0	0.191	0.0	-0.002	0.0	11.0
0.0	0.0	2	3	201.99005	300.99503	1	2	2	0.0	0.0	0	0.191	-0.001	-0.017	0.0	11.0
0.0	0.0	2	3	201.99005	300.99503	1	2	2	0.0	0.0	0	0.191	0.0	0.022	0.0	11.0
0.0	0.0	2	3	201.99005	300.99503	1	2	2	0.0	0.0	0	0.191	0.0	-0.003	0.0	11.0
0.0	0.0	2	3	201.99005	300.99503	1	2	2	0.0	0.0	0	0.191	0.0	-0.008	0.0	11.0
0.0	0.0	2	3	201.99005	300.99503	1	2	2	0.0	0.0	0	0.191	0.0	-0.011	0.0	11.0
0.0	0.0	2	3	201.99005	300.99503	1	2	2	0.0	0.0	0	0.191	0.0	0.008	0.0	11.0
0.0	0.0	2	3	201.99005	300.99503	1	2	2	0.0	0.0	0	0.191	0.0	0.0	0.0	11.0
0.0	0.0	2	3	201.99005	300.99503	1	2	2	0.0	0.0	0	0.191	0.0	-0.003	0.0	11.0
0.0	0.0	2	3	201.99005	300.99503	1	2	2	0.0	0.0	0	0.191	-0.001	-0.026	0.0	11.0
0.0	0.0	2	3	201.99005	300.99503	1	2	2	0.0	0.0	0	0.191	-0.001	-0.049	0.0	11.0
0.0	0.0	2	3	201.99005	300.99503	1	2	2	0.0	0.0	0	0.191	0.0	0.01	0.0	11.0
0.0	0.0	2	3	201.99005	300.99503	1	2	2	0.0	0.0	0	0.191	0.0	0.01	0.0	11.0
0.0	0.0	2	3	201.99005	300.99503	1	2	2	0.0	0.0	0	0.191	0.0	0.006	0.0	11.0
0.0	0.0	2	3	201.99005	300.99503	1	2	2	0.0	0.0	0	0.191	0.0	0.062	0.0	11.0
0.0	0.0	2	3	201.99005	300.99503	1	2	2	0.0	0.0	0	0.191	-0.001	-0.017	0.0	11.0
0.0	0.0	2	3	201.99005	300.99503	1	2	2	0.0	0.0	0	0.191	-0.001	-0.023	0.0	11.0
0.0	0.0	2	3	201.99005	300.99503	1	2	2	0.0	0.0	0	0.191	0.0	0.07	0.0	11.0
0.0	0.0	2	3	201.99005	300.99503	1	2	2	0.0	0.0	0	0.191	-0.001	-0.015	0.0	11.0
0.0	0.0	2	3	201.99005	300.99503	1	2	2	0.0	0.0	0	0.191	0.0	0.012	0.0	11.0
0.0	0.0	2	3	201.99005	300.99503	1	2	2	0.0	0.0	0	0.191	0.0	-0.001	0.0	11.0
0.0	0.0	2	3	201.99005	300.99503	1	2	2	0.0	0.0	0	0.191	0.0	0.034	0.0	11.0
0.0	0.0	2	3	201.99005	300.99503	1	2	2	0.0	0.0	0	0.191	0.0	-0.004	0.0	11.0
0.0	0.0	2	3	201.99005	300.99503	1	2	2	0.0	0.0	0	0.191	0.0	-0.006	0.0	11.0
0.0	0.0	2	3	201.99005	300.99503	1	2	2	0.0	0.0	0	0.191	-0.001	-0.018	0.0	11.0
0.0	0.0	2	3	201.99005	300.99503	1	2	2	0.0	0.0	0	0.191	0.0	-0.011	0.0	11.0
0.0	0.0	2	3	201.99005	300.99503	1	2	2	0.0	0.0	0	0.191	0.0	0.002	0.0	11.0
0.0	0.0	2	3	201.99005	300.99503	1	2	2	0.0	0.0	0	0.191	0.0	0.053	0.0	11.0
0.0	0.0	2	3	201.99005	300.99503	1	2	2	0.0	0.0	0	0.191	-0.001	-0.013	0.0	11.0
0.0	0.0	2	3	201.99005	300.99503	1	2	2	0.0	0.0	0	0.191	0.0	0.01	0.0	11.0
0.0	0.0	2	3	201.99005	300.99503	1	2	2	0.0	0.0	0	0.191	0.0	0.0	0.0	11.0
0.0	0.0	2	3	201.99005	300.99503	1	2	2	0.0	0.0	0	0.191	0.0	-0.003	0.0	11.0
0.0	0.0	2	3	201.99005	300.99503	1	2	2	0.0	0.0	0	0.191	-0.001	-0.024	0.0	11.0
0.0	0.0	2	3	201.99005	300.99503	1	2	2	0.0	0.0	0	0.191	-0.001	-0.018	0.0	11.0
0.0	0.0	2	3	201.99005	300.99503	1	2	2	0.0	0.0	0	0.191	-0.001	-0.019	0.0	11.0
0.0	0.0	2	3	201.99005	300.99503	1	2	2	0.0	0.0	0	0.191	-0.001	-0.018	0.0	11.0
0.0	0.0	2	3	201.99005	300.99503	1	2	2	0.0	0.0	0	0.191	-0.001	-0.047	0.0	11.0
0.0	0.0	2	3	201.99005	300.99503	1	2	2	0.0	0.0	0	0.191	-0.001	-0.083	0.0	11.0
0.0	0.0	2	3	201.99005	300.99503	1	2	2	0.0	0.0	0	0.191	0.0	-0.008	0.0	11.0
0.0	0.0	2	3	201.99005	300.99503	1	2	2	0.0	0.0	0	0.191	0.0	-0.011	0.0	11.0
0.0	0.0	2	3	201.99005	300.99503	1	2	2	0.0	0.0	0	0.191	0.0	0.007	0.0	11.0
0.0	0.0	2	3	201.99005	300.99503	1	2	2	0.0	0.0	0	0.191	0.0	-0.003	0.0	11.0
0.0	0.0	2	3	201.99005	300.99503	1	2	2	0.0	0.0	0	0.191	0.0	-0.005	0.0	11.0
0.0	0.0	2	3	201.99005	300.99503	1	2	2	0.0	0.0	0	0.191	0.0	0.005	0.0	11.0
0.0	0.0	2	3	201.99005	300.99503	1	2	2	0.0	0.0	0	0.191	-0.001	-0.018	0.0	11.0
0.0	0.0	2	3	201.99005	300.99503	1	2	2	0.0	0.0	0	0.191	0.0	-0.007	0.0	11.0
0.0	0.0	2	3	201.99005	300.99503	1	2	2	0.0	0.0	0	0.191	0.0	0.043	0.0	11.0
0.0	0.0	2	3	201.99005	300.99503	1	2	2	0.0	0.0	0	0.191	0.0	0.007	0.0	11.0
0.0	0.0	2	3	201.99005	300.99503	1	2	2	0.0	0.0	0	0.191	0.0	-0.003	0.0	11.0
0.0	0.0	2	3	201.99005	300.99503	1	2	2	0.0	0.0	0	0.191	0.0	-0.01	0.0	11.0
0.0	0.0	2	3	201.99005	300.99503	1	2	2	0.0	0.0	0	0.191	0.0	-0.006	0.0	11.0
0.0	0.0	2	3	201.99005	300.99503	1	2	2	0.0	0.0	0	0.191	0.0	0.003	0.0	11.0
0.0	0.0	2	3	201.99005	300.99503	1	2	2	0.0	0.0	0	0.191	0.0	-0.002	0.0	11.0
0.0	0.0	2	3	201.99005	300.99503	1	2	2	0.0	0.0	0	0.191	-0.001	-0.022	0.0	11.0
0.0	0.0	2	3	201.99005	300.99503	1	2	2	0.0	0.0	0	0.191	-0.001	-0.029	0.0	11.0
0.0	0.0	2	3	201.99005	300.99503	1	2	2	0.0	0.0	0	0.191	0.0	0.155	0.0	11.0
0.0	0.0	2	3	201.99005	300.99503	1	2	2	0.0	0.0	0	0.191	0.0	0.056	0.0	11.0
0.0	0.0	2	3	201.99005	300.99503	1	2	2	0.0	0.0	0	0.191	-0.001	-0.022	0.0	11.0
0.0	0.0	2	3	201.99005	300.99503	1	2	2	0.0	0.0	0	0.191	0.0	0.008	0.0	11.0
0.0	0.0	2	3	201.99005	300.99503	1	2	2	0.0	0.0	0	0.191	0.0	-0.002	0.0	11.0
0.0	0.0	2	3	201.99005	300.99503	1	2	2	0.0	0.0	0	0.191	0.0	0.008	0.0	11.0
0.0	0.0	2	3	201.99005	300.99503	1	2	2	0.0	0.0	0	0.191	0.0	0.039	0.0	11.0
0.0	0.0	2	3	201.99005	300.99503	1	2	2	0.0	0.0	0	0.191	-0.001	-0.025	0.0	11.0
0.0	0.0	2	3	201.99005	300.99503	1	2	2	0.0	0.0	0	0.191	0.0	-0.006	0.0	11.0
0.0	0.0	2	3	201.99005	300.99503	1	2	2	0.0	0.0	0	0.191	-0.001	-0.014	0.0	11.0
0.0	0.0	2	3	201.99005	300.99503	1	2	2	0.0	0.0	0	0.191	-0.001	-0.02	0.0	11.0
0.0	0.0	2	3	201.99005	300.99503	1	2	2	0.0	0.0	0	0.191	-0.001	-0.013	0.0	11.0
0.0	0.0	2	3	201.99005	300.99503	1	2	2	0.0	0.0	0	0.191	0.0	-0.004	0.0	11.0
0.0	0.0	2	3	201.99005	300.99503	1	2	2	0.0	0.0	0	0.191	0.0	-0.003	0.0	11.0
0.0	0.0	2	3	201.99005	300.99503	1	2	2	0.0	0.0	0	0.191	0.0	0.023	0.0	11.0
0.0	0.0	2	3	201.99005	300.99503	1	2	2	0.0	0.0	0	0.191	0.0	0.001	0.0	11.0
0.0	0.0	2	3	201.99005	300.99503	1	2	2	0.0	0.0	0	0.191	-0.001	-0.018	0.0	11.0
0.0	0.0	2	3	201.99005	300.99503	1	2	2	0.0	0.0	0	0.19	-0.001	-0.017	0.0	11.0
0.0	0.0	2	3	201.99005	300.99503	1	2	2	0.0	0.0	0	0.19	0.0	0.008	0.0	11.0
0.0	0.0	2	3	201.99005	300.99503	1	2	2	0.0	0.0	0	0.19	0.0	-0.01	0.0	11.0
0.0	0.0	2	3	201.99005	300.99503	1	2	2	0.0	0.0	0	0.19	0.0	0.005	0.0	11.0
0.0	0.0	2	3	201.99005	300.99503	1	2	2	0.0	0.0	0	0.19	0.0	0.011	0.0	11.0
0.0	0.0	2	3	201.99005	300.99503	1	2	2	0.0	0.0	0	0.19	-0.001	-0.06	0.0	11.0
0.0	0.0	2	3	201.99005	300.99503	1	2	2	0.0	0.0	0	0.19	0.0	0.008	0.0	11.0
0.0	0.0	2	3	201.99005	300.99503	1	2	2	0.0	0.0	0	0.19	-0.001	-0.129	0.0	11.0
0.0	0.0	2	3	201.99005	300.99503	1	2	2	0.0	0.0	0	0.19	0.0	0.011	0.0	11.0
0.0	0.0	2	3	201.99005	300.99503	1	2	2	0.0	0.0	0	0.19	0.0	0.016	0.0	11.0
0.0	0.0	2	3	201.99005	300.99503	1	2	2	0.0	0.0	0	0.19	-0.001	-0.024	0.0	11.0
0.0	0.0	2	3	201.99005	300.99503	1	2	2	0.0	0.0	0	0.19	-0.001	-0.045	0.0	11.0
0.0	0.0	2	3	201.99005	300.99503	1	2	2	0.0	0.0	0	0.19	0.0	0.012	0.0	11.0
0.0	0.0	2	3	201.99005	300.99503	1	2	2	0.0	0.0	0	0.19	-0.001	-0.095	0.0	11.0
0.0	0.0	2	3	201.99005	300.99503	1	2	2	0.0	0.0	0	0.19	0.0	-0.01	0.0	11.0
0.0	0.0	2	3	201.99005	300.99503	1	2	2	0.0	0.0	0	0.19	0.0	-0.009	0.0	11.0
0.0	0.0	2	3	201.99005	300.99503	1	2	2	0.0	0.0	0	0.19	0.0	0.016	0.0	11.0
0.0	0.0	2	3	201.99005	300.99503	1	2	2	0.0	0.0	0	0.19	0.0	0.016	0.0	11.0
0.0	0.0	2	3	201.99005	300.99503	1	2	2	0.0	0.0	0	0.19	0.0	0.193	0.0	11.0
0.0	0.0	2	3	201.99005	300.99503	1	2	2	0.0	0.0	0	0.19	0.0	0.148	0.0	11.0
0.0	0.0	2	3	201.99005	300.99503	1	2	2	0.0	0.0	0	0.19	-0.001	-0.034	0.0	11.0
0.0	0.0	2	3	201.99005	300.99503	1	2	2	0.0	0.0	0	0.19	0.0	-0.003	0.0	11.0
0.0	0.0	2	3	201.99005	300.99503	1	2	2	0.0	0.0	0	0.19	-0.001	-0.026	0.0	11.0
0.0	0.0	2	3	201.99005	300.99503	1	2	2	0.0	0.0	0	0.19	-0.001	0.0	0.0	11.0
0.0	0.0	2	3	201.99005	300.99503	1	2	2	0.0	0.0	0	0.19	0.0	0.026	0.0	11.0
0.0	0.0	2	3	201.99005	300.99503	1	2	2	0.0	0.0	0	0.19	-0.001	-0.013	0.0	11.0
0.0	0.0	2	3	201.99005	300.99503	1	2	2	0.0	0.0	0	0.19	-0.001	-0.025	0.0	11.0
0.0	0.0	2	3	201.99005	300.99503	1	2	2	0.0	0.0	0	0.19	0.0	0.072	0.0	11.0
0.0	0.0	2	3	201.99005	300.99503	1	2	2	0.0	0.0	0	0.19	0.0	0.028	0.0	11.0
0.0	0.0	2	3	201.99005	300.99503	1	2	2	0.0	0.0	0	0.19	-0.001	-0.013	0.0	11.0
0.0	0.0	2	3	201.99005	300.99503	1	2	2	0.0	0.0	0	0.19	0.0	0.001	0.0	11.0
0.0	0.0	2	3	201.99005	300.99503	1	2	2	0.0	0.0	0	0.19	0.0	0.001	0.0	11.0
0.0	0.0	2	3	201.99005	300.99503	1	2	2	0.0	0.0	0	0.19	0.0	0.024	0.0	11.0
0.0	0.0	2	3	201.99005	300.99503	1	2	2	0.0	0.0	0	0.19	0.0	0.001	0.0	11.0
0.0	0.0	2	3	201.99005	300.99503	1	2	2	0.0	0.0	0	0.19	0.0	0.008	0.0	11.0
0.0	0.0	2	3	201.99005	300.99503	1	2	2	0.0	0.0	0	0.19	0.0	0.012	0.0	11.0
0.0	0.0	2	3	201.99005	300.99503	1	2	2	0.0	0.0	0	0.19	0.0	-0.005	0.0	11.0
0.0	0.0	2	3	201.99005	300.99503	1	2	2	0.0	0.0	0	0.19	0.0	0.025	0.0	11.0
0.0	0.0	2	3	201.99005	300.99503	1	2	2	0.0	0.0	0	0.19	0.0	-0.007	0.0	11.0
0.0	0.0	2	3	201.99005	300.99503	1	2	2	0.0	0.0	0	0.19	-0.001	-0.057	0.0	11.0
0.0	0.0	2	3	201.99005	300.99503	1	2	2	0.0	0.0	0	0.19	-0.001	-0.014	0.0	11.0
0.0	0.0	2	3	201.99005	300.99503	1	2	2	0.0	0.0	0	0.19	0.0	0.01	0.0	11.0
0.0	0.0	2	3	201.99005	300.99503	1	2	2	0.0	0.0	0	0.19	-0.001	-0.021	0.0	11.0
0.0	0.0	2	3	201.99005	300.99503	1	2	2	0.0	0.0	0	0.19	-0.001	-0.047	0.0	11.0
4180.487	300.99503	2	4	102.98507	300.99503	1	2	2	0.0	0.0	1	0.19	0.0	0.015	0.0	11.0
4180.487	300.99503	2	4	102.98507	300.99503	0	2	2	0.0	0.0	1	0.19	0.0	0.004	0.0	11.0
4180.487	300.99503	2	4	102.98507	300.99503	0	2	2	0.0	0.0	1	0.19	0.0	0.037	0.0	11.0
4180.487	300.99503	2	4	102.98507	300.99503	0	2	2	0.0	0.0	1	0.19	-0.001	-0.032	0.0	11.0
4180.487	300.99503	2	4	102.98507	300.99503	0	2	2	0.0	0.0	1	0.19	0.001	0.411	0.294	11.0
4180.487	300.99503	2	4	102.98507	300.99503	0	2	2	0.0	0.0	1	0.19	0.003	0.306	0.294	11.0
4180.487	300.99503	2	4	102.98507	300.99503	0	2	2	0.0	0.0	1	0.191	0.009	0.813	0.825	11.0
4180.487	300.99503	2	4	102.98507	300.99503	0	2	2	0.0	0.0	1	0.191	0.017	1.039	1.063	11.0
4180.487	300.99503	2	4	102.98507	300.99503	0	2	2	0.0	0.0	1	0.191	0.024	1.084	1.063	11.0
4180.487	300.99503	2	4	102.98507	300.99503	0	2	2	0.0	0.0	1	0.191	0.032	1.452	1.488	11.0
4180.487	300.99503	2	4	102.98507	300.99503	0	2	2	0.0	0.0	1	0.191	0.044	1.843	1.856	11.0
4180.487	300.99503	2	4	102.98507	300.99503	0	2	2	0.0	0.0	1	0.191	0.053	1.842	1.856	11.0
4180.487	300.99503	2	4	102.98507	300.99503	0	2	2	0.0	0.0	1	0.191	0.065	1.995	2.021	11.0
4180.487	300.99503	2	4	102.98507	300.99503	0	2	2	0.0	0.0	1	0.191	0.075	1.991	2.021	11.0
4180.487	300.99503	2	4	102.98507	300.99503	0	2	2	0.0	0.0	1	0.192	0.086	2.314	2.316	11.0
4180.487	300.99503	2	4	102.98507	300.99503	0	2	2	0.0	0.0	1	0.192	0.098	2.433	2.448	11.0
4180.487	300.99503	2	4	102.98507	300.99503	0	2	2	0.0	0.0	1	0.192	0.108	2.486	2.448	11.0
4180.487	300.99503	2	4	102.98507	300.99503	0	2	2	0.0	0.0	1	0.192	0.119	2.752	2.685	11.0
4180.487	300.99503	2	4	102.98507	300.99503	0	2	2	0.0	0.0	1	0.192	0.13	2.817	2.791	11.0
4180.487	300.99503	2	4	102.98507	300.99503	0	2	2	0.0	0.0	1	0.192	0.14	2.776	2.791	11.0
4180.487	300.99503	2	4	102.98507	300.99503	0	2	2	0.0	0.0	1	0.192	0.151	2.908	2.981	11.0
4180.487	300.99503	2	4	102.98507	300.99503	0	2	2	0.0	0.0	1	0.192	0.161	2.995	2.981	11.0
4180.487	300.99503	2	4	102.98507	300.99503	0	2	2	0.0	0.0	1	0.193	0.169	3.066	3.066	11.0
4180.487	300.99503	2	4	102.98507	300.99503	0	2	2	0.0	0.0	1	0.193	0.178	3.144	3.219	11.0
4180.487	300.99503	2	4	102.98507	300.99503	0	2	2	0.0	0.0	1	0.193	0.187	3.272	3.219	11.0
4180.487	300.99503	2	4	102.98507	300.99503	0	2	2	0.0	0.0	1	0.193	0.195	3.173	3.287	11.0
4180.487	300.99503	2	4	102.98507	300.99503	0	2	2	0.0	0.0	1	0.193	0.203	3.304	3.409	11.0
4180.487	300.99503	2	4	102.98507	300.99503	0	2	2	0.0	0.0	1	0.193	0.211	3.432	3.409	11.0
4180.487	300.99503	2	4	102.98507	300.99503	0	2	2	0.0	0.0	1	0.193	0.219	3.486	3.464	11.0
4180.487	300.99503	2	4	102.98507	300.99503	0	2	2	0.0	0.0	1	0.194	0.226	3.489	3.464	11.0
4180.487	300.99503	2	4	102.98507	300.99503	0	2	2	0.0	0.0	1	0.194	0.232	3.595	3.562	11.0
4180.487	300.99503	2	4	102.98507	300.99503	0	2	2	0.0	0.0	1	0.194	0.238	3.618	3.606	11.0
4180.487	300.99503	2	4	102.98507	300.99503	0	2	2	0.0	0.0	1	0.194	0.244	3.644	3.606	11.0
4180.487	300.99503	2	4	102.98507	300.99503	0	2	2	0.0	0.0	1	0.194	0.25	3.64	3.685	11.0
4180.487	300.99503	2	4	102.98507	300.99503	0	2	2	0.0	0.0	1	0.195	0.256	3.728	3.753	11.0
4180.487	300.99503	2	4	102.98507	300.99503	0	2	2	0.0	0.0	1	0.195	0.262	3.76	3.753	11.0
4180.487	300.99503	2	4	102.98507	300.99503	0	2	2	0.0	0.0	1	0.195	0.266	3.793	3.784	11.0
4180.487	300.99503	2	4	102.98507	300.99503	0	2	2	0.0	0.0	1	0.195	0.27	3.831	3.784	11.0
4180.487	300.99503	2	4	102.98507	300.99503	0	2	2	0.0	0.0	1	0.195	0.275	3.842	3.838	11.0
4180.487	300.99503	2	4	102.98507	300.99503	0	2	2	0.0	0.0	1	0.195	0.28	3.795	3.863	11.0
4180.487	300.99503	2	4	102.98507	300.99503	0	2	2	0.0	0.0	1	0.196	0.284	3.873	3.863	11.0
4180.487	300.99503	2	4	102.98507	300.99503	0	2	2	0.0	0.0	1	0.196	0.288	3.926	3.908	11.0
4180.487	300.99503	2	4	102.98507	300.99503	0	2	2	0.0	0.0	1	0.196	0.292	3.899	3.927	11.0
4180.487	300.99503	2	4	102.98507	300.99503	0	2	2	0.0	0.0	1	0.196	0.296	3.918	3.927	11.0
4180.487	300.99503	2	4	102.98507	300.99503	0	2	2	0.0	0.0	1	0.196	0.3	3.907	3.963	11.0
4180.487	300.99503	2	4	102.98507	300.99503	0	2	2	0.0	0.0	1	0.196	0.303	3.96	3.963	11.0
4180.487	300.99503	2	4	102.98507	300.99503	0	2	2	0.0	0.0	1	0.196	0.305	3.944	3.977	11.0
4180.487	300.99503	2	4	102.98507	300.99503	0	2	2	0.0	0.0	1	0.196	0.307	4.028	4.007	11.0
4180.487	300.99503	2	4	102.98507	300.99503	0	2	2	0.0	0.0	1	0.196	0.309	4.047	4.007	11.0
4180.487	300.99503	2	4	102.98507	300.99503	0	2	2	0.0	0.0	1	0.196	0.311	4.055	4.018	11.0
4180.487	300.99503	2	4	102.98507	300.99503	0	2	2	0.0	0.0	1	0.196	0.313	4.087	4.042	11.0
4180.487	300.99503	2	4	102.98507	300.99503	0	2	2	0.0	0.0	1	0.196	0.315	4.104	4.042	11.0
4180.487	300.99503	2	4	102.98507	300.99503	0	2	2	0.0	0.0	1	0.196	0.317	4.082	4.06	11.0
4180.487	300.99503	2	4	102.98507	300.99503	0	2	2	0.0	0.0	1	0.196	0.319	3.924	4.06	11.0
4180.487	300.99503	2	4	102.98507	300.99503	0	2	2	0.0	0.0	1	0.196	0.321	4.067	4.069	11.0
4180.487	300.99503	2	4	102.98507	300.99503	0	2	2	0.0	0.0	1	0.197	0.321	4.095	4.086	11.0
4180.487	300.99503	2	4	102.98507	300.99503	0	2	2	0.0	0.0	1	0.197	0.321	4.101	4.086	11.0
4180.487	300.99503	2	4	102.98507	300.99503	0	2	2	0.0	0.0	1	0.197	0.321	4.03	4.092	11.0
4180.487	300.99503	2	4	102.98507	300.99503	0	2	2	0.0	0.0	1	0.197	0.321	4.11	4.106	11.0
4180.487	300.99503	2	4	102.98507	300.99503	0	2	2	0.0	0.0	1	0.197	0.322	4.119	4.106	11.0
4180.487	300.99503	2	4	102.98507	300.99503	0	2	2	0.0	0.0	1	0.198	0.324	4.149	4.11	11.0
[truncated: 6,750 more rows]
