# Supplementary material for: Just noticeable differences for elbow joint torque feedback
Source: Sci Rep. 2021 Dec 7;11:23553. doi: 10.1038/s41598-021-02630-3 (PMC8651665; doi:10.1038/s41598-021-02630-3)
Supplement: Supplementary file 2 — Supplementary Information. [file 41598_2021_2630_MOESM2_ESM.zip › SupplementaryData_ScientificReports_KimAsbeck2021/S9_S1A.csv]

data 1	data 2	data 3	data 4	data 5	data 6	data 7	data 8	data 9	data 10	data 11	data 12	data 13	data 14	data 15	data 16	data 17
0.0	0.0	100.0	100.0	1	0.0	0.0	0.068	1.0	95.61181	0.0	1	0.0	0.0	0.0	0.0	0.0
0.0	0.0	100.0	100.0	1	0.0	0.0	0.068	1.0	95.37634	0.0	1	0.0	0.0	0.0	0.0	0.0
0.0	0.0	100.0	100.0	1	0.0	0.0	0.069	1.0	95.37634	0.0	1	0.0	0.0	0.0	0.0	0.0
0.0	0.0	100.0	100.0	1	0.0	0.0	0.07	1.0	96.33048	0.0	1	0.0	0.0	0.0	0.0	0.0
0.0	0.0	100.0	100.0	1	0.0	0.0	0.071	1.0	95.844925	0.0	1	0.0	0.0	0.0	0.0	0.0
0.0	0.0	100.0	100.0	1	0.0	0.0	0.072	1.0	95.844925	0.0	1	0.0	0.0	0.0	0.0	0.0
0.0	0.0	100.0	100.0	1	0.0	0.0	0.073	1.0	95.27229	0.0	1	0.0	0.0	0.0	0.0	0.0
0.0	0.0	100.0	100.0	1	0.0	0.0	0.074	1.0	96.97215	0.0	1	0.0	0.0	0.0	0.0	0.0
0.0	0.0	100.0	100.0	1	0.0	0.0	0.075	1.0	97.344215	0.0	1	0.0	0.0	0.0	0.0	0.0
0.0	0.0	100.0	100.0	1	0.0	0.0	0.076	1.0	97.523506	0.0	1	0.0	0.0	0.0	0.0	0.0
0.0	0.0	100.0	100.0	1	0.0	0.0	0.077	1.0	97.523506	0.0	1	0.0	0.0	0.0	0.0	0.0
0.0	0.0	100.0	100.0	1	0.0	0.0	0.078	1.0	97.043686	0.0	1	0.0	0.0	0.0	0.0	0.0
0.0	0.0	100.0	100.0	1	0.0	0.0	0.079	1.0	97.49967	0.0	1	0.0	0.0	0.0	0.0	0.0
0.0	0.0	100.0	100.0	1	0.0	0.0	0.08	1.0	97.49967	0.0	1	0.0	0.0	0.0	0.0	0.0
0.0	0.0	100.0	100.0	1	0.0	0.0	0.08	1.0	97.294754	0.0	1	0.0	0.0	0.0	0.0	0.0
0.0	0.0	100.0	100.0	1	0.0	0.0	0.081	1.0	97.294754	0.0	1	0.0	0.0	0.0	0.0	0.0
0.0	0.0	100.0	100.0	1	0.0	0.0	0.082	1.0	97.069336	0.0	1	0.0	0.0	0.0	0.0	0.0
0.0	0.0	100.0	100.0	1	0.0	0.0	0.083	1.0	97.94616	0.0	1	0.0	0.0	0.0	0.0	0.0
0.0	0.0	100.0	100.0	1	0.0	0.0	0.084	1.0	97.71533	0.0	1	0.0	0.0	0.0	0.0	0.0
0.0	0.0	100.0	100.0	1	0.0	0.0	0.085	1.0	97.78994	0.0	1	0.0	0.0	0.0	0.0	0.0
0.0	0.0	100.0	100.0	1	0.0	0.0	0.086	1.0	97.43245	0.0	1	0.0	0.0	0.0	0.0	0.0
0.0	0.0	100.0	100.0	1	0.0	0.0	0.087	1.0	97.43245	0.0	1	0.0	0.0	0.0	0.0	0.0
0.0	0.0	100.0	100.0	1	0.0	0.0	0.087	1.0	97.60585	0.0	1	0.0	0.0	0.0	0.0	0.0
0.0	0.0	100.0	100.0	1	0.0	0.0	0.089	1.0	97.60585	0.0	1	0.0	0.0	0.0	0.0	0.0
0.0	0.0	100.0	100.0	1	0.0	0.0	0.09	1.0	97.68875	0.0	1	0.0	0.0	0.0	0.0	0.0
0.0	0.0	100.0	100.0	1	0.0	0.0	0.091	1.0	96.9959	0.0	1	0.0	0.0	0.0	0.0	0.0
0.0	0.0	100.0	100.0	1	0.0	0.0	0.091	1.0	96.9959	0.0	1	0.0	0.0	0.0	0.0	0.0
0.0	0.0	100.0	100.0	1	0.0	0.0	0.092	1.0	96.125786	0.0	1	0.0	0.0	0.0	0.0	0.0
0.0	0.0	100.0	100.0	1	0.0	0.0	0.093	1.0	97.62687	0.0	1	0.0	0.0	0.0	0.0	0.0
0.0	0.0	100.0	100.0	1	0.0	0.0	0.094	1.0	97.62687	0.0	1	0.0	0.0	0.0	0.0	0.0
0.0	0.0	100.0	100.0	1	0.0	0.0	0.095	1.0	99.34828	0.0	1	0.0	0.0	0.0	0.0	0.0
0.0	0.0	100.0	100.0	1	0.0	0.0	0.096	1.0	99.34828	0.0	1	0.0	0.0	0.0	0.0	0.0
0.0	0.0	100.0	100.0	1	0.0	0.0	0.097	1.0	98.42502	0.0	1	0.0	0.0	0.0	0.0	0.0
0.0	0.0	100.0	100.0	1	0.0	0.0	0.098	1.0	98.07759	0.0	1	0.0	0.0	0.0	0.0	0.0
0.0	0.0	100.0	100.0	1	0.0	0.0	0.098	1.0	98.07759	0.0	1	0.0	0.0	0.0	0.0	0.0
0.0	0.0	100.0	100.0	1	0.0	0.0	0.099	1.0	97.97371	0.0	1	0.0	0.0	0.0	0.0	0.0
0.0	0.0	100.0	100.0	1	0.0	0.0	0.1	1.0	97.670235	0.0	1	0.0	0.0	0.0	0.0	0.0
0.0	0.0	100.0	100.0	1	0.0	0.0	0.101	1.0	97.670235	0.0	1	0.0	0.0	0.0	0.0	0.0
0.0	0.0	100.0	100.0	1	0.0	0.0	0.102	1.0	96.87858	0.0	1	0.0	0.0	0.0	0.0	0.0
0.0	0.0	100.0	100.0	1	0.0	0.0	0.103	1.0	96.87858	0.0	1	0.0	0.0	0.0	0.0	0.0
0.0	0.0	100.0	100.0	1	0.0	0.0	0.103	1.0	96.714775	0.0	1	0.0	0.0	0.0	0.0	0.0
0.0	0.0	100.0	100.0	1	0.0	0.0	0.104	1.0	97.31899	0.0	1	0.0	0.0	0.0	0.0	0.0
0.0	0.0	100.0	100.0	1	0.0	0.0	0.105	1.0	97.31899	0.0	1	0.0	0.0	0.0	0.0	0.0
0.0	0.0	100.0	100.0	1	0.0	0.0	0.106	1.0	97.61713	0.0	1	0.0	0.0	0.0	0.0	0.0
0.0	0.0	100.0	100.0	1	0.0	0.0	0.107	1.0	98.28559	0.0	1	0.0	0.0	0.0	0.0	0.0
0.0	0.0	100.0	100.0	1	0.0	0.0	0.108	1.0	98.28559	0.0	1	0.0	0.0	0.0	0.0	0.0
0.0	0.0	100.0	100.0	1	0.0	0.0	0.109	1.0	98.58376	0.0	1	0.0	0.0	0.0	0.0	0.0
0.0	0.0	100.0	100.0	1	0.0	0.0	0.109	1.0	98.58376	0.0	1	0.0	0.0	0.0	0.0	0.0
0.0	0.0	100.0	100.0	1	0.0	0.0	0.11	1.0	99.23495	0.0	1	0.0	0.0	0.0	0.0	0.0
0.0	0.0	100.0	100.0	1	0.0	0.0	0.111	1.0	98.47067	0.0	1	0.0	0.0	0.0	0.0	0.0
0.0	0.0	100.0	100.0	1	0.0	0.0	0.112	1.0	98.47067	0.0	1	0.0	0.0	0.0	0.0	0.0
0.0	0.0	100.0	100.0	1	0.0	0.0	0.113	1.0	97.65008	0.0	1	0.0	0.0	0.0	0.0	0.0
0.0	0.0	100.0	100.0	1	0.0	0.0	0.114	1.0	96.813835	0.0	1	0.0	0.0	0.0	0.0	0.0
0.0	0.0	100.0	100.0	1	0.0	0.0	0.115	1.0	96.813835	0.0	1	0.0	0.0	0.0	0.0	0.0
0.0	0.0	100.0	100.0	1	0.0	0.0	0.116	1.0	99.801704	0.0	1	0.0	0.0	0.0	0.0	0.0
0.0	0.0	100.0	100.0	1	0.0	0.0	0.117	1.0	99.661285	0.0	1	0.0	0.0	0.0	0.0	0.0
0.0	0.0	100.0	100.0	1	0.0	0.0	0.118	1.0	99.51684	0.0	1	0.0	0.0	0.0	0.0	0.0
0.0	0.0	100.0	100.0	1	0.0	0.0	0.119	1.0	99.25649	0.0	1	0.0	0.0	0.0	0.0	0.0
0.0	0.0	100.0	100.0	1	0.0	0.0	0.12	1.0	99.25649	0.0	1	0.0	0.0	0.0	0.0	0.0
0.0	0.0	100.0	100.0	1	0.0	0.0	0.121	1.0	98.73928	0.0	1	0.0	0.0	0.0	0.0	0.0
0.0	0.0	100.0	100.0	1	0.0	0.0	0.122	1.0	98.91481	0.0	1	0.0	0.0	0.0	0.0	0.0
0.0	0.0	100.0	100.0	1	0.0	0.0	0.123	1.0	98.91481	0.0	1	0.0	0.0	0.0	0.0	0.0
0.0	0.0	100.0	100.0	1	0.0	0.0	0.124	1.0	98.104485	0.0	1	0.0	0.0	0.0	0.0	0.0
0.0	0.0	100.0	100.0	1	0.0	0.0	0.125	1.0	98.104485	0.0	1	0.0	0.0	0.0	0.0	0.0
0.0	0.0	100.0	100.0	1	0.0	0.0	0.126	1.0	98.33324	0.0	1	0.0	0.0	0.0	0.0	0.0
0.0	0.0	100.0	100.0	1	0.0	0.0	0.127	1.0	97.88569	0.0	1	0.0	0.0	0.0	0.0	0.0
0.0	0.0	100.0	100.0	1	0.0	0.0	0.128	1.0	97.88569	0.0	1	0.0	0.0	0.0	0.0	0.0
0.0	0.0	100.0	100.0	1	0.0	0.0	0.129	1.0	97.292305	0.0	1	0.0	0.0	0.0	0.0	0.0
0.0	0.0	100.0	100.0	1	0.0	0.0	0.13	1.0	96.87771	0.0	1	0.0	0.0	0.0	0.0	0.0
0.0	0.0	100.0	100.0	1	0.0	0.0	0.132	1.0	96.87771	0.0	1	0.0	0.0	0.0	0.0	0.0
0.0	0.0	100.0	100.0	1	0.0	0.0	0.133	1.0	97.683685	0.0	1	0.0	0.0	0.0	0.0	0.0
0.0	0.0	100.0	100.0	1	0.0	0.0	0.134	1.0	97.683685	0.0	1	0.0	0.0	0.0	0.0	0.0
0.0	0.0	100.0	100.0	1	0.0	0.0	0.135	1.0	97.99082	0.0	1	0.0	0.0	0.0	0.0	0.0
0.0	0.0	100.0	100.0	1	0.0	0.0	0.136	1.0	98.21846	0.0	1	0.0	0.0	0.0	0.0	0.0
0.0	0.0	100.0	100.0	1	0.0	0.0	0.137	1.0	98.21846	0.0	1	0.0	0.0	0.0	0.0	0.0
0.0	0.0	100.0	100.0	1	0.0	0.0	0.138	1.0	98.42703	0.0	1	0.0	0.0	0.0	0.0	0.0
0.0	0.0	100.0	100.0	1	0.0	0.0	0.139	1.0	98.3066	0.0	1	0.0	0.0	0.0	0.0	0.0
0.0	0.0	100.0	100.0	1	0.0	0.0	0.14	1.0	98.3066	0.0	1	0.0	0.0	0.0	0.0	0.0
0.0	0.0	100.0	100.0	1	0.0	0.0	0.142	1.0	98.24683	0.0	1	0.0	0.0	0.0	0.0	0.0
0.0	0.0	100.0	100.0	1	0.0	0.0	0.143	1.0	98.24683	0.0	1	0.0	0.0	0.0	0.0	0.0
0.0	0.0	100.0	100.0	1	0.0	0.0	0.144	1.0	98.42168	0.0	1	0.0	0.0	0.0	0.0	0.0
0.0	0.0	100.0	100.0	1	0.0	0.0	0.146	1.0	98.02046	0.0	1	0.0	0.0	0.0	0.0	0.0
0.0	0.0	100.0	100.0	1	0.0	0.0	0.147	1.0	98.02046	0.0	1	0.0	0.0	0.0	0.0	0.0
0.0	0.0	100.0	100.0	1	0.0	0.0	0.148	1.0	97.33325	0.0	1	0.0	0.0	0.0	0.0	0.0
0.0	0.0	100.0	100.0	1	0.0	0.0	0.15	1.0	96.77414	0.0	1	0.0	0.0	0.0	0.0	0.0
0.0	0.0	100.0	100.0	1	0.0	0.0	0.151	1.0	96.77414	0.0	1	0.0	0.0	0.0	0.0	0.0
0.0	0.0	100.0	100.0	1	0.0	0.0	0.152	1.0	97.076454	0.0	1	0.0	0.0	0.0	0.0	0.0
0.0	0.0	100.0	100.0	1	0.0	0.0	0.154	1.0	97.076454	0.0	1	0.0	0.0	0.0	0.0	0.0
0.0	0.0	100.0	100.0	1	0.0	0.0	0.155	1.0	96.98959	0.0	1	0.0	0.0	0.0	0.0	0.0
0.0	0.0	100.0	100.0	1	0.0	0.0	0.157	1.0	96.70098	0.0	1	0.0	0.0	0.0	0.0	0.0
0.0	0.0	100.0	100.0	1	0.0	0.0	0.158	1.0	96.70098	0.0	1	0.0	0.0	0.0	0.0	0.0
0.0	0.0	100.0	100.0	1	0.0	0.0	0.16	1.0	96.93242	0.0	1	0.0	0.0	0.0	0.0	0.0
0.0	0.0	100.0	100.0	1	0.0	0.0	0.161	1.0	96.59406	0.0	1	0.0	0.0	0.0	0.0	0.0
0.0	0.0	100.0	100.0	1	0.0	0.0	0.163	1.0	96.59406	0.0	1	0.0	0.0	0.0	0.0	0.0
0.0	0.0	100.0	100.0	1	0.0	0.0	0.164	1.0	96.86539	0.0	1	0.0	0.0	0.0	0.0	0.0
0.0	0.0	100.0	100.0	1	0.0	0.0	0.166	1.0	96.86539	0.0	1	0.0	0.0	0.0	0.0	0.0
0.0	0.0	100.0	100.0	1	0.0	0.0	0.167	1.0	97.25339	0.0	1	0.0	0.0	0.0	0.0	0.0
0.0	0.0	100.0	100.0	1	0.0	0.0	0.168	1.0	96.79648	0.0	1	0.0	0.0	0.0	0.0	0.0
0.0	0.0	100.0	100.0	1	0.0	0.0	0.17	1.0	96.79648	0.0	1	0.0	0.0	0.0	0.0	0.0
0.0	0.0	100.0	100.0	1	0.0	0.0	0.171	1.0	97.09461	0.0	1	0.0	0.0	0.0	0.0	0.0
0.0	0.0	100.0	100.0	1	0.0	0.0	0.172	1.0	97.40193	0.0	1	0.0	0.0	0.0	0.0	0.0
0.0	0.0	100.0	100.0	1	0.0	0.0	0.174	1.0	97.3913	0.0	1	0.0	0.0	0.0	0.0	0.0
0.0	0.0	100.0	100.0	1	0.0	0.0	0.175	1.0	96.72879	0.0	1	0.0	0.0	0.0	0.0	0.0
0.0	0.0	100.0	100.0	1	0.0	0.0	0.176	1.0	96.72879	0.0	1	0.0	0.0	0.0	0.0	0.0
0.0	0.0	100.0	100.0	1	0.0	0.0	0.177	1.0	97.26821	0.0	1	0.0	0.0	0.0	0.0	0.0
0.0	0.0	100.0	100.0	1	0.0	0.0	0.179	1.0	97.468506	0.0	1	0.0	0.0	0.0	0.0	0.0
0.0	0.0	100.0	100.0	1	0.0	0.0	0.18	1.0	97.468506	0.0	1	0.0	0.0	0.0	0.0	0.0
0.0	0.0	100.0	100.0	1	0.0	0.0	0.181	1.0	97.549904	0.0	1	0.0	0.0	0.0	0.0	0.0
0.0	0.0	100.0	100.0	1	0.0	0.0	0.182	1.0	97.782364	0.0	1	0.0	0.0	0.0	0.0	0.0
0.0	0.0	100.0	100.0	1	0.0	0.0	0.183	1.0	97.782364	0.0	1	0.0	0.0	0.0	0.0	0.0
0.0	0.0	100.0	100.0	1	0.0	0.0	0.184	1.0	97.76966	0.0	1	0.0	0.0	0.0	0.0	0.0
0.0	0.0	100.0	100.0	1	0.0	0.0	0.185	1.0	97.76966	0.0	1	0.0	0.0	0.0	0.0	0.0
0.0	0.0	100.0	100.0	1	0.0	0.0	0.186	1.0	97.82075	0.0	1	0.0	0.0	0.0	0.0	0.0
0.0	0.0	100.0	100.0	1	0.0	0.0	0.187	1.0	96.77971	0.0	1	0.0	0.0	0.0	0.0	0.0
0.0	0.0	100.0	100.0	1	0.0	0.0	0.188	1.0	96.77971	0.0	1	0.0	0.0	0.0	0.0	0.0
0.0	0.0	100.0	100.0	1	0.0	0.0	0.188	1.0	97.29008	0.0	1	0.0	0.0	0.0	0.0	0.0
0.0	0.0	100.0	100.0	1	0.0	0.0	0.189	1.0	96.53646	0.0	1	0.0	0.0	0.0	0.0	0.0
0.0	0.0	100.0	100.0	1	0.0	0.0	0.19	1.0	96.53646	0.0	1	0.0	0.0	0.0	0.0	0.0
0.0	0.0	100.0	100.0	1	0.0	0.0	0.19	1.0	96.42394	0.0	1	0.0	0.0	0.0	0.0	0.0
0.0	0.0	100.0	100.0	1	0.0	0.0	0.19	1.0	96.42394	0.0	1	0.0	0.0	0.0	0.0	0.0
0.0	0.0	100.0	100.0	1	0.0	0.0	0.19	1.0	95.5903	0.0	1	0.0	0.0	0.0	0.0	0.0
0.0	0.0	100.0	100.0	1	0.0	0.0	0.19	1.0	95.44134	0.0	1	0.0	0.0	0.0	0.0	0.0
0.0	0.0	100.0	100.0	1	0.0	0.0	0.19	1.0	95.06503	0.0	1	0.0	0.0	0.0	0.0	0.0
0.0	0.0	100.0	100.0	1	0.0	0.0	0.19	1.0	95.63451	0.0	1	0.0	0.0	0.0	0.0	0.0
0.0	0.0	100.0	100.0	1	0.0	0.0	0.19	1.0	95.63451	0.0	1	0.0	0.0	0.0	0.0	0.0
0.0	0.0	100.0	100.0	1	0.0	0.0	0.189	1.0	96.50676	0.0	1	0.0	0.0	0.0	0.0	0.0
0.0	0.0	100.0	100.0	1	0.0	0.0	0.189	1.0	97.3705	0.0	1	0.0	0.0	8.0	0.0	0.0
0.0	0.0	100.0	100.0	1	0.0	0.0	0.188	1.0	97.3705	0.0	1	0.0	0.0	8.0	0.0	0.0
0.0	0.0	100.0	100.0	1	0.0	0.0	0.187	1.0	97.04954	0.0	1	0.0	0.0	11.0	0.0	0.0
-6944.445	500.0	100.0	100.0	1	0.0	0.0	0.185	1.0	96.832535	0.0	1	0.0	0.0	11.0	0.0	0.0
-6944.445	500.0	100.0	100.0	1	0.0	0.0	0.184	1.0	96.832535	0.0	1	0.0	0.0	11.0	0.0	0.0
-6944.445	500.0	100.0	100.0	1	0.0	0.0	0.183	1.0	96.97059	0.0	1	0.0	0.0	11.0	0.0	0.0
-6944.445	500.0	100.0	100.0	1	0.0	0.0	0.182	1.0	96.97059	0.0	1	0.0	0.0	11.0	0.0	0.0
-6944.445	500.0	100.0	100.0	1	0.0	0.0	0.18	1.0	96.56628	0.0	1	0.0	0.0	11.0	0.0	0.0
-6944.445	500.0	100.0	100.0	1	0.0	0.0	0.178	1.0	96.34711	-0.947	1	0.0	0.0	11.0	0.0	0.0
-6944.445	500.0	100.0	100.0	1	0.0	0.0	0.177	1.0	96.34711	-1.372	1	0.0	0.0	11.0	0.0	0.0
-6944.445	500.0	100.0	100.0	1	0.0	0.0	0.175	1.0	97.45988	-1.372	1	0.0	0.0	11.0	0.0	0.0
-6944.445	500.0	100.0	100.0	1	0.0	0.0	0.173	1.0	97.373856	-2.133	1	0.0	0.0	11.0	0.0	0.0
-6944.445	500.0	100.0	100.0	1	0.0	0.0	0.171	1.0	97.373856	-2.474	1	0.0	0.0	11.0	0.0	0.0
-6944.445	500.0	100.0	100.0	1	0.0	0.0	0.169	1.0	97.32996	-2.474	1	0.0	0.0	11.0	0.0	0.0
-6944.445	500.0	100.0	100.0	1	0.0	0.0	0.168	1.0	97.32996	-3.084	1	0.0	0.0	11.0	0.0	0.0
-6944.445	500.0	100.0	100.0	1	0.0	0.0	0.166	1.0	96.77034	-3.084	1	0.0	0.0	11.0	0.0	0.0
-6944.445	500.0	100.0	100.0	1	0.0	0.0	0.164	1.0	97.77211	-3.612	1	0.0	0.0	11.0	0.0	0.0
-6944.445	500.0	100.0	100.0	1	0.0	0.0	0.162	1.0	97.77211	-3.848	1	0.0	0.0	11.0	0.0	0.0
-6944.445	500.0	100.0	100.0	1	0.0	0.0	0.16	1.0	96.93529	-3.848	1	0.0	0.0	11.0	0.0	0.0
-6944.445	500.0	100.0	100.0	1	0.0	0.0	0.158	1.0	97.28377	-4.272	1	0.0	0.0	11.0	0.0	0.0
-6944.445	500.0	100.0	100.0	1	0.0	0.0	0.156	1.0	97.28377	-4.272	1	0.0	0.0	11.0	0.0	0.0
-6944.445	500.0	100.0	100.0	1	0.0	0.0	0.154	1.0	97.07679	-4.461	1	0.0	0.0	11.0	0.0	0.0
-6944.445	500.0	100.0	100.0	1	0.0	0.0	0.151	1.0	96.930885	-4.801	1	0.0	0.0	11.0	0.0	0.0
-6944.445	500.0	100.0	100.0	1	0.0	0.0	0.149	1.0	96.45393	-4.801	1	0.0	0.0	12.0	0.0	0.0
-6944.445	500.0	100.0	100.0	1	0.0	0.0	0.147	1.0	97.26645	-4.953	1	0.0	0.0	12.0	0.0	0.0
-6944.445	500.0	100.0	100.0	1	0.0	0.0	0.145	1.0	97.26645	-5.226	1	0.0	0.0	12.0	0.0	0.0
-6944.445	500.0	100.0	100.0	1	0.0	0.0	0.143	1.0	97.140274	-5.226	1	0.0	0.0	12.0	0.0	0.0
-6944.445	500.0	100.0	100.0	1	0.0	0.0	0.141	1.0	97.980255	-5.348	1	0.0	0.0	12.0	0.0	0.0
-6944.445	500.0	100.0	100.0	1	0.0	0.0	0.139	1.0	97.980255	-5.567	1	0.0	0.0	12.0	0.0	0.0
-6944.445	500.0	100.0	100.0	1	0.0	0.0	0.137	1.0	97.68009	-5.567	1	0.0	0.0	12.0	0.0	0.0
-6944.445	500.0	100.0	100.0	1	0.0	0.0	0.135	1.0	97.68009	-5.757	1	0.0	0.0	12.0	0.0	0.0
-6944.445	500.0	100.0	100.0	1	0.0	0.0	0.133	1.0	97.66703	-5.757	1	0.0	0.0	12.0	0.0	0.0
-6944.445	500.0	100.0	100.0	1	0.0	0.0	0.131	1.0	98.268486	-5.84	1	0.0	0.0	12.0	0.0	0.0
-6944.445	500.0	100.0	100.0	1	0.0	0.0	0.129	1.0	98.268486	-5.993	1	0.0	0.0	12.0	0.0	0.0
-6944.445	500.0	100.0	100.0	1	0.0	0.0	0.127	1.0	97.94865	-5.993	1	0.0	0.0	12.0	0.0	0.0
-6944.445	500.0	100.0	100.0	1	0.0	0.0	0.125	1.0	98.36908	-6.06	1	0.0	0.0	12.0	0.0	0.0
-6944.445	500.0	100.0	100.0	1	0.0	0.0	0.124	1.0	98.36908	-6.182	1	0.0	0.0	12.0	0.0	0.0
-6944.445	500.0	100.0	100.0	1	0.0	0.0	0.122	1.0	98.96177	-6.182	1	0.0	0.0	12.0	0.0	0.0
-6944.445	500.0	100.0	100.0	1	0.0	0.0	0.12	1.0	98.96177	-6.287	1	0.0	0.0	12.0	0.0	0.0
-6944.445	500.0	100.0	100.0	1	0.0	0.0	0.118	1.0	98.969376	-6.287	1	0.0	0.0	12.0	0.0	0.0
-6944.445	500.0	100.0	100.0	1	0.0	0.0	0.117	1.0	98.79228	-6.334	1	0.0	0.0	12.0	0.0	0.0
-6944.445	500.0	100.0	100.0	1	0.0	0.0	0.115	1.0	98.79228	-6.418	1	0.0	0.0	12.0	0.0	0.0
-6944.445	500.0	100.0	100.0	1	0.0	0.0	0.113	1.0	97.9529	-6.418	1	0.0	0.0	12.0	0.0	0.0
-6944.445	500.0	100.0	100.0	1	0.0	0.0	0.112	1.0	97.3073	-6.456	1	0.0	0.0	12.0	0.0	0.0
-6944.445	500.0	100.0	100.0	1	0.0	0.0	0.11	1.0	97.3073	-6.524	1	0.0	0.0	12.0	0.0	0.0
-6944.445	500.0	100.0	100.0	1	0.0	0.0	0.108	1.0	96.85994	-6.524	1	0.0	0.0	12.0	0.0	0.0
-6944.445	500.0	100.0	100.0	1	0.0	0.0	0.107	1.0	96.85994	-6.554	1	0.0	0.0	12.0	0.0	0.0
-6944.445	500.0	100.0	100.0	1	0.0	0.0	0.106	1.0	97.63153	-6.554	1	0.0	0.0	12.0	0.0	0.0
-6944.445	500.0	100.0	100.0	1	0.0	0.0	0.104	1.0	96.36823	-6.608	1	0.0	0.0	12.0	0.0	0.0
-6944.445	500.0	100.0	100.0	1	0.0	0.0	0.102	1.0	96.36823	-6.633	1	0.0	0.0	12.0	0.0	0.0
-6944.445	500.0	100.0	100.0	1	0.0	0.0	0.101	1.0	97.066574	-6.633	1	0.0	0.0	12.0	0.0	0.0
-6944.445	500.0	100.0	100.0	1	0.0	0.0	0.1	1.0	96.95117	-6.676	1	0.0	0.0	12.0	0.0	0.0
-6944.445	500.0	100.0	100.0	1	0.0	0.0	0.099	1.0	96.95117	-6.696	1	0.0	0.0	12.0	0.0	0.0
-6944.445	500.0	100.0	100.0	1	0.0	0.0	0.097	1.0	96.703835	-6.696	1	0.0	0.0	12.0	0.0	0.0
-6944.445	500.0	100.0	100.0	1	0.0	0.0	0.096	1.0	96.703835	-6.731	1	0.0	0.0	12.0	0.0	0.0
-6944.445	500.0	100.0	100.0	1	0.0	0.0	0.095	1.0	96.938934	-6.731	1	0.0	0.0	12.0	0.0	0.0
-6944.445	500.0	100.0	100.0	1	0.0	0.0	0.094	1.0	96.76048	-6.746	1	0.0	0.0	12.0	0.0	0.0
-6944.445	500.0	100.0	100.0	1	0.0	0.0	0.093	1.0	96.76048	-6.774	1	0.0	0.0	12.0	0.0	0.0
-6944.445	500.0	100.0	100.0	1	0.0	0.0	0.091	1.0	97.42039	-6.774	1	0.0	0.0	12.0	0.0	0.0
-6944.445	500.0	100.0	100.0	1	0.0	0.0	0.09	1.0	97.86574	-6.787	1	0.0	0.0	12.0	0.0	0.0
-6944.445	500.0	100.0	100.0	1	0.0	0.0	0.089	1.0	97.86574	-6.787	1	0.0	0.0	12.0	0.0	0.0
-6944.445	500.0	100.0	100.0	1	0.0	0.0	0.087	1.0	97.38586	-6.81	1	0.0	0.0	12.0	0.0	0.0
-6944.445	500.0	100.0	100.0	1	0.0	0.0	0.086	1.0	97.01726	-6.829	1	0.0	0.0	12.0	0.0	0.0
-6944.445	500.0	100.0	100.0	1	0.0	0.0	0.085	1.0	96.80117	-6.829	1	0.0	0.0	12.0	0.0	0.0
-6944.445	500.0	100.0	100.0	1	0.0	0.0	0.084	1.0	97.825096	-6.838	1	0.0	0.0	12.0	0.0	0.0
-6944.445	500.0	100.0	100.0	1	0.0	0.0	0.083	1.0	97.825096	-6.846	1	0.0	0.0	12.0	0.0	0.0
-6944.445	500.0	100.0	100.0	1	0.0	0.0	0.081	1.0	98.01179	-6.846	1	0.0	0.0	12.0	0.0	0.0
-6944.445	500.0	100.0	100.0	1	0.0	0.0	0.08	1.0	98.01271	-6.861	1	0.0	0.0	12.0	0.0	0.0
-6944.445	500.0	100.0	100.0	1	0.0	0.0	0.078	1.0	98.01271	-6.873	1	0.0	0.0	12.0	0.0	0.0
-6944.445	500.0	100.0	100.0	1	0.0	0.0	0.077	1.0	97.79302	-6.873	1	0.0	0.0	12.0	0.0	0.0
-6944.445	500.0	100.0	100.0	1	0.0	0.0	0.076	1.0	97.79302	-6.879	1	0.0	0.0	12.0	0.0	0.0
-6944.445	500.0	100.0	100.0	1	0.0	0.0	0.075	1.0	98.006615	-6.879	1	0.0	0.0	12.0	0.0	0.0
-6944.445	500.0	100.0	100.0	1	0.0	0.0	0.073	1.0	97.94871	-6.889	1	0.0	0.0	12.0	0.0	0.0
-6944.445	500.0	100.0	100.0	1	0.0	0.0	0.072	1.0	97.94871	-6.897	1	0.0	0.0	12.0	0.0	0.0
-6944.445	500.0	100.0	100.0	1	0.0	0.0	0.07	1.0	97.06636	-6.897	1	0.0	0.0	12.0	0.0	0.0
-6944.445	500.0	100.0	100.0	1	0.0	0.0	0.069	1.0	97.25227	-6.902	1	0.0	0.0	12.0	0.0	0.0
-6944.445	500.0	100.0	100.0	1	0.0	0.0	0.068	1.0	97.25227	-6.908	1	0.0	0.0	12.0	0.0	0.0
-6944.445	500.0	100.0	100.0	1	0.0	0.0	0.066	1.0	98.04565	-6.908	1	0.0	0.0	12.0	0.0	0.0
-6944.445	500.0	100.0	100.0	1	0.0	0.0	0.065	1.0	98.04565	-6.911	1	0.0	0.0	12.0	0.0	0.0
-6944.445	500.0	100.0	100.0	1	0.0	0.0	0.064	1.0	97.58073	-6.911	1	0.0	0.0	12.0	0.0	0.0
-6944.445	500.0	100.0	100.0	1	0.0	0.0	0.062	1.0	96.915924	-6.917	1	0.0	0.0	12.0	0.0	0.0
-6944.445	500.0	100.0	100.0	1	0.0	0.0	0.061	1.0	96.915924	-6.92	1	0.0	0.0	12.0	0.0	0.0
-6944.445	500.0	100.0	100.0	1	0.0	0.0	0.06	1.0	96.73919	-6.92	1	0.0	0.0	12.0	0.0	0.0
-6944.445	500.0	100.0	100.0	1	0.0	0.0	0.059	1.0	96.805595	-6.924	1	0.0	0.0	12.0	0.0	0.0
-6944.445	500.0	100.0	100.0	1	0.0	0.0	0.057	1.0	96.805595	-6.924	1	0.0	0.0	12.0	0.0	0.0
-6944.445	500.0	100.0	100.0	1	0.0	0.0	0.056	1.0	95.66716	-6.926	1	0.0	0.0	12.0	0.0	0.0
-6944.445	500.0	100.0	100.0	1	0.0	0.0	0.054	1.0	95.66716	-6.929	1	0.0	0.0	12.0	0.0	0.0
-6944.445	500.0	100.0	100.0	1	0.0	0.0	0.053	1.0	95.75186	-6.929	1	0.0	0.0	12.0	0.0	0.0
-6944.445	500.0	100.0	100.0	1	0.0	0.0	0.052	1.0	96.1428	-6.931	1	0.0	0.0	12.0	0.0	0.0
-6944.445	500.0	100.0	100.0	1	0.0	0.0	0.051	1.0	96.1428	-6.934	1	0.0	0.0	12.0	0.0	0.0
-6944.445	500.0	100.0	100.0	1	0.0	0.0	0.05	1.0	95.71456	-6.934	1	0.0	0.0	12.0	0.0	0.0
-6944.445	500.0	100.0	100.0	1	0.0	0.0	0.049	1.0	96.91333	-6.935	1	0.0	0.0	12.0	0.0	0.0
-6944.445	500.0	100.0	100.0	1	0.0	0.0	0.048	1.0	96.91333	-6.938	1	0.0	0.0	12.0	0.0	0.0
-6944.445	500.0	100.0	100.0	1	0.0	0.0	0.047	1.0	97.84119	-6.938	1	0.0	0.0	12.0	0.0	0.0
-6944.445	500.0	100.0	100.0	1	0.0	0.0	0.046	1.0	97.84119	-6.941	1	0.0	0.0	12.0	0.0	0.0
-6944.445	500.0	100.0	100.0	1	0.0	0.0	0.045	1.0	98.3645	-6.941	1	0.0	0.0	12.0	0.0	0.0
-6944.445	500.0	100.0	100.0	1	0.0	0.0	0.043	1.0	97.76666	-6.942	1	0.0	0.0	12.0	0.0	0.0
-6944.445	500.0	100.0	100.0	1	0.0	0.0	0.042	1.0	97.76666	-6.942	1	0.0	0.0	12.0	0.0	0.0
-6944.445	500.0	100.0	100.0	1	0.0	0.0	0.042	1.0	96.73415	-6.942	1	0.0	0.0	12.0	0.0	0.0
-6944.445	500.0	100.0	100.0	1	0.0	0.0	0.041	1.0	96.8743	-6.943	1	0.0	0.0	12.0	0.0	0.0
-6944.445	500.0	100.0	100.0	1	0.0	0.0	0.04	1.0	96.72091	-6.943	1	0.0	0.0	12.0	0.0	0.0
-6944.445	500.0	100.0	100.0	1	0.0	0.0	0.039	1.0	96.936714	-6.944	1	0.0	0.0	12.0	0.0	0.0
-6944.445	500.0	100.0	100.0	1	0.0	0.0	0.037	1.0	96.936714	-6.945	1	0.0	0.0	12.0	0.0	0.0
-6944.445	500.0	100.0	100.0	1	0.0	0.0	0.036	1.0	97.18559	-6.945	1	0.0	0.0	12.0	0.0	0.0
-6944.445	500.0	100.0	100.0	1	0.0	0.0	0.036	1.0	96.57883	-6.946	1	0.0	0.0	12.0	0.0	0.0
-6944.445	500.0	100.0	100.0	1	0.0	0.0	0.035	1.0	96.57883	-6.947	1	0.0	0.0	12.0	0.0	0.0
-6944.445	500.0	100.0	100.0	1	0.0	0.0	0.033	1.0	96.12486	-6.947	1	0.0	0.0	12.0	0.0	0.0
-6944.445	500.0	100.0	100.0	1	0.0	0.0	0.032	1.0	95.098236	-6.947	1	0.0	0.0	12.0	0.0	0.0
-6944.445	500.0	100.0	100.0	1	0.0	0.0	0.031	1.0	95.098236	-6.947	1	0.0	0.0	12.0	0.0	0.0
-6944.445	500.0	100.0	100.0	1	0.0	0.0	0.029	1.0	96.14225	-6.948	1	0.0	0.0	12.0	0.0	0.0
-6944.445	500.0	100.0	100.0	1	0.0	0.0	0.028	1.0	96.14225	-6.948	1	0.0	0.0	12.0	0.0	0.0
-6944.445	500.0	100.0	100.0	1	0.0	0.0	0.027	1.0	95.603745	-6.948	1	0.0	0.0	12.0	0.0	0.0
-6944.445	500.0	100.0	100.0	1	0.0	0.0	0.025	1.0	95.224144	-6.949	1	0.0	0.0	12.0	0.0	0.0
-6944.445	500.0	100.0	100.0	1	0.0	0.0	0.024	1.0	95.224144	-6.949	1	0.0	0.0	12.0	0.0	0.0
-6944.445	500.0	100.0	100.0	1	0.0	0.0	0.023	1.0	95.401535	-6.949	1	0.0	0.0	12.0	0.0	0.0
-6944.445	500.0	100.0	100.0	1	0.0	0.0	0.021	1.0	95.23673	-6.949	1	0.0	0.0	12.0	0.0	0.0
-6944.445	500.0	100.0	100.0	1	0.0	0.0	0.019	1.0	95.23673	-6.95	1	0.0	0.0	12.0	0.0	0.0
-6944.445	500.0	100.0	100.0	1	0.0	0.0	0.018	1.0	94.44289	-6.95	1	0.0	0.0	12.0	0.0	0.0
-6944.445	500.0	100.0	100.0	1	0.0	0.0	0.016	1.0	94.44289	-6.95	1	0.0	0.0	12.0	0.0	0.0
-6944.445	500.0	100.0	100.0	1	0.0	0.0	0.014	1.0	95.131714	-6.95	1	0.0	0.0	12.0	0.0	0.0
-6944.445	500.0	100.0	100.0	1	0.0	0.0	0.013	1.0	95.510376	-6.95	1	0.0	0.0	12.0	0.0	0.0
-6944.445	500.0	100.0	100.0	1	0.0	0.0	0.011	1.0	95.510376	-6.95	1	0.0	0.0	12.0	0.0	0.0
-6944.445	500.0	100.0	100.0	1	0.0	0.0	0.01	1.0	94.358574	-6.95	1	0.0	0.0	12.0	0.0	0.0
-6944.445	500.0	100.0	100.0	1	0.0	0.0	0.008	1.0	94.642914	-6.951	1	0.0	0.0	12.0	0.0	0.0
-6944.445	500.0	100.0	100.0	1	0.0	0.0	0.006	1.0	94.642914	-6.951	1	0.0	0.0	12.0	0.0	0.0
-6944.445	500.0	100.0	100.0	1	0.0	0.0	0.005	1.0	95.433205	-6.951	1	0.0	0.0	12.0	0.0	0.0
-6944.445	500.0	100.0	100.0	1	0.0	0.0	0.003	1.0	95.433205	-6.951	1	0.0	0.0	12.0	0.0	0.0
-6944.445	500.0	100.0	100.0	1	0.0	0.0	0.001	1.0	95.80798	-6.951	1	0.0	0.0	12.0	0.0	0.0
-6944.445	500.0	100.0	100.0	1	0.0	0.0	0.0	1.0	96.34885	-6.951	1	0.0	0.0	12.0	0.0	0.0
-6944.445	500.0	100.0	100.0	1	0.0	0.0	-0.001	1.0	96.34885	-6.951	1	0.0	0.0	12.0	0.0	0.0
-6944.445	500.0	100.0	100.0	1	0.0	0.0	-0.002	1.0	96.56117	-6.951	1	0.0	0.0	12.0	0.0	0.0
-6944.445	500.0	100.0	100.0	1	0.0	0.0	-0.004	1.0	97.06145	-6.951	1	0.0	0.0	12.0	0.0	0.0
-6944.445	500.0	100.0	100.0	1	0.0	0.0	-0.005	1.0	97.06145	-6.951	1	0.0	0.0	12.0	0.0	0.0
-6944.445	500.0	100.0	100.0	1	0.0	0.0	-0.006	1.0	98.01618	-6.951	1	0.0	0.0	12.0	0.0	0.0
-6944.445	500.0	100.0	100.0	1	0.0	0.0	-0.007	1.0	98.01618	-6.952	1	0.0	0.0	12.0	0.0	0.0
-6944.445	500.0	100.0	100.0	1	0.0	0.0	-0.008	1.0	97.84928	-6.952	1	0.0	0.0	12.0	0.0	0.0
-6944.445	500.0	100.0	100.0	0	0.0	0.0	-0.009	1.0	97.23045	-6.952	1	0.0	1.0	14.0	0.0	0.0
-6944.445	500.0	100.0	100.0	0	0.0	0.0	-0.01	1.0	97.23045	-6.952	1	0.0	1.0	14.0	0.0	0.0
0.0	500.0	100.0	100.0	0	0.0	0.0	-0.011	1.0	97.6512	-6.952	1	0.0	1.0	0.0	0.0	0.0
0.0	500.0	100.0	100.0	0	0.0	0.0	-0.012	1.0	98.574646	-6.952	1	0.0	1.0	0.0	0.0	0.0
0.0	500.0	100.0	100.0	0	0.0	0.0	-0.012	1.0	98.574646	-6.952	1	0.0	1.0	0.0	0.0	0.0
0.0	500.0	100.0	100.0	0	0.0	0.0	-0.013	1.0	98.13927	-6.952	1	0.0	1.0	0.0	0.0	0.0
0.0	500.0	100.0	100.0	0	0.0	0.0	-0.014	1.0	98.13927	-6.003	1	0.0	1.0	0.0	0.0	0.0
0.0	500.0	100.0	100.0	0	0.0	0.0	-0.014	1.0	97.16613	-6.003	1	0.0	1.0	0.0	0.0	0.0
0.0	500.0	100.0	100.0	0	0.0	0.0	-0.014	1.0	96.82465	-5.58	1	0.0	1.0	0.0	0.0	0.0
0.0	500.0	100.0	100.0	0	0.0	0.0	-0.014	1.0	96.22214	-4.818	1	0.0	1.0	0.0	0.0	0.0
0.0	500.0	100.0	100.0	0	0.0	0.0	-0.014	1.0	96.43187	-4.818	1	0.0	1.0	0.0	0.0	0.0
0.0	500.0	100.0	100.0	0	0.0	0.0	-0.014	1.0	96.62985	-4.477	1	0.0	1.0	0.0	0.0	0.0
0.0	500.0	100.0	100.0	0	0.0	0.0	-0.015	1.0	96.18176	-4.477	1	0.0	1.0	0.0	0.0	0.0
0.0	500.0	100.0	100.0	0	0.0	0.0	-0.014	1.0	96.40866	-3.866	1	0.0	1.0	0.0	0.0	0.0
0.0	500.0	100.0	100.0	0	0.0	0.0	-0.014	1.0	96.40866	-3.593	1	0.0	1.0	0.0	0.0	0.0
0.0	500.0	100.0	100.0	0	0.0	0.0	-0.014	1.0	96.388535	-3.593	1	0.0	1.0	0.0	0.0	0.0
0.0	500.0	100.0	100.0	0	0.0	0.0	-0.014	1.0	96.76352	-3.102	1	0.0	1.0	0.0	0.0	0.0
0.0	500.0	100.0	100.0	0	0.0	0.0	-0.014	1.0	96.76352	-2.883	1	0.0	1.0	0.0	0.0	0.0
0.0	500.0	100.0	100.0	0	0.0	0.0	-0.014	1.0	96.44091	-2.883	1	0.0	1.0	0.0	0.0	0.0
0.0	500.0	100.0	100.0	0	0.0	0.0	-0.014	1.0	97.391266	-2.49	1	0.0	1.0	0.0	0.0	0.0
0.0	500.0	100.0	100.0	0	0.0	0.0	-0.014	1.0	97.391266	-2.49	1	0.0	1.0	0.0	0.0	0.0
0.0	500.0	100.0	100.0	0	0.0	0.0	-0.014	1.0	97.38835	-2.313	1	0.0	1.0	0.0	0.0	0.0
0.0	500.0	100.0	100.0	0	0.0	0.0	-0.014	1.0	97.38835	-1.998	1	0.0	1.0	0.0	0.0	0.0
0.0	500.0	100.0	100.0	0	0.0	0.0	-0.014	1.0	95.74228	-1.998	1	0.0	1.0	0.0	0.0	0.0
0.0	500.0	100.0	100.0	0	0.0	0.0	-0.014	1.0	96.76847	-1.725	1	0.0	1.0	0.0	0.0	0.0
0.0	500.0	100.0	100.0	0	0.0	0.0	-0.014	1.0	96.76847	-1.603	1	0.0	1.0	0.0	0.0	0.0
0.0	500.0	100.0	100.0	0	0.0	0.0	-0.014	1.0	96.3831	-1.603	1	0.0	1.0	0.0	0.0	0.0
0.0	500.0	100.0	100.0	0	0.0	0.0	-0.014	1.0	96.968605	-1.384	1	0.0	1.0	0.0	0.0	0.0
0.0	500.0	100.0	100.0	0	0.0	0.0	-0.014	1.0	96.968605	-1.384	1	0.0	1.0	0.0	0.0	0.0
0.0	500.0	100.0	100.0	0	0.0	0.0	-0.015	1.0	98.03144	-1.286	1	0.0	1.0	0.0	0.0	0.0
0.0	500.0	100.0	100.0	0	0.0	0.0	-0.015	1.0	98.03144	-1.11	1	0.0	1.0	0.0	0.0	0.0
0.0	500.0	100.0	100.0	0	0.0	0.0	-0.015	1.0	97.65136	-1.11	1	0.0	1.0	0.0	0.0	0.0
0.0	500.0	100.0	100.0	0	0.0	0.0	-0.015	1.0	97.185905	-1.032	1	0.0	1.0	0.0	0.0	0.0
0.0	500.0	100.0	100.0	0	0.0	0.0	-0.015	1.0	97.185905	-0.891	1	0.0	1.0	0.0	0.0	0.0
0.0	500.0	100.0	100.0	0	0.0	0.0	-0.016	1.0	97.48667	-0.891	1	0.0	1.0	0.0	0.0	0.0
0.0	500.0	100.0	100.0	0	0.0	0.0	-0.016	1.0	97.29478	-0.769	1	0.0	1.0	0.0	0.0	0.0
0.0	500.0	100.0	100.0	0	0.0	0.0	-0.016	1.0	97.29478	-0.769	1	0.0	1.0	0.0	0.0	0.0
0.0	500.0	100.0	100.0	0	0.0	0.0	-0.016	1.0	97.4593	-0.715	1	0.0	1.0	0.0	0.0	0.0
0.0	500.0	100.0	100.0	0	0.0	0.0	-0.017	1.0	97.492096	-0.617	1	0.0	1.0	0.0	0.0	0.0
0.0	500.0	100.0	100.0	0	0.0	0.0	-0.017	1.0	97.19238	-0.617	1	0.0	1.0	0.0	0.0	0.0
0.0	500.0	100.0	100.0	0	0.0	0.0	-0.017	1.0	97.85556	-0.573	1	0.0	1.0	0.0	0.0	0.0
0.0	500.0	100.0	100.0	0	0.0	0.0	-0.018	1.0	97.85556	-0.495	1	0.0	1.0	0.0	0.0	0.0
0.0	500.0	100.0	100.0	0	0.0	0.0	-0.018	1.0	97.73065	-0.495	1	0.0	1.0	0.0	0.0	0.0
0.0	500.0	100.0	100.0	0	0.0	0.0	-0.018	1.0	97.676544	-0.46	1	0.0	1.0	0.0	0.0	0.0
0.0	500.0	100.0	100.0	0	0.0	0.0	-0.018	1.0	97.676544	-0.46	1	0.0	1.0	0.0	0.0	0.0
0.0	500.0	100.0	100.0	0	0.0	0.0	-0.019	1.0	97.73588	-0.397	1	0.0	1.0	0.0	0.0	0.0
0.0	500.0	100.0	100.0	0	0.0	0.0	-0.019	1.0	97.73588	-0.369	1	0.0	1.0	0.0	0.0	0.0
0.0	500.0	100.0	100.0	0	0.0	0.0	-0.019	1.0	98.017715	-0.369	1	0.0	1.0	0.0	0.0	0.0
0.0	500.0	100.0	100.0	0	0.0	0.0	-0.019	1.0	98.07774	-0.318	1	0.0	1.0	0.0	0.0	0.0
0.0	500.0	100.0	100.0	0	0.0	0.0	-0.019	1.0	98.07774	-0.276	1	0.0	1.0	0.0	0.0	0.0
0.0	500.0	100.0	100.0	0	0.0	0.0	-0.019	1.0	97.603615	-0.276	1	0.0	1.0	0.0	0.0	0.0
0.0	500.0	100.0	100.0	0	0.0	0.0	-0.019	1.0	97.529976	-0.255	1	0.0	1.0	0.0	0.0	0.0
0.0	500.0	100.0	100.0	0	0.0	0.0	-0.018	1.0	97.42089	-0.255	1	0.0	1.0	0.0	0.0	0.0
0.0	500.0	100.0	100.0	0	0.0	0.0	-0.018	1.0	96.92901	-0.22	1	0.0	1.0	1.0	0.0	0.0
0.0	500.0	100.0	100.0	0	0.0	0.0	-0.017	1.0	96.92901	-0.204	1	0.0	1.0	1.0	0.0	0.0
0.0	500.0	100.0	100.0	0	0.0	0.0	-0.017	1.0	96.79893	-0.204	1	0.0	1.0	2.0	0.0	0.0
6944.445	500.0	100.0	100.0	0	0.0	0.0	-0.016	1.0	96.60402	-0.176	1	0.0	1.0	4.0	0.0	0.0
6944.445	500.0	100.0	100.0	0	0.0	0.0	-0.015	1.0	96.60402	-0.164	1	0.0	1.0	4.0	0.0	0.0
6944.445	500.0	100.0	100.0	0	0.0	0.0	-0.015	1.0	98.11997	-0.164	1	0.0	1.0	4.0	0.0	0.0
6944.445	500.0	100.0	100.0	0	0.0	0.0	-0.014	1.0	98.11997	-0.141	1	0.0	1.0	4.0	0.0	0.0
6944.445	500.0	100.0	100.0	0	0.0	0.0	-0.013	1.0	97.51013	-0.141	1	0.0	1.0	4.0	0.0	0.0
6944.445	500.0	100.0	100.0	0	0.0	0.0	-0.012	1.0	98.15681	0.824	1	0.0	1.0	4.0	0.0	0.0
6944.445	500.0	100.0	100.0	0	0.0	0.0	-0.011	1.0	98.15681	1.257	1	0.0	1.0	4.0	0.0	0.0
6944.445	500.0	100.0	100.0	0	0.0	0.0	-0.01	1.0	98.35938	1.257	1	0.0	1.0	4.0	0.0	0.0
6944.445	500.0	100.0	100.0	0	0.0	0.0	-0.009	1.0	98.16142	2.034	1	0.0	1.0	4.0	0.0	0.0
6944.445	500.0	100.0	100.0	0	0.0	0.0	-0.008	1.0	98.16142	2.382	1	0.0	1.0	4.0	0.0	0.0
6944.445	500.0	100.0	100.0	0	0.0	0.0	-0.007	1.0	97.96146	2.382	1	0.0	1.0	5.0	0.0	0.0
6944.445	500.0	100.0	100.0	0	0.0	0.0	-0.006	1.0	97.96146	3.005	1	0.0	1.0	5.0	0.0	0.0
6944.445	500.0	100.0	100.0	0	0.0	0.0	-0.005	1.0	98.88085	3.005	1	0.0	1.0	5.0	0.0	0.0
6944.445	500.0	100.0	100.0	0	0.0	0.0	-0.004	1.0	98.735085	3.543	1	0.0	1.0	5.0	0.0	0.0
6944.445	500.0	100.0	100.0	0	0.0	0.0	-0.003	1.0	98.735085	3.784	1	0.0	1.0	5.0	0.0	0.0
6944.445	500.0	100.0	100.0	0	0.0	0.0	-0.002	1.0	97.906	3.784	1	0.0	1.0	5.0	0.0	0.0
6944.445	500.0	100.0	100.0	0	0.0	0.0	0.0	1.0	97.142525	4.218	1	0.0	1.0	5.0	0.0	0.0
6944.445	500.0	100.0	100.0	0	0.0	0.0	0.0	1.0	97.142525	4.41	1	0.0	1.0	5.0	0.0	0.0
6944.445	500.0	100.0	100.0	0	0.0	0.0	0.002	1.0	97.03483	4.41	1	0.0	1.0	5.0	0.0	0.0
6944.445	500.0	100.0	100.0	0	0.0	0.0	0.003	1.0	97.03483	4.758	1	0.0	1.0	5.0	0.0	0.0
6944.445	500.0	100.0	100.0	0	0.0	0.0	0.005	1.0	96.8777	4.758	1	0.0	1.0	5.0	0.0	0.0
6944.445	500.0	100.0	100.0	0	0.0	0.0	0.006	1.0	96.37752	4.913	1	0.0	1.0	5.0	0.0	0.0
6944.445	500.0	100.0	100.0	0	0.0	0.0	0.008	1.0	96.37752	5.191	1	0.0	1.0	5.0	0.0	0.0
6944.445	500.0	100.0	100.0	0	0.0	0.0	0.01	1.0	96.76	5.191	1	0.0	1.0	5.0	0.0	0.0
6944.445	500.0	100.0	100.0	0	0.0	0.0	0.011	1.0	96.55121	5.315	1	0.0	1.0	5.0	0.0	0.0
6944.445	500.0	100.0	100.0	0	0.0	0.0	0.013	1.0	96.55121	5.538	1	0.0	1.0	5.0	0.0	0.0
6944.445	500.0	100.0	100.0	0	0.0	0.0	0.015	1.0	95.519295	5.538	1	0.0	1.0	5.0	0.0	0.0
6944.445	500.0	100.0	100.0	0	0.0	0.0	0.017	1.0	95.519295	5.639	1	0.0	1.0	5.0	0.0	0.0
6944.445	500.0	100.0	100.0	0	0.0	0.0	0.019	1.0	95.357346	5.639	1	0.0	1.0	5.0	0.0	0.0
6944.445	500.0	100.0	100.0	0	0.0	0.0	0.02	1.0	95.3647	5.818	1	0.0	1.0	5.0	0.0	0.0
6944.445	500.0	100.0	100.0	0	0.0	0.0	0.022	1.0	95.3647	5.899	1	0.0	1.0	5.0	0.0	0.0
6944.445	500.0	100.0	100.0	0	0.0	0.0	0.024	1.0	94.98714	5.899	1	0.0	1.0	5.0	0.0	0.0
6944.445	500.0	100.0	100.0	0	0.0	0.0	0.026	1.0	95.494286	6.042	1	0.0	1.0	5.0	0.0	0.0
6944.445	500.0	100.0	100.0	0	0.0	0.0	0.027	1.0	95.494286	6.106	1	0.0	1.0	5.0	0.0	0.0
6944.445	500.0	100.0	100.0	0	0.0	0.0	0.029	1.0	97.38237	6.106	1	0.0	1.0	5.0	0.0	0.0
6944.445	500.0	100.0	100.0	0	0.0	0.0	0.03	1.0	97.38237	6.221	1	0.0	1.0	5.0	0.0	0.0
6944.445	500.0	100.0	100.0	0	0.0	0.0	0.032	1.0	97.81705	6.221	1	0.0	1.0	5.0	0.0	0.0
6944.445	500.0	100.0	100.0	0	0.0	0.0	0.034	1.0	97.656624	6.321	1	0.0	1.0	5.0	0.0	0.0
6944.445	500.0	100.0	100.0	0	0.0	0.0	0.035	1.0	97.656624	6.366	1	0.0	1.0	5.0	0.0	0.0
6944.445	500.0	100.0	100.0	0	0.0	0.0	0.037	1.0	97.44571	6.366	1	0.0	1.0	5.0	0.0	0.0
6944.445	500.0	100.0	100.0	0	0.0	0.0	0.039	1.0	97.63015	6.447	1	0.0	1.0	5.0	0.0	0.0
6944.445	500.0	100.0	100.0	0	0.0	0.0	0.04	1.0	97.63015	6.447	1	0.0	1.0	5.0	0.0	0.0
6944.445	500.0	100.0	100.0	0	0.0	0.0	0.042	1.0	97.82978	6.482	1	0.0	1.0	5.0	0.0	0.0
6944.445	500.0	100.0	100.0	0	0.0	0.0	0.043	1.0	97.08763	6.547	1	0.0	1.0	5.0	0.0	0.0
6944.445	500.0	100.0	100.0	0	0.0	0.0	0.045	1.0	96.73985	6.547	1	0.0	1.0	5.0	0.0	0.0
6944.445	500.0	100.0	100.0	0	0.0	0.0	0.046	1.0	97.23043	6.574	1	0.0	1.0	5.0	0.0	0.0
6944.445	500.0	100.0	100.0	0	0.0	0.0	0.048	1.0	97.23043	6.627	1	0.0	1.0	5.0	0.0	0.0
6944.445	500.0	100.0	100.0	0	0.0	0.0	0.049	1.0	97.66137	6.627	1	0.0	1.0	5.0	0.0	0.0
6944.445	500.0	100.0	100.0	0	0.0	0.0	0.051	1.0	98.42912	6.672	1	0.0	1.0	5.0	0.0	0.0
6944.445	500.0	100.0	100.0	0	0.0	0.0	0.052	1.0	98.42912	6.691	1	0.0	1.0	5.0	0.0	0.0
6944.445	500.0	100.0	100.0	0	0.0	0.0	0.054	1.0	98.568535	6.691	1	0.0	1.0	5.0	0.0	0.0
6944.445	500.0	100.0	100.0	0	0.0	0.0	0.055	1.0	98.568535	6.727	1	0.0	1.0	5.0	0.0	0.0
6944.445	500.0	100.0	100.0	0	0.0	0.0	0.056	1.0	98.384125	6.727	1	0.0	1.0	5.0	0.0	0.0
6944.445	500.0	100.0	100.0	0	0.0	0.0	0.058	1.0	98.20123	6.743	1	0.0	1.0	5.0	0.0	0.0
6944.445	500.0	100.0	100.0	0	0.0	0.0	0.06	1.0	98.20123	6.771	1	0.0	1.0	5.0	0.0	0.0
6944.445	500.0	100.0	100.0	0	0.0	0.0	0.061	1.0	98.24631	6.771	1	0.0	1.0	5.0	0.0	0.0
6944.445	500.0	100.0	100.0	0	0.0	0.0	0.063	1.0	98.16979	6.785	1	0.0	1.0	5.0	0.0	0.0
6944.445	500.0	100.0	100.0	0	0.0	0.0	0.064	1.0	98.16979	6.808	1	0.0	1.0	5.0	0.0	0.0
6944.445	500.0	100.0	100.0	0	0.0	0.0	0.066	1.0	97.53113	6.808	1	0.0	1.0	5.0	0.0	0.0
6944.445	500.0	100.0	100.0	0	0.0	0.0	0.067	1.0	97.53113	6.817	1	0.0	1.0	5.0	0.0	0.0
6944.445	500.0	100.0	100.0	0	0.0	0.0	0.069	1.0	97.00313	6.817	1	0.0	1.0	5.0	0.0	0.0
6944.445	500.0	100.0	100.0	0	0.0	0.0	0.07	1.0	97.07244	6.835	1	0.0	1.0	5.0	0.0	0.0
6944.445	500.0	100.0	100.0	0	0.0	0.0	0.072	1.0	97.07244	6.845	1	0.0	1.0	5.0	0.0	0.0
6944.445	500.0	100.0	100.0	1	0.0	0.0	0.074	1.0	96.766785	6.845	1	0.0	1.0	5.0	0.0	0.0
6944.445	500.0	100.0	100.0	1	0.0	0.0	0.075	1.0	97.14084	6.859	1	0.0	1.0	5.0	0.0	0.0
6944.445	500.0	100.0	100.0	1	0.0	0.0	0.077	1.0	97.14084	6.859	1	0.0	1.0	5.0	0.0	0.0
6944.445	500.0	100.0	100.0	1	0.0	0.0	0.079	1.0	98.31461	6.866	1	0.0	1.0	5.0	0.0	0.0
6944.445	500.0	100.0	100.0	1	0.0	0.0	0.08	1.0	98.31461	6.877	1	0.0	1.0	5.0	0.0	0.0
6944.445	500.0	100.0	100.0	1	0.0	0.0	0.082	1.0	97.91762	6.877	1	0.0	1.0	5.0	0.0	0.0
6944.445	500.0	100.0	100.0	1	0.0	0.0	0.084	1.0	97.92138	6.888	1	0.0	1.0	5.0	0.0	0.0
6944.445	500.0	100.0	100.0	1	0.0	0.0	0.085	1.0	97.92138	6.892	1	0.0	1.0	5.0	0.0	0.0
6944.445	500.0	100.0	100.0	1	0.0	0.0	0.087	1.0	98.10536	6.892	1	0.0	1.0	5.0	0.0	0.0
6944.445	500.0	100.0	100.0	1	0.0	0.0	0.088	1.0	97.754845	6.901	1	0.0	1.0	5.0	0.0	0.0
6944.445	500.0	100.0	100.0	1	0.0	0.0	0.09	1.0	97.754845	6.905	1	0.0	1.0	5.0	0.0	0.0
6944.445	500.0	100.0	100.0	1	0.0	0.0	0.091	1.0	98.02941	6.905	1	0.0	1.0	5.0	0.0	0.0
6944.445	500.0	100.0	100.0	1	0.0	0.0	0.093	1.0	98.02941	6.91	1	0.0	1.0	5.0	0.0	0.0
6944.445	500.0	100.0	100.0	1	0.0	0.0	0.094	1.0	97.4949	6.91	1	0.0	1.0	5.0	0.0	0.0
6944.445	500.0	100.0	100.0	1	0.0	0.0	0.095	1.0	96.79345	6.916	1	0.0	1.0	5.0	0.0	0.0
6944.445	500.0	100.0	100.0	1	0.0	0.0	0.097	1.0	96.79345	6.92	1	0.0	1.0	5.0	0.0	0.0
6944.445	500.0	100.0	100.0	1	0.0	0.0	0.098	1.0	96.1117	6.92	1	0.0	1.0	5.0	0.0	0.0
6944.445	500.0	100.0	100.0	1	0.0	0.0	0.099	1.0	96.73068	6.924	1	0.0	1.0	5.0	0.0	0.0
6944.445	500.0	100.0	100.0	1	0.0	0.0	0.1	1.0	96.73068	6.926	1	0.0	1.0	5.0	0.0	0.0
6944.445	500.0	100.0	100.0	1	0.0	0.0	0.102	1.0	98.25429	6.926	1	0.0	1.0	5.0	0.0	0.0
6944.445	500.0	100.0	100.0	1	0.0	0.0	0.103	1.0	98.25429	6.929	1	0.0	1.0	5.0	0.0	0.0
6944.445	500.0	100.0	100.0	1	0.0	0.0	0.104	1.0	97.206245	6.929	1	0.0	1.0	5.0	0.0	0.0
6944.445	500.0	100.0	100.0	1	0.0	0.0	0.105	1.0	96.58526	6.931	1	0.0	1.0	5.0	0.0	0.0
6944.445	500.0	100.0	100.0	1	0.0	0.0	0.106	1.0	96.58526	6.934	1	0.0	1.0	5.0	0.0	0.0
6944.445	500.0	100.0	100.0	1	0.0	0.0	0.108	1.0	94.95876	6.934	1	0.0	1.0	5.0	0.0	0.0
6944.445	500.0	100.0	100.0	1	0.0	0.0	0.109	1.0	95.478195	6.935	1	0.0	1.0	5.0	0.0	0.0
6944.445	500.0	100.0	100.0	1	0.0	0.0	0.11	1.0	95.478195	6.935	1	0.0	1.0	5.0	0.0	0.0
6944.445	500.0	100.0	100.0	1	0.0	0.0	0.111	1.0	94.35313	6.937	1	0.0	1.0	5.0	0.0	0.0
6944.445	500.0	100.0	100.0	1	0.0	0.0	0.112	1.0	94.35313	6.938	1	0.0	1.0	5.0	0.0	0.0
6944.445	500.0	100.0	100.0	1	0.0	0.0	0.113	1.0	94.87354	6.938	1	0.0	1.0	5.0	0.0	0.0
6944.445	500.0	100.0	100.0	1	0.0	0.0	0.114	1.0	95.74665	6.941	1	0.0	1.0	5.0	0.0	0.0
6944.445	500.0	100.0	100.0	1	0.0	0.0	0.115	1.0	95.74665	6.942	1	0.0	1.0	5.0	0.0	0.0
6944.445	500.0	100.0	100.0	1	0.0	0.0	0.116	1.0	95.676796	6.942	1	0.0	1.0	5.0	0.0	0.0
6944.445	500.0	100.0	100.0	1	0.0	0.0	0.118	1.0	97.96564	6.944	1	0.0	1.0	5.0	0.0	0.0
6944.445	500.0	100.0	100.0	1	0.0	0.0	0.119	1.0	97.96564	6.944	1	0.0	1.0	5.0	0.0	0.0
6944.445	500.0	100.0	100.0	1	0.0	0.0	0.12	1.0	98.81626	6.944	1	0.0	1.0	5.0	0.0	0.0
6944.445	500.0	100.0	100.0	1	0.0	0.0	0.121	1.0	98.81626	6.946	1	0.0	1.0	5.0	0.0	0.0
6944.445	500.0	100.0	100.0	1	0.0	0.0	0.122	1.0	97.84466	6.946	1	0.0	1.0	5.0	0.0	0.0
6944.445	500.0	100.0	100.0	1	0.0	0.0	0.123	1.0	96.526405	6.947	1	0.0	1.0	5.0	0.0	0.0
6944.445	500.0	100.0	100.0	1	0.0	0.0	0.124	1.0	96.526405	6.947	1	0.0	1.0	5.0	0.0	0.0
6944.445	500.0	100.0	100.0	1	0.0	0.0	0.125	1.0	96.25212	6.947	1	0.0	1.0	5.0	0.0	0.0
6944.445	500.0	100.0	100.0	1	0.0	0.0	0.126	1.0	95.91259	6.948	1	0.0	1.0	5.0	0.0	0.0
6944.445	500.0	100.0	100.0	1	0.0	0.0	0.127	1.0	95.91259	6.948	1	0.0	1.0	5.0	0.0	0.0
6944.445	500.0	100.0	100.0	1	0.0	0.0	0.128	1.0	96.22754	6.948	1	0.0	1.0	5.0	0.0	0.0
6944.445	500.0	100.0	100.0	1	0.0	0.0	0.13	1.0	96.22754	6.949	1	0.0	1.0	5.0	0.0	0.0
6944.445	500.0	100.0	100.0	1	0.0	0.0	0.131	1.0	96.43085	6.949	1	0.0	1.0	5.0	0.0	0.0
6944.445	500.0	100.0	100.0	1	0.0	0.0	0.132	1.0	96.38823	6.949	1	0.0	1.0	5.0	0.0	0.0
6944.445	500.0	100.0	100.0	1	0.0	0.0	0.133	1.0	96.38823	6.949	1	0.0	1.0	5.0	0.0	0.0
6944.445	500.0	100.0	100.0	1	0.0	0.0	0.134	1.0	96.21699	6.949	1	0.0	1.0	5.0	0.0	0.0
6944.445	500.0	100.0	100.0	1	0.0	0.0	0.136	1.0	96.6642	6.949	1	0.0	1.0	5.0	0.0	0.0
6944.445	500.0	100.0	100.0	1	0.0	0.0	0.137	1.0	96.66151	6.95	1	0.0	1.0	5.0	0.0	0.0
6944.445	500.0	100.0	100.0	1	0.0	0.0	0.138	1.0	96.30268	6.95	1	0.0	1.0	5.0	0.0	0.0
6944.445	500.0	100.0	100.0	1	0.0	0.0	0.139	1.0	96.30268	6.95	1	0.0	1.0	5.0	0.0	0.0
6944.445	500.0	100.0	100.0	1	0.0	0.0	0.141	1.0	96.527306	6.95	1	0.0	1.0	5.0	0.0	0.0
6944.445	500.0	100.0	100.0	1	0.0	0.0	0.142	1.0	96.5668	6.95	1	0.0	1.0	5.0	0.0	0.0
6944.445	500.0	100.0	100.0	1	0.0	0.0	0.144	1.0	96.5668	6.95	1	0.0	1.0	5.0	0.0	0.0
6944.445	500.0	100.0	100.0	1	0.0	0.0	0.145	1.0	96.958694	6.95	1	0.0	1.0	5.0	0.0	0.0
6944.445	500.0	100.0	100.0	1	0.0	0.0	0.147	1.0	97.29066	6.951	1	0.0	1.0	5.0	0.0	0.0
6944.445	500.0	100.0	100.0	1	0.0	0.0	0.148	1.0	97.29066	6.951	1	0.0	1.0	5.0	0.0	0.0
6944.445	500.0	100.0	100.0	1	0.0	0.0	0.15	1.0	97.248116	6.951	1	0.0	1.0	5.0	0.0	0.0
6944.445	500.0	100.0	100.0	1	0.0	0.0	0.151	1.0	97.248116	6.951	1	0.0	1.0	5.0	0.0	0.0
6944.445	500.0	100.0	100.0	1	0.0	0.0	0.152	1.0	97.07871	6.951	1	0.0	1.0	5.0	0.0	0.0
6944.445	500.0	100.0	100.0	1	0.0	0.0	0.154	1.0	96.17014	6.951	1	0.0	1.0	6.0	0.0	0.0
6944.445	500.0	100.0	100.0	0	0.0	0.0	0.155	1.0	96.17014	6.951	1	1.0	1.0	7.0	0.0	0.0
0.0	500.0	100.0	100.0	0	0.0	0.0	0.157	1.0	95.459366	6.951	1	1.0	1.0	0.0	0.0	0.0
0.0	500.0	100.0	100.0	0	0.0	0.0	0.158	1.0	95.20727	6.951	1	1.0	1.0	0.0	0.0	0.0
0.0	500.0	100.0	100.0	0	0.0	0.0	0.16	1.0	95.20727	6.951	1	1.0	1.0	0.0	0.0	0.0
0.0	500.0	100.0	100.0	0	0.0	0.0	0.161	1.0	95.70811	6.951	1	1.0	1.0	0.0	0.0	0.0
0.0	500.0	100.0	100.0	0	0.0	0.0	0.163	1.0	95.70811	6.46	1	1.0	1.0	0.0	0.0	0.0
0.0	500.0	100.0	100.0	0	0.0	0.0	0.164	1.0	96.123375	6.46	1	1.0	1.0	0.0	0.0	0.0
0.0	500.0	100.0	100.0	0	0.0	0.0	0.165	1.0	95.37502	5.579	1	1.0	1.0	0.0	0.0	0.0
0.0	500.0	100.0	100.0	0	0.0	0.0	0.167	1.0	95.37502	4.817	1	1.0	1.0	0.0	0.0	0.0
0.0	500.0	100.0	100.0	0	0.0	0.0	0.168	1.0	95.682106	4.817	1	1.0	1.0	0.0	0.0	0.0
0.0	500.0	100.0	100.0	0	0.0	0.0	0.169	1.0	95.69246	4.478	1	1.0	1.0	0.0	0.0	0.0
0.0	500.0	100.0	100.0	0	0.0	0.0	0.17	1.0	95.69246	3.867	1	1.0	1.0	0.0	0.0	0.0
0.0	500.0	100.0	100.0	0	0.0	0.0	0.172	1.0	96.10523	3.867	1	1.0	1.0	0.0	0.0	0.0
0.0	500.0	100.0	100.0	0	0.0	0.0	0.173	1.0	96.10523	3.592	1	1.0	1.0	0.0	0.0	0.0
0.0	500.0	100.0	100.0	0	0.0	0.0	0.174	1.0	95.94126	3.592	1	1.0	1.0	0.0	0.0	0.0
0.0	500.0	100.0	100.0	0	0.0	0.0	0.175	1.0	95.86299	3.102	1	1.0	1.0	0.0	0.0	0.0
0.0	500.0	100.0	100.0	0	0.0	0.0	0.176	1.0	95.86299	2.883	1	1.0	1.0	0.0	0.0	0.0
0.0	500.0	100.0	100.0	0	0.0	0.0	0.177	1.0	96.037186	2.883	1	1.0	1.0	0.0	0.0	0.0
0.0	500.0	100.0	100.0	0	0.0	0.0	0.178	1.0	96.88705	2.489	1	1.0	1.0	0.0	0.0	0.0
0.0	500.0	100.0	100.0	0	0.0	0.0	0.179	1.0	96.88705	2.489	1	1.0	1.0	0.0	0.0	0.0
0.0	500.0	100.0	100.0	0	0.0	0.0	0.18	1.0	97.35629	2.313	1	1.0	1.0	0.0	0.0	0.0
0.0	500.0	100.0	100.0	0	0.0	0.0	0.181	1.0	97.35629	1.998	1	1.0	1.0	0.0	0.0	0.0
0.0	500.0	100.0	100.0	0	0.0	0.0	0.182	1.0	97.313576	1.998	1	1.0	1.0	0.0	0.0	0.0
0.0	500.0	100.0	100.0	0	0.0	0.0	0.183	1.0	96.90456	1.725	1	1.0	1.0	0.0	0.0	0.0
0.0	500.0	100.0	100.0	0	0.0	0.0	0.183	1.0	96.90456	1.603	1	1.0	1.0	0.0	0.0	0.0
0.0	500.0	100.0	100.0	0	0.0	0.0	0.184	1.0	97.19496	1.603	1	1.0	1.0	0.0	0.0	0.0
0.0	500.0	100.0	100.0	0	0.0	0.0	0.185	1.0	97.17423	1.384	1	1.0	1.0	0.0	0.0	0.0
0.0	500.0	100.0	100.0	0	0.0	0.0	0.185	1.0	97.17423	1.384	1	1.0	1.0	0.0	0.0	0.0
0.0	500.0	100.0	100.0	0	0.0	0.0	0.186	1.0	98.18024	1.286	1	1.0	1.0	0.0	0.0	0.0
0.0	500.0	100.0	100.0	0	0.0	0.0	0.187	1.0	98.18024	1.11	1	1.0	1.0	0.0	0.0	0.0
0.0	500.0	100.0	100.0	0	0.0	0.0	0.187	1.0	98.07653	1.11	1	1.0	1.0	0.0	0.0	0.0
0.0	500.0	100.0	100.0	0	0.0	0.0	0.188	1.0	98.37056	1.032	1	1.0	1.0	0.0	0.0	0.0
0.0	500.0	100.0	100.0	0	0.0	0.0	0.189	1.0	98.37056	0.891	1	1.0	1.0	0.0	0.0	0.0
0.0	500.0	100.0	100.0	0	0.0	0.0	0.189	1.0	98.58313	0.891	1	1.0	1.0	0.0	0.0	0.0
0.0	500.0	100.0	100.0	0	0.0	0.0	0.19	1.0	99.22098	0.769	1	1.0	1.0	0.0	0.0	0.0
0.0	500.0	100.0	100.0	0	0.0	0.0	0.19	1.0	99.22098	0.715	1	1.0	1.0	0.0	0.0	0.0
0.0	500.0	100.0	100.0	0	0.0	0.0	0.191	1.0	98.675606	0.715	1	1.0	1.0	0.0	0.0	0.0
0.0	500.0	100.0	100.0	0	0.0	0.0	0.191	1.0	98.675606	0.617	1	1.0	1.0	0.0	0.0	0.0
0.0	500.0	100.0	100.0	0	0.0	0.0	0.191	1.0	98.649925	0.617	1	1.0	1.0	0.0	0.0	0.0
0.0	500.0	100.0	100.0	0	0.0	0.0	0.191	1.0	98.175026	0.573	1	1.0	1.0	0.0	0.0	0.0
0.0	500.0	100.0	100.0	0	0.0	0.0	0.192	1.0	98.175026	0.495	1	1.0	1.0	0.0	0.0	0.0
0.0	500.0	100.0	100.0	0	0.0	0.0	0.192	1.0	98.218254	0.495	1	1.0	1.0	0.0	0.0	0.0
0.0	500.0	100.0	100.0	0	0.0	0.0	0.192	1.0	98.70849	0.427	1	1.0	1.0	0.0	0.0	0.0
0.0	500.0	100.0	100.0	0	0.0	0.0	0.192	1.0	98.70849	0.427	1	1.0	1.0	0.0	0.0	0.0
0.0	500.0	100.0	100.0	0	0.0	0.0	0.191	1.0	98.826546	0.397	1	1.0	1.0	8.0	0.0	0.0
0.0	500.0	100.0	100.0	0	0.0	0.0	0.191	1.0	98.65198	0.343	1	1.0	1.0	8.0	0.0	0.0
0.0	500.0	100.0	100.0	0	0.0	0.0	0.19	1.0	99.07207	0.343	1	1.0	1.0	11.0	0.0	0.0
-5555.5557	400.0	100.0	100.0	0	0.0	0.0	0.19	1.0	99.086235	0.318	1	1.0	1.0	11.0	0.0	0.0
-5555.5557	400.0	100.0	100.0	0	0.0	0.0	0.189	1.0	99.086235	0.276	1	1.0	1.0	11.0	0.0	0.0
-5555.5557	400.0	100.0	100.0	0	0.0	0.0	0.188	1.0	98.70367	0.276	1	1.0	1.0	11.0	0.0	0.0
-5555.5557	400.0	100.0	100.0	0	0.0	0.0	0.187	1.0	98.95501	0.255	1	1.0	1.0	11.0	0.0	0.0
-5555.5557	400.0	100.0	100.0	0	0.0	0.0	0.186	1.0	98.95501	0.255	1	1.0	1.0	11.0	0.0	0.0
-5555.5557	400.0	100.0	100.0	0	0.0	0.0	0.185	1.0	98.80645	-0.536	1	1.0	1.0	11.0	0.0	0.0
-5555.5557	400.0	100.0	100.0	0	0.0	0.0	0.183	1.0	98.80645	-1.221	1	1.0	1.0	11.0	0.0	0.0
-5555.5557	400.0	100.0	100.0	0	0.0	0.0	0.182	1.0	98.66974	-1.221	1	1.0	1.0	11.0	0.0	0.0
-5555.5557	400.0	100.0	100.0	0	0.0	0.0	0.18	1.0	98.354836	-1.528	1	1.0	1.0	11.0	0.0	0.0
-5555.5557	400.0	100.0	100.0	0	0.0	0.0	0.178	1.0	98.354836	-2.078	1	1.0	1.0	11.0	0.0	0.0
-5555.5557	400.0	100.0	100.0	0	0.0	0.0	0.176	1.0	97.643135	-2.078	1	1.0	1.0	11.0	0.0	0.0
-5555.5557	400.0	100.0	100.0	0	0.0	0.0	0.174	1.0	97.82222	-2.324	1	1.0	1.0	11.0	0.0	0.0
-5555.5557	400.0	100.0	100.0	0	0.0	0.0	0.173	1.0	97.78101	-2.324	1	1.0	1.0	11.0	0.0	0.0
-5555.5557	400.0	100.0	100.0	0	0.0	0.0	0.171	1.0	98.010506	-2.766	1	1.0	1.0	11.0	0.0	0.0
-5555.5557	400.0	100.0	100.0	0	0.0	0.0	0.169	1.0	98.010506	-2.964	1	1.0	1.0	11.0	0.0	0.0
-5555.5557	400.0	100.0	100.0	0	0.0	0.0	0.167	1.0	98.726746	-2.964	1	1.0	1.0	11.0	0.0	0.0
-5555.5557	400.0	100.0	100.0	0	0.0	0.0	0.165	1.0	98.86901	-3.318	1	1.0	1.0	11.0	0.0	0.0
-5555.5557	400.0	100.0	100.0	0	0.0	0.0	0.163	1.0	98.86901	-3.477	1	1.0	1.0	11.0	0.0	0.0
-5555.5557	400.0	100.0	100.0	0	0.0	0.0	0.16	1.0	98.606636	-3.477	1	1.0	1.0	11.0	0.0	0.0
-5555.5557	400.0	100.0	100.0	0	0.0	0.0	0.158	1.0	98.24714	-3.761	1	1.0	1.0	11.0	0.0	0.0
-5555.5557	400.0	100.0	100.0	0	0.0	0.0	0.156	1.0	98.24714	-3.761	1	1.0	1.0	11.0	0.0	0.0
-5555.5557	400.0	100.0	100.0	0	0.0	0.0	0.154	1.0	97.3952	-4.007	1	1.0	1.0	11.0	0.0	0.0
-5555.5557	400.0	100.0	100.0	0	0.0	0.0	0.151	1.0	97.3952	-4.116	1	1.0	1.0	11.0	0.0	0.0
-5555.5557	400.0	100.0	100.0	0	0.0	0.0	0.149	1.0	97.19906	-4.116	1	1.0	1.0	12.0	0.0	0.0
-5555.5557	400.0	100.0	100.0	0	0.0	0.0	0.147	1.0	97.83805	-4.314	1	1.0	1.0	12.0	0.0	0.0
-5555.5557	400.0	100.0	100.0	0	0.0	0.0	0.144	1.0	97.83805	-4.402	1	1.0	1.0	12.0	0.0	0.0
-5555.5557	400.0	100.0	100.0	0	0.0	0.0	0.142	1.0	97.88196	-4.402	1	1.0	1.0	12.0	0.0	0.0
-5555.5557	400.0	100.0	100.0	0	0.0	0.0	0.139	1.0	97.88196	-4.56	1	1.0	1.0	12.0	0.0	0.0
-5555.5557	400.0	100.0	100.0	0	0.0	0.0	0.137	1.0	97.47663	-4.56	1	1.0	1.0	12.0	0.0	0.0
-5555.5557	400.0	100.0	100.0	0	0.0	0.0	0.135	1.0	97.5824	-4.697	1	1.0	1.0	12.0	0.0	0.0
-5555.5557	400.0	100.0	100.0	0	0.0	0.0	0.132	1.0	97.5824	-4.758	1	1.0	1.0	12.0	0.0	0.0
-5555.5557	400.0	100.0	100.0	0	0.0	0.0	0.13	1.0	97.46807	-4.758	1	1.0	1.0	12.0	0.0	0.0
-5555.5557	400.0	100.0	100.0	0	0.0	0.0	0.127	1.0	96.72826	-4.867	1	1.0	1.0	12.0	0.0	0.0
-5555.5557	400.0	100.0	100.0	0	0.0	0.0	0.125	1.0	96.72826	-4.916	1	1.0	1.0	12.0	0.0	0.0
-5555.5557	400.0	100.0	100.0	0	0.0	0.0	0.122	1.0	97.00862	-4.916	1	1.0	1.0	12.0	0.0	0.0
-5555.5557	400.0	100.0	100.0	0	0.0	0.0	0.12	1.0	97.00862	-5.004	1	1.0	1.0	12.0	0.0	0.0
-5555.5557	400.0	100.0	100.0	0	0.0	0.0	0.117	1.0	97.24695	-5.004	1	1.0	1.0	12.0	0.0	0.0
-5555.5557	400.0	100.0	100.0	0	0.0	0.0	0.115	1.0	97.51994	-5.044	1	1.0	1.0	12.0	0.0	0.0
-5555.5557	400.0	100.0	100.0	0	0.0	0.0	0.113	1.0	97.51994	-5.114	1	1.0	1.0	12.0	0.0	0.0
-5555.5557	400.0	100.0	100.0	0	0.0	0.0	0.111	1.0	96.79494	-5.114	1	1.0	1.0	12.0	0.0	0.0
-5555.5557	400.0	100.0	100.0	0	0.0	0.0	0.108	1.0	97.69587	-5.146	1	1.0	1.0	12.0	0.0	0.0
-5555.5557	400.0	100.0	100.0	0	0.0	0.0	0.106	1.0	97.69587	-5.204	1	1.0	1.0	12.0	0.0	0.0
-5555.5557	400.0	100.0	100.0	0	0.0	0.0	0.104	1.0	97.76106	-5.204	1	1.0	1.0	12.0	0.0	0.0
-5555.5557	400.0	100.0	100.0	0	0.0	0.0	0.101	1.0	97.76106	-5.252	1	1.0	1.0	12.0	0.0	0.0
-5555.5557	400.0	100.0	100.0	0	0.0	0.0	0.1	1.0	97.95825	-5.252	1	1.0	1.0	12.0	0.0	0.0
-5555.5557	400.0	100.0	100.0	0	0.0	0.0	0.098	1.0	98.19652	-5.273	1	1.0	1.0	12.0	0.0	0.0
-5555.5557	400.0	100.0	100.0	0	0.0	0.0	0.096	1.0	98.19652	-5.313	1	1.0	1.0	12.0	0.0	0.0
-5555.5557	400.0	100.0	100.0	0	0.0	0.0	0.094	1.0	97.908875	-5.313	1	1.0	1.0	12.0	0.0	0.0
-5555.5557	400.0	100.0	100.0	0	0.0	0.0	0.092	1.0	97.03354	-5.33	1	1.0	1.0	12.0	0.0	0.0
-5555.5557	400.0	100.0	100.0	0	0.0	0.0	0.091	1.0	97.03354	-5.33	1	1.0	1.0	12.0	0.0	0.0
-5555.5557	400.0	100.0	100.0	0	0.0	0.0	0.089	1.0	98.04412	-5.363	1	1.0	1.0	12.0	0.0	0.0
-5555.5557	400.0	100.0	100.0	0	0.0	0.0	0.087	1.0	98.04412	-5.376	1	1.0	1.0	12.0	0.0	0.0
-5555.5557	400.0	100.0	100.0	0	0.0	0.0	0.086	1.0	97.82231	-5.376	1	1.0	1.0	12.0	0.0	0.0
-5555.5557	400.0	100.0	100.0	0	0.0	0.0	0.084	1.0	95.89782	-5.402	1	1.0	1.0	12.0	0.0	0.0
-5555.5557	400.0	100.0	100.0	0	0.0	0.0	0.083	1.0	95.89782	-5.413	1	1.0	1.0	12.0	0.0	0.0
-5555.5557	400.0	100.0	100.0	0	0.0	0.0	0.081	1.0	96.91113	-5.413	1	1.0	1.0	12.0	0.0	0.0
-5555.5557	400.0	100.0	100.0	0	0.0	0.0	0.08	1.0	96.548615	-5.433	1	1.0	1.0	12.0	0.0	0.0
-5555.5557	400.0	100.0	100.0	0	0.0	0.0	0.078	1.0	96.548615	-5.442	1	1.0	1.0	12.0	0.0	0.0
-5555.5557	400.0	100.0	100.0	0	0.0	0.0	0.077	1.0	97.569	-5.442	1	1.0	1.0	12.0	0.0	0.0
-5555.5557	400.0	100.0	100.0	0	0.0	0.0	0.076	1.0	97.569	-5.458	1	1.0	1.0	12.0	0.0	0.0
-5555.5557	400.0	100.0	100.0	0	0.0	0.0	0.074	1.0	96.88812	-5.458	1	1.0	1.0	12.0	0.0	0.0
-5555.5557	400.0	100.0	100.0	0	0.0	0.0	0.073	1.0	95.983246	-5.466	1	1.0	1.0	12.0	0.0	0.0
-5555.5557	400.0	100.0	100.0	0	0.0	0.0	0.071	1.0	95.983246	-5.48	1	1.0	1.0	12.0	0.0	0.0
-5555.5557	400.0	100.0	100.0	0	0.0	0.0	0.07	1.0	95.33264	-5.48	1	1.0	1.0	12.0	0.0	0.0
-5555.5557	400.0	100.0	100.0	0	0.0	0.0	0.069	1.0	95.538345	-5.484	1	1.0	1.0	12.0	0.0	0.0
-5555.5557	400.0	100.0	100.0	0	0.0	0.0	0.067	1.0	95.538345	-5.495	1	1.0	1.0	12.0	0.0	0.0
-5555.5557	400.0	100.0	100.0	0	0.0	0.0	0.066	1.0	95.06416	-5.495	1	1.0	1.0	12.0	0.0	0.0
-5555.5557	400.0	100.0	100.0	0	0.0	0.0	0.064	1.0	95.06416	-5.501	1	1.0	1.0	12.0	0.0	0.0
-5555.5557	400.0	100.0	100.0	0	0.0	0.0	0.063	1.0	95.53077	-5.501	1	1.0	1.0	12.0	0.0	0.0
-5555.5557	400.0	100.0	100.0	0	0.0	0.0	0.062	1.0	95.20225	-5.508	1	1.0	1.0	12.0	0.0	0.0
-5555.5557	400.0	100.0	100.0	0	0.0	0.0	0.06	1.0	95.20225	-5.512	1	1.0	1.0	12.0	0.0	0.0
-5555.5557	400.0	100.0	100.0	0	0.0	0.0	0.059	1.0	94.84644	-5.512	1	1.0	1.0	12.0	0.0	0.0
-5555.5557	400.0	100.0	100.0	1	0.0	0.0	0.057	1.0	95.27484	-5.52	1	1.0	1.0	12.0	0.0	0.0
-5555.5557	400.0	100.0	100.0	1	0.0	0.0	0.056	1.0	95.27484	-5.522	1	1.0	1.0	12.0	0.0	0.0
-5555.5557	400.0	100.0	100.0	1	0.0	0.0	0.054	1.0	95.93523	-5.522	1	1.0	1.0	12.0	0.0	0.0
-5555.5557	400.0	100.0	100.0	1	0.0	0.0	0.053	1.0	95.93523	-5.527	1	1.0	1.0	12.0	0.0	0.0
-5555.5557	400.0	100.0	100.0	1	0.0	0.0	0.051	1.0	96.25872	-5.527	1	1.0	1.0	12.0	0.0	0.0
-5555.5557	400.0	100.0	100.0	1	0.0	0.0	0.049	1.0	95.13374	-5.532	1	1.0	1.0	12.0	0.0	0.0
-5555.5557	400.0	100.0	100.0	1	0.0	0.0	0.048	1.0	95.13374	-5.534	1	1.0	1.0	12.0	0.0	0.0
-5555.5557	400.0	100.0	100.0	1	0.0	0.0	0.047	1.0	95.04962	-5.534	1	1.0	1.0	12.0	0.0	0.0
-5555.5557	400.0	100.0	100.0	1	0.0	0.0	0.045	1.0	94.305565	-5.538	1	1.0	1.0	12.0	0.0	0.0
-5555.5557	400.0	100.0	100.0	1	0.0	0.0	0.044	1.0	94.305565	-5.54	1	1.0	1.0	12.0	0.0	0.0
-5555.5557	400.0	100.0	100.0	1	0.0	0.0	0.042	1.0	96.09518	-5.54	1	1.0	1.0	12.0	0.0	0.0
-5555.5557	400.0	100.0	100.0	1	0.0	0.0	0.041	1.0	97.035446	-5.542	1	1.0	1.0	12.0	0.0	0.0
-5555.5557	400.0	100.0	100.0	1	0.0	0.0	0.04	1.0	97.66354	-5.542	1	1.0	1.0	12.0	0.0	0.0
-5555.5557	400.0	100.0	100.0	1	0.0	0.0	0.038	1.0	97.05302	-5.544	1	1.0	1.0	12.0	0.0	0.0
-5555.5557	400.0	100.0	100.0	1	0.0	0.0	0.037	1.0	97.05302	-5.546	1	1.0	1.0	12.0	0.0	0.0
-5555.5557	400.0	100.0	100.0	1	0.0	0.0	0.035	1.0	96.84921	-5.546	1	1.0	1.0	12.0	0.0	0.0
-5555.5557	400.0	100.0	100.0	1	0.0	0.0	0.034	1.0	95.904465	-5.547	1	1.0	1.0	12.0	0.0	0.0
-5555.5557	400.0	100.0	100.0	1	0.0	0.0	0.033	1.0	96.58924	-5.549	1	1.0	1.0	12.0	0.0	0.0
-5555.5557	400.0	100.0	100.0	1	0.0	0.0	0.031	1.0	97.41362	-5.549	1	1.0	1.0	12.0	0.0	0.0
-5555.5557	400.0	100.0	100.0	1	0.0	0.0	0.03	1.0	97.41362	-5.551	1	1.0	1.0	12.0	0.0	0.0
-5555.5557	400.0	100.0	100.0	1	0.0	0.0	0.029	1.0	97.03669	-5.551	1	1.0	1.0	12.0	0.0	0.0
-5555.5557	400.0	100.0	100.0	1	0.0	0.0	0.027	1.0	97.03558	-5.551	1	1.0	1.0	12.0	0.0	0.0
-5555.5557	400.0	100.0	100.0	1	0.0	0.0	0.026	1.0	97.03558	-5.553	1	1.0	1.0	12.0	0.0	0.0
-5555.5557	400.0	100.0	100.0	1	0.0	0.0	0.025	1.0	97.26929	-5.553	1	1.0	1.0	12.0	0.0	0.0
-5555.5557	400.0	100.0	100.0	1	0.0	0.0	0.024	1.0	96.863045	-5.553	1	1.0	1.0	12.0	0.0	0.0
-5555.5557	400.0	100.0	100.0	1	0.0	0.0	0.023	1.0	96.863045	-5.555	1	1.0	1.0	12.0	0.0	0.0
-5555.5557	400.0	100.0	100.0	1	0.0	0.0	0.021	1.0	98.44611	-5.555	1	1.0	1.0	12.0	0.0	0.0
-5555.5557	400.0	100.0	100.0	1	0.0	0.0	0.02	1.0	98.44611	-5.555	1	1.0	1.0	12.0	0.0	0.0
-5555.5557	400.0	100.0	100.0	1	0.0	0.0	0.019	1.0	98.00215	-5.555	1	1.0	1.0	12.0	0.0	0.0
-5555.5557	400.0	100.0	100.0	1	0.0	0.0	0.017	1.0	97.86361	-5.556	1	1.0	1.0	12.0	0.0	0.0
-5555.5557	400.0	100.0	100.0	1	0.0	0.0	0.016	1.0	97.86361	-5.557	1	1.0	1.0	12.0	0.0	0.0
-5555.5557	400.0	100.0	100.0	1	0.0	0.0	0.015	1.0	97.19141	-5.557	1	1.0	1.0	12.0	0.0	0.0
-5555.5557	400.0	100.0	100.0	1	0.0	0.0	0.013	1.0	96.85804	-5.557	1	1.0	1.0	12.0	0.0	0.0
-5555.5557	400.0	100.0	100.0	1	0.0	0.0	0.012	1.0	96.85804	-5.557	1	1.0	1.0	12.0	0.0	0.0
-5555.5557	400.0	100.0	100.0	1	0.0	0.0	0.011	1.0	95.523186	-5.559	1	1.0	1.0	12.0	0.0	0.0
-5555.5557	400.0	100.0	100.0	1	0.0	0.0	0.01	1.0	95.523186	-5.559	1	1.0	1.0	12.0	0.0	0.0
-5555.5557	400.0	100.0	100.0	1	0.0	0.0	0.008	1.0	95.31037	-5.559	1	1.0	1.0	12.0	0.0	0.0
-5555.5557	400.0	100.0	100.0	1	0.0	0.0	0.007	1.0	94.861404	-5.559	1	1.0	1.0	12.0	0.0	0.0
-5555.5557	400.0	100.0	100.0	1	0.0	0.0	0.006	1.0	94.21857	-5.56	1	1.0	1.0	12.0	0.0	0.0
-5555.5557	400.0	100.0	100.0	1	0.0	0.0	0.005	1.0	94.08787	-5.56	1	1.0	1.0	12.0	0.0	0.0
-5555.5557	400.0	100.0	100.0	1	0.0	0.0	0.003	1.0	94.19516	-5.56	1	1.0	1.0	12.0	0.0	0.0
-5555.5557	400.0	100.0	100.0	1	0.0	0.0	0.002	1.0	95.025	-5.56	1	1.0	1.0	12.0	0.0	0.0
-5555.5557	400.0	100.0	100.0	1	0.0	0.0	0.001	1.0	94.800705	-5.56	1	1.0	1.0	12.0	0.0	0.0
-5555.5557	400.0	100.0	100.0	1	0.0	0.0	0.0	1.0	94.800705	-5.56	1	1.0	1.0	12.0	0.0	0.0
-5555.5557	400.0	100.0	100.0	1	0.0	0.0	0.0	1.0	95.41556	-5.56	1	1.0	1.0	12.0	0.0	0.0
-5555.5557	400.0	100.0	100.0	1	0.0	0.0	-0.001	1.0	96.34805	-5.56	1	1.0	1.0	12.0	0.0	0.0
-5555.5557	400.0	100.0	100.0	1	0.0	0.0	-0.003	1.0	96.34805	-5.56	1	1.0	1.0	12.0	0.0	0.0
-5555.5557	400.0	100.0	100.0	1	0.0	0.0	-0.004	1.0	96.53111	-5.56	1	1.0	1.0	12.0	0.0	0.0
-5555.5557	400.0	100.0	100.0	1	0.0	0.0	-0.005	1.0	97.183495	-5.56	1	1.0	1.0	12.0	0.0	0.0
-5555.5557	400.0	100.0	100.0	1	0.0	0.0	-0.006	1.0	97.79678	-5.56	1	1.0	1.0	12.0	0.0	0.0
-5555.5557	400.0	100.0	100.0	1	0.0	0.0	-0.006	1.0	97.33238	-5.56	1	1.0	1.0	12.0	0.0	0.0
-5555.5557	400.0	100.0	100.0	1	0.0	0.0	-0.007	1.0	97.33238	-5.56	1	1.0	1.0	12.0	0.0	0.0
-5555.5557	400.0	100.0	100.0	1	0.0	0.0	-0.008	1.0	98.21195	-5.56	1	1.0	1.0	12.0	0.0	0.0
-5555.5557	400.0	100.0	100.0	1	0.0	0.0	-0.009	1.0	98.747894	-5.56	1	1.0	1.0	13.0	0.0	0.0
-5555.5557	400.0	100.0	100.0	1	0.0	0.0	-0.01	1.0	98.747894	-5.56	1	1.0	1.0	13.0	0.0	0.0
-5555.5557	400.0	100.0	100.0	0	0.0	0.0	-0.011	1.0	98.18053	-5.56	1	1.0	2.0	14.0	0.0	0.0
0.0	400.0	100.0	100.0	0	0.0	0.0	-0.012	1.0	98.30153	-5.561	1	1.0	2.0	0.0	0.0	0.0
0.0	400.0	100.0	100.0	0	0.0	0.0	-0.012	1.0	98.30153	-5.561	1	1.0	2.0	0.0	0.0	0.0
0.0	400.0	100.0	100.0	0	0.0	0.0	-0.013	1.0	98.41061	-5.561	1	1.0	2.0	0.0	0.0	0.0
0.0	400.0	100.0	100.0	0	0.0	0.0	-0.014	1.0	98.41061	-5.167	1	1.0	2.0	0.0	0.0	0.0
0.0	400.0	100.0	100.0	0	0.0	0.0	-0.015	1.0	98.62376	-5.167	1	1.0	2.0	0.0	0.0	0.0
0.0	400.0	100.0	100.0	0	0.0	0.0	-0.016	1.0	98.12107	-4.462	1	1.0	2.0	0.0	0.0	0.0
0.0	400.0	100.0	100.0	0	0.0	0.0	-0.016	1.0	98.12107	-4.147	1	1.0	2.0	0.0	0.0	0.0
0.0	400.0	100.0	100.0	0	0.0	0.0	-0.017	1.0	97.234535	-4.147	1	1.0	2.0	0.0	0.0	0.0
0.0	400.0	100.0	100.0	0	0.0	0.0	-0.017	1.0	97.56922	-3.581	1	1.0	2.0	0.0	0.0	0.0
0.0	400.0	100.0	100.0	0	0.0	0.0	-0.018	1.0	97.56922	-3.581	1	1.0	2.0	0.0	0.0	0.0
0.0	400.0	100.0	100.0	0	0.0	0.0	-0.019	1.0	97.45601	-3.328	1	1.0	2.0	0.0	0.0	0.0
0.0	400.0	100.0	100.0	0	0.0	0.0	-0.019	1.0	97.45601	-2.874	1	1.0	2.0	0.0	0.0	0.0
0.0	400.0	100.0	100.0	0	0.0	0.0	-0.02	1.0	97.48704	-2.874	1	1.0	2.0	0.0	0.0	0.0
0.0	400.0	100.0	100.0	0	0.0	0.0	-0.021	1.0	98.27624	-2.67	1	1.0	2.0	0.0	0.0	0.0
0.0	400.0	100.0	100.0	0	0.0	0.0	-0.021	1.0	98.27624	-2.67	1	1.0	2.0	0.0	0.0	0.0
0.0	400.0	100.0	100.0	0	0.0	0.0	-0.021	1.0	97.67379	-2.306	1	1.0	2.0	0.0	0.0	0.0
0.0	400.0	100.0	100.0	0	0.0	0.0	-0.022	1.0	97.05937	-1.992	1	1.0	2.0	0.0	0.0	0.0
0.0	400.0	100.0	100.0	0	0.0	0.0	-0.022	1.0	97.05937	-1.992	1	1.0	2.0	0.0	0.0	0.0
0.0	400.0	100.0	100.0	0	0.0	0.0	-0.022	1.0	96.67475	-1.85	1	1.0	2.0	0.0	0.0	0.0
0.0	400.0	100.0	100.0	0	0.0	0.0	-0.023	1.0	96.67475	-1.598	1	1.0	2.0	0.0	0.0	0.0
0.0	400.0	100.0	100.0	0	0.0	0.0	-0.023	1.0	96.343636	-1.598	1	1.0	2.0	0.0	0.0	0.0
0.0	400.0	100.0	100.0	0	0.0	0.0	-0.023	1.0	96.02104	-1.485	1	1.0	2.0	0.0	0.0	0.0
0.0	400.0	100.0	100.0	0	0.0	0.0	-0.024	1.0	96.02104	-1.38	1	1.0	2.0	0.0	0.0	0.0
0.0	400.0	100.0	100.0	0	0.0	0.0	-0.024	1.0	95.56655	-1.38	1	1.0	2.0	0.0	0.0	0.0
0.0	400.0	100.0	100.0	0	0.0	0.0	-0.024	1.0	95.98456	-1.191	1	1.0	2.0	0.0	0.0	0.0
0.0	400.0	100.0	100.0	0	0.0	0.0	-0.025	1.0	95.98456	-1.191	1	1.0	2.0	0.0	0.0	0.0
0.0	400.0	100.0	100.0	0	0.0	0.0	-0.025	1.0	96.18566	-1.107	1	1.0	2.0	0.0	0.0	0.0
0.0	400.0	100.0	100.0	0	0.0	0.0	-0.025	1.0	96.18566	-0.956	1	1.0	2.0	0.0	0.0	0.0
0.0	400.0	100.0	100.0	0	0.0	0.0	-0.026	1.0	95.93322	-0.956	1	1.0	2.0	0.0	0.0	0.0
0.0	400.0	100.0	100.0	0	0.0	0.0	-0.026	1.0	95.70397	-0.825	1	1.0	2.0	0.0	0.0	0.0
0.0	400.0	100.0	100.0	0	0.0	0.0	-0.026	1.0	95.70397	-0.767	1	1.0	2.0	0.0	0.0	0.0
0.0	400.0	100.0	100.0	0	0.0	0.0	-0.027	1.0	95.83994	-0.767	1	1.0	2.0	0.0	0.0	0.0
0.0	400.0	100.0	100.0	0	0.0	0.0	-0.027	1.0	95.65566	-0.662	1	1.0	2.0	0.0	0.0	0.0
0.0	400.0	100.0	100.0	0	0.0	0.0	-0.027	1.0	95.65566	-0.615	1	1.0	2.0	0.0	0.0	0.0
0.0	400.0	100.0	100.0	0	0.0	0.0	-0.028	1.0	95.368935	-0.615	1	1.0	2.0	0.0	0.0	0.0
0.0	400.0	100.0	100.0	0	0.0	0.0	-0.028	1.0	95.23043	-0.531	1	1.0	2.0	0.0	0.0	0.0
0.0	400.0	100.0	100.0	0	0.0	0.0	-0.028	1.0	95.394104	-0.531	1	1.0	2.0	0.0	0.0	0.0
0.0	400.0	100.0	100.0	0	0.0	0.0	-0.029	1.0	95.71727	-0.493	1	1.0	2.0	0.0	0.0	0.0
0.0	400.0	100.0	100.0	0	0.0	0.0	-0.029	1.0	95.71727	-0.426	1	1.0	2.0	0.0	0.0	0.0
0.0	400.0	100.0	100.0	0	0.0	0.0	-0.03	1.0	96.27802	-0.426	1	1.0	2.0	0.0	0.0	0.0
0.0	400.0	100.0	100.0	0	0.0	0.0	-0.03	1.0	96.251625	-0.396	1	1.0	2.0	0.0	0.0	0.0
0.0	400.0	100.0	100.0	0	0.0	0.0	-0.031	1.0	96.251625	-0.396	1	1.0	2.0	0.0	0.0	0.0
0.0	400.0	100.0	100.0	0	0.0	0.0	-0.031	1.0	95.920784	-0.341	1	1.0	2.0	0.0	0.0	0.0
0.0	400.0	100.0	100.0	0	0.0	0.0	-0.031	1.0	95.920784	-0.295	1	1.0	2.0	0.0	0.0	0.0
0.0	400.0	100.0	100.0	0	0.0	0.0	-0.032	1.0	94.65181	-0.295	1	1.0	2.0	0.0	0.0	0.0
0.0	400.0	100.0	100.0	0	0.0	0.0	-0.032	1.0	95.75277	-0.274	1	1.0	2.0	0.0	0.0	0.0
0.0	400.0	100.0	100.0	0	0.0	0.0	-0.032	1.0	95.75277	-0.254	1	1.0	2.0	0.0	0.0	0.0
0.0	400.0	100.0	100.0	0	0.0	0.0	-0.033	1.0	96.43274	-0.254	1	1.0	2.0	0.0	0.0	0.0
0.0	400.0	100.0	100.0	0	0.0	0.0	-0.033	1.0	96.719826	-0.219	1	1.0	2.0	0.0	0.0	0.0
0.0	400.0	100.0	100.0	0	0.0	0.0	-0.033	1.0	96.719826	-0.189	1	1.0	2.0	0.0	0.0	0.0
0.0	400.0	100.0	100.0	0	0.0	0.0	-0.033	1.0	95.867805	-0.189	1	1.0	2.0	0.0	0.0	0.0
0.0	400.0	100.0	100.0	0	0.0	0.0	-0.033	1.0	95.867805	-0.176	1	1.0	2.0	0.0	0.0	0.0
0.0	400.0	100.0	100.0	0	0.0	0.0	-0.033	1.0	95.26617	-0.176	1	1.0	2.0	0.0	0.0	0.0
0.0	400.0	100.0	100.0	0	0.0	0.0	-0.033	1.0	95.40406	-0.152	1	1.0	2.0	0.0	0.0	0.0
0.0	400.0	100.0	100.0	0	0.0	0.0	-0.033	1.0	95.40406	-0.141	1	1.0	2.0	0.0	0.0	0.0
0.0	400.0	100.0	100.0	0	0.0	0.0	-0.033	1.0	95.403366	-0.141	1	1.0	2.0	0.0	0.0	0.0
0.0	400.0	100.0	100.0	0	0.0	0.0	-0.033	1.0	95.55557	-0.121	1	1.0	2.0	0.0	0.0	0.0
0.0	400.0	100.0	100.0	0	0.0	0.0	-0.033	1.0	95.55557	-0.121	1	1.0	2.0	0.0	0.0	0.0
0.0	400.0	100.0	100.0	0	0.0	0.0	-0.033	1.0	96.18509	-0.113	1	1.0	2.0	0.0	0.0	0.0
0.0	400.0	100.0	100.0	0	0.0	0.0	-0.033	1.0	96.2064	-0.097	1	1.0	2.0	0.0	0.0	0.0
0.0	400.0	100.0	100.0	0	0.0	0.0	-0.033	1.0	95.93583	-0.097	1	1.0	2.0	0.0	0.0	0.0
0.0	400.0	100.0	100.0	0	0.0	0.0	-0.033	1.0	96.68299	-0.09	1	1.0	2.0	0.0	0.0	0.0
0.0	400.0	100.0	100.0	0	0.0	0.0	-0.033	1.0	96.68299	-0.078	1	1.0	2.0	0.0	0.0	0.0
0.0	400.0	100.0	100.0	0	0.0	0.0	-0.033	1.0	96.47074	-0.078	1	1.0	2.0	0.0	0.0	0.0
0.0	400.0	100.0	100.0	0	0.0	0.0	-0.033	1.0	96.94736	-0.072	1	1.0	2.0	0.0	0.0	0.0
0.0	400.0	100.0	100.0	0	0.0	0.0	-0.033	1.0	96.94736	-0.072	1	1.0	2.0	0.0	0.0	0.0
0.0	400.0	100.0	100.0	0	0.0	0.0	-0.033	1.0	96.2514	-0.062	1	1.0	2.0	0.0	0.0	0.0
0.0	400.0	100.0	100.0	0	0.0	0.0	-0.033	1.0	96.2514	-0.053	1	1.0	2.0	0.0	0.0	0.0
0.0	400.0	100.0	100.0	0	0.0	0.0	-0.033	1.0	96.10289	-0.053	1	1.0	2.0	0.0	0.0	0.0
0.0	400.0	100.0	100.0	0	0.0	0.0	-0.033	1.0	96.504234	-0.049	1	1.0	2.0	0.0	0.0	0.0
0.0	400.0	100.0	100.0	0	0.0	0.0	-0.033	1.0	96.504234	-0.046	1	1.0	2.0	0.0	0.0	0.0
0.0	400.0	100.0	100.0	0	0.0	0.0	-0.033	1.0	96.69981	-0.046	1	1.0	2.0	0.0	0.0	0.0
0.0	400.0	100.0	100.0	0	0.0	0.0	-0.033	1.0	97.75885	-0.039	1	1.0	2.0	0.0	0.0	0.0
0.0	400.0	100.0	100.0	0	0.0	0.0	-0.033	1.0	97.75885	-0.039	1	1.0	2.0	0.0	0.0	0.0
0.0	400.0	100.0	100.0	0	0.0	0.0	-0.033	1.0	97.94816	-0.034	1	1.0	2.0	0.0	0.0	0.0
0.0	400.0	100.0	100.0	0	0.0	0.0	-0.033	1.0	97.94816	-0.031	1	1.0	2.0	0.0	0.0	0.0
0.0	400.0	100.0	100.0	0	0.0	0.0	-0.033	1.0	98.50077	-0.031	1	1.0	2.0	0.0	0.0	0.0
0.0	400.0	100.0	100.0	0	0.0	0.0	-0.033	1.0	98.26233	-0.027	1	1.0	2.0	0.0	0.0	0.0
0.0	400.0	100.0	100.0	0	0.0	0.0	-0.033	1.0	98.26233	-0.025	1	1.0	2.0	0.0	0.0	0.0
0.0	400.0	100.0	100.0	0	0.0	0.0	-0.033	1.0	97.66838	-0.025	1	1.0	2.0	0.0	0.0	0.0
0.0	400.0	100.0	100.0	0	0.0	0.0	-0.033	1.0	97.668724	-0.021	1	1.0	2.0	0.0	0.0	0.0
0.0	400.0	100.0	100.0	0	0.0	0.0	-0.033	1.0	97.668724	-0.021	1	1.0	2.0	0.0	0.0	0.0
0.0	400.0	100.0	100.0	0	0.0	0.0	-0.033	1.0	97.493546	-0.02	1	1.0	2.0	0.0	0.0	0.0
0.0	400.0	100.0	100.0	0	0.0	0.0	-0.033	1.0	97.493546	-0.017	1	1.0	2.0	0.0	0.0	0.0
0.0	400.0	100.0	100.0	0	0.0	0.0	-0.033	1.0	97.72214	-0.017	1	1.0	2.0	0.0	0.0	0.0
0.0	400.0	100.0	100.0	0	0.0	0.0	-0.033	1.0	97.13422	-0.014	1	1.0	2.0	0.0	0.0	0.0
0.0	400.0	100.0	100.0	0	0.0	0.0	-0.033	1.0	97.13422	-0.013	1	1.0	2.0	0.0	0.0	0.0
0.0	400.0	100.0	100.0	0	0.0	0.0	-0.033	1.0	97.346695	-0.013	1	1.0	2.0	0.0	0.0	0.0
0.0	400.0	100.0	100.0	0	0.0	0.0	-0.033	1.0	97.346695	-0.011	1	1.0	2.0	0.0	0.0	0.0
0.0	400.0	100.0	100.0	0	0.0	0.0	-0.033	1.0	97.724976	-0.011	1	1.0	2.0	0.0	0.0	0.0
0.0	400.0	100.0	100.0	0	0.0	0.0	-0.033	1.0	97.64668	-0.01	1	1.0	2.0	0.0	0.0	0.0
0.0	400.0	100.0	100.0	0	0.0	0.0	-0.033	1.0	97.64668	-0.009	1	1.0	2.0	0.0	0.0	0.0
0.0	400.0	100.0	100.0	0	0.0	0.0	-0.033	1.0	98.059105	-0.009	1	1.0	2.0	0.0	0.0	0.0
0.0	400.0	100.0	100.0	0	0.0	0.0	-0.033	1.0	98.42692	-0.008	1	1.0	2.0	0.0	0.0	0.0
0.0	400.0	100.0	100.0	0	0.0	0.0	-0.033	1.0	98.42692	-0.007	1	1.0	2.0	0.0	0.0	0.0
0.0	400.0	100.0	100.0	0	0.0	0.0	-0.033	1.0	98.57899	-0.007	1	1.0	2.0	0.0	0.0	0.0
0.0	400.0	100.0	100.0	0	0.0	0.0	-0.033	1.0	98.74302	-0.006	1	1.0	2.0	0.0	0.0	0.0
0.0	400.0	100.0	100.0	0	0.0	0.0	-0.033	1.0	98.477646	-0.006	1	1.0	2.0	0.0	0.0	0.0
0.0	400.0	100.0	100.0	0	0.0	0.0	-0.033	1.0	98.24068	-0.005	1	1.0	2.0	0.0	0.0	0.0
0.0	400.0	100.0	100.0	0	0.0	0.0	-0.033	1.0	98.24068	-0.004	1	1.0	2.0	0.0	0.0	0.0
0.0	400.0	100.0	100.0	0	0.0	0.0	-0.033	1.0	98.52244	-0.004	1	1.0	2.0	0.0	0.0	0.0
0.0	400.0	100.0	100.0	0	0.0	0.0	-0.033	1.0	97.90391	-0.004	1	1.0	2.0	0.0	0.0	0.0
0.0	400.0	100.0	100.0	0	0.0	0.0	-0.033	1.0	97.90391	-0.003	1	1.0	2.0	0.0	0.0	0.0
0.0	400.0	100.0	100.0	0	0.0	0.0	-0.033	1.0	98.00644	-0.003	1	1.0	2.0	0.0	0.0	0.0
0.0	400.0	100.0	100.0	0	0.0	0.0	-0.033	1.0	98.00644	-0.002	1	1.0	2.0	0.0	0.0	0.0
0.0	400.0	100.0	100.0	0	0.0	0.0	-0.033	1.0	98.91664	-0.002	1	1.0	2.0	0.0	0.0	0.0
0.0	400.0	100.0	100.0	0	0.0	0.0	-0.033	1.0	97.1024	-0.002	1	1.0	2.0	0.0	0.0	0.0
0.0	400.0	100.0	100.0	0	0.0	0.0	-0.033	1.0	97.1024	-0.002	1	1.0	2.0	0.0	0.0	0.0
0.0	400.0	100.0	100.0	0	0.0	0.0	-0.033	1.0	98.28224	-0.002	1	1.0	2.0	0.0	0.0	0.0
0.0	400.0	100.0	100.0	0	0.0	0.0	-0.033	1.0	98.21805	-0.001	1	1.0	2.0	0.0	0.0	0.0
0.0	400.0	100.0	100.0	0	0.0	0.0	-0.033	1.0	98.21333	-0.001	1	1.0	2.0	0.0	0.0	0.0
0.0	400.0	100.0	100.0	0	0.0	0.0	-0.033	1.0	97.97023	-0.001	1	1.0	2.0	0.0	0.0	0.0
0.0	400.0	100.0	100.0	0	0.0	0.0	-0.033	1.0	97.97023	-0.001	1	1.0	2.0	0.0	0.0	0.0
0.0	400.0	100.0	100.0	0	0.0	0.0	-0.033	1.0	98.05021	-0.001	1	1.0	2.0	0.0	0.0	0.0
0.0	400.0	100.0	100.0	0	0.0	0.0	-0.033	1.0	98.04887	-0.001	1	1.0	2.0	0.0	0.0	0.0
0.0	400.0	100.0	100.0	0	0.0	0.0	-0.033	1.0	98.04887	0.0	1	1.0	2.0	0.0	0.0	0.0
0.0	400.0	100.0	100.0	0	0.0	0.0	-0.033	1.0	98.04099	0.0	1	1.0	2.0	0.0	0.0	0.0
0.0	400.0	100.0	100.0	0	0.0	0.0	-0.033	1.0	97.59659	0.0	1	1.0	2.0	0.0	0.0	0.0
0.0	400.0	100.0	100.0	0	0.0	0.0	-0.033	1.0	97.59659	0.0	1	1.0	2.0	0.0	0.0	0.0
0.0	400.0	100.0	100.0	0	0.0	0.0	-0.033	1.0	97.026436	0.0	1	1.0	2.0	0.0	0.0	0.0
0.0	400.0	100.0	100.0	0	0.0	0.0	-0.033	1.0	97.026436	0.0	1	1.0	2.0	0.0	0.0	0.0
0.0	400.0	100.0	100.0	0	0.0	0.0	-0.033	1.0	97.30941	0.0	1	1.0	2.0	0.0	0.0	0.0
0.0	400.0	100.0	100.0	0	0.0	0.0	-0.033	1.0	95.99217	0.0	1	1.0	2.0	0.0	0.0	0.0
0.0	400.0	100.0	100.0	0	0.0	0.0	-0.033	1.0	95.99217	0.0	1	1.0	2.0	0.0	0.0	0.0
0.0	400.0	100.0	100.0	0	0.0	0.0	-0.033	1.0	95.547554	0.0	1	1.0	2.0	0.0	0.0	0.0
0.0	400.0	100.0	100.0	0	0.0	0.0	-0.033	1.0	97.26326	0.0	1	1.0	2.0	0.0	0.0	0.0
0.0	400.0	100.0	100.0	0	0.0	0.0	-0.033	1.0	97.26326	0.0	1	1.0	2.0	0.0	0.0	0.0
0.0	400.0	100.0	100.0	0	0.0	0.0	-0.033	1.0	97.588036	0.0	1	1.0	2.0	0.0	0.0	0.0
0.0	400.0	100.0	100.0	0	0.0	0.0	-0.033	1.0	97.588036	0.0	1	1.0	2.0	0.0	0.0	0.0
0.0	400.0	100.0	100.0	0	0.0	0.0	-0.033	1.0	98.17773	0.0	1	1.0	2.0	0.0	0.0	0.0
0.0	400.0	100.0	100.0	0	0.0	0.0	-0.033	1.0	97.07545	0.0	1	1.0	2.0	0.0	0.0	0.0
0.0	400.0	100.0	100.0	0	0.0	0.0	-0.033	1.0	97.07545	0.0	1	1.0	2.0	0.0	0.0	0.0
0.0	400.0	100.0	100.0	0	0.0	0.0	-0.033	1.0	96.23967	0.0	1	1.0	2.0	0.0	0.0	0.0
0.0	400.0	100.0	100.0	0	0.0	0.0	-0.032	1.0	95.93625	0.0	1	1.0	2.0	1.0	0.0	0.0
0.0	400.0	100.0	100.0	0	0.0	0.0	-0.032	1.0	95.93625	0.0	1	1.0	2.0	1.0	0.0	0.0
0.0	400.0	100.0	100.0	0	0.0	0.0	-0.032	1.0	96.07357	0.0	0	1.0	2.0	0.0	0.0	0.0
0.0	400.0	100.0	100.0	0	0.0	0.0	-0.032	1.0	96.07357	0.0	0	1.0	2.0	0.0	0.0	0.0
0.0	400.0	100.0	100.0	0	0.0	0.0	-0.031	1.0	95.451584	0.0	0	1.0	2.0	0.0	0.0	0.0
0.0	400.0	100.0	100.0	0	0.0	0.0	-0.031	1.0	96.65999	0.0	0	1.0	2.0	0.0	0.0	0.0
0.0	400.0	100.0	100.0	0	0.0	0.0	-0.031	1.0	96.65999	0.0	0	1.0	2.0	0.0	0.0	0.0
0.0	400.0	100.0	100.0	0	0.0	0.0	-0.03	1.0	96.031006	0.0	0	1.0	2.0	0.0	0.0	0.0
0.0	400.0	100.0	100.0	0	0.0	0.0	-0.03	1.0	95.86302	0.0	0	1.0	2.0	0.0	0.0	0.0
0.0	400.0	100.0	100.0	0	0.0	0.0	-0.029	1.0	95.86302	0.0	0	1.0	2.0	0.0	0.0	0.0
0.0	400.0	100.0	100.0	0	0.0	0.0	-0.028	1.0	96.35393	0.0	0	1.0	2.0	0.0	0.0	0.0
0.0	400.0	100.0	100.0	0	0.0	0.0	-0.028	1.0	96.35393	0.0	0	1.0	2.0	0.0	0.0	0.0
0.0	400.0	100.0	100.0	0	0.0	0.0	-0.027	1.0	96.61899	0.0	0	1.0	2.0	0.0	0.0	0.0
0.0	400.0	100.0	100.0	0	0.0	0.0	-0.026	1.0	96.3986	0.0	0	1.0	2.0	0.0	0.0	0.0
0.0	400.0	100.0	100.0	0	0.0	0.0	-0.025	1.0	96.3986	0.0	0	1.0	2.0	0.0	0.0	0.0
0.0	400.0	100.0	100.0	0	0.0	0.0	-0.024	1.0	95.7356	0.0	0	1.0	2.0	0.0	0.0	0.0
0.0	400.0	100.0	100.0	0	0.0	0.0	-0.023	1.0	96.662895	0.0	0	1.0	2.0	0.0	0.0	0.0
0.0	400.0	100.0	100.0	0	0.0	0.0	-0.022	1.0	96.662895	0.0	0	1.0	2.0	0.0	0.0	0.0
0.0	400.0	100.0	100.0	0	0.0	0.0	-0.02	1.0	96.03145	0.0	0	1.0	2.0	0.0	0.0	0.0
0.0	400.0	100.0	100.0	0	0.0	0.0	-0.019	1.0	95.76046	0.0	0	1.0	2.0	0.0	0.0	0.0
0.0	400.0	100.0	100.0	0	0.0	0.0	-0.018	1.0	95.48856	0.0	0	1.0	2.0	0.0	0.0	0.0
0.0	400.0	100.0	100.0	0	0.0	0.0	-0.017	1.0	95.90331	0.0	0	1.0	2.0	0.0	0.0	0.0
0.0	400.0	100.0	100.0	0	0.0	0.0	-0.015	1.0	95.90331	0.0	0	1.0	2.0	0.0	0.0	0.0
0.0	400.0	100.0	100.0	0	0.0	0.0	-0.014	1.0	95.92089	0.0	0	1.0	2.0	0.0	0.0	0.0
0.0	400.0	100.0	100.0	0	0.0	0.0	-0.013	1.0	96.86083	0.0	0	1.0	2.0	0.0	0.0	0.0
0.0	400.0	100.0	100.0	0	0.0	0.0	-0.012	1.0	96.86083	0.0	0	1.0	2.0	0.0	0.0	0.0
0.0	400.0	100.0	100.0	0	0.0	0.0	-0.011	1.0	97.14249	0.0	0	1.0	2.0	0.0	0.0	0.0
0.0	400.0	100.0	100.0	0	0.0	0.0	-0.01	1.0	97.14249	0.0	0	1.0	2.0	0.0	0.0	0.0
0.0	400.0	100.0	100.0	0	0.0	0.0	-0.009	1.0	97.93423	0.0	0	1.0	2.0	0.0	0.0	0.0
0.0	400.0	100.0	100.0	0	0.0	0.0	-0.008	1.0	98.33044	0.0	0	1.0	2.0	0.0	0.0	0.0
0.0	400.0	100.0	100.0	0	0.0	0.0	-0.008	1.0	98.33044	0.0	0	1.0	2.0	0.0	0.0	0.0
0.0	400.0	100.0	100.0	0	0.0	0.0	-0.007	1.0	98.192085	0.0	0	1.0	2.0	0.0	0.0	0.0
0.0	400.0	100.0	100.0	0	0.0	0.0	-0.006	1.0	98.58702	0.0	0	1.0	2.0	0.0	0.0	0.0
0.0	400.0	100.0	100.0	0	0.0	0.0	-0.006	1.0	98.58702	0.0	0	1.0	2.0	0.0	0.0	0.0
0.0	400.0	100.0	100.0	0	0.0	0.0	-0.005	1.0	98.520035	0.0	0	1.0	2.0	0.0	0.0	0.0
0.0	400.0	100.0	100.0	0	0.0	0.0	-0.004	1.0	98.520035	0.0	0	1.0	2.0	0.0	0.0	0.0
0.0	400.0	100.0	100.0	0	0.0	0.0	-0.004	1.0	98.693344	0.0	0	1.0	2.0	0.0	0.0	0.0
0.0	400.0	100.0	100.0	0	0.0	0.0	-0.003	1.0	98.66908	0.0	0	1.0	2.0	0.0	0.0	0.0
0.0	400.0	100.0	100.0	0	0.0	0.0	-0.003	1.0	98.47927	0.0	0	1.0	2.0	0.0	0.0	0.0
0.0	400.0	100.0	100.0	0	0.0	0.0	-0.002	1.0	98.68541	0.0	0	1.0	2.0	0.0	0.0	0.0
0.0	400.0	100.0	100.0	0	0.0	0.0	-0.002	1.0	98.411934	0.0	0	1.0	2.0	0.0	0.0	0.0
0.0	400.0	100.0	100.0	0	0.0	0.0	-0.001	1.0	98.411934	0.0	0	1.0	2.0	0.0	0.0	0.0
0.0	400.0	100.0	100.0	0	0.0	0.0	0.0	1.0	97.549675	0.0	0	1.0	2.0	0.0	0.0	0.0
0.0	400.0	100.0	100.0	0	0.0	0.0	0.0	1.0	97.549675	0.0	0	1.0	2.0	0.0	0.0	0.0
0.0	400.0	100.0	100.0	0	0.0	0.0	0.0	1.0	97.74863	0.0	0	1.0	2.0	0.0	0.0	0.0
0.0	400.0	100.0	100.0	0	0.0	0.0	0.001	1.0	97.2776	0.0	0	1.0	2.0	0.0	0.0	0.0
0.0	400.0	100.0	100.0	0	0.0	0.0	0.002	1.0	97.2776	0.0	0	1.0	2.0	0.0	0.0	0.0
0.0	400.0	100.0	100.0	0	0.0	0.0	0.003	1.0	97.43291	0.0	0	1.0	2.0	0.0	0.0	0.0
0.0	400.0	100.0	100.0	0	0.0	0.0	0.004	1.0	97.9186	0.0	0	1.0	2.0	0.0	0.0	0.0
0.0	400.0	100.0	100.0	0	0.0	0.0	0.005	1.0	97.9186	0.0	0	1.0	2.0	0.0	0.0	0.0
0.0	400.0	100.0	100.0	0	0.0	0.0	0.006	1.0	97.08037	0.0	0	1.0	2.0	0.0	0.0	0.0
0.0	400.0	100.0	100.0	0	0.0	0.0	0.007	1.0	97.08037	0.0	0	1.0	2.0	0.0	0.0	0.0
0.0	400.0	100.0	100.0	0	0.0	0.0	0.008	1.0	97.38801	0.0	0	1.0	2.0	0.0	0.0	0.0
0.0	400.0	100.0	100.0	0	0.0	0.0	0.009	1.0	97.21382	0.0	0	1.0	2.0	0.0	0.0	0.0
0.0	400.0	100.0	100.0	0	0.0	0.0	0.01	1.0	97.21382	0.0	0	1.0	2.0	0.0	0.0	0.0
0.0	400.0	100.0	100.0	0	0.0	0.0	0.01	1.0	97.61327	0.0	0	1.0	2.0	0.0	0.0	0.0
0.0	400.0	100.0	100.0	0	0.0	0.0	0.011	1.0	96.22736	0.0	0	1.0	2.0	0.0	0.0	0.0
0.0	400.0	100.0	100.0	0	0.0	0.0	0.012	1.0	96.22736	0.0	0	1.0	2.0	0.0	0.0	0.0
0.0	400.0	100.0	100.0	0	0.0	0.0	0.013	1.0	95.94605	0.0	0	1.0	2.0	0.0	0.0	0.0
0.0	400.0	100.0	100.0	0	0.0	0.0	0.014	1.0	95.94605	0.0	0	1.0	2.0	0.0	0.0	0.0
0.0	400.0	100.0	100.0	0	0.0	0.0	0.014	1.0	96.450806	0.0	0	1.0	2.0	0.0	0.0	0.0
0.0	400.0	100.0	100.0	0	0.0	0.0	0.015	1.0	96.34877	0.0	0	1.0	2.0	0.0	0.0	0.0
0.0	400.0	100.0	100.0	0	0.0	0.0	0.016	1.0	96.85203	0.0	0	1.0	2.0	0.0	0.0	0.0
0.0	400.0	100.0	100.0	0	0.0	0.0	0.017	1.0	97.51729	0.0	0	1.0	2.0	0.0	0.0	0.0
0.0	400.0	100.0	100.0	0	0.0	0.0	0.017	1.0	96.92169	0.0	0	1.0	2.0	0.0	0.0	0.0
0.0	400.0	100.0	100.0	0	0.0	0.0	0.018	1.0	96.348625	0.0	0	1.0	2.0	0.0	0.0	0.0
0.0	400.0	100.0	100.0	0	0.0	0.0	0.019	1.0	96.30647	0.0	0	1.0	2.0	0.0	0.0	0.0
0.0	400.0	100.0	100.0	0	0.0	0.0	0.02	1.0	96.30647	0.0	0	1.0	2.0	0.0	0.0	0.0
0.0	400.0	100.0	100.0	0	0.0	0.0	0.021	1.0	97.41399	0.0	0	1.0	2.0	0.0	0.0	0.0
0.0	400.0	100.0	100.0	0	0.0	0.0	0.022	1.0	96.630295	0.0	0	1.0	2.0	0.0	0.0	0.0
0.0	400.0	100.0	100.0	0	0.0	0.0	0.023	1.0	96.630295	0.0	0	1.0	2.0	0.0	0.0	0.0
0.0	400.0	100.0	100.0	0	0.0	0.0	0.024	1.0	97.66939	0.0	0	1.0	2.0	0.0	0.0	0.0
0.0	400.0	100.0	100.0	0	0.0	0.0	0.025	1.0	97.540565	0.0	0	1.0	2.0	0.0	0.0	0.0
0.0	400.0	100.0	100.0	0	0.0	0.0	0.026	1.0	98.33222	0.0	0	1.0	2.0	0.0	0.0	0.0
0.0	400.0	100.0	100.0	0	0.0	0.0	0.027	1.0	97.42944	0.0	0	1.0	2.0	0.0	0.0	0.0
0.0	400.0	100.0	100.0	0	0.0	0.0	0.027	1.0	97.42944	0.0	0	1.0	2.0	0.0	0.0	0.0
0.0	400.0	100.0	100.0	0	0.0	0.0	0.028	1.0	96.82576	0.0	0	1.0	2.0	0.0	0.0	0.0
0.0	400.0	100.0	100.0	0	0.0	0.0	0.029	1.0	95.66289	0.0	0	1.0	2.0	0.0	0.0	0.0
0.0	400.0	100.0	100.0	0	0.0	0.0	0.03	1.0	95.66289	0.0	0	1.0	2.0	0.0	0.0	0.0
0.0	400.0	100.0	100.0	0	0.0	0.0	0.031	1.0	96.00424	0.0	0	1.0	2.0	0.0	0.0	0.0
0.0	400.0	100.0	100.0	0	0.0	0.0	0.032	1.0	95.157906	0.0	0	1.0	2.0	0.0	0.0	0.0
0.0	400.0	100.0	100.0	0	0.0	0.0	0.032	1.0	95.157906	0.0	0	1.0	2.0	0.0	0.0	0.0
0.0	400.0	100.0	100.0	0	0.0	0.0	0.033	1.0	94.784134	0.0	0	1.0	2.0	0.0	0.0	0.0
0.0	400.0	100.0	100.0	0	0.0	0.0	0.034	1.0	94.784134	0.0	0	1.0	2.0	0.0	0.0	0.0
0.0	400.0	100.0	100.0	0	0.0	0.0	0.035	1.0	95.540665	0.0	0	1.0	2.0	0.0	0.0	0.0
0.0	400.0	100.0	100.0	0	0.0	0.0	0.036	1.0	96.66538	0.0	0	1.0	2.0	0.0	0.0	0.0
0.0	400.0	100.0	100.0	0	0.0	0.0	0.036	1.0	96.66538	0.0	0	1.0	2.0	0.0	0.0	0.0
0.0	400.0	100.0	100.0	0	0.0	0.0	0.037	1.0	96.56129	0.0	0	1.0	2.0	0.0	0.0	0.0
0.0	400.0	100.0	100.0	0	0.0	0.0	0.038	1.0	96.3051	0.0	0	1.0	2.0	0.0	0.0	0.0
0.0	400.0	100.0	100.0	0	0.0	0.0	0.039	1.0	96.3051	0.0	0	1.0	2.0	0.0	0.0	0.0
0.0	400.0	100.0	100.0	0	0.0	0.0	0.039	1.0	97.40404	0.0	0	1.0	2.0	0.0	0.0	0.0
0.0	400.0	100.0	100.0	0	0.0	0.0	0.04	1.0	97.40404	0.0	0	1.0	2.0	0.0	0.0	0.0
0.0	400.0	100.0	100.0	0	0.0	0.0	0.041	1.0	97.04234	0.0	0	1.0	2.0	0.0	0.0	0.0
0.0	400.0	100.0	100.0	0	0.0	0.0	0.042	1.0	96.62357	0.0	0	1.0	2.0	0.0	0.0	0.0
0.0	400.0	100.0	100.0	0	0.0	0.0	0.043	1.0	96.62357	0.0	0	1.0	2.0	0.0	0.0	0.0
0.0	400.0	100.0	100.0	0	0.0	0.0	0.043	1.0	95.2102	0.0	0	1.0	2.0	0.0	0.0	0.0
0.0	400.0	100.0	100.0	0	0.0	0.0	0.044	1.0	94.3668	0.0	0	1.0	2.0	0.0	0.0	0.0
0.0	400.0	100.0	100.0	0	0.0	0.0	0.045	1.0	94.3668	0.0	0	1.0	2.0	0.0	0.0	0.0
0.0	400.0	100.0	100.0	0	0.0	0.0	0.046	1.0	95.68244	0.0	0	1.0	2.0	0.0	0.0	0.0
0.0	400.0	100.0	100.0	0	0.0	0.0	0.047	1.0	95.68244	0.0	0	1.0	2.0	0.0	0.0	0.0
0.0	400.0	100.0	100.0	0	0.0	0.0	0.048	1.0	96.07102	0.0	0	1.0	2.0	0.0	0.0	0.0
0.0	400.0	100.0	100.0	0	0.0	0.0	0.049	1.0	95.42862	0.0	0	1.0	2.0	0.0	0.0	0.0
0.0	400.0	100.0	100.0	0	0.0	0.0	0.05	1.0	95.42862	0.0	0	1.0	2.0	0.0	0.0	0.0
0.0	400.0	100.0	100.0	0	0.0	0.0	0.05	1.0	95.21154	0.0	0	1.0	2.0	0.0	0.0	0.0
0.0	400.0	100.0	100.0	0	0.0	0.0	0.051	1.0	94.83261	0.0	0	1.0	2.0	0.0	0.0	0.0
0.0	400.0	100.0	100.0	0	0.0	0.0	0.052	1.0	94.83261	0.0	0	1.0	2.0	0.0	0.0	0.0
0.0	400.0	100.0	100.0	0	0.0	0.0	0.053	1.0	94.50241	0.0	0	1.0	2.0	0.0	0.0	0.0
0.0	400.0	100.0	100.0	0	0.0	0.0	0.054	1.0	94.50241	0.0	0	1.0	2.0	0.0	0.0	0.0
0.0	400.0	100.0	100.0	0	0.0	0.0	0.055	1.0	95.54618	0.0	0	1.0	2.0	0.0	0.0	0.0
0.0	400.0	100.0	100.0	0	0.0	0.0	0.056	1.0	95.16926	0.0	0	1.0	2.0	0.0	0.0	0.0
0.0	400.0	100.0	100.0	0	0.0	0.0	0.057	1.0	95.16926	0.0	0	1.0	2.0	0.0	0.0	0.0
0.0	400.0	100.0	100.0	0	0.0	0.0	0.058	1.0	94.70024	0.0	0	1.0	2.0	0.0	0.0	0.0
0.0	400.0	100.0	100.0	0	0.0	0.0	0.06	1.0	95.91889	0.0	0	1.0	2.0	0.0	0.0	0.0
0.0	400.0	100.0	100.0	0	0.0	0.0	0.061	1.0	96.14692	0.0	0	1.0	2.0	0.0	0.0	0.0
0.0	400.0	100.0	100.0	0	0.0	0.0	0.062	1.0	95.497	0.0	0	1.0	2.0	0.0	0.0	0.0
0.0	400.0	100.0	100.0	0	0.0	0.0	0.062	1.0	95.497	0.0	0	1.0	2.0	0.0	0.0	0.0
0.0	400.0	100.0	100.0	0	0.0	0.0	0.063	1.0	95.10958	0.0	0	1.0	2.0	0.0	0.0	0.0
0.0	400.0	100.0	100.0	0	0.0	0.0	0.064	1.0	94.14235	0.0	0	1.0	2.0	0.0	0.0	0.0
0.0	400.0	100.0	100.0	0	0.0	0.0	0.065	1.0	94.14235	0.0	0	1.0	2.0	0.0	0.0	0.0
0.0	400.0	100.0	100.0	0	0.0	0.0	0.066	1.0	96.15507	0.0	0	1.0	2.0	0.0	0.0	0.0
0.0	400.0	100.0	100.0	0	0.0	0.0	0.067	1.0	96.19226	0.0	0	1.0	2.0	0.0	0.0	0.0
0.0	400.0	100.0	100.0	0	0.0	0.0	0.068	1.0	96.19226	0.0	0	1.0	2.0	0.0	0.0	0.0
0.0	400.0	100.0	100.0	0	0.0	0.0	0.069	1.0	96.18346	0.0	0	1.0	2.0	0.0	0.0	0.0
0.0	400.0	100.0	100.0	0	0.0	0.0	0.069	1.0	96.18346	0.0	0	1.0	2.0	0.0	0.0	0.0
0.0	400.0	100.0	100.0	0	0.0	0.0	0.07	1.0	95.79997	0.0	0	1.0	2.0	0.0	0.0	0.0
0.0	400.0	100.0	100.0	0	0.0	0.0	0.071	1.0	96.45737	0.0	0	1.0	2.0	0.0	0.0	0.0
0.0	400.0	100.0	100.0	0	0.0	0.0	0.072	1.0	96.45737	0.0	0	1.0	2.0	0.0	0.0	0.0
0.0	400.0	100.0	100.0	0	0.0	0.0	0.073	1.0	95.95365	0.0	0	1.0	2.0	0.0	0.0	0.0
0.0	400.0	100.0	100.0	0	0.0	0.0	0.074	1.0	96.0425	0.0	0	1.0	2.0	0.0	0.0	0.0
0.0	400.0	100.0	100.0	0	0.0	0.0	0.075	1.0	96.0425	0.0	0	1.0	2.0	0.0	0.0	0.0
0.0	400.0	100.0	100.0	0	0.0	0.0	0.076	1.0	96.051575	0.0	0	1.0	2.0	0.0	0.0	0.0
0.0	400.0	100.0	100.0	0	0.0	0.0	0.077	1.0	96.051575	0.0	0	1.0	2.0	0.0	0.0	0.0
0.0	400.0	100.0	100.0	0	0.0	0.0	0.078	1.0	96.73583	0.0	0	1.0	2.0	0.0	0.0	0.0
0.0	400.0	100.0	100.0	0	0.0	0.0	0.079	1.0	96.16341	0.0	0	1.0	2.0	0.0	0.0	0.0
0.0	400.0	100.0	100.0	0	0.0	0.0	0.08	1.0	96.16341	0.0	0	1.0	2.0	0.0	0.0	0.0
0.0	400.0	100.0	100.0	0	0.0	0.0	0.081	1.0	96.15929	0.0	0	1.0	2.0	0.0	0.0	0.0
0.0	400.0	100.0	100.0	0	0.0	0.0	0.082	1.0	96.15872	0.0	0	1.0	2.0	0.0	0.0	0.0
0.0	400.0	100.0	100.0	0	0.0	0.0	0.083	1.0	96.15872	0.0	0	1.0	2.0	0.0	0.0	0.0
0.0	400.0	100.0	100.0	0	0.0	0.0	0.084	1.0	95.39314	0.0	0	1.0	2.0	0.0	0.0	0.0
0.0	400.0	100.0	100.0	0	0.0	0.0	0.085	1.0	95.39314	0.0	0	1.0	2.0	0.0	0.0	0.0
0.0	400.0	100.0	100.0	0	0.0	0.0	0.086	1.0	95.70993	0.0	0	1.0	2.0	0.0	0.0	0.0
0.0	400.0	100.0	100.0	0	0.0	0.0	0.087	1.0	96.06843	0.0	0	1.0	2.0	0.0	0.0	0.0
0.0	400.0	100.0	100.0	0	0.0	0.0	0.088	1.0	96.06843	0.0	0	1.0	2.0	0.0	0.0	0.0
0.0	400.0	100.0	100.0	0	0.0	0.0	0.089	1.0	96.461845	0.0	0	1.0	2.0	0.0	0.0	0.0
0.0	400.0	100.0	100.0	0	0.0	0.0	0.09	1.0	95.60398	0.0	0	1.0	2.0	0.0	0.0	0.0
0.0	400.0	100.0	100.0	0	0.0	0.0	0.091	1.0	95.22869	0.0	0	1.0	2.0	0.0	0.0	0.0
0.0	400.0	100.0	100.0	0	0.0	0.0	0.092	1.0	96.09504	0.0	0	1.0	2.0	0.0	0.0	0.0
0.0	400.0	100.0	100.0	0	0.0	0.0	0.093	1.0	96.09504	0.0	0	1.0	2.0	0.0	0.0	0.0
0.0	400.0	100.0	100.0	0	0.0	0.0	0.094	1.0	96.35019	0.0	0	1.0	2.0	0.0	0.0	0.0
0.0	400.0	100.0	100.0	0	0.0	0.0	0.095	1.0	95.99266	0.0	0	1.0	2.0	0.0	0.0	0.0
0.0	400.0	100.0	100.0	0	0.0	0.0	0.096	1.0	95.99266	0.0	0	1.0	2.0	0.0	0.0	0.0
0.0	400.0	100.0	100.0	0	0.0	0.0	0.097	1.0	95.9261	0.0	0	1.0	2.0	0.0	0.0	0.0
0.0	400.0	100.0	100.0	0	0.0	0.0	0.097	1.0	95.9261	0.0	0	1.0	2.0	0.0	0.0	0.0
0.0	400.0	100.0	100.0	0	0.0	0.0	0.098	1.0	95.78095	0.0	0	1.0	2.0	0.0	0.0	0.0
0.0	400.0	100.0	100.0	0	0.0	0.0	0.099	1.0	96.03835	0.0	0	1.0	2.0	0.0	0.0	0.0
0.0	400.0	100.0	100.0	0	0.0	0.0	0.1	1.0	96.03835	0.0	0	1.0	2.0	0.0	0.0	0.0
0.0	400.0	100.0	100.0	0	0.0	0.0	0.101	1.0	97.29848	0.0	0	1.0	2.0	0.0	0.0	0.0
0.0	400.0	100.0	100.0	0	0.0	0.0	0.102	1.0	96.94827	0.0	0	1.0	2.0	0.0	0.0	0.0
0.0	400.0	100.0	100.0	0	0.0	0.0	0.103	1.0	96.94827	0.0	0	1.0	2.0	0.0	0.0	0.0
0.0	400.0	100.0	100.0	0	0.0	0.0	0.104	1.0	96.91985	0.0	0	1.0	2.0	0.0	0.0	0.0
0.0	400.0	100.0	100.0	0	0.0	0.0	0.105	1.0	96.91985	0.0	0	1.0	2.0	0.0	0.0	0.0
0.0	400.0	100.0	100.0	0	0.0	0.0	0.106	1.0	96.984215	0.0	0	1.0	2.0	0.0	0.0	0.0
0.0	400.0	100.0	100.0	0	0.0	0.0	0.108	1.0	96.83975	0.0	0	1.0	2.0	0.0	0.0	0.0
0.0	400.0	100.0	100.0	0	0.0	0.0	0.109	1.0	96.83975	0.0	0	1.0	2.0	0.0	0.0	0.0
0.0	400.0	100.0	100.0	0	0.0	0.0	0.11	1.0	96.008835	0.0	0	1.0	2.0	0.0	0.0	0.0
0.0	400.0	100.0	100.0	0	0.0	0.0	0.111	1.0	96.76746	0.0	0	1.0	2.0	0.0	0.0	0.0
0.0	400.0	100.0	100.0	0	0.0	0.0	0.112	1.0	96.76746	0.0	0	1.0	2.0	0.0	0.0	0.0
0.0	400.0	100.0	100.0	0	0.0	0.0	0.113	1.0	96.920906	0.0	0	1.0	2.0	0.0	0.0	0.0
0.0	400.0	100.0	100.0	0	0.0	0.0	0.114	1.0	96.920906	0.0	0	1.0	2.0	0.0	0.0	0.0
0.0	400.0	100.0	100.0	0	0.0	0.0	0.115	1.0	96.60008	0.0	0	1.0	2.0	0.0	0.0	0.0
0.0	400.0	100.0	100.0	0	0.0	0.0	0.116	1.0	96.65529	0.0	0	1.0	2.0	0.0	0.0	0.0
0.0	400.0	100.0	100.0	0	0.0	0.0	0.117	1.0	96.65529	0.0	0	1.0	2.0	0.0	0.0	0.0
0.0	400.0	100.0	100.0	0	0.0	0.0	0.119	1.0	96.36263	0.0	0	1.0	2.0	0.0	0.0	0.0
0.0	400.0	100.0	100.0	0	0.0	0.0	0.12	1.0	95.26837	0.0	0	1.0	2.0	0.0	0.0	0.0
0.0	400.0	100.0	100.0	0	0.0	0.0	0.121	1.0	95.26837	0.0	0	1.0	2.0	0.0	0.0	0.0
0.0	400.0	100.0	100.0	0	0.0	0.0	0.122	1.0	94.96453	0.0	0	1.0	2.0	0.0	0.0	0.0
0.0	400.0	100.0	100.0	0	0.0	0.0	0.123	1.0	94.96453	0.0	0	1.0	2.0	0.0	0.0	0.0
0.0	400.0	100.0	100.0	0	0.0	0.0	0.124	1.0	96.01081	0.0	0	1.0	2.0	0.0	0.0	0.0
0.0	400.0	100.0	100.0	0	0.0	0.0	0.125	1.0	95.39044	0.0	0	1.0	2.0	0.0	0.0	0.0
0.0	400.0	100.0	100.0	0	0.0	0.0	0.126	1.0	95.39044	0.0	0	1.0	2.0	0.0	0.0	0.0
0.0	400.0	100.0	100.0	0	0.0	0.0	0.127	1.0	95.85564	0.0	0	1.0	2.0	0.0	0.0	0.0
0.0	400.0	100.0	100.0	0	0.0	0.0	0.128	1.0	96.84932	0.0	0	1.0	2.0	0.0	0.0	0.0
0.0	400.0	100.0	100.0	0	0.0	0.0	0.129	1.0	97.09656	0.0	0	1.0	2.0	0.0	0.0	0.0
0.0	400.0	100.0	100.0	0	0.0	0.0	0.13	1.0	96.53137	0.0	0	1.0	2.0	0.0	0.0	0.0
0.0	400.0	100.0	100.0	0	0.0	0.0	0.131	1.0	96.53137	0.0	0	1.0	2.0	0.0	0.0	0.0
0.0	400.0	100.0	100.0	0	0.0	0.0	0.132	1.0	97.298645	0.0	0	1.0	2.0	0.0	0.0	0.0
0.0	400.0	100.0	100.0	0	0.0	0.0	0.133	1.0	97.3213	0.0	0	1.0	2.0	0.0	0.0	0.0
0.0	400.0	100.0	100.0	0	0.0	0.0	0.134	1.0	97.3213	0.0	0	1.0	2.0	0.0	0.0	0.0
0.0	400.0	100.0	100.0	0	0.0	0.0	0.135	1.0	98.00014	0.0	0	1.0	2.0	0.0	0.0	0.0
0.0	400.0	100.0	100.0	0	0.0	0.0	0.136	1.0	98.14932	0.0	0	1.0	2.0	0.0	0.0	0.0
0.0	400.0	100.0	100.0	0	0.0	0.0	0.137	1.0	98.14932	0.0	0	1.0	2.0	0.0	0.0	0.0
0.0	400.0	100.0	100.0	0	0.0	0.0	0.138	1.0	98.40078	0.0	0	1.0	2.0	0.0	0.0	0.0
0.0	400.0	100.0	100.0	0	0.0	0.0	0.139	1.0	98.40078	0.0	0	1.0	2.0	0.0	0.0	0.0
0.0	400.0	100.0	100.0	0	0.0	0.0	0.139	1.0	97.96723	0.0	0	1.0	2.0	0.0	0.0	0.0
0.0	400.0	100.0	100.0	0	0.0	0.0	0.14	1.0	98.55248	0.0	0	1.0	2.0	0.0	0.0	0.0
0.0	400.0	100.0	100.0	0	0.0	0.0	0.141	1.0	98.55248	0.0	0	1.0	2.0	0.0	0.0	0.0
0.0	400.0	100.0	100.0	0	0.0	0.0	0.143	1.0	97.186874	0.0	0	1.0	2.0	0.0	0.0	0.0
0.0	400.0	100.0	100.0	0	0.0	0.0	0.144	1.0	96.50363	0.0	0	1.0	2.0	0.0	0.0	0.0
0.0	400.0	100.0	100.0	0	0.0	0.0	0.145	1.0	96.50363	0.0	0	1.0	2.0	0.0	0.0	0.0
0.0	400.0	100.0	100.0	0	0.0	0.0	0.145	1.0	97.15626	0.0	0	1.0	2.0	0.0	0.0	0.0
0.0	400.0	100.0	100.0	0	0.0	0.0	0.146	1.0	97.15626	0.0	0	1.0	2.0	0.0	0.0	0.0
0.0	400.0	100.0	100.0	0	0.0	0.0	0.148	1.0	97.530396	0.0	0	1.0	2.0	0.0	0.0	0.0
0.0	400.0	100.0	100.0	0	0.0	0.0	0.149	1.0	97.344986	0.0	0	1.0	2.0	0.0	0.0	0.0
0.0	400.0	100.0	100.0	0	0.0	0.0	0.15	1.0	97.344986	0.0	0	1.0	2.0	0.0	0.0	0.0
0.0	400.0	100.0	100.0	0	0.0	0.0	0.151	1.0	96.81792	0.0	0	1.0	2.0	0.0	0.0	0.0
0.0	400.0	100.0	100.0	0	0.0	0.0	0.152	1.0	96.1426	0.0	0	1.0	2.0	0.0	0.0	0.0
0.0	400.0	100.0	100.0	0	0.0	0.0	0.154	1.0	96.1426	0.0	0	1.0	2.0	0.0	0.0	0.0
0.0	400.0	100.0	100.0	0	0.0	0.0	0.155	1.0	96.967514	0.0	0	1.0	2.0	0.0	0.0	0.0
0.0	400.0	100.0	100.0	0	0.0	0.0	0.157	1.0	96.967514	0.0	0	1.0	2.0	0.0	0.0	0.0
0.0	400.0	100.0	100.0	0	0.0	0.0	0.158	1.0	96.753235	0.0	0	1.0	2.0	0.0	0.0	0.0
0.0	400.0	100.0	100.0	0	0.0	0.0	0.16	1.0	96.348236	0.0	0	1.0	2.0	0.0	0.0	0.0
0.0	400.0	100.0	100.0	0	0.0	0.0	0.162	1.0	96.348236	0.0	0	1.0	2.0	0.0	0.0	0.0
0.0	400.0	100.0	100.0	0	0.0	0.0	0.164	1.0	96.43135	0.0	0	1.0	2.0	0.0	0.0	0.0
0.0	400.0	100.0	100.0	0	0.0	0.0	0.166	1.0	96.26661	0.0	0	1.0	2.0	0.0	0.0	0.0
0.0	400.0	100.0	100.0	0	0.0	0.0	0.168	1.0	96.64278	0.0	0	1.0	2.0	0.0	0.0	0.0
0.0	400.0	100.0	100.0	0	0.0	0.0	0.17	1.0	95.913025	0.0	0	1.0	2.0	0.0	0.0	0.0
0.0	400.0	100.0	100.0	0	0.0	0.0	0.172	1.0	95.913025	0.0	0	1.0	2.0	0.0	0.0	0.0
0.0	400.0	100.0	100.0	0	0.0	0.0	0.174	1.0	96.32648	0.0	0	1.0	2.0	0.0	0.0	0.0
0.0	400.0	100.0	100.0	0	0.0	0.0	0.176	1.0	96.64774	0.0	0	1.0	2.0	0.0	0.0	0.0
0.0	400.0	100.0	100.0	0	0.0	0.0	0.178	1.0	96.64774	0.0	0	1.0	2.0	0.0	0.0	0.0
0.0	400.0	100.0	100.0	0	0.0	0.0	0.18	1.0	97.08651	0.0	0	1.0	2.0	0.0	0.0	0.0
0.0	400.0	100.0	100.0	0	0.0	0.0	0.182	1.0	96.85493	0.0	0	1.0	2.0	0.0	0.0	0.0
0.0	400.0	100.0	100.0	0	0.0	0.0	0.184	1.0	96.85493	0.0	0	1.0	2.0	0.0	0.0	0.0
0.0	400.0	100.0	100.0	0	0.0	0.0	0.186	1.0	97.00087	0.0	0	1.0	2.0	0.0	0.0	0.0
0.0	400.0	100.0	100.0	0	0.0	0.0	0.188	1.0	97.00087	0.0	0	1.0	2.0	0.0	0.0	0.0
0.0	400.0	100.0	100.0	0	0.0	0.0	0.189	1.0	97.06936	0.0	0	1.0	2.0	0.0	0.0	0.0
0.0	400.0	100.0	100.0	0	0.0	0.0	0.191	1.0	97.94778	0.0	0	1.0	2.0	0.0	0.0	0.0
0.0	400.0	100.0	100.0	0	0.0	0.0	0.192	1.0	97.94778	0.0	0	1.0	2.0	0.0	0.0	0.0
0.0	400.0	100.0	100.0	0	0.0	0.0	0.193	1.0	97.50917	0.0	0	1.0	2.0	0.0	0.0	0.0
0.0	400.0	100.0	100.0	0	0.0	0.0	0.194	1.0	98.34301	0.0	0	1.0	2.0	0.0	0.0	0.0
0.0	400.0	100.0	100.0	0	0.0	0.0	0.195	1.0	98.34301	0.0	0	1.0	2.0	0.0	0.0	0.0
0.0	400.0	100.0	100.0	0	0.0	0.0	0.195	1.0	97.71657	0.0	0	1.0	2.0	0.0	0.0	0.0
0.0	400.0	100.0	100.0	0	0.0	0.0	0.196	1.0	97.71657	0.0	0	1.0	2.0	0.0	0.0	0.0
0.0	400.0	100.0	100.0	0	0.0	0.0	0.196	1.0	98.09965	0.0	0	1.0	2.0	0.0	0.0	0.0
0.0	400.0	100.0	100.0	0	0.0	0.0	0.196	1.0	97.453445	0.0	0	1.0	2.0	0.0	0.0	0.0
0.0	400.0	100.0	100.0	0	0.0	0.0	0.196	1.0	97.453445	0.0	0	1.0	2.0	0.0	0.0	0.0
0.0	400.0	100.0	100.0	0	0.0	0.0	0.196	1.0	98.585144	0.0	0	1.0	2.0	0.0	0.0	0.0
0.0	400.0	100.0	100.0	0	0.0	0.0	0.196	1.0	98.18929	0.0	0	1.0	2.0	0.0	0.0	0.0
0.0	400.0	100.0	100.0	0	0.0	0.0	0.196	1.0	98.18929	0.0	0	1.0	2.0	0.0	0.0	0.0
0.0	400.0	100.0	100.0	0	0.0	0.0	0.195	1.0	97.5657	0.0	0	1.0	2.0	8.0	0.0	0.0
0.0	400.0	100.0	100.0	0	0.0	0.0	0.195	1.0	96.78452	0.0	0	1.0	2.0	8.0	0.0	0.0
0.0	400.0	100.0	100.0	0	0.0	0.0	0.194	1.0	97.02597	0.0	0	1.0	2.0	11.0	0.0	0.0
-4166.667	300.0	100.0	100.0	0	0.0	0.0	0.193	1.0	96.30202	0.0	0	1.0	2.0	11.0	0.0	0.0
-4166.667	300.0	100.0	100.0	0	0.0	0.0	0.193	1.0	96.53612	0.0	0	1.0	2.0	11.0	0.0	0.0
-4166.667	300.0	100.0	100.0	0	0.0	0.0	0.192	1.0	97.07594	0.0	0	1.0	2.0	11.0	0.0	0.0
-4166.667	300.0	100.0	100.0	0	0.0	0.0	0.191	1.0	98.1926	0.0	0	1.0	2.0	11.0	0.0	0.0
-4166.667	300.0	100.0	100.0	0	0.0	0.0	0.19	1.0	98.1926	0.0	0	1.0	2.0	11.0	0.0	0.0
-4166.667	300.0	100.0	100.0	0	0.0	0.0	0.189	1.0	98.14857	-0.568	0	1.0	2.0	11.0	0.0	0.0
-4166.667	300.0	100.0	100.0	0	0.0	0.0	0.187	1.0	98.14857	-1.059	0	1.0	2.0	11.0	0.0	0.0
-4166.667	300.0	100.0	100.0	0	0.0	0.0	0.186	1.0	97.711716	-1.059	0	1.0	2.0	11.0	0.0	0.0
-4166.667	300.0	100.0	100.0	0	0.0	0.0	0.184	1.0	96.97539	-1.279	0	1.0	2.0	11.0	0.0	0.0
-4166.667	300.0	100.0	100.0	0	0.0	0.0	0.183	1.0	96.97539	-1.673	0	1.0	2.0	11.0	0.0	0.0
-4166.667	300.0	100.0	100.0	0	0.0	0.0	0.182	1.0	96.10807	-1.673	0	1.0	2.0	11.0	0.0	0.0
-4166.667	300.0	100.0	100.0	1	0.0	0.0	0.181	1.0	95.96447	-1.85	0	1.0	2.0	11.0	0.0	0.0
-4166.667	300.0	100.0	100.0	1	0.0	0.0	0.179	1.0	95.96447	-2.166	0	1.0	2.0	11.0	0.0	0.0
-4166.667	300.0	100.0	100.0	1	0.0	0.0	0.178	1.0	95.32253	-2.166	0	1.0	2.0	11.0	0.0	0.0
-4166.667	300.0	100.0	100.0	1	0.0	0.0	0.177	1.0	95.32253	-2.308	0	1.0	2.0	11.0	0.0	0.0
-4166.667	300.0	100.0	100.0	1	0.0	0.0	0.175	1.0	95.17799	-2.308	0	1.0	2.0	11.0	0.0	0.0
-4166.667	300.0	100.0	100.0	1	0.0	0.0	0.174	1.0	96.47933	-2.563	0	1.0	2.0	11.0	0.0	0.0
-4166.667	300.0	100.0	100.0	1	0.0	0.0	0.173	1.0	96.47933	-2.676	0	1.0	2.0	11.0	0.0	0.0
-4166.667	300.0	100.0	100.0	1	0.0	0.0	0.171	1.0	96.209755	-2.676	0	1.0	2.0	11.0	0.0	0.0
-4166.667	300.0	100.0	100.0	1	0.0	0.0	0.17	1.0	94.93957	-2.88	0	1.0	2.0	11.0	0.0	0.0
-4166.667	300.0	100.0	100.0	1	0.0	0.0	0.169	1.0	94.93957	-2.971	0	1.0	2.0	11.0	0.0	0.0
-4166.667	300.0	100.0	100.0	1	0.0	0.0	0.168	1.0	95.03191	-2.971	0	1.0	2.0	11.0	0.0	0.0
-4166.667	300.0	100.0	100.0	1	0.0	0.0	0.166	1.0	95.03191	-3.135	0	1.0	2.0	11.0	0.0	0.0
-4166.667	300.0	100.0	100.0	1	0.0	0.0	0.165	1.0	96.472496	-3.135	0	1.0	2.0	11.0	0.0	0.0
-4166.667	300.0	100.0	100.0	1	0.0	0.0	0.164	1.0	97.22981	-3.208	0	1.0	2.0	11.0	0.0	0.0
-4166.667	300.0	100.0	100.0	1	0.0	0.0	0.163	1.0	97.22981	-3.339	0	1.0	2.0	11.0	0.0	0.0
-4166.667	300.0	100.0	100.0	1	0.0	0.0	0.161	1.0	97.03687	-3.339	0	1.0	2.0	11.0	0.0	0.0
-4166.667	300.0	100.0	100.0	1	0.0	0.0	0.16	1.0	96.658066	-3.398	0	1.0	2.0	11.0	0.0	0.0
-4166.667	300.0	100.0	100.0	1	0.0	0.0	0.159	1.0	96.658066	-3.398	0	1.0	2.0	11.0	0.0	0.0
-4166.667	300.0	100.0	100.0	1	0.0	0.0	0.157	1.0	96.451256	-3.503	0	1.0	2.0	11.0	0.0	0.0
-4166.667	300.0	100.0	100.0	1	0.0	0.0	0.156	1.0	96.451256	-3.55	0	1.0	2.0	11.0	0.0	0.0
-4166.667	300.0	100.0	100.0	1	0.0	0.0	0.155	1.0	95.59251	-3.55	0	1.0	2.0	11.0	0.0	0.0
-4166.667	300.0	100.0	100.0	1	0.0	0.0	0.153	1.0	94.90532	-3.635	0	1.0	2.0	11.0	0.0	0.0
-4166.667	300.0	100.0	100.0	1	0.0	0.0	0.152	1.0	94.90532	-3.673	0	1.0	2.0	11.0	0.0	0.0
-4166.667	300.0	100.0	100.0	1	0.0	0.0	0.15	1.0	95.30912	-3.673	0	1.0	2.0	12.0	0.0	0.0
-4166.667	300.0	100.0	100.0	1	0.0	0.0	0.149	1.0	94.947266	-3.741	0	1.0	2.0	12.0	0.0	0.0
-4166.667	300.0	100.0	100.0	1	0.0	0.0	0.148	1.0	94.947266	-3.799	0	1.0	2.0	12.0	0.0	0.0
-4166.667	300.0	100.0	100.0	1	0.0	0.0	0.146	1.0	95.791405	-3.799	0	1.0	2.0	12.0	0.0	0.0
-4166.667	300.0	100.0	100.0	1	0.0	0.0	0.144	1.0	95.791405	-3.826	0	1.0	2.0	12.0	0.0	0.0
-4166.667	300.0	100.0	100.0	1	0.0	0.0	0.143	1.0	95.06303	-3.826	0	1.0	2.0	12.0	0.0	0.0
-4166.667	300.0	100.0	100.0	1	0.0	0.0	0.141	1.0	94.39893	-3.873	0	1.0	2.0	12.0	0.0	0.0
-4166.667	300.0	100.0	100.0	1	0.0	0.0	0.14	1.0	94.39893	-3.894	0	1.0	2.0	12.0	0.0	0.0
-4166.667	300.0	100.0	100.0	1	0.0	0.0	0.138	1.0	94.70493	-3.894	0	1.0	2.0	12.0	0.0	0.0
-4166.667	300.0	100.0	100.0	1	0.0	0.0	0.136	1.0	95.279724	-3.931	0	1.0	2.0	12.0	0.0	0.0
-4166.667	300.0	100.0	100.0	1	0.0	0.0	0.135	1.0	95.279724	-3.931	0	1.0	2.0	12.0	0.0	0.0
-4166.667	300.0	100.0	100.0	1	0.0	0.0	0.133	1.0	95.53153	-3.948	0	1.0	2.0	12.0	0.0	0.0
-4166.667	300.0	100.0	100.0	1	0.0	0.0	0.131	1.0	95.53153	-3.979	0	1.0	2.0	12.0	0.0	0.0
-4166.667	300.0	100.0	100.0	1	0.0	0.0	0.129	1.0	94.83175	-3.979	0	1.0	2.0	12.0	0.0	0.0
-4166.667	300.0	100.0	100.0	1	0.0	0.0	0.128	1.0	94.59753	-3.992	0	1.0	2.0	12.0	0.0	0.0
-4166.667	300.0	100.0	100.0	1	0.0	0.0	0.126	1.0	94.59753	-4.016	0	1.0	2.0	12.0	0.0	0.0
-4166.667	300.0	100.0	100.0	1	0.0	0.0	0.124	1.0	95.64927	-4.016	0	1.0	2.0	12.0	0.0	0.0
-4166.667	300.0	100.0	100.0	1	0.0	0.0	0.122	1.0	95.5309	-4.027	0	1.0	2.0	12.0	0.0	0.0
-4166.667	300.0	100.0	100.0	1	0.0	0.0	0.121	1.0	95.5309	-4.027	0	1.0	2.0	12.0	0.0	0.0
-4166.667	300.0	100.0	100.0	1	0.0	0.0	0.119	1.0	94.500946	-4.047	0	1.0	2.0	12.0	0.0	0.0
-4166.667	300.0	100.0	100.0	1	0.0	0.0	0.118	1.0	94.500946	-4.056	0	1.0	2.0	12.0	0.0	0.0
-4166.667	300.0	100.0	100.0	1	0.0	0.0	0.116	1.0	93.8028	-4.056	0	1.0	2.0	12.0	0.0	0.0
-4166.667	300.0	100.0	100.0	1	0.0	0.0	0.115	1.0	95.640434	-4.071	0	1.0	2.0	12.0	0.0	0.0
-4166.667	300.0	100.0	100.0	1	0.0	0.0	0.113	1.0	95.640434	-4.078	0	1.0	2.0	12.0	0.0	0.0
-4166.667	300.0	100.0	100.0	1	0.0	0.0	0.112	1.0	95.88535	-4.078	0	1.0	2.0	12.0	0.0	0.0
-4166.667	300.0	100.0	100.0	1	0.0	0.0	0.111	1.0	96.03555	-4.091	0	1.0	2.0	12.0	0.0	0.0
-4166.667	300.0	100.0	100.0	1	0.0	0.0	0.11	1.0	96.03555	-4.096	0	1.0	2.0	12.0	0.0	0.0
-4166.667	300.0	100.0	100.0	1	0.0	0.0	0.109	1.0	96.11184	-4.096	0	1.0	2.0	12.0	0.0	0.0
-4166.667	300.0	100.0	100.0	1	0.0	0.0	0.108	1.0	96.495056	-4.107	0	1.0	2.0	12.0	0.0	0.0
-4166.667	300.0	100.0	100.0	1	0.0	0.0	0.107	1.0	95.917046	-4.107	0	1.0	2.0	12.0	0.0	0.0
-4166.667	300.0	100.0	100.0	1	0.0	0.0	0.106	1.0	95.50026	-4.115	0	1.0	2.0	12.0	0.0	0.0
-4166.667	300.0	100.0	100.0	1	0.0	0.0	0.105	1.0	95.52376	-4.12	0	1.0	2.0	12.0	0.0	0.0
-4166.667	300.0	100.0	100.0	1	0.0	0.0	0.104	1.0	96.05854	-4.12	0	1.0	2.0	12.0	0.0	0.0
-4166.667	300.0	100.0	100.0	1	0.0	0.0	0.103	1.0	95.91041	-4.126	0	1.0	2.0	12.0	0.0	0.0
-4166.667	300.0	100.0	100.0	1	0.0	0.0	0.102	1.0	95.91041	-4.126	0	1.0	2.0	12.0	0.0	0.0
-4166.667	300.0	100.0	100.0	1	0.0	0.0	0.101	1.0	96.33468	-4.129	0	1.0	2.0	12.0	0.0	0.0
-4166.667	300.0	100.0	100.0	1	0.0	0.0	0.1	1.0	96.33468	-4.135	0	1.0	2.0	12.0	0.0	0.0
-4166.667	300.0	100.0	100.0	1	0.0	0.0	0.099	1.0	95.192375	-4.135	0	1.0	2.0	12.0	0.0	0.0
-4166.667	300.0	100.0	100.0	1	0.0	0.0	0.098	1.0	96.36181	-4.137	0	1.0	2.0	12.0	0.0	0.0
-4166.667	300.0	100.0	100.0	1	0.0	0.0	0.097	1.0	96.36181	-4.14	0	1.0	2.0	12.0	0.0	0.0
-4166.667	300.0	100.0	100.0	1	0.0	0.0	0.096	1.0	97.39133	-4.14	0	1.0	2.0	12.0	0.0	0.0
-4166.667	300.0	100.0	100.0	1	0.0	0.0	0.095	1.0	97.35752	-4.144	0	1.0	2.0	12.0	0.0	0.0
-4166.667	300.0	100.0	100.0	1	0.0	0.0	0.094	1.0	97.35752	-4.144	0	1.0	2.0	12.0	0.0	0.0
-4166.667	300.0	100.0	100.0	1	0.0	0.0	0.093	1.0	96.81025	-4.148	0	1.0	2.0	12.0	0.0	0.0
-4166.667	300.0	100.0	100.0	1	0.0	0.0	0.092	1.0	96.81025	-4.149	0	1.0	2.0	12.0	0.0	0.0
-4166.667	300.0	100.0	100.0	1	0.0	0.0	0.091	1.0	97.891266	-4.149	0	1.0	2.0	12.0	0.0	0.0
-4166.667	300.0	100.0	100.0	1	0.0	0.0	0.09	1.0	97.02892	-4.152	0	1.0	2.0	12.0	0.0	0.0
-4166.667	300.0	100.0	100.0	1	0.0	0.0	0.089	1.0	97.02892	-4.153	0	1.0	2.0	12.0	0.0	0.0
-4166.667	300.0	100.0	100.0	1	0.0	0.0	0.089	1.0	97.60688	-4.153	0	1.0	2.0	12.0	0.0	0.0
-4166.667	300.0	100.0	100.0	1	0.0	0.0	0.088	1.0	97.46257	-4.156	0	1.0	2.0	12.0	0.0	0.0
-4166.667	300.0	100.0	100.0	1	0.0	0.0	0.087	1.0	97.46257	-4.156	0	1.0	2.0	12.0	0.0	0.0
-4166.667	300.0	100.0	100.0	1	0.0	0.0	0.086	1.0	97.42546	-4.157	0	1.0	2.0	12.0	0.0	0.0
-4166.667	300.0	100.0	100.0	1	0.0	0.0	0.085	1.0	97.42546	-4.159	0	1.0	2.0	12.0	0.0	0.0
-4166.667	300.0	100.0	100.0	1	0.0	0.0	0.084	1.0	97.011246	-4.159	0	1.0	2.0	12.0	0.0	0.0
-4166.667	300.0	100.0	100.0	1	0.0	0.0	0.083	1.0	97.11176	-4.16	0	1.0	2.0	12.0	0.0	0.0
-4166.667	300.0	100.0	100.0	1	0.0	0.0	0.083	1.0	97.11176	-4.161	0	1.0	2.0	12.0	0.0	0.0
-4166.667	300.0	100.0	100.0	1	0.0	0.0	0.082	1.0	96.63232	-4.161	0	1.0	2.0	12.0	0.0	0.0
-4166.667	300.0	100.0	100.0	1	0.0	0.0	0.082	1.0	96.98098	-4.162	0	1.0	2.0	12.0	0.0	0.0
-4166.667	300.0	100.0	100.0	1	0.0	0.0	0.081	1.0	96.98098	-4.162	0	1.0	2.0	12.0	0.0	0.0
-4166.667	300.0	100.0	100.0	1	0.0	0.0	0.08	1.0	96.97201	-4.163	0	1.0	2.0	12.0	0.0	0.0
-4166.667	300.0	100.0	100.0	1	0.0	0.0	0.08	1.0	97.18965	-4.164	0	1.0	2.0	12.0	0.0	0.0
-4166.667	300.0	100.0	100.0	1	0.0	0.0	0.079	1.0	97.15706	-4.164	0	1.0	2.0	12.0	0.0	0.0
-4166.667	300.0	100.0	100.0	1	0.0	0.0	0.079	1.0	98.04568	-4.164	0	1.0	2.0	12.0	0.0	0.0
-4166.667	300.0	100.0	100.0	1	0.0	0.0	0.078	1.0	98.04568	-4.165	0	1.0	2.0	12.0	0.0	0.0
-4166.667	300.0	100.0	100.0	1	0.0	0.0	0.078	1.0	97.82774	-4.165	0	1.0	2.0	12.0	0.0	0.0
-4166.667	300.0	100.0	100.0	1	0.0	0.0	0.077	1.0	96.907364	-4.165	0	1.0	2.0	12.0	0.0	0.0
-4166.667	300.0	100.0	100.0	1	0.0	0.0	0.077	1.0	96.907364	-4.165	0	1.0	2.0	12.0	0.0	0.0
-4166.667	300.0	100.0	100.0	1	0.0	0.0	0.076	1.0	96.88035	-4.166	0	1.0	2.0	12.0	0.0	0.0
-4166.667	300.0	100.0	100.0	1	0.0	0.0	0.075	1.0	96.88035	-4.166	0	1.0	2.0	12.0	0.0	0.0
-4166.667	300.0	100.0	100.0	1	0.0	0.0	0.075	1.0	97.391266	-4.166	0	1.0	2.0	12.0	0.0	0.0
-4166.667	300.0	100.0	100.0	1	0.0	0.0	0.074	1.0	97.38725	-4.167	0	1.0	2.0	12.0	0.0	0.0
-4166.667	300.0	100.0	100.0	1	0.0	0.0	0.073	1.0	97.38725	-4.167	0	1.0	2.0	12.0	0.0	0.0
-4166.667	300.0	100.0	100.0	1	0.0	0.0	0.073	1.0	97.48286	-4.167	0	1.0	2.0	12.0	0.0	0.0
-4166.667	300.0	100.0	100.0	1	0.0	0.0	0.072	1.0	97.48286	-4.168	0	1.0	2.0	12.0	0.0	0.0
-4166.667	300.0	100.0	100.0	1	0.0	0.0	0.072	1.0	96.01148	-4.168	0	1.0	2.0	12.0	0.0	0.0
-4166.667	300.0	100.0	100.0	1	0.0	0.0	0.072	1.0	97.72127	-4.168	0	1.0	2.0	12.0	0.0	0.0
-4166.667	300.0	100.0	100.0	1	0.0	0.0	0.071	1.0	97.72127	-4.168	0	1.0	2.0	12.0	0.0	0.0
-4166.667	300.0	100.0	100.0	1	0.0	0.0	0.071	1.0	96.92305	-4.168	0	1.0	2.0	12.0	0.0	0.0
-4166.667	300.0	100.0	100.0	1	0.0	0.0	0.07	1.0	97.28683	-4.169	0	1.0	2.0	12.0	0.0	0.0
-4166.667	300.0	100.0	100.0	1	0.0	0.0	0.07	1.0	97.28683	-4.169	0	1.0	2.0	12.0	0.0	0.0
-4166.667	300.0	100.0	100.0	1	0.0	0.0	0.069	1.0	98.11617	-4.169	0	1.0	2.0	12.0	0.0	0.0
-4166.667	300.0	100.0	100.0	1	0.0	0.0	0.069	1.0	98.11617	-4.169	0	1.0	2.0	12.0	0.0	0.0
-4166.667	300.0	100.0	100.0	1	0.0	0.0	0.068	1.0	97.978905	-4.169	0	1.0	2.0	12.0	0.0	0.0
-4166.667	300.0	100.0	100.0	1	0.0	0.0	0.068	1.0	96.62417	-4.169	0	1.0	2.0	12.0	0.0	0.0
-4166.667	300.0	100.0	100.0	1	0.0	0.0	0.068	1.0	96.62417	-4.169	0	1.0	2.0	12.0	0.0	0.0
-4166.667	300.0	100.0	100.0	1	0.0	0.0	0.068	1.0	96.86185	-4.169	0	1.0	2.0	12.0	0.0	0.0
-4166.667	300.0	100.0	100.0	1	0.0	0.0	0.067	1.0	95.39804	-4.169	0	1.0	2.0	12.0	0.0	0.0
-4166.667	300.0	100.0	100.0	1	0.0	0.0	0.067	1.0	95.39804	-4.169	0	1.0	2.0	12.0	0.0	0.0
-4166.667	300.0	100.0	100.0	1	0.0	0.0	0.067	1.0	95.140236	-4.169	0	1.0	2.0	12.0	0.0	0.0
-4166.667	300.0	100.0	100.0	1	0.0	0.0	0.067	1.0	95.140236	-4.17	0	1.0	2.0	12.0	0.0	0.0
-4166.667	300.0	100.0	100.0	1	0.0	0.0	0.067	1.0	95.72998	-4.17	0	1.0	2.0	12.0	0.0	0.0
-4166.667	300.0	100.0	100.0	1	0.0	0.0	0.066	1.0	96.15907	-4.17	0	1.0	2.0	12.0	0.0	0.0
-4166.667	300.0	100.0	100.0	1	0.0	0.0	0.066	1.0	96.15907	-4.17	0	1.0	2.0	12.0	0.0	0.0
-4166.667	300.0	100.0	100.0	1	0.0	0.0	0.066	1.0	95.5486	-4.17	0	1.0	2.0	12.0	0.0	0.0
-4166.667	300.0	100.0	100.0	1	0.0	0.0	0.066	1.0	94.83504	-4.17	0	1.0	2.0	12.0	0.0	0.0
-4166.667	300.0	100.0	100.0	1	0.0	0.0	0.066	1.0	94.83504	-4.17	0	1.0	2.0	12.0	0.0	0.0
-4166.667	300.0	100.0	100.0	1	0.0	0.0	0.066	1.0	94.69635	-4.17	0	1.0	2.0	12.0	0.0	0.0
-4166.667	300.0	100.0	100.0	1	0.0	0.0	0.065	1.0	94.69635	-4.17	0	1.0	2.0	12.0	0.0	0.0
-4166.667	300.0	100.0	100.0	1	0.0	0.0	0.065	1.0	94.532776	-4.17	0	1.0	2.0	12.0	0.0	0.0
-4166.667	300.0	100.0	100.0	1	0.0	0.0	0.065	1.0	95.52314	-4.17	0	1.0	2.0	12.0	0.0	0.0
-4166.667	300.0	100.0	100.0	1	0.0	0.0	0.065	1.0	95.52314	-4.17	0	1.0	2.0	12.0	0.0	0.0
-4166.667	300.0	100.0	100.0	1	0.0	0.0	0.064	1.0	95.151306	-4.17	0	1.0	2.0	12.0	0.0	0.0
-4166.667	300.0	100.0	100.0	1	0.0	0.0	0.064	1.0	94.65079	-4.17	0	1.0	2.0	12.0	0.0	0.0
-4166.667	300.0	100.0	100.0	1	0.0	0.0	0.063	1.0	94.65079	-4.17	0	1.0	2.0	12.0	0.0	0.0
-4166.667	300.0	100.0	100.0	1	0.0	0.0	0.062	1.0	93.61896	-4.17	0	1.0	2.0	12.0	0.0	0.0
-4166.667	300.0	100.0	100.0	1	0.0	0.0	0.062	1.0	93.61896	-4.17	0	1.0	2.0	12.0	0.0	0.0
-4166.667	300.0	100.0	100.0	1	0.0	0.0	0.061	1.0	93.98413	-4.17	0	1.0	2.0	12.0	0.0	0.0
-4166.667	300.0	100.0	100.0	1	0.0	0.0	0.06	1.0	96.30625	-4.17	0	1.0	2.0	12.0	0.0	0.0
-4166.667	300.0	100.0	100.0	1	0.0	0.0	0.06	1.0	96.30625	-4.17	0	1.0	2.0	12.0	0.0	0.0
-4166.667	300.0	100.0	100.0	1	0.0	0.0	0.059	1.0	96.29072	-4.17	0	1.0	2.0	12.0	0.0	0.0
-4166.667	300.0	100.0	100.0	1	0.0	0.0	0.059	1.0	96.25132	-4.17	0	1.0	2.0	12.0	0.0	0.0
-4166.667	300.0	100.0	100.0	1	0.0	0.0	0.058	1.0	95.88424	-4.17	0	1.0	2.0	12.0	0.0	0.0
-4166.667	300.0	100.0	100.0	1	0.0	0.0	0.057	1.0	95.81788	-4.17	0	1.0	2.0	12.0	0.0	0.0
-4166.667	300.0	100.0	100.0	1	0.0	0.0	0.056	1.0	95.81788	-4.17	0	1.0	2.0	12.0	0.0	0.0
-4166.667	300.0	100.0	100.0	1	0.0	0.0	0.056	1.0	96.01969	-4.17	0	1.0	2.0	12.0	0.0	0.0
-4166.667	300.0	100.0	100.0	1	0.0	0.0	0.055	1.0	96.01887	-4.17	0	1.0	2.0	12.0	0.0	0.0
-4166.667	300.0	100.0	100.0	1	0.0	0.0	0.054	1.0	96.01887	-4.17	0	1.0	2.0	12.0	0.0	0.0
-4166.667	300.0	100.0	100.0	1	0.0	0.0	0.054	1.0	96.02507	-4.17	0	1.0	2.0	12.0	0.0	0.0
-4166.667	300.0	100.0	100.0	1	0.0	0.0	0.054	1.0	96.95118	-4.17	0	1.0	2.0	12.0	0.0	0.0
-4166.667	300.0	100.0	100.0	1	0.0	0.0	0.053	1.0	96.95118	-4.17	0	1.0	2.0	12.0	0.0	0.0
-4166.667	300.0	100.0	100.0	1	0.0	0.0	0.053	1.0	97.38882	-4.17	0	1.0	2.0	12.0	0.0	0.0
-4166.667	300.0	100.0	100.0	1	0.0	0.0	0.052	1.0	97.38882	-4.17	0	1.0	2.0	12.0	0.0	0.0
-4166.667	300.0	100.0	100.0	1	0.0	0.0	0.052	1.0	97.41257	-4.17	0	1.0	2.0	12.0	0.0	0.0
-4166.667	300.0	100.0	100.0	1	0.0	0.0	0.051	1.0	97.3253	-4.17	0	1.0	2.0	12.0	0.0	0.0
-4166.667	300.0	100.0	100.0	1	0.0	0.0	0.05	1.0	97.3253	-4.17	0	1.0	2.0	12.0	0.0	0.0
-4166.667	300.0	100.0	100.0	1	0.0	0.0	0.05	1.0	97.650925	-4.17	0	1.0	2.0	12.0	0.0	0.0
-4166.667	300.0	100.0	100.0	1	0.0	0.0	0.049	1.0	97.03797	-4.17	0	1.0	2.0	12.0	0.0	0.0
-4166.667	300.0	100.0	100.0	1	0.0	0.0	0.049	1.0	97.03797	-4.17	0	1.0	2.0	12.0	0.0	0.0
-4166.667	300.0	100.0	100.0	1	0.0	0.0	0.048	1.0	97.59621	-4.17	0	1.0	2.0	12.0	0.0	0.0
-4166.667	300.0	100.0	100.0	1	0.0	0.0	0.048	1.0	97.59621	-4.17	0	1.0	2.0	12.0	0.0	0.0
-4166.667	300.0	100.0	100.0	1	0.0	0.0	0.047	1.0	97.79959	-4.17	0	1.0	2.0	12.0	0.0	0.0
-4166.667	300.0	100.0	100.0	1	0.0	0.0	0.047	1.0	98.028336	-4.17	0	1.0	2.0	12.0	0.0	0.0
-4166.667	300.0	100.0	100.0	1	0.0	0.0	0.046	1.0	98.028336	-4.17	0	1.0	2.0	12.0	0.0	0.0
-4166.667	300.0	100.0	100.0	1	0.0	0.0	0.045	1.0	98.15768	-4.17	0	1.0	2.0	12.0	0.0	0.0
-4166.667	300.0	100.0	100.0	1	0.0	0.0	0.044	1.0	97.6585	-4.17	0	1.0	2.0	12.0	0.0	0.0
-4166.667	300.0	100.0	100.0	1	0.0	0.0	0.043	1.0	97.6585	-4.17	0	1.0	2.0	12.0	0.0	0.0
-4166.667	300.0	100.0	100.0	1	0.0	0.0	0.042	1.0	97.33332	-4.17	0	1.0	2.0	12.0	0.0	0.0
-4166.667	300.0	100.0	100.0	1	0.0	0.0	0.041	1.0	97.33332	-4.17	0	1.0	2.0	12.0	0.0	0.0
-4166.667	300.0	100.0	100.0	1	0.0	0.0	0.041	1.0	97.4217	-4.17	0	1.0	2.0	12.0	0.0	0.0
-4166.667	300.0	100.0	100.0	1	0.0	0.0	0.039	1.0	97.717674	-4.17	0	1.0	2.0	12.0	0.0	0.0
-4166.667	300.0	100.0	100.0	1	0.0	0.0	0.038	1.0	97.717674	-4.17	0	1.0	2.0	12.0	0.0	0.0
-4166.667	300.0	100.0	100.0	1	0.0	0.0	0.036	1.0	97.92568	-4.17	0	1.0	2.0	12.0	0.0	0.0
-4166.667	300.0	100.0	100.0	1	0.0	0.0	0.035	1.0	97.9379	-4.17	0	1.0	2.0	12.0	0.0	0.0
-4166.667	300.0	100.0	100.0	1	0.0	0.0	0.033	1.0	97.9379	-4.17	0	1.0	2.0	12.0	0.0	0.0
-4166.667	300.0	100.0	100.0	1	0.0	0.0	0.031	1.0	98.08062	-4.17	0	1.0	2.0	12.0	0.0	0.0
-4166.667	300.0	100.0	100.0	1	0.0	0.0	0.029	1.0	98.08062	-4.17	0	1.0	2.0	12.0	0.0	0.0
-4166.667	300.0	100.0	100.0	1	0.0	0.0	0.027	1.0	97.56294	-4.17	0	1.0	2.0	12.0	0.0	0.0
-4166.667	300.0	100.0	100.0	1	0.0	0.0	0.025	1.0	96.9714	-4.17	0	1.0	2.0	12.0	0.0	0.0
-4166.667	300.0	100.0	100.0	1	0.0	0.0	0.022	1.0	96.9714	-4.17	0	1.0	2.0	12.0	0.0	0.0
-4166.667	300.0	100.0	100.0	1	0.0	0.0	0.02	1.0	96.88022	-4.17	0	1.0	2.0	12.0	0.0	0.0
-4166.667	300.0	100.0	100.0	1	0.0	0.0	0.017	1.0	96.134636	-4.17	0	1.0	2.0	12.0	0.0	0.0
-4166.667	300.0	100.0	100.0	1	0.0	0.0	0.014	1.0	96.134636	-4.17	0	1.0	2.0	12.0	0.0	0.0
-4166.667	300.0	100.0	100.0	1	0.0	0.0	0.012	1.0	98.5627	-4.17	0	1.0	2.0	12.0	0.0	0.0
-4166.667	300.0	100.0	100.0	1	0.0	0.0	0.009	1.0	98.5627	-4.17	0	1.0	2.0	12.0	0.0	0.0
-4166.667	300.0	100.0	100.0	1	0.0	0.0	0.006	1.0	98.14225	-4.17	0	1.0	2.0	12.0	0.0	0.0
-4166.667	300.0	100.0	100.0	1	0.0	0.0	0.004	1.0	99.041466	-4.17	0	1.0	2.0	12.0	0.0	0.0
-4166.667	300.0	100.0	100.0	1	0.0	0.0	0.001	1.0	99.041466	-4.17	0	1.0	2.0	12.0	0.0	0.0
-4166.667	300.0	100.0	100.0	1	0.0	0.0	0.0	1.0	98.09984	-4.17	0	1.0	2.0	12.0	0.0	0.0
-4166.667	300.0	100.0	100.0	1	0.0	0.0	-0.002	1.0	98.16879	-4.17	0	1.0	2.0	12.0	0.0	0.0
-4166.667	300.0	100.0	100.0	1	0.0	0.0	-0.004	1.0	98.16879	-4.17	0	1.0	2.0	12.0	0.0	0.0
-4166.667	300.0	100.0	100.0	1	0.0	0.0	-0.005	1.0	97.18557	-4.17	0	1.0	2.0	12.0	0.0	0.0
-4166.667	300.0	100.0	100.0	1	0.0	0.0	-0.007	1.0	97.18557	-4.17	0	1.0	2.0	12.0	0.0	0.0
-4166.667	300.0	100.0	100.0	1	0.0	0.0	-0.008	1.0	97.20421	-4.17	0	1.0	2.0	12.0	0.0	0.0
-4166.667	300.0	100.0	100.0	1	0.0	0.0	-0.009	1.0	98.43464	-4.17	0	1.0	2.0	13.0	0.0	0.0
-4166.667	300.0	100.0	100.0	1	0.0	0.0	-0.01	1.0	98.43464	-4.17	0	1.0	2.0	13.0	0.0	0.0
-4166.667	300.0	100.0	100.0	0	0.0	0.0	-0.011	1.0	97.47254	-4.17	0	1.0	3.0	14.0	0.0	0.0
0.0	300.0	100.0	100.0	0	0.0	0.0	-0.012	1.0	97.63509	-4.17	0	1.0	3.0	0.0	0.0	0.0
0.0	300.0	100.0	100.0	0	0.0	0.0	-0.013	1.0	97.63509	-4.17	0	1.0	3.0	0.0	0.0	0.0
0.0	300.0	100.0	100.0	0	0.0	0.0	-0.014	1.0	97.59547	-4.17	0	1.0	3.0	0.0	0.0	0.0
0.0	300.0	100.0	100.0	0	0.0	0.0	-0.015	1.0	97.59547	-3.875	0	1.0	3.0	0.0	0.0	0.0
0.0	300.0	100.0	100.0	0	0.0	0.0	-0.015	1.0	97.299515	-3.875	0	1.0	3.0	0.0	0.0	0.0
0.0	300.0	100.0	100.0	0	0.0	0.0	-0.016	1.0	96.66696	-3.601	0	1.0	3.0	0.0	0.0	0.0
0.0	300.0	100.0	100.0	0	0.0	0.0	-0.016	1.0	96.66696	-3.11	0	1.0	3.0	0.0	0.0	0.0
0.0	300.0	100.0	100.0	0	0.0	0.0	-0.017	1.0	97.658455	-3.11	0	1.0	3.0	0.0	0.0	0.0
0.0	300.0	100.0	100.0	0	0.0	0.0	-0.017	1.0	97.495415	-2.89	0	1.0	3.0	0.0	0.0	0.0
0.0	300.0	100.0	100.0	0	0.0	0.0	-0.018	1.0	97.495415	-2.496	0	1.0	3.0	0.0	0.0	0.0
0.0	300.0	100.0	100.0	0	0.0	0.0	-0.018	1.0	97.71835	-2.496	0	1.0	3.0	0.0	0.0	0.0
0.0	300.0	100.0	100.0	0	0.0	0.0	-0.019	1.0	97.71835	-2.155	0	1.0	3.0	0.0	0.0	0.0
0.0	300.0	100.0	100.0	0	0.0	0.0	-0.02	1.0	96.68967	-2.155	0	1.0	3.0	0.0	0.0	0.0
0.0	300.0	100.0	100.0	0	0.0	0.0	-0.02	1.0	97.05185	-2.002	0	1.0	3.0	0.0	0.0	0.0
0.0	300.0	100.0	100.0	0	0.0	0.0	-0.021	1.0	97.05185	-1.729	0	1.0	3.0	0.0	0.0	0.0
0.0	300.0	100.0	100.0	0	0.0	0.0	-0.022	1.0	97.78414	-1.729	0	1.0	3.0	0.0	0.0	0.0
0.0	300.0	100.0	100.0	0	0.0	0.0	-0.022	1.0	97.147896	-1.607	0	1.0	3.0	0.0	0.0	0.0
0.0	300.0	100.0	100.0	0	0.0	0.0	-0.023	1.0	97.147896	-1.607	0	1.0	3.0	0.0	0.0	0.0
0.0	300.0	100.0	100.0	0	0.0	0.0	-0.024	1.0	96.36764	-1.387	0	1.0	3.0	0.0	0.0	0.0
0.0	300.0	100.0	100.0	0	0.0	0.0	-0.024	1.0	96.36764	-1.289	0	1.0	3.0	0.0	0.0	0.0
0.0	300.0	100.0	100.0	0	0.0	0.0	-0.025	1.0	97.32947	-1.289	0	1.0	3.0	0.0	0.0	0.0
0.0	300.0	100.0	100.0	0	0.0	0.0	-0.025	1.0	96.374664	-1.113	0	1.0	3.0	0.0	0.0	0.0
0.0	300.0	100.0	100.0	0	0.0	0.0	-0.026	1.0	96.374664	-1.034	0	1.0	3.0	0.0	0.0	0.0
0.0	300.0	100.0	100.0	0	0.0	0.0	-0.026	1.0	96.44893	-1.034	0	1.0	3.0	0.0	0.0	0.0
0.0	300.0	100.0	100.0	0	0.0	0.0	-0.026	1.0	96.664055	-0.893	0	1.0	3.0	0.0	0.0	0.0
0.0	300.0	100.0	100.0	0	0.0	0.0	-0.027	1.0	96.664055	-0.893	0	1.0	3.0	0.0	0.0	0.0
0.0	300.0	100.0	100.0	0	0.0	0.0	-0.027	1.0	97.11331	-0.83	0	1.0	3.0	0.0	0.0	0.0
0.0	300.0	100.0	100.0	0	0.0	0.0	-0.026	1.0	97.11331	-0.716	0	1.0	3.0	0.0	0.0	0.0
0.0	300.0	100.0	100.0	0	0.0	0.0	-0.026	1.0	97.30064	-0.716	0	1.0	3.0	1.0	0.0	0.0
0.0	300.0	100.0	100.0	0	0.0	0.0	-0.026	1.0	97.1095	-0.618	1	1.0	3.0	4.0	0.0	0.0
0.0	300.0	100.0	100.0	0	0.0	0.0	-0.025	1.0	97.1095	-0.575	1	1.0	3.0	4.0	0.0	0.0
5555.5557	400.0	100.0	100.0	0	0.0	0.0	-0.025	1.0	96.39495	-0.575	1	1.0	3.0	4.0	0.0	0.0
5555.5557	400.0	100.0	100.0	1	0.0	0.0	-0.024	1.0	96.50293	-0.496	1	1.0	3.0	4.0	0.0	0.0
5555.5557	400.0	100.0	100.0	1	0.0	0.0	-0.024	1.0	96.50293	-0.496	1	1.0	3.0	4.0	0.0	0.0
5555.5557	400.0	100.0	100.0	1	0.0	0.0	-0.023	1.0	96.88299	-0.461	1	1.0	3.0	4.0	0.0	0.0
5555.5557	400.0	100.0	100.0	1	0.0	0.0	-0.022	1.0	96.88299	0.358	1	1.0	3.0	4.0	0.0	0.0
5555.5557	400.0	100.0	100.0	1	0.0	0.0	-0.021	1.0	97.18286	0.358	1	1.0	3.0	4.0	0.0	0.0
5555.5557	400.0	100.0	100.0	1	0.0	0.0	-0.02	1.0	96.63548	0.726	1	1.0	3.0	4.0	0.0	0.0
5555.5557	400.0	100.0	100.0	1	0.0	0.0	-0.02	1.0	95.7628	1.385	1	1.0	3.0	4.0	0.0	0.0
5555.5557	400.0	100.0	100.0	1	0.0	0.0	-0.018	1.0	96.831406	1.385	1	1.0	3.0	4.0	0.0	0.0
5555.5557	400.0	100.0	100.0	1	0.0	0.0	-0.017	1.0	96.94327	1.681	1	1.0	3.0	4.0	0.0	0.0
5555.5557	400.0	100.0	100.0	1	0.0	0.0	-0.016	1.0	96.94327	1.681	1	1.0	3.0	4.0	0.0	0.0
5555.5557	400.0	100.0	100.0	1	0.0	0.0	-0.015	1.0	97.73869	2.211	1	1.0	3.0	4.0	0.0	0.0
5555.5557	400.0	100.0	100.0	1	0.0	0.0	-0.014	1.0	97.73869	2.448	1	1.0	3.0	4.0	0.0	0.0
5555.5557	400.0	100.0	100.0	1	0.0	0.0	-0.013	1.0	97.48488	2.448	1	1.0	3.0	4.0	0.0	0.0
5555.5557	400.0	100.0	100.0	1	0.0	0.0	-0.011	1.0	97.15457	2.872	1	1.0	3.0	4.0	0.0	0.0
5555.5557	400.0	100.0	100.0	1	0.0	0.0	-0.01	1.0	97.15457	3.239	1	1.0	3.0	4.0	0.0	0.0
5555.5557	400.0	100.0	100.0	1	0.0	0.0	-0.009	1.0	96.0892	3.239	1	1.0	3.0	4.0	0.0	0.0
5555.5557	400.0	100.0	100.0	1	0.0	0.0	-0.007	1.0	98.62609	3.403	1	1.0	3.0	5.0	0.0	0.0
5555.5557	400.0	100.0	100.0	1	0.0	0.0	-0.006	1.0	97.87619	3.697	1	1.0	3.0	5.0	0.0	0.0
5555.5557	400.0	100.0	100.0	1	0.0	0.0	-0.004	1.0	97.952156	3.697	1	1.0	3.0	5.0	0.0	0.0
5555.5557	400.0	100.0	100.0	1	0.0	0.0	-0.003	1.0	97.952156	3.829	1	1.0	3.0	5.0	0.0	0.0
5555.5557	400.0	100.0	100.0	1	0.0	0.0	-0.001	1.0	97.79419	3.829	1	1.0	3.0	5.0	0.0	0.0
5555.5557	400.0	100.0	100.0	1	0.0	0.0	0.0	1.0	97.44272	4.066	1	1.0	3.0	5.0	0.0	0.0
5555.5557	400.0	100.0	100.0	1	0.0	0.0	0.001	1.0	97.44272	4.269	1	1.0	3.0	5.0	0.0	0.0
5555.5557	400.0	100.0	100.0	1	0.0	0.0	0.003	1.0	98.38354	4.269	1	1.0	3.0	5.0	0.0	0.0
5555.5557	400.0	100.0	100.0	1	0.0	0.0	0.004	1.0	97.82876	4.362	1	1.0	3.0	5.0	0.0	0.0
5555.5557	400.0	100.0	100.0	1	0.0	0.0	0.006	1.0	97.82876	4.362	1	1.0	3.0	5.0	0.0	0.0
5555.5557	400.0	100.0	100.0	1	0.0	0.0	0.008	1.0	97.61834	4.525	1	1.0	3.0	5.0	0.0	0.0
5555.5557	400.0	100.0	100.0	1	0.0	0.0	0.009	1.0	97.61834	4.599	1	1.0	3.0	5.0	0.0	0.0
5555.5557	400.0	100.0	100.0	1	0.0	0.0	0.011	1.0	97.87918	4.599	1	1.0	3.0	5.0	0.0	0.0
5555.5557	400.0	100.0	100.0	1	0.0	0.0	0.013	1.0	97.36154	4.729	1	1.0	3.0	5.0	0.0	0.0
5555.5557	400.0	100.0	100.0	1	0.0	0.0	0.014	1.0	97.36154	4.788	1	1.0	3.0	5.0	0.0	0.0
5555.5557	400.0	100.0	100.0	1	0.0	0.0	0.016	1.0	97.63812	4.788	1	1.0	3.0	5.0	0.0	0.0
5555.5557	400.0	100.0	100.0	1	0.0	0.0	0.018	1.0	96.64823	4.895	1	1.0	3.0	5.0	0.0	0.0
5555.5557	400.0	100.0	100.0	1	0.0	0.0	0.02	1.0	96.64823	4.895	1	1.0	3.0	5.0	0.0	0.0
5555.5557	400.0	100.0	100.0	1	0.0	0.0	0.021	1.0	97.20893	4.941	1	1.0	3.0	5.0	0.0	0.0
5555.5557	400.0	100.0	100.0	1	0.0	0.0	0.023	1.0	97.20893	5.025	1	1.0	3.0	5.0	0.0	0.0
5555.5557	400.0	100.0	100.0	1	0.0	0.0	0.025	1.0	96.80013	5.025	1	1.0	3.0	5.0	0.0	0.0
5555.5557	400.0	100.0	100.0	1	0.0	0.0	0.027	1.0	97.63513	5.099	1	1.0	3.0	5.0	0.0	0.0
5555.5557	400.0	100.0	100.0	1	0.0	0.0	0.028	1.0	97.63513	5.132	1	1.0	3.0	5.0	0.0	0.0
5555.5557	400.0	100.0	100.0	1	0.0	0.0	0.03	1.0	96.99529	5.132	1	1.0	3.0	5.0	0.0	0.0
5555.5557	400.0	100.0	100.0	1	0.0	0.0	0.031	1.0	97.002045	5.191	1	1.0	3.0	5.0	0.0	0.0
5555.5557	400.0	100.0	100.0	1	0.0	0.0	0.033	1.0	97.002045	5.191	1	1.0	3.0	5.0	0.0	0.0
5555.5557	400.0	100.0	100.0	1	0.0	0.0	0.035	1.0	96.44294	5.216	1	1.0	3.0	5.0	0.0	0.0
5555.5557	400.0	100.0	100.0	1	0.0	0.0	0.037	1.0	96.44294	5.264	1	1.0	3.0	5.0	0.0	0.0
5555.5557	400.0	100.0	100.0	1	0.0	0.0	0.038	1.0	97.327225	5.264	1	1.0	3.0	5.0	0.0	0.0
5555.5557	400.0	100.0	100.0	1	0.0	0.0	0.04	1.0	96.96384	5.285	1	1.0	3.0	5.0	0.0	0.0
5555.5557	400.0	100.0	100.0	1	0.0	0.0	0.041	1.0	97.182655	5.323	1	1.0	3.0	5.0	0.0	0.0
5555.5557	400.0	100.0	100.0	1	0.0	0.0	0.043	1.0	97.087555	5.323	1	1.0	3.0	5.0	0.0	0.0
5555.5557	400.0	100.0	100.0	1	0.0	0.0	0.044	1.0	96.43103	5.339	1	1.0	3.0	5.0	0.0	0.0
5555.5557	400.0	100.0	100.0	1	0.0	0.0	0.046	1.0	96.08384	5.339	1	1.0	3.0	5.0	0.0	0.0
5555.5557	400.0	100.0	100.0	1	0.0	0.0	0.047	1.0	96.50476	5.37	1	1.0	3.0	5.0	0.0	0.0
5555.5557	400.0	100.0	100.0	1	0.0	0.0	0.049	1.0	96.50476	5.384	1	1.0	3.0	5.0	0.0	0.0
5555.5557	400.0	100.0	100.0	1	0.0	0.0	0.05	1.0	97.014854	5.384	1	1.0	3.0	5.0	0.0	0.0
5555.5557	400.0	100.0	100.0	1	0.0	0.0	0.051	1.0	96.56891	5.408	1	1.0	3.0	5.0	0.0	0.0
5555.5557	400.0	100.0	100.0	1	0.0	0.0	0.053	1.0	96.56891	5.418	1	1.0	3.0	5.0	0.0	0.0
5555.5557	400.0	100.0	100.0	1	0.0	0.0	0.054	1.0	97.13224	5.418	1	1.0	3.0	5.0	0.0	0.0
5555.5557	400.0	100.0	100.0	1	0.0	0.0	0.055	1.0	96.843376	5.438	1	1.0	3.0	5.0	0.0	0.0
5555.5557	400.0	100.0	100.0	1	0.0	0.0	0.057	1.0	96.843376	5.438	1	1.0	3.0	5.0	0.0	0.0
5555.5557	400.0	100.0	100.0	1	0.0	0.0	0.058	1.0	96.73453	5.447	1	1.0	3.0	5.0	0.0	0.0
5555.5557	400.0	100.0	100.0	1	0.0	0.0	0.06	1.0	96.73453	5.463	1	1.0	3.0	5.0	0.0	0.0
5555.5557	400.0	100.0	100.0	1	0.0	0.0	0.061	1.0	96.968	5.463	1	1.0	3.0	5.0	0.0	0.0
5555.5557	400.0	100.0	100.0	1	0.0	0.0	0.062	1.0	97.05385	5.476	1	1.0	3.0	5.0	0.0	0.0
5555.5557	400.0	100.0	100.0	1	0.0	0.0	0.064	1.0	97.05385	5.483	1	1.0	3.0	5.0	0.0	0.0
5555.5557	400.0	100.0	100.0	1	0.0	0.0	0.065	1.0	98.02035	5.483	1	1.0	3.0	5.0	0.0	0.0
5555.5557	400.0	100.0	100.0	1	0.0	0.0	0.066	1.0	98.216	5.493	1	1.0	3.0	5.0	0.0	0.0
5555.5557	400.0	100.0	100.0	1	0.0	0.0	0.067	1.0	98.216	5.493	1	1.0	3.0	5.0	0.0	0.0
5555.5557	400.0	100.0	100.0	1	0.0	0.0	0.069	1.0	97.3665	5.497	1	1.0	3.0	5.0	0.0	0.0
5555.5557	400.0	100.0	100.0	1	0.0	0.0	0.07	1.0	97.3665	5.507	1	1.0	3.0	5.0	0.0	0.0
5555.5557	400.0	100.0	100.0	1	0.0	0.0	0.071	1.0	99.13196	5.507	1	1.0	3.0	5.0	0.0	0.0
5555.5557	400.0	100.0	100.0	1	0.0	0.0	0.073	1.0	97.922295	5.51	1	1.0	3.0	5.0	0.0	0.0
5555.5557	400.0	100.0	100.0	1	0.0	0.0	0.074	1.0	97.922295	5.517	1	1.0	3.0	5.0	0.0	0.0
5555.5557	400.0	100.0	100.0	1	0.0	0.0	0.075	1.0	97.55671	5.517	1	1.0	3.0	5.0	0.0	0.0
5555.5557	400.0	100.0	100.0	1	0.0	0.0	0.077	1.0	97.55671	5.524	1	1.0	3.0	5.0	0.0	0.0
5555.5557	400.0	100.0	100.0	1	0.0	0.0	0.078	1.0	97.35399	5.524	1	1.0	3.0	5.0	0.0	0.0
5555.5557	400.0	100.0	100.0	1	0.0	0.0	0.079	1.0	97.25535	5.527	1	1.0	3.0	5.0	0.0	0.0
5555.5557	400.0	100.0	100.0	1	0.0	0.0	0.08	1.0	97.25535	5.531	1	1.0	3.0	5.0	0.0	0.0
5555.5557	400.0	100.0	100.0	1	0.0	0.0	0.082	1.0	97.61284	5.531	1	1.0	3.0	5.0	0.0	0.0
5555.5557	400.0	100.0	100.0	1	0.0	0.0	0.083	1.0	98.515495	5.533	1	1.0	3.0	5.0	0.0	0.0
5555.5557	400.0	100.0	100.0	1	0.0	0.0	0.084	1.0	98.515495	5.537	1	1.0	3.0	5.0	0.0	0.0
5555.5557	400.0	100.0	100.0	1	0.0	0.0	0.086	1.0	97.890686	5.537	1	1.0	3.0	5.0	0.0	0.0
5555.5557	400.0	100.0	100.0	1	0.0	0.0	0.087	1.0	97.890686	5.538	1	1.0	3.0	5.0	0.0	0.0
5555.5557	400.0	100.0	100.0	1	0.0	0.0	0.088	1.0	97.36591	5.538	1	1.0	3.0	5.0	0.0	0.0
5555.5557	400.0	100.0	100.0	1	0.0	0.0	0.09	1.0	97.74303	5.543	1	1.0	3.0	5.0	0.0	0.0
5555.5557	400.0	100.0	100.0	1	0.0	0.0	0.091	1.0	97.74303	5.544	1	1.0	3.0	5.0	0.0	0.0
5555.5557	400.0	100.0	100.0	1	0.0	0.0	0.092	1.0	97.36641	5.544	1	1.0	3.0	5.0	0.0	0.0
5555.5557	400.0	100.0	100.0	1	0.0	0.0	0.093	1.0	96.85339	5.546	1	1.0	3.0	5.0	0.0	0.0
5555.5557	400.0	100.0	100.0	1	0.0	0.0	0.095	1.0	96.85339	5.548	1	1.0	3.0	5.0	0.0	0.0
5555.5557	400.0	100.0	100.0	1	0.0	0.0	0.096	1.0	96.45381	5.548	1	1.0	3.0	5.0	0.0	0.0
5555.5557	400.0	100.0	100.0	1	0.0	0.0	0.097	1.0	96.45381	5.549	1	1.0	3.0	5.0	0.0	0.0
5555.5557	400.0	100.0	100.0	1	0.0	0.0	0.098	1.0	96.90342	5.549	1	1.0	3.0	5.0	0.0	0.0
5555.5557	400.0	100.0	100.0	1	0.0	0.0	0.1	1.0	96.40047	5.55	1	1.0	3.0	5.0	0.0	0.0
5555.5557	400.0	100.0	100.0	1	0.0	0.0	0.101	1.0	96.40047	5.551	1	1.0	3.0	5.0	0.0	0.0
5555.5557	400.0	100.0	100.0	1	0.0	0.0	0.102	1.0	96.79747	5.551	1	1.0	3.0	5.0	0.0	0.0
5555.5557	400.0	100.0	100.0	1	0.0	0.0	0.103	1.0	97.94325	5.553	1	1.0	3.0	5.0	0.0	0.0
5555.5557	400.0	100.0	100.0	1	0.0	0.0	0.104	1.0	97.94325	5.553	1	1.0	3.0	5.0	0.0	0.0
5555.5557	400.0	100.0	100.0	1	0.0	0.0	0.105	1.0	97.32994	5.553	1	1.0	3.0	5.0	0.0	0.0
5555.5557	400.0	100.0	100.0	1	0.0	0.0	0.107	1.0	97.32994	5.554	1	1.0	3.0	5.0	0.0	0.0
5555.5557	400.0	100.0	100.0	1	0.0	0.0	0.108	1.0	97.07369	5.554	1	1.0	3.0	5.0	0.0	0.0
5555.5557	400.0	100.0	100.0	1	0.0	0.0	0.109	1.0	96.60219	5.555	1	1.0	3.0	5.0	0.0	0.0
5555.5557	400.0	100.0	100.0	1	0.0	0.0	0.11	1.0	96.60219	5.556	1	1.0	3.0	5.0	0.0	0.0
5555.5557	400.0	100.0	100.0	1	0.0	0.0	0.111	1.0	96.932335	5.556	1	1.0	3.0	5.0	0.0	0.0
5555.5557	400.0	100.0	100.0	1	0.0	0.0	0.112	1.0	96.73359	5.556	1	1.0	3.0	5.0	0.0	0.0
5555.5557	400.0	100.0	100.0	1	0.0	0.0	0.113	1.0	96.73359	5.557	1	1.0	3.0	5.0	0.0	0.0
5555.5557	400.0	100.0	100.0	1	0.0	0.0	0.114	1.0	97.06085	5.557	1	1.0	3.0	5.0	0.0	0.0
5555.5557	400.0	100.0	100.0	1	0.0	0.0	0.115	1.0	97.06085	5.557	1	1.0	3.0	5.0	0.0	0.0
5555.5557	400.0	100.0	100.0	1	0.0	0.0	0.116	1.0	95.43107	5.557	1	1.0	3.0	5.0	0.0	0.0
5555.5557	400.0	100.0	100.0	1	0.0	0.0	0.117	1.0	98.81109	5.559	1	1.0	3.0	5.0	0.0	0.0
5555.5557	400.0	100.0	100.0	1	0.0	0.0	0.118	1.0	98.69157	5.559	1	1.0	3.0	5.0	0.0	0.0
5555.5557	400.0	100.0	100.0	1	0.0	0.0	0.12	1.0	98.018364	5.559	1	1.0	3.0	5.0	0.0	0.0
5555.5557	400.0	100.0	100.0	1	0.0	0.0	0.121	1.0	100.61851	5.559	1	1.0	3.0	5.0	0.0	0.0
5555.5557	400.0	100.0	100.0	1	0.0	0.0	0.122	1.0	100.61851	5.56	1	1.0	3.0	5.0	0.0	0.0
5555.5557	400.0	100.0	100.0	1	0.0	0.0	0.123	1.0	100.292114	5.56	1	1.0	3.0	5.0	0.0	0.0
5555.5557	400.0	100.0	100.0	1	0.0	0.0	0.124	1.0	100.292114	5.56	1	1.0	3.0	5.0	0.0	0.0
5555.5557	400.0	100.0	100.0	1	0.0	0.0	0.125	1.0	99.753555	5.56	1	1.0	3.0	5.0	0.0	0.0
5555.5557	400.0	100.0	100.0	1	0.0	0.0	0.126	1.0	99.52792	5.56	1	1.0	3.0	5.0	0.0	0.0
5555.5557	400.0	100.0	100.0	1	0.0	0.0	0.127	1.0	99.52792	5.561	1	1.0	3.0	5.0	0.0	0.0
5555.5557	400.0	100.0	100.0	1	0.0	0.0	0.128	1.0	99.0967	5.561	1	1.0	3.0	5.0	0.0	0.0
5555.5557	400.0	100.0	100.0	1	0.0	0.0	0.129	1.0	98.94478	5.561	1	1.0	3.0	5.0	0.0	0.0
5555.5557	400.0	100.0	100.0	1	0.0	0.0	0.13	1.0	97.95248	5.561	1	1.0	3.0	5.0	0.0	0.0
5555.5557	400.0	100.0	100.0	1	0.0	0.0	0.131	1.0	97.23808	5.561	1	1.0	3.0	5.0	0.0	0.0
5555.5557	400.0	100.0	100.0	1	0.0	0.0	0.132	1.0	97.23808	5.561	1	1.0	3.0	5.0	0.0	0.0
5555.5557	400.0	100.0	100.0	1	0.0	0.0	0.133	1.0	97.3089	5.561	1	1.0	3.0	5.0	0.0	0.0
5555.5557	400.0	100.0	100.0	1	0.0	0.0	0.134	1.0	97.37359	5.561	1	1.0	3.0	5.0	0.0	0.0
5555.5557	400.0	100.0	100.0	1	0.0	0.0	0.135	1.0	97.37359	5.561	1	1.0	3.0	5.0	0.0	0.0
5555.5557	400.0	100.0	100.0	1	0.0	0.0	0.136	1.0	97.210495	5.561	1	1.0	3.0	5.0	0.0	0.0
5555.5557	400.0	100.0	100.0	1	0.0	0.0	0.137	1.0	97.18098	5.561	1	1.0	3.0	5.0	0.0	0.0
5555.5557	400.0	100.0	100.0	1	0.0	0.0	0.138	1.0	97.18098	5.562	1	1.0	3.0	5.0	0.0	0.0
5555.5557	400.0	100.0	100.0	1	0.0	0.0	0.139	1.0	97.072754	5.562	1	1.0	3.0	5.0	0.0	0.0
5555.5557	400.0	100.0	100.0	1	0.0	0.0	0.14	1.0	97.072754	5.562	1	1.0	3.0	5.0	0.0	0.0
5555.5557	400.0	100.0	100.0	1	0.0	0.0	0.141	1.0	97.28321	5.562	1	1.0	3.0	5.0	0.0	0.0
5555.5557	400.0	100.0	100.0	1	0.0	0.0	0.142	1.0	97.478874	5.562	1	1.0	3.0	5.0	0.0	0.0
5555.5557	400.0	100.0	100.0	1	0.0	0.0	0.143	1.0	97.478874	5.562	1	1.0	3.0	5.0	0.0	0.0
5555.5557	400.0	100.0	100.0	1	0.0	0.0	0.144	1.0	97.49572	5.562	1	1.0	3.0	5.0	0.0	0.0
5555.5557	400.0	100.0	100.0	1	0.0	0.0	0.145	1.0	97.47222	5.562	1	1.0	3.0	5.0	0.0	0.0
5555.5557	400.0	100.0	100.0	1	0.0	0.0	0.146	1.0	97.47222	5.562	1	1.0	3.0	5.0	0.0	0.0
5555.5557	400.0	100.0	100.0	1	0.0	0.0	0.148	1.0	97.07599	5.562	1	1.0	3.0	5.0	0.0	0.0
5555.5557	400.0	100.0	100.0	1	0.0	0.0	0.149	1.0	97.07599	5.562	1	1.0	3.0	5.0	0.0	0.0
5555.5557	400.0	100.0	100.0	1	0.0	0.0	0.15	1.0	97.113235	5.562	1	1.0	3.0	5.0	0.0	0.0
5555.5557	400.0	100.0	100.0	1	0.0	0.0	0.151	1.0	97.17449	5.562	1	1.0	3.0	5.0	0.0	0.0
5555.5557	400.0	100.0	100.0	1	0.0	0.0	0.152	1.0	97.17449	5.562	1	1.0	3.0	5.0	0.0	0.0
5555.5557	400.0	100.0	100.0	1	0.0	0.0	0.153	1.0	97.506294	5.562	1	1.0	3.0	6.0	0.0	0.0
5555.5557	400.0	100.0	100.0	0	0.0	0.0	0.154	1.0	97.63813	5.562	1	2.0	3.0	7.0	0.0	0.0
0.0	400.0	100.0	100.0	0	0.0	0.0	0.156	1.0	97.63813	5.562	1	2.0	3.0	0.0	0.0	0.0
0.0	400.0	100.0	100.0	0	0.0	0.0	0.157	1.0	98.76003	5.562	1	2.0	3.0	0.0	0.0	0.0
0.0	400.0	100.0	100.0	0	0.0	0.0	0.158	1.0	98.34795	5.562	1	2.0	3.0	0.0	0.0	0.0
0.0	400.0	100.0	100.0	0	0.0	0.0	0.159	1.0	98.08264	5.562	1	2.0	3.0	0.0	0.0	0.0
0.0	400.0	100.0	100.0	0	0.0	0.0	0.16	1.0	98.67324	5.169	1	2.0	3.0	0.0	0.0	0.0
0.0	400.0	100.0	100.0	0	0.0	0.0	0.162	1.0	98.67324	4.463	1	2.0	3.0	0.0	0.0	0.0
0.0	400.0	100.0	100.0	0	0.0	0.0	0.163	1.0	97.849144	4.463	1	2.0	3.0	0.0	0.0	0.0
0.0	400.0	100.0	100.0	0	0.0	0.0	0.164	1.0	98.409874	4.147	1	2.0	3.0	0.0	0.0	0.0
0.0	400.0	100.0	100.0	0	0.0	0.0	0.165	1.0	98.409874	3.581	1	2.0	3.0	0.0	0.0	0.0
0.0	400.0	100.0	100.0	0	0.0	0.0	0.166	1.0	97.298996	3.581	1	2.0	3.0	0.0	0.0	0.0
0.0	400.0	100.0	100.0	0	0.0	0.0	0.167	1.0	97.298996	3.093	1	2.0	3.0	0.0	0.0	0.0
0.0	400.0	100.0	100.0	0	0.0	0.0	0.168	1.0	96.48911	3.093	1	2.0	3.0	0.0	0.0	0.0
0.0	400.0	100.0	100.0	0	0.0	0.0	0.169	1.0	96.72308	2.874	1	2.0	3.0	0.0	0.0	0.0
0.0	400.0	100.0	100.0	0	0.0	0.0	0.17	1.0	96.72308	2.671	1	2.0	3.0	0.0	0.0	0.0
0.0	400.0	100.0	100.0	0	0.0	0.0	0.171	1.0	96.530235	2.671	1	2.0	3.0	0.0	0.0	0.0
0.0	400.0	100.0	100.0	0	0.0	0.0	0.173	1.0	96.88995	2.307	1	2.0	3.0	0.0	0.0	0.0
0.0	400.0	100.0	100.0	0	0.0	0.0	0.173	1.0	96.88995	1.992	1	2.0	3.0	0.0	0.0	0.0
0.0	400.0	100.0	100.0	0	0.0	0.0	0.174	1.0	96.56202	1.992	1	2.0	3.0	0.0	0.0	0.0
0.0	400.0	100.0	100.0	0	0.0	0.0	0.175	1.0	96.56202	1.85	1	2.0	3.0	0.0	0.0	0.0
0.0	400.0	100.0	100.0	0	0.0	0.0	0.176	1.0	96.22618	1.85	1	2.0	3.0	0.0	0.0	0.0
0.0	400.0	100.0	100.0	0	0.0	0.0	0.177	1.0	96.17721	1.599	1	2.0	3.0	0.0	0.0	0.0
0.0	400.0	100.0	100.0	0	0.0	0.0	0.178	1.0	96.17721	1.485	1	2.0	3.0	0.0	0.0	0.0
0.0	400.0	100.0	100.0	0	0.0	0.0	0.178	1.0	96.45456	1.485	1	2.0	3.0	0.0	0.0	0.0
0.0	400.0	100.0	100.0	0	0.0	0.0	0.179	1.0	96.86243	1.283	1	2.0	3.0	0.0	0.0	0.0
0.0	400.0	100.0	100.0	0	0.0	0.0	0.179	1.0	96.86243	1.191	1	2.0	3.0	0.0	0.0	0.0
0.0	400.0	100.0	100.0	0	0.0	0.0	0.18	1.0	97.3519	1.191	1	2.0	3.0	0.0	0.0	0.0
0.0	400.0	100.0	100.0	0	0.0	0.0	0.18	1.0	97.3519	1.029	1	2.0	3.0	0.0	0.0	0.0
0.0	400.0	100.0	100.0	0	0.0	0.0	0.181	1.0	96.79286	1.029	1	2.0	3.0	0.0	0.0	0.0
0.0	400.0	100.0	100.0	0	0.0	0.0	0.181	1.0	96.88439	0.956	1	2.0	3.0	0.0	0.0	0.0
0.0	400.0	100.0	100.0	0	0.0	0.0	0.181	1.0	96.88439	0.825	1	2.0	3.0	0.0	0.0	0.0
0.0	400.0	100.0	100.0	0	0.0	0.0	0.181	1.0	97.68087	0.825	1	2.0	3.0	0.0	0.0	0.0
0.0	400.0	100.0	100.0	0	0.0	0.0	0.181	1.0	97.21064	0.767	1	2.0	3.0	0.0	0.0	0.0
0.0	400.0	100.0	100.0	0	0.0	0.0	0.181	1.0	97.21064	0.662	1	2.0	3.0	0.0	0.0	0.0
0.0	400.0	100.0	100.0	0	0.0	0.0	0.181	1.0	97.17629	0.662	1	2.0	3.0	0.0	0.0	0.0
0.0	400.0	100.0	100.0	0	0.0	0.0	0.18	1.0	97.17629	0.572	1	2.0	3.0	0.0	0.0	0.0
0.0	400.0	100.0	100.0	0	0.0	0.0	0.18	0.0	96.65795	0.572	1	2.0	3.0	14.0	0.0	0.0
0.0	400.0	100.0	100.0	0	0.0	0.0	0.179	0.0	96.87647	0.531	1	2.0	3.0	0.0	0.0	0.0
0.0	400.0	100.0	100.0	0	0.0	0.0	0.178	0.0	96.87647	0.458	1	2.0	3.0	0.0	0.0	0.0
0.0	400.0	100.0	100.0	0	0.0	0.0	0.178	0.0	96.63836	0.458	1	2.0	3.0	0.0	0.0	0.0
0.0	400.0	100.0	100.0	0	0.0	0.0	0.176	0.0	96.84846	0.426	1	2.0	3.0	0.0	0.0	0.0
0.0	400.0	100.0	100.0	0	0.0	0.0	0.175	0.0	97.13427	0.426	1	2.0	3.0	0.0	0.0	0.0
0.0	400.0	100.0	100.0	0	0.0	0.0	0.174	0.0	97.13031	0.368	1	2.0	3.0	0.0	0.0	0.0
0.0	400.0	100.0	100.0	0	0.0	0.0	0.173	0.0	97.13031	0.341	1	2.0	3.0	0.0	0.0	0.0
0.0	400.0	100.0	100.0	0	0.0	0.0	0.171	0.0	96.908165	0.341	1	2.0	3.0	0.0	0.0	0.0
0.0	400.0	100.0	100.0	0	0.0	0.0	0.17	0.0	96.2492	0.296	1	2.0	3.0	0.0	0.0	0.0
0.0	400.0	100.0	100.0	0	0.0	0.0	0.168	0.0	96.2492	0.296	1	2.0	3.0	0.0	0.0	0.0
0.0	400.0	100.0	100.0	0	0.0	0.0	0.167	0.0	97.556435	0.274	1	2.0	3.0	0.0	0.0	0.0
0.0	400.0	100.0	100.0	0	0.0	0.0	0.165	0.0	97.59357	0.236	1	2.0	3.0	0.0	0.0	0.0
0.0	400.0	100.0	100.0	0	0.0	0.0	0.164	0.0	97.59357	0.219	1	2.0	3.0	0.0	0.0	0.0
0.0	400.0	100.0	100.0	0	0.0	0.0	0.162	0.0	98.351395	0.219	1	2.0	3.0	0.0	0.0	0.0
0.0	400.0	100.0	100.0	0	0.0	0.0	0.161	0.0	98.351395	0.189	1	2.0	3.0	0.0	0.0	0.0
0.0	400.0	100.0	100.0	0	0.0	0.0	0.159	0.0	98.5681	0.189	1	2.0	3.0	0.0	0.0	0.0
0.0	400.0	100.0	100.0	0	0.0	0.0	0.157	0.0	97.55644	0.163	1	2.0	3.0	0.0	0.0	0.0
0.0	400.0	100.0	100.0	0	0.0	0.0	0.155	0.0	97.55644	0.152	1	2.0	3.0	0.0	0.0	0.0
0.0	400.0	100.0	100.0	0	0.0	0.0	0.153	0.0	97.53854	0.152	1	2.0	3.0	0.0	0.0	0.0
0.0	400.0	100.0	100.0	0	0.0	0.0	0.152	0.0	97.25386	0.131	1	2.0	3.0	0.0	0.0	0.0
0.0	400.0	100.0	100.0	0	0.0	0.0	0.15	0.0	97.25386	0.131	1	2.0	3.0	0.0	0.0	0.0
0.0	400.0	100.0	100.0	0	0.0	0.0	0.148	0.0	97.52757	0.121	1	2.0	3.0	0.0	0.0	0.0
0.0	400.0	100.0	100.0	0	0.0	0.0	0.146	0.0	97.52757	0.105	1	2.0	3.0	0.0	0.0	0.0
0.0	400.0	100.0	100.0	0	0.0	0.0	0.145	0.0	97.796745	0.105	1	2.0	3.0	0.0	0.0	0.0
0.0	400.0	100.0	100.0	0	0.0	0.0	0.143	0.0	97.48809	0.09	1	2.0	3.0	0.0	0.0	0.0
0.0	400.0	100.0	100.0	0	0.0	0.0	0.141	0.0	97.48809	0.084	1	2.0	3.0	0.0	0.0	0.0
0.0	400.0	100.0	100.0	0	0.0	0.0	0.139	0.0	97.64405	0.084	1	2.0	3.0	0.0	0.0	0.0
0.0	400.0	100.0	100.0	0	0.0	0.0	0.138	0.0	97.47573	0.072	1	2.0	3.0	0.0	0.0	0.0
0.0	400.0	100.0	100.0	0	0.0	0.0	0.136	0.0	97.47573	0.072	1	2.0	3.0	0.0	0.0	0.0
0.0	400.0	100.0	100.0	0	0.0	0.0	0.135	0.0	97.58241	0.067	1	2.0	3.0	0.0	0.0	0.0
0.0	400.0	100.0	100.0	0	0.0	0.0	0.133	0.0	97.58241	0.058	1	2.0	3.0	0.0	0.0	0.0
0.0	400.0	100.0	100.0	0	0.0	0.0	0.132	0.0	98.6813	0.058	1	2.0	3.0	0.0	0.0	0.0
0.0	400.0	100.0	100.0	0	0.0	0.0	0.131	0.0	98.442024	0.049	1	2.0	3.0	0.0	0.0	0.0
0.0	400.0	100.0	100.0	0	0.0	0.0	0.13	0.0	98.442024	0.046	1	2.0	3.0	0.0	0.0	0.0
0.0	400.0	100.0	100.0	0	0.0	0.0	0.129	0.0	98.39798	0.046	1	2.0	3.0	0.0	0.0	0.0
0.0	400.0	100.0	100.0	0	0.0	0.0	0.127	0.0	97.75701	0.039	1	2.0	3.0	0.0	0.0	0.0
0.0	400.0	100.0	100.0	0	0.0	0.0	0.126	0.0	97.75701	0.037	1	2.0	3.0	0.0	0.0	0.0
0.0	400.0	100.0	100.0	0	0.0	0.0	0.125	0.0	97.22619	0.037	1	2.0	3.0	0.0	0.0	0.0
0.0	400.0	100.0	100.0	0	0.0	0.0	0.124	0.0	97.22619	0.031	1	2.0	3.0	0.0	0.0	0.0
0.0	400.0	100.0	100.0	0	0.0	0.0	0.123	0.0	97.11076	0.031	1	2.0	3.0	0.0	0.0	0.0
0.0	400.0	100.0	100.0	0	0.0	0.0	0.122	0.0	97.05794	0.029	1	2.0	3.0	0.0	0.0	0.0
0.0	400.0	100.0	100.0	0	0.0	0.0	0.121	0.0	97.05794	0.025	1	2.0	3.0	0.0	0.0	0.0
0.0	400.0	100.0	100.0	0	0.0	0.0	0.12	0.0	97.46659	0.025	1	2.0	3.0	0.0	0.0	0.0
0.0	400.0	100.0	100.0	0	0.0	0.0	0.119	0.0	98.02037	0.023	1	2.0	3.0	0.0	0.0	0.0
0.0	400.0	100.0	100.0	0	0.0	0.0	0.118	0.0	97.55017	0.023	1	2.0	3.0	0.0	0.0	0.0
0.0	400.0	100.0	100.0	0	0.0	0.0	0.118	0.0	97.091064	0.02	1	2.0	3.0	0.0	0.0	0.0
0.0	400.0	100.0	100.0	0	0.0	0.0	0.117	0.0	97.091064	0.017	1	2.0	3.0	0.0	0.0	0.0
0.0	400.0	100.0	100.0	0	0.0	0.0	0.115	0.0	97.50525	0.017	1	2.0	3.0	0.0	0.0	0.0
0.0	400.0	100.0	100.0	0	0.0	0.0	0.114	0.0	98.23723	0.015	1	2.0	3.0	0.0	0.0	0.0
0.0	400.0	100.0	100.0	0	0.0	0.0	0.114	0.0	98.23723	0.013	1	2.0	3.0	0.0	0.0	0.0
0.0	400.0	100.0	100.0	0	0.0	0.0	0.113	0.0	97.334724	0.013	1	2.0	3.0	0.0	0.0	0.0
0.0	400.0	100.0	100.0	0	0.0	0.0	0.112	0.0	97.52728	0.012	1	2.0	3.0	0.0	0.0	0.0
0.0	400.0	100.0	100.0	0	0.0	0.0	0.111	0.0	97.52728	0.012	1	2.0	3.0	0.0	0.0	0.0
0.0	400.0	100.0	100.0	0	0.0	0.0	0.11	0.0	97.57088	0.01	1	2.0	3.0	0.0	0.0	0.0
0.0	400.0	100.0	100.0	0	0.0	0.0	0.109	0.0	97.57088	0.009	1	2.0	3.0	0.0	0.0	0.0
0.0	400.0	100.0	100.0	0	0.0	0.0	0.108	0.0	97.62735	0.009	1	2.0	3.0	0.0	0.0	0.0
0.0	400.0	100.0	100.0	0	0.0	0.0	0.107	0.0	96.80334	0.008	1	2.0	3.0	0.0	0.0	0.0
0.0	400.0	100.0	100.0	0	0.0	0.0	0.106	0.0	96.80334	0.007	1	2.0	3.0	0.0	0.0	0.0
0.0	400.0	100.0	100.0	0	0.0	0.0	0.105	0.0	97.15784	0.007	1	2.0	3.0	0.0	0.0	0.0
0.0	400.0	100.0	100.0	0	0.0	0.0	0.104	0.0	96.46349	0.006	1	2.0	3.0	0.0	0.0	0.0
0.0	400.0	100.0	100.0	0	0.0	0.0	0.103	0.0	96.46349	0.006	1	2.0	3.0	0.0	0.0	0.0
0.0	400.0	100.0	100.0	0	0.0	0.0	0.102	0.0	96.35418	0.006	1	2.0	3.0	0.0	0.0	0.0
0.0	400.0	100.0	100.0	0	0.0	0.0	0.101	0.0	96.35418	0.005	1	2.0	3.0	0.0	0.0	0.0
0.0	400.0	100.0	100.0	0	0.0	0.0	0.1	0.0	98.276	0.005	1	2.0	3.0	0.0	0.0	0.0
0.0	400.0	100.0	100.0	0	0.0	0.0	0.099	0.0	97.90882	0.004	1	2.0	3.0	0.0	0.0	0.0
0.0	400.0	100.0	100.0	0	0.0	0.0	0.098	0.0	97.90882	0.003	1	2.0	3.0	0.0	0.0	0.0
0.0	400.0	100.0	100.0	0	0.0	0.0	0.096	0.0	97.995094	0.003	1	2.0	3.0	0.0	0.0	0.0
0.0	400.0	100.0	100.0	0	0.0	0.0	0.095	0.0	98.97344	0.003	1	2.0	3.0	0.0	0.0	0.0
0.0	400.0	100.0	100.0	0	0.0	0.0	0.094	0.0	98.97344	0.003	1	2.0	3.0	0.0	0.0	0.0
0.0	400.0	100.0	100.0	0	0.0	0.0	0.093	0.0	98.82401	0.002	1	2.0	3.0	0.0	0.0	0.0
0.0	400.0	100.0	100.0	0	0.0	0.0	0.092	0.0	98.82401	0.002	1	2.0	3.0	0.0	0.0	0.0
0.0	400.0	100.0	100.0	0	0.0	0.0	0.091	0.0	98.84099	0.002	1	2.0	3.0	0.0	0.0	0.0
0.0	400.0	100.0	100.0	0	0.0	0.0	0.09	0.0	99.161285	0.002	1	2.0	3.0	0.0	0.0	0.0
0.0	400.0	100.0	100.0	0	0.0	0.0	0.089	0.0	99.161285	0.001	1	2.0	3.0	0.0	0.0	0.0
0.0	400.0	100.0	100.0	0	0.0	0.0	0.088	0.0	99.17372	0.001	1	2.0	3.0	0.0	0.0	0.0
0.0	400.0	100.0	100.0	0	0.0	0.0	0.086	0.0	98.544556	0.001	1	2.0	3.0	0.0	0.0	0.0
0.0	400.0	100.0	100.0	0	0.0	0.0	0.085	0.0	98.544556	0.001	1	2.0	3.0	0.0	0.0	0.0
0.0	400.0	100.0	100.0	0	0.0	0.0	0.084	0.0	97.80767	0.001	1	2.0	3.0	0.0	0.0	0.0
0.0	400.0	100.0	100.0	0	0.0	0.0	0.083	0.0	97.80767	0.0	1	2.0	3.0	0.0	0.0	0.0
0.0	400.0	100.0	100.0	0	0.0	0.0	0.082	0.0	98.3932	0.0	1	2.0	3.0	0.0	0.0	0.0
0.0	400.0	100.0	100.0	0	0.0	0.0	0.081	0.0	98.31058	0.0	1	2.0	3.0	0.0	0.0	0.0
0.0	400.0	100.0	100.0	0	0.0	0.0	0.08	0.0	98.028244	0.0	1	2.0	3.0	0.0	0.0	0.0
0.0	400.0	100.0	100.0	0	0.0	0.0	0.079	0.0	98.71235	0.0	1	2.0	3.0	0.0	0.0	0.0
0.0	400.0	100.0	100.0	0	0.0	0.0	0.078	0.0	97.65546	0.0	1	2.0	3.0	0.0	0.0	0.0
0.0	400.0	100.0	100.0	0	0.0	0.0	0.077	0.0	97.65546	0.0	1	2.0	3.0	0.0	0.0	0.0
0.0	400.0	100.0	100.0	0	0.0	0.0	0.076	0.0	97.38083	0.0	1	2.0	3.0	0.0	0.0	0.0
0.0	400.0	100.0	100.0	0	0.0	0.0	0.075	0.0	97.38083	0.0	1	2.0	3.0	0.0	0.0	0.0
0.0	400.0	100.0	100.0	0	0.0	0.0	0.074	0.0	97.01306	0.0	1	2.0	3.0	0.0	0.0	0.0
0.0	400.0	100.0	100.0	0	0.0	0.0	0.073	0.0	97.498344	0.0	1	2.0	3.0	0.0	0.0	0.0
0.0	400.0	100.0	100.0	0	0.0	0.0	0.072	0.0	97.498344	0.0	1	2.0	3.0	0.0	0.0	0.0
0.0	400.0	100.0	100.0	0	0.0	0.0	0.071	0.0	96.76476	0.0	1	2.0	3.0	0.0	0.0	0.0
0.0	400.0	100.0	100.0	0	0.0	0.0	0.071	0.0	96.76476	0.0	1	2.0	3.0	0.0	0.0	0.0
0.0	400.0	100.0	100.0	0	0.0	0.0	0.07	0.0	96.59442	0.0	1	2.0	3.0	0.0	0.0	0.0
0.0	400.0	100.0	100.0	0	0.0	0.0	0.069	0.0	96.28952	0.0	1	2.0	3.0	0.0	0.0	0.0
0.0	400.0	100.0	100.0	0	0.0	0.0	0.068	0.0	96.28952	0.0	1	2.0	3.0	0.0	0.0	0.0
0.0	400.0	100.0	100.0	0	0.0	0.0	0.067	0.0	97.733185	0.0	1	2.0	3.0	0.0	0.0	0.0
0.0	400.0	100.0	100.0	0	0.0	0.0	0.066	0.0	98.176994	0.0	1	2.0	3.0	0.0	0.0	0.0
0.0	400.0	100.0	100.0	0	0.0	0.0	0.066	0.0	98.176994	0.0	1	2.0	3.0	0.0	0.0	0.0
0.0	400.0	100.0	100.0	0	0.0	0.0	0.065	0.0	97.88617	0.0	1	2.0	3.0	0.0	0.0	0.0
0.0	400.0	100.0	100.0	0	0.0	0.0	0.064	0.0	97.88617	0.0	1	2.0	3.0	0.0	0.0	0.0
0.0	400.0	100.0	100.0	0	0.0	0.0	0.063	0.0	97.594086	0.0	1	2.0	3.0	0.0	0.0	0.0
0.0	400.0	100.0	100.0	0	0.0	0.0	0.062	0.0	98.049835	0.0	1	2.0	3.0	0.0	0.0	0.0
0.0	400.0	100.0	100.0	0	0.0	0.0	0.062	0.0	98.049835	0.0	1	2.0	3.0	0.0	0.0	0.0
0.0	400.0	100.0	100.0	0	0.0	0.0	0.061	0.0	98.94359	0.0	1	2.0	3.0	0.0	0.0	0.0
0.0	400.0	100.0	100.0	0	0.0	0.0	0.06	0.0	98.841034	0.0	1	2.0	3.0	0.0	0.0	0.0
0.0	400.0	100.0	100.0	0	0.0	0.0	0.059	0.0	98.841034	0.0	1	2.0	3.0	0.0	0.0	0.0
0.0	400.0	100.0	100.0	0	0.0	0.0	0.059	0.0	98.99361	0.0	1	2.0	3.0	0.0	0.0	0.0
0.0	400.0	100.0	100.0	0	0.0	0.0	0.058	0.0	98.25008	0.0	1	2.0	3.0	0.0	0.0	0.0
0.0	400.0	100.0	100.0	0	0.0	0.0	0.057	0.0	98.15844	0.0	1	2.0	3.0	0.0	0.0	0.0
0.0	400.0	100.0	100.0	0	0.0	0.0	0.055	0.0	97.98071	0.0	1	2.0	3.0	0.0	0.0	0.0
0.0	400.0	100.0	100.0	0	0.0	0.0	0.054	0.0	97.53464	0.0	1	2.0	3.0	0.0	0.0	0.0
0.0	400.0	100.0	100.0	0	0.0	0.0	0.054	0.0	97.80016	0.0	1	2.0	3.0	0.0	0.0	0.0
0.0	400.0	100.0	100.0	0	0.0	0.0	0.053	0.0	98.706116	0.0	1	2.0	3.0	0.0	0.0	0.0
0.0	400.0	100.0	100.0	0	0.0	0.0	0.052	0.0	98.706116	0.0	1	2.0	3.0	0.0	0.0	0.0
0.0	400.0	100.0	100.0	0	0.0	0.0	0.051	0.0	97.192024	0.0	1	2.0	3.0	0.0	0.0	0.0
0.0	400.0	100.0	100.0	0	0.0	0.0	0.049	0.0	97.192024	0.0	1	2.0	3.0	0.0	0.0	0.0
0.0	400.0	100.0	100.0	0	0.0	0.0	0.048	0.0	98.76929	0.0	1	2.0	3.0	0.0	0.0	0.0
0.0	400.0	100.0	100.0	0	0.0	0.0	0.047	0.0	98.933846	0.0	1	2.0	3.0	0.0	0.0	0.0
0.0	400.0	100.0	100.0	0	0.0	0.0	0.046	0.0	98.933846	0.0	1	2.0	3.0	0.0	0.0	0.0
0.0	400.0	100.0	100.0	0	0.0	0.0	0.045	0.0	98.11924	0.0	1	2.0	3.0	0.0	0.0	0.0
0.0	400.0	100.0	100.0	0	0.0	0.0	0.044	0.0	98.28709	0.0	1	2.0	3.0	0.0	0.0	0.0
0.0	400.0	100.0	100.0	0	0.0	0.0	0.042	0.0	98.17546	0.0	1	2.0	3.0	0.0	0.0	0.0
0.0	400.0	100.0	100.0	0	0.0	0.0	0.041	0.0	98.1405	0.0	1	2.0	3.0	0.0	0.0	0.0
0.0	400.0	100.0	100.0	0	0.0	0.0	0.04	0.0	98.1405	0.0	1	2.0	3.0	0.0	0.0	0.0
0.0	400.0	100.0	100.0	0	0.0	0.0	0.039	0.0	97.61588	0.0	1	2.0	3.0	0.0	0.0	0.0
0.0	400.0	100.0	100.0	0	0.0	0.0	0.037	0.0	97.082596	0.0	1	2.0	3.0	0.0	0.0	0.0
0.0	400.0	100.0	100.0	0	0.0	0.0	0.036	0.0	97.082596	0.0	1	2.0	3.0	0.0	0.0	0.0
0.0	400.0	100.0	100.0	0	0.0	0.0	0.035	0.0	97.106674	0.0	1	2.0	3.0	0.0	0.0	0.0
0.0	400.0	100.0	100.0	0	0.0	0.0	0.034	0.0	97.07987	0.0	1	2.0	3.0	0.0	0.0	0.0
0.0	400.0	100.0	100.0	0	0.0	0.0	0.033	0.0	97.07987	0.0	1	2.0	3.0	0.0	0.0	0.0
0.0	400.0	100.0	100.0	0	0.0	0.0	0.031	0.0	98.20107	0.0	1	2.0	3.0	0.0	0.0	0.0
0.0	400.0	100.0	100.0	0	0.0	0.0	0.03	0.0	98.20107	0.0	1	2.0	3.0	0.0	0.0	0.0
0.0	400.0	100.0	100.0	0	0.0	0.0	0.029	0.0	98.350525	0.0	1	2.0	3.0	0.0	0.0	0.0
0.0	400.0	100.0	100.0	0	0.0	0.0	0.029	0.0	98.345634	0.0	1	2.0	3.0	0.0	0.0	0.0
0.0	400.0	100.0	100.0	0	0.0	0.0	0.028	0.0	98.345634	0.0	1	2.0	3.0	0.0	0.0	0.0
0.0	400.0	100.0	100.0	0	0.0	0.0	0.027	0.0	98.462814	0.0	1	2.0	3.0	0.0	0.0	0.0
0.0	400.0	100.0	100.0	0	0.0	0.0	0.026	0.0	97.636284	0.0	1	2.0	3.0	0.0	0.0	0.0
0.0	400.0	100.0	100.0	0	0.0	0.0	0.025	0.0	97.636284	0.0	1	2.0	3.0	0.0	0.0	0.0
0.0	400.0	100.0	100.0	0	0.0	0.0	0.024	0.0	97.945656	0.0	1	2.0	3.0	0.0	0.0	0.0
0.0	400.0	100.0	100.0	0	0.0	0.0	0.023	0.0	97.945656	0.0	1	2.0	3.0	0.0	0.0	0.0
0.0	400.0	100.0	100.0	0	0.0	0.0	0.023	0.0	98.10682	0.0	1	2.0	3.0	0.0	0.0	0.0
0.0	400.0	100.0	100.0	0	0.0	0.0	0.022	0.0	97.85758	0.0	1	2.0	3.0	0.0	0.0	0.0
0.0	400.0	100.0	100.0	0	0.0	0.0	0.021	0.0	97.85758	0.0	1	2.0	3.0	0.0	0.0	0.0
0.0	400.0	100.0	100.0	0	0.0	0.0	0.02	0.0	97.521324	0.0	1	2.0	3.0	0.0	0.0	0.0
0.0	400.0	100.0	100.0	0	0.0	0.0	0.019	0.0	97.93548	0.0	1	2.0	3.0	0.0	0.0	0.0
0.0	400.0	100.0	100.0	0	0.0	0.0	0.018	0.0	97.93548	0.0	1	2.0	3.0	0.0	0.0	0.0
0.0	400.0	100.0	100.0	0	0.0	0.0	0.018	0.0	97.492645	0.0	1	2.0	3.0	0.0	0.0	0.0
0.0	400.0	100.0	100.0	0	0.0	0.0	0.017	0.0	97.517555	0.0	1	2.0	3.0	0.0	0.0	0.0
0.0	400.0	100.0	100.0	0	0.0	0.0	0.016	0.0	97.32055	0.0	1	2.0	3.0	0.0	0.0	0.0
0.0	400.0	100.0	100.0	0	0.0	0.0	0.015	0.0	97.67771	0.0	1	2.0	3.0	0.0	0.0	0.0
0.0	400.0	100.0	100.0	0	0.0	0.0	0.014	0.0	97.67771	0.0	1	2.0	3.0	0.0	0.0	0.0
0.0	400.0	100.0	100.0	0	0.0	0.0	0.013	0.0	97.79533	0.0	1	2.0	3.0	0.0	0.0	0.0
0.0	400.0	100.0	100.0	0	0.0	0.0	0.012	0.0	98.24214	0.0	1	2.0	3.0	0.0	0.0	0.0
0.0	400.0	100.0	100.0	0	0.0	0.0	0.011	0.0	98.24214	0.0	1	2.0	3.0	0.0	0.0	0.0
0.0	400.0	100.0	100.0	0	0.0	0.0	0.011	0.0	97.67095	0.0	1	2.0	3.0	0.0	0.0	0.0
0.0	400.0	100.0	100.0	0	0.0	0.0	0.01	0.0	97.67095	0.0	1	2.0	3.0	0.0	0.0	0.0
0.0	400.0	100.0	100.0	0	0.0	0.0	0.009	0.0	98.00606	0.0	1	2.0	3.0	0.0	0.0	0.0
0.0	400.0	100.0	100.0	0	0.0	0.0	0.008	0.0	97.988045	0.0	1	2.0	3.0	0.0	0.0	0.0
0.0	400.0	100.0	100.0	0	0.0	0.0	0.007	0.0	98.239975	0.0	1	2.0	3.0	0.0	0.0	0.0
0.0	400.0	100.0	100.0	0	0.0	0.0	0.006	0.0	97.7459	0.0	1	2.0	3.0	0.0	0.0	0.0
0.0	400.0	100.0	100.0	0	0.0	0.0	0.006	0.0	97.7336	0.0	1	2.0	3.0	0.0	0.0	0.0
0.0	400.0	100.0	100.0	0	0.0	0.0	0.005	0.0	97.96123	0.0	1	2.0	3.0	0.0	0.0	0.0
0.0	400.0	100.0	100.0	0	0.0	0.0	0.004	0.0	97.790985	0.0	1	2.0	3.0	0.0	0.0	0.0
0.0	400.0	100.0	100.0	0	0.0	0.0	0.003	0.0	97.790985	0.0	1	2.0	3.0	0.0	0.0	0.0
0.0	400.0	100.0	100.0	0	0.0	0.0	0.002	0.0	97.301926	0.0	1	2.0	3.0	0.0	0.0	0.0
0.0	400.0	100.0	100.0	0	0.0	0.0	0.001	0.0	97.58227	0.0	1	2.0	3.0	0.0	0.0	0.0
0.0	400.0	100.0	100.0	0	0.0	0.0	0.001	0.0	97.58227	0.0	1	2.0	3.0	0.0	0.0	0.0
0.0	400.0	100.0	100.0	0	0.0	0.0	0.0	0.0	97.20659	0.0	1	2.0	3.0	0.0	0.0	0.0
0.0	400.0	100.0	100.0	0	0.0	0.0	0.0	0.0	96.813934	0.0	1	2.0	3.0	0.0	0.0	0.0
0.0	400.0	100.0	100.0	0	0.0	0.0	-0.001	0.0	96.813934	0.0	1	2.0	3.0	0.0	0.0	0.0
0.0	400.0	100.0	100.0	0	0.0	0.0	-0.002	0.0	97.88027	0.0	1	2.0	3.0	0.0	0.0	0.0
0.0	400.0	100.0	100.0	0	0.0	0.0	-0.003	0.0	97.88027	0.0	1	2.0	3.0	0.0	0.0	0.0
0.0	400.0	100.0	100.0	0	0.0	0.0	-0.003	0.0	97.10529	0.0	1	2.0	3.0	0.0	0.0	0.0
0.0	400.0	100.0	100.0	0	0.0	0.0	-0.004	0.0	97.94725	0.0	1	2.0	3.0	0.0	0.0	0.0
0.0	400.0	100.0	100.0	0	0.0	0.0	-0.005	0.0	97.94725	0.0	1	2.0	3.0	0.0	0.0	0.0
0.0	400.0	100.0	100.0	0	0.0	0.0	-0.006	0.0	98.16599	0.0	1	2.0	3.0	0.0	0.0	0.0
0.0	400.0	100.0	100.0	0	0.0	0.0	-0.007	0.0	97.35634	0.0	1	2.0	3.0	0.0	0.0	0.0
0.0	400.0	100.0	100.0	0	0.0	0.0	-0.008	0.0	97.35634	0.0	1	2.0	3.0	0.0	0.0	0.0
0.0	400.0	100.0	100.0	0	0.0	0.0	-0.009	0.0	97.347855	0.0	1	2.0	3.0	0.0	0.0	0.0
0.0	400.0	100.0	100.0	0	0.0	0.0	-0.01	0.0	97.347855	0.0	1	2.0	3.0	0.0	0.0	0.0
0.0	400.0	100.0	100.0	0	0.0	0.0	-0.011	0.0	97.58118	0.0	1	2.0	3.0	0.0	0.0	0.0
0.0	400.0	100.0	100.0	0	0.0	0.0	-0.012	0.0	97.91886	0.0	1	2.0	3.0	0.0	0.0	0.0
0.0	400.0	100.0	100.0	0	0.0	0.0	-0.013	0.0	97.91886	0.0	1	2.0	3.0	0.0	0.0	0.0
0.0	400.0	100.0	100.0	0	0.0	0.0	-0.015	0.0	97.57026	0.0	1	2.0	3.0	0.0	0.0	0.0
0.0	400.0	100.0	100.0	0	0.0	0.0	-0.016	0.0	97.04662	0.0	1	2.0	3.0	0.0	0.0	0.0
0.0	400.0	100.0	100.0	0	0.0	0.0	-0.017	0.0	97.04662	0.0	1	2.0	3.0	0.0	0.0	0.0
0.0	400.0	100.0	100.0	0	0.0	0.0	-0.018	0.0	97.22054	0.0	1	2.0	3.0	0.0	0.0	0.0
0.0	400.0	100.0	100.0	0	0.0	0.0	-0.018	0.0	97.41334	0.0	1	2.0	3.0	0.0	0.0	0.0
0.0	400.0	100.0	100.0	0	0.0	0.0	-0.02	0.0	95.90794	0.0	1	2.0	3.0	0.0	0.0	0.0
0.0	400.0	100.0	100.0	0	0.0	0.0	-0.021	0.0	99.118454	0.0	1	2.0	3.0	0.0	0.0	0.0
0.0	400.0	100.0	100.0	0	0.0	0.0	-0.021	0.0	99.118454	0.0	1	2.0	3.0	0.0	0.0	0.0
0.0	400.0	100.0	100.0	0	0.0	0.0	-0.022	0.0	99.21641	0.0	1	2.0	3.0	0.0	0.0	0.0
0.0	400.0	100.0	100.0	0	0.0	0.0	-0.023	0.0	99.23166	0.0	1	2.0	3.0	0.0	0.0	0.0
0.0	400.0	100.0	100.0	0	0.0	0.0	-0.024	0.0	99.23166	0.0	1	2.0	3.0	0.0	0.0	0.0
0.0	400.0	100.0	100.0	0	0.0	0.0	-0.024	0.0	98.218216	0.0	1	2.0	3.0	0.0	0.0	0.0
0.0	400.0	100.0	100.0	0	0.0	0.0	-0.025	0.0	98.218216	0.0	1	2.0	3.0	0.0	0.0	0.0
0.0	400.0	100.0	100.0	0	0.0	0.0	-0.026	0.0	97.14702	0.0	1	2.0	3.0	0.0	0.0	0.0
0.0	400.0	100.0	100.0	0	0.0	0.0	-0.026	0.0	97.26037	0.0	1	2.0	3.0	0.0	0.0	0.0
0.0	400.0	100.0	100.0	0	0.0	0.0	-0.027	0.0	97.26037	0.0	1	2.0	3.0	0.0	0.0	0.0
0.0	400.0	100.0	100.0	0	0.0	0.0	-0.027	0.0	97.90018	0.0	1	2.0	3.0	0.0	0.0	0.0
0.0	400.0	100.0	100.0	0	0.0	0.0	-0.027	0.0	97.49174	0.0	1	2.0	3.0	0.0	0.0	0.0
0.0	400.0	100.0	100.0	0	0.0	0.0	-0.028	0.0	97.998085	0.0	1	2.0	3.0	0.0	0.0	0.0
0.0	400.0	100.0	100.0	0	0.0	0.0	-0.028	0.0	98.72283	0.0	1	2.0	3.0	0.0	0.0	0.0
0.0	400.0	100.0	100.0	0	0.0	0.0	-0.028	0.0	98.72283	0.0	1	2.0	3.0	0.0	0.0	0.0
0.0	400.0	100.0	100.0	0	0.0	0.0	-0.028	0.0	98.81504	0.0	1	2.0	3.0	0.0	0.0	0.0
0.0	400.0	100.0	100.0	0	0.0	0.0	-0.028	0.0	98.29869	0.0	1	2.0	3.0	0.0	0.0	0.0
0.0	400.0	100.0	100.0	0	0.0	0.0	-0.028	0.0	98.29869	0.0	1	2.0	3.0	0.0	0.0	0.0
0.0	400.0	100.0	100.0	0	0.0	0.0	-0.028	0.0	98.50845	0.0	1	2.0	3.0	0.0	0.0	0.0
0.0	400.0	100.0	100.0	0	0.0	0.0	-0.028	0.0	97.73152	0.0	1	2.0	3.0	0.0	0.0	0.0
0.0	400.0	100.0	100.0	0	0.0	0.0	-0.028	0.0	97.73152	0.0	1	2.0	3.0	0.0	0.0	0.0
0.0	400.0	100.0	100.0	0	0.0	0.0	-0.028	0.0	97.376	0.0	1	2.0	3.0	0.0	0.0	0.0
0.0	400.0	100.0	100.0	0	0.0	0.0	-0.028	0.0	97.376	0.0	1	2.0	3.0	0.0	0.0	0.0
0.0	400.0	100.0	100.0	0	0.0	0.0	-0.028	0.0	96.96068	0.0	1	2.0	3.0	0.0	0.0	0.0
0.0	400.0	100.0	100.0	0	0.0	0.0	-0.028	0.0	97.14136	0.0	1	2.0	3.0	0.0	0.0	0.0
0.0	400.0	100.0	100.0	0	0.0	0.0	-0.028	0.0	97.14136	0.0	1	2.0	3.0	0.0	0.0	0.0
0.0	400.0	100.0	100.0	0	0.0	0.0	-0.027	0.0	97.07216	0.0	1	2.0	3.0	1.0	0.0	0.0
0.0	400.0	100.0	100.0	0	0.0	0.0	-0.027	0.0	95.99544	0.0	1	2.0	3.0	4.0	0.0	0.0
0.0	400.0	100.0	100.0	0	0.0	0.0	-0.027	0.0	95.99544	0.0	1	2.0	3.0	4.0	0.0	0.0
4166.667	300.0	100.0	100.0	0	0.0	0.0	-0.027	0.0	97.88928	0.0	1	2.0	3.0	4.0	0.0	0.0
4166.667	300.0	100.0	100.0	0	0.0	0.0	-0.027	0.0	97.19786	0.0	1	2.0	3.0	4.0	0.0	0.0
4166.667	300.0	100.0	100.0	0	0.0	0.0	-0.026	0.0	97.3674	0.0	1	2.0	3.0	4.0	0.0	0.0
4166.667	300.0	100.0	100.0	0	0.0	0.0	-0.026	0.0	97.97936	0.0	1	2.0	3.0	4.0	0.0	0.0
4166.667	300.0	100.0	100.0	0	0.0	0.0	-0.026	0.0	97.97936	0.568	1	2.0	3.0	4.0	0.0	0.0
4166.667	300.0	100.0	100.0	0	0.0	0.0	-0.025	0.0	98.66836	0.568	1	2.0	3.0	4.0	0.0	0.0
4166.667	300.0	100.0	100.0	0	0.0	0.0	-0.024	0.0	98.04286	0.822	1	2.0	3.0	4.0	0.0	0.0
4166.667	300.0	100.0	100.0	0	0.0	0.0	-0.024	0.0	98.04286	1.279	1	2.0	3.0	4.0	0.0	0.0
4166.667	300.0	100.0	100.0	0	0.0	0.0	-0.023	0.0	98.39293	1.279	1	2.0	3.0	4.0	0.0	0.0
4166.667	300.0	100.0	100.0	0	0.0	0.0	-0.022	0.0	98.39293	1.673	1	2.0	3.0	4.0	0.0	0.0
4166.667	300.0	100.0	100.0	0	0.0	0.0	-0.022	0.0	98.83908	1.673	1	2.0	3.0	4.0	0.0	0.0
4166.667	300.0	100.0	100.0	0	0.0	0.0	-0.021	0.0	98.67883	1.85	1	2.0	3.0	4.0	0.0	0.0
4166.667	300.0	100.0	100.0	0	0.0	0.0	-0.02	0.0	98.67883	2.166	1	2.0	3.0	4.0	0.0	0.0
4166.667	300.0	100.0	100.0	1	0.0	0.0	-0.019	0.0	98.94343	2.166	1	2.0	3.0	4.0	0.0	0.0
4166.667	300.0	100.0	100.0	1	0.0	0.0	-0.018	0.0	99.54423	2.309	1	2.0	3.0	4.0	0.0	0.0
4166.667	300.0	100.0	100.0	1	0.0	0.0	-0.017	0.0	99.54423	2.309	1	2.0	3.0	4.0	0.0	0.0
4166.667	300.0	100.0	100.0	1	0.0	0.0	-0.016	0.0	99.49242	2.563	1	2.0	3.0	4.0	0.0	0.0
4166.667	300.0	100.0	100.0	1	0.0	0.0	-0.015	0.0	99.49242	2.782	1	2.0	3.0	4.0	0.0	0.0
4166.667	300.0	100.0	100.0	1	0.0	0.0	-0.014	0.0	99.33877	2.782	1	2.0	3.0	4.0	0.0	0.0
4166.667	300.0	100.0	100.0	1	0.0	0.0	-0.013	0.0	98.82112	2.881	1	2.0	3.0	4.0	0.0	0.0
4166.667	300.0	100.0	100.0	1	0.0	0.0	-0.012	0.0	98.94587	3.057	1	2.0	3.0	4.0	0.0	0.0
4166.667	300.0	100.0	100.0	1	0.0	0.0	-0.01	0.0	97.821236	3.057	1	2.0	3.0	4.0	0.0	0.0
4166.667	300.0	100.0	100.0	1	0.0	0.0	-0.009	0.0	98.16574	3.136	1	2.0	3.0	4.0	0.0	0.0
4166.667	300.0	100.0	100.0	1	0.0	0.0	-0.008	0.0	98.16574	3.136	1	2.0	3.0	4.0	0.0	0.0
4166.667	300.0	100.0	100.0	1	0.0	0.0	-0.006	0.0	98.629036	3.277	1	2.0	3.0	5.0	0.0	0.0
4166.667	300.0	100.0	100.0	1	0.0	0.0	-0.005	0.0	98.629036	3.339	1	2.0	3.0	5.0	0.0	0.0
4166.667	300.0	100.0	100.0	1	0.0	0.0	-0.003	0.0	97.216354	3.339	1	2.0	3.0	5.0	0.0	0.0
4166.667	300.0	100.0	100.0	1	0.0	0.0	-0.002	0.0	98.420105	3.453	1	2.0	3.0	5.0	0.0	0.0
4166.667	300.0	100.0	100.0	1	0.0	0.0	0.0	0.0	98.420105	3.551	1	2.0	3.0	5.0	0.0	0.0
4166.667	300.0	100.0	100.0	1	0.0	0.0	0.001	0.0	98.35395	3.551	1	2.0	3.0	5.0	0.0	0.0
4166.667	300.0	100.0	100.0	1	0.0	0.0	0.002	0.0	97.79897	3.594	1	2.0	3.0	5.0	0.0	0.0
4166.667	300.0	100.0	100.0	1	0.0	0.0	0.004	0.0	97.79897	3.673	1	2.0	3.0	5.0	0.0	0.0
4166.667	300.0	100.0	100.0	1	0.0	0.0	0.006	0.0	97.29316	3.673	1	2.0	3.0	5.0	0.0	0.0
4166.667	300.0	100.0	100.0	1	0.0	0.0	0.008	0.0	97.29316	3.709	1	2.0	3.0	5.0	0.0	0.0
4166.667	300.0	100.0	100.0	1	0.0	0.0	0.009	0.0	97.145096	3.709	1	2.0	3.0	5.0	0.0	0.0
4166.667	300.0	100.0	100.0	1	0.0	0.0	0.011	0.0	97.36547	3.771	1	2.0	3.0	5.0	0.0	0.0
4166.667	300.0	100.0	100.0	1	0.0	0.0	0.013	0.0	97.36547	3.799	1	2.0	3.0	5.0	0.0	0.0
4166.667	300.0	100.0	100.0	1	0.0	0.0	0.014	0.0	96.90839	3.799	1	2.0	3.0	5.0	0.0	0.0
4166.667	300.0	100.0	100.0	1	0.0	0.0	0.016	0.0	96.775314	3.85	1	2.0	3.0	5.0	0.0	0.0
4166.667	300.0	100.0	100.0	1	0.0	0.0	0.018	0.0	96.775314	3.85	1	2.0	3.0	5.0	0.0	0.0
4166.667	300.0	100.0	100.0	1	0.0	0.0	0.019	0.0	97.09473	3.873	1	2.0	3.0	5.0	0.0	0.0
4166.667	300.0	100.0	100.0	1	0.0	0.0	0.021	0.0	97.09473	3.913	1	2.0	3.0	5.0	0.0	0.0
4166.667	300.0	100.0	100.0	1	0.0	0.0	0.022	0.0	97.01657	3.913	1	2.0	3.0	5.0	0.0	0.0
4166.667	300.0	100.0	100.0	1	0.0	0.0	0.024	0.0	97.95437	3.948	1	2.0	3.0	5.0	0.0	0.0
4166.667	300.0	100.0	100.0	1	0.0	0.0	0.025	0.0	97.95437	3.965	1	2.0	3.0	5.0	0.0	0.0
4166.667	300.0	100.0	100.0	1	0.0	0.0	0.026	0.0	98.85557	3.965	1	2.0	3.0	5.0	0.0	0.0
4166.667	300.0	100.0	100.0	1	0.0	0.0	0.028	0.0	98.78787	3.992	1	2.0	3.0	5.0	0.0	0.0
4166.667	300.0	100.0	100.0	1	0.0	0.0	0.029	0.0	98.78787	3.992	1	2.0	3.0	5.0	0.0	0.0
4166.667	300.0	100.0	100.0	1	0.0	0.0	0.03	0.0	98.29004	4.006	1	2.0	3.0	5.0	0.0	0.0
4166.667	300.0	100.0	100.0	1	0.0	0.0	0.031	0.0	98.29004	4.028	1	2.0	3.0	5.0	0.0	0.0
4166.667	300.0	100.0	100.0	1	0.0	0.0	0.032	0.0	98.55939	4.028	1	2.0	3.0	5.0	0.0	0.0
4166.667	300.0	100.0	100.0	1	0.0	0.0	0.034	0.0	98.41457	4.047	1	2.0	3.0	5.0	0.0	0.0
4166.667	300.0	100.0	100.0	1	0.0	0.0	0.035	0.0	98.41457	4.056	1	2.0	3.0	5.0	0.0	0.0
4166.667	300.0	100.0	100.0	1	0.0	0.0	0.036	0.0	97.93345	4.056	1	2.0	3.0	5.0	0.0	0.0
4166.667	300.0	100.0	100.0	1	0.0	0.0	0.037	0.0	98.14374	4.071	1	2.0	3.0	5.0	0.0	0.0
4166.667	300.0	100.0	100.0	1	0.0	0.0	0.038	0.0	98.14374	4.071	1	2.0	3.0	5.0	0.0	0.0
4166.667	300.0	100.0	100.0	1	0.0	0.0	0.039	0.0	97.53648	4.078	1	2.0	3.0	5.0	0.0	0.0
4166.667	300.0	100.0	100.0	1	0.0	0.0	0.041	0.0	97.53648	4.091	1	2.0	3.0	5.0	0.0	0.0
4166.667	300.0	100.0	100.0	1	0.0	0.0	0.042	0.0	97.012825	4.091	1	2.0	3.0	5.0	0.0	0.0
4166.667	300.0	100.0	100.0	1	0.0	0.0	0.043	0.0	97.28839	4.096	1	2.0	3.0	5.0	0.0	0.0
4166.667	300.0	100.0	100.0	1	0.0	0.0	0.044	0.0	97.28839	4.107	1	2.0	3.0	5.0	0.0	0.0
4166.667	300.0	100.0	100.0	1	0.0	0.0	0.045	0.0	96.352196	4.107	1	2.0	3.0	5.0	0.0	0.0
4166.667	300.0	100.0	100.0	1	0.0	0.0	0.046	0.0	96.46322	4.111	1	2.0	3.0	5.0	0.0	0.0
4166.667	300.0	100.0	100.0	1	0.0	0.0	0.047	0.0	96.7912	4.111	1	2.0	3.0	5.0	0.0	0.0
4166.667	300.0	100.0	100.0	1	0.0	0.0	0.048	0.0	96.93446	4.12	1	2.0	3.0	5.0	0.0	0.0
4166.667	300.0	100.0	100.0	1	0.0	0.0	0.049	0.0	96.93446	4.124	1	2.0	3.0	5.0	0.0	0.0
4166.667	300.0	100.0	100.0	1	0.0	0.0	0.049	0.0	96.86585	4.124	1	2.0	3.0	5.0	0.0	0.0
4166.667	300.0	100.0	100.0	1	0.0	0.0	0.05	0.0	96.98577	4.129	1	2.0	3.0	5.0	0.0	0.0
4166.667	300.0	100.0	100.0	1	0.0	0.0	0.051	0.0	96.98577	4.132	1	2.0	3.0	5.0	0.0	0.0
4166.667	300.0	100.0	100.0	1	0.0	0.0	0.052	0.0	96.05315	4.132	1	2.0	3.0	5.0	0.0	0.0
4166.667	300.0	100.0	100.0	1	0.0	0.0	0.053	0.0	96.05315	4.137	1	2.0	3.0	5.0	0.0	0.0
4166.667	300.0	100.0	100.0	1	0.0	0.0	0.054	0.0	96.364845	4.137	1	2.0	3.0	5.0	0.0	0.0
4166.667	300.0	100.0	100.0	1	0.0	0.0	0.055	0.0	96.15543	4.141	1	2.0	3.0	5.0	0.0	0.0
4166.667	300.0	100.0	100.0	1	0.0	0.0	0.055	0.0	96.15543	4.145	1	2.0	3.0	5.0	0.0	0.0
4166.667	300.0	100.0	100.0	1	0.0	0.0	0.056	0.0	96.3935	4.145	1	2.0	3.0	5.0	0.0	0.0
4166.667	300.0	100.0	100.0	1	0.0	0.0	0.057	0.0	96.103775	4.146	1	2.0	3.0	5.0	0.0	0.0
4166.667	300.0	100.0	100.0	1	0.0	0.0	0.058	0.0	96.103775	4.149	1	2.0	3.0	5.0	0.0	0.0
4166.667	300.0	100.0	100.0	1	0.0	0.0	0.059	0.0	96.31225	4.149	1	2.0	3.0	5.0	0.0	0.0
4166.667	300.0	100.0	100.0	1	0.0	0.0	0.06	0.0	96.31225	4.152	1	2.0	3.0	5.0	0.0	0.0
4166.667	300.0	100.0	100.0	1	0.0	0.0	0.061	0.0	97.71065	4.152	1	2.0	3.0	5.0	0.0	0.0
4166.667	300.0	100.0	100.0	1	0.0	0.0	0.061	0.0	97.10126	4.153	1	2.0	3.0	5.0	0.0	0.0
4166.667	300.0	100.0	100.0	1	0.0	0.0	0.062	0.0	97.93766	4.156	1	2.0	3.0	5.0	0.0	0.0
4166.667	300.0	100.0	100.0	1	0.0	0.0	0.063	0.0	98.16509	4.156	1	2.0	3.0	5.0	0.0	0.0
4166.667	300.0	100.0	100.0	1	0.0	0.0	0.063	0.0	97.55723	4.157	1	2.0	3.0	5.0	0.0	0.0
4166.667	300.0	100.0	100.0	1	0.0	0.0	0.064	0.0	97.55723	4.16	1	2.0	3.0	5.0	0.0	0.0
4166.667	300.0	100.0	100.0	1	0.0	0.0	0.065	0.0	97.39085	4.16	1	2.0	3.0	5.0	0.0	0.0
4166.667	300.0	100.0	100.0	1	0.0	0.0	0.066	0.0	97.39085	4.16	1	2.0	3.0	5.0	0.0	0.0
4166.667	300.0	100.0	100.0	1	0.0	0.0	0.066	0.0	97.523544	4.16	1	2.0	3.0	5.0	0.0	0.0
4166.667	300.0	100.0	100.0	1	0.0	0.0	0.067	0.0	97.56959	4.162	1	2.0	3.0	5.0	0.0	0.0
4166.667	300.0	100.0	100.0	1	0.0	0.0	0.067	0.0	97.56959	4.163	1	2.0	3.0	5.0	0.0	0.0
4166.667	300.0	100.0	100.0	1	0.0	0.0	0.068	0.0	96.75066	4.163	1	2.0	3.0	5.0	0.0	0.0
4166.667	300.0	100.0	100.0	1	0.0	0.0	0.068	0.0	97.351974	4.164	1	2.0	3.0	5.0	0.0	0.0
4166.667	300.0	100.0	100.0	1	0.0	0.0	0.069	0.0	97.351974	4.165	1	2.0	3.0	5.0	0.0	0.0
4166.667	300.0	100.0	100.0	1	0.0	0.0	0.07	0.0	97.36528	4.165	1	2.0	3.0	5.0	0.0	0.0
4166.667	300.0	100.0	100.0	1	0.0	0.0	0.071	0.0	97.36528	4.165	1	2.0	3.0	5.0	0.0	0.0
4166.667	300.0	100.0	100.0	1	0.0	0.0	0.071	0.0	97.8804	4.165	1	2.0	3.0	5.0	0.0	0.0
4166.667	300.0	100.0	100.0	1	0.0	0.0	0.072	0.0	97.51933	4.166	1	2.0	3.0	5.0	0.0	0.0
4166.667	300.0	100.0	100.0	1	0.0	0.0	0.073	0.0	97.51933	4.166	1	2.0	3.0	5.0	0.0	0.0
4166.667	300.0	100.0	100.0	1	0.0	0.0	0.073	0.0	96.90318	4.166	1	2.0	3.0	5.0	0.0	0.0
4166.667	300.0	100.0	100.0	1	0.0	0.0	0.074	0.0	96.58381	4.166	1	2.0	3.0	5.0	0.0	0.0
4166.667	300.0	100.0	100.0	1	0.0	0.0	0.074	0.0	96.58381	4.166	1	2.0	3.0	5.0	0.0	0.0
4166.667	300.0	100.0	100.0	1	0.0	0.0	0.075	0.0	97.26122	4.166	1	2.0	3.0	5.0	0.0	0.0
4166.667	300.0	100.0	100.0	1	0.0	0.0	0.076	0.0	97.26122	4.167	1	2.0	3.0	5.0	0.0	0.0
4166.667	300.0	100.0	100.0	1	0.0	0.0	0.077	0.0	98.03212	4.167	1	2.0	3.0	5.0	0.0	0.0
4166.667	300.0	100.0	100.0	1	0.0	0.0	0.078	0.0	97.27815	4.167	1	2.0	3.0	5.0	0.0	0.0
4166.667	300.0	100.0	100.0	1	0.0	0.0	0.079	0.0	97.27815	4.168	1	2.0	3.0	5.0	0.0	0.0
4166.667	300.0	100.0	100.0	1	0.0	0.0	0.079	0.0	96.91903	4.168	1	2.0	3.0	5.0	0.0	0.0
4166.667	300.0	100.0	100.0	1	0.0	0.0	0.08	0.0	96.421135	4.168	1	2.0	3.0	5.0	0.0	0.0
4166.667	300.0	100.0	100.0	1	0.0	0.0	0.08	0.0	96.421135	4.168	1	2.0	3.0	5.0	0.0	0.0
4166.667	300.0	100.0	100.0	1	0.0	0.0	0.081	0.0	95.69341	4.168	1	2.0	3.0	5.0	0.0	0.0
4166.667	300.0	100.0	100.0	1	0.0	0.0	0.082	0.0	95.69341	4.169	1	2.0	3.0	5.0	0.0	0.0
4166.667	300.0	100.0	100.0	1	0.0	0.0	0.083	0.0	96.28021	4.169	1	2.0	3.0	5.0	0.0	0.0
4166.667	300.0	100.0	100.0	1	0.0	0.0	0.084	0.0	97.36353	4.169	1	2.0	3.0	5.0	0.0	0.0
4166.667	300.0	100.0	100.0	1	0.0	0.0	0.085	0.0	97.45948	4.169	1	2.0	3.0	5.0	0.0	0.0
4166.667	300.0	100.0	100.0	1	0.0	0.0	0.085	0.0	98.08563	4.169	1	2.0	3.0	5.0	0.0	0.0
4166.667	300.0	100.0	100.0	1	0.0	0.0	0.086	0.0	98.57974	4.169	1	2.0	3.0	5.0	0.0	0.0
4166.667	300.0	100.0	100.0	1	0.0	0.0	0.087	0.0	98.57974	4.169	1	2.0	3.0	5.0	0.0	0.0
4166.667	300.0	100.0	100.0	1	0.0	0.0	0.088	0.0	98.75513	4.169	1	2.0	3.0	5.0	0.0	0.0
4166.667	300.0	100.0	100.0	1	0.0	0.0	0.089	0.0	98.75513	4.169	1	2.0	3.0	5.0	0.0	0.0
4166.667	300.0	100.0	100.0	1	0.0	0.0	0.09	0.0	98.422035	4.169	1	2.0	3.0	5.0	0.0	0.0
4166.667	300.0	100.0	100.0	1	0.0	0.0	0.09	0.0	98.37893	4.169	1	2.0	3.0	5.0	0.0	0.0
4166.667	300.0	100.0	100.0	1	0.0	0.0	0.091	0.0	98.43646	4.17	1	2.0	3.0	5.0	0.0	0.0
4166.667	300.0	100.0	100.0	1	0.0	0.0	0.092	0.0	98.08241	4.17	1	2.0	3.0	5.0	0.0	0.0
4166.667	300.0	100.0	100.0	1	0.0	0.0	0.093	0.0	98.05658	4.17	1	2.0	3.0	5.0	0.0	0.0
4166.667	300.0	100.0	100.0	1	0.0	0.0	0.094	0.0	98.05658	4.17	1	2.0	3.0	5.0	0.0	0.0
4166.667	300.0	100.0	100.0	1	0.0	0.0	0.095	0.0	97.6678	4.17	1	2.0	3.0	5.0	0.0	0.0
4166.667	300.0	100.0	100.0	1	0.0	0.0	0.096	0.0	97.6678	4.17	1	2.0	3.0	5.0	0.0	0.0
4166.667	300.0	100.0	100.0	1	0.0	0.0	0.096	0.0	97.22056	4.17	1	2.0	3.0	5.0	0.0	0.0
4166.667	300.0	100.0	100.0	1	0.0	0.0	0.097	0.0	97.48595	4.17	1	2.0	3.0	5.0	0.0	0.0
4166.667	300.0	100.0	100.0	1	0.0	0.0	0.098	0.0	97.48595	4.17	1	2.0	3.0	5.0	0.0	0.0
4166.667	300.0	100.0	100.0	1	0.0	0.0	0.099	0.0	97.601974	4.17	1	2.0	3.0	5.0	0.0	0.0
4166.667	300.0	100.0	100.0	1	0.0	0.0	0.1	0.0	97.3393	4.17	1	2.0	3.0	5.0	0.0	0.0
4166.667	300.0	100.0	100.0	1	0.0	0.0	0.101	0.0	97.3393	4.17	1	2.0	3.0	5.0	0.0	0.0
4166.667	300.0	100.0	100.0	1	0.0	0.0	0.101	0.0	98.096146	4.17	1	2.0	3.0	5.0	0.0	0.0
4166.667	300.0	100.0	100.0	1	0.0	0.0	0.102	0.0	98.096146	4.17	1	2.0	3.0	5.0	0.0	0.0
4166.667	300.0	100.0	100.0	1	0.0	0.0	0.103	0.0	98.09142	4.17	1	2.0	3.0	5.0	0.0	0.0
4166.667	300.0	100.0	100.0	1	0.0	0.0	0.104	0.0	98.26059	4.17	1	2.0	3.0	5.0	0.0	0.0
4166.667	300.0	100.0	100.0	1	0.0	0.0	0.104	0.0	98.26059	4.17	1	2.0	3.0	5.0	0.0	0.0
4166.667	300.0	100.0	100.0	1	0.0	0.0	0.105	0.0	98.279755	4.17	1	2.0	3.0	5.0	0.0	0.0
4166.667	300.0	100.0	100.0	1	0.0	0.0	0.106	0.0	97.72683	4.17	1	2.0	3.0	5.0	0.0	0.0
4166.667	300.0	100.0	100.0	1	0.0	0.0	0.107	0.0	97.72683	4.17	1	2.0	3.0	5.0	0.0	0.0
4166.667	300.0	100.0	100.0	1	0.0	0.0	0.108	0.0	97.93803	4.17	1	2.0	3.0	5.0	0.0	0.0
4166.667	300.0	100.0	100.0	1	0.0	0.0	0.109	0.0	97.93803	4.17	1	2.0	3.0	5.0	0.0	0.0
4166.667	300.0	100.0	100.0	1	0.0	0.0	0.109	0.0	97.475105	4.17	1	2.0	3.0	5.0	0.0	0.0
4166.667	300.0	100.0	100.0	1	0.0	0.0	0.11	0.0	97.73391	4.17	1	2.0	3.0	5.0	0.0	0.0
4166.667	300.0	100.0	100.0	1	0.0	0.0	0.111	0.0	97.73391	4.17	1	2.0	3.0	5.0	0.0	0.0
4166.667	300.0	100.0	100.0	1	0.0	0.0	0.112	0.0	98.451485	4.17	1	2.0	3.0	5.0	0.0	0.0
4166.667	300.0	100.0	100.0	1	0.0	0.0	0.113	0.0	98.94221	4.17	1	2.0	3.0	5.0	0.0	0.0
4166.667	300.0	100.0	100.0	1	0.0	0.0	0.114	0.0	98.94221	4.17	1	2.0	3.0	5.0	0.0	0.0
4166.667	300.0	100.0	100.0	1	0.0	0.0	0.115	0.0	97.96083	4.17	1	2.0	3.0	5.0	0.0	0.0
4166.667	300.0	100.0	100.0	1	0.0	0.0	0.116	0.0	97.96083	4.17	1	2.0	3.0	5.0	0.0	0.0
4166.667	300.0	100.0	100.0	1	0.0	0.0	0.117	0.0	98.08067	4.17	1	2.0	3.0	5.0	0.0	0.0
4166.667	300.0	100.0	100.0	1	0.0	0.0	0.119	0.0	97.83621	4.17	1	2.0	3.0	5.0	0.0	0.0
4166.667	300.0	100.0	100.0	1	0.0	0.0	0.12	0.0	97.83621	4.17	1	2.0	3.0	5.0	0.0	0.0
4166.667	300.0	100.0	100.0	1	0.0	0.0	0.121	0.0	97.77729	4.17	1	2.0	3.0	5.0	0.0	0.0
4166.667	300.0	100.0	100.0	1	0.0	0.0	0.122	0.0	98.5477	4.17	1	2.0	3.0	5.0	0.0	0.0
4166.667	300.0	100.0	100.0	1	0.0	0.0	0.123	0.0	98.5477	4.17	1	2.0	3.0	5.0	0.0	0.0
4166.667	300.0	100.0	100.0	1	0.0	0.0	0.125	0.0	98.287994	4.17	1	2.0	3.0	5.0	0.0	0.0
4166.667	300.0	100.0	100.0	1	0.0	0.0	0.126	0.0	98.287994	4.17	1	2.0	3.0	5.0	0.0	0.0
4166.667	300.0	100.0	100.0	1	0.0	0.0	0.127	0.0	97.72546	4.17	1	2.0	3.0	5.0	0.0	0.0
4166.667	300.0	100.0	100.0	1	0.0	0.0	0.128	0.0	97.30395	4.17	1	2.0	3.0	5.0	0.0	0.0
4166.667	300.0	100.0	100.0	1	0.0	0.0	0.13	0.0	97.05095	4.17	1	2.0	3.0	5.0	0.0	0.0
4166.667	300.0	100.0	100.0	1	0.0	0.0	0.131	0.0	97.29179	4.17	1	2.0	3.0	5.0	0.0	0.0
4166.667	300.0	100.0	100.0	1	0.0	0.0	0.132	0.0	98.36559	4.17	1	2.0	3.0	5.0	0.0	0.0
4166.667	300.0	100.0	100.0	1	0.0	0.0	0.134	0.0	98.36559	4.17	1	2.0	3.0	5.0	0.0	0.0
4166.667	300.0	100.0	100.0	1	0.0	0.0	0.135	0.0	98.22711	4.17	1	2.0	3.0	5.0	0.0	0.0
4166.667	300.0	100.0	100.0	1	0.0	0.0	0.137	0.0	98.22711	4.17	1	2.0	3.0	5.0	0.0	0.0
4166.667	300.0	100.0	100.0	1	0.0	0.0	0.138	0.0	99.287285	4.17	1	2.0	3.0	5.0	0.0	0.0
4166.667	300.0	100.0	100.0	1	0.0	0.0	0.14	0.0	98.81329	4.17	1	2.0	3.0	5.0	0.0	0.0
4166.667	300.0	100.0	100.0	1	0.0	0.0	0.142	0.0	98.81329	4.17	1	2.0	3.0	5.0	0.0	0.0
4166.667	300.0	100.0	100.0	1	0.0	0.0	0.144	0.0	98.178474	4.17	1	2.0	3.0	5.0	0.0	0.0
4166.667	300.0	100.0	100.0	1	0.0	0.0	0.145	0.0	97.68577	4.17	1	2.0	3.0	5.0	0.0	0.0
4166.667	300.0	100.0	100.0	1	0.0	0.0	0.147	0.0	97.69803	4.17	1	2.0	3.0	5.0	0.0	0.0
4166.667	300.0	100.0	100.0	1	0.0	0.0	0.149	0.0	97.79074	4.17	1	2.0	3.0	5.0	0.0	0.0
4166.667	300.0	100.0	100.0	1	0.0	0.0	0.151	0.0	97.79074	4.17	1	2.0	3.0	5.0	0.0	0.0
4166.667	300.0	100.0	100.0	1	0.0	0.0	0.153	0.0	97.99702	4.17	1	2.0	3.0	5.0	0.0	0.0
4166.667	300.0	100.0	100.0	1	0.0	0.0	0.155	0.0	97.82523	4.17	1	2.0	3.0	6.0	0.0	0.0
4166.667	300.0	100.0	100.0	1	0.0	0.0	0.157	0.0	97.82523	4.17	1	2.0	3.0	6.0	0.0	0.0
4166.667	300.0	100.0	100.0	0	0.0	0.0	0.159	0.0	96.80604	4.17	1	3.0	3.0	7.0	0.0	0.0
0.0	300.0	100.0	100.0	0	0.0	0.0	0.161	0.0	96.416595	4.17	1	3.0	3.0	0.0	0.0	0.0
0.0	300.0	100.0	100.0	0	0.0	0.0	0.163	0.0	96.416595	4.17	1	3.0	3.0	0.0	0.0	0.0
0.0	300.0	100.0	100.0	0	0.0	0.0	0.165	0.0	96.90062	4.17	1	3.0	3.0	0.0	0.0	0.0
0.0	300.0	100.0	100.0	0	0.0	0.0	0.168	0.0	96.90062	3.875	1	3.0	3.0	0.0	0.0	0.0
0.0	300.0	100.0	100.0	0	0.0	0.0	0.17	0.0	97.70839	3.875	1	3.0	3.0	0.0	0.0	0.0
0.0	300.0	100.0	100.0	0	0.0	0.0	0.172	0.0	98.10921	3.601	1	3.0	3.0	0.0	0.0	0.0
0.0	300.0	100.0	100.0	0	0.0	0.0	0.174	0.0	98.10921	3.11	1	3.0	3.0	0.0	0.0	0.0
0.0	300.0	100.0	100.0	0	0.0	0.0	0.176	0.0	97.94152	3.11	1	3.0	3.0	0.0	0.0	0.0
0.0	300.0	100.0	100.0	0	0.0	0.0	0.178	0.0	97.15866	2.685	1	3.0	3.0	0.0	0.0	0.0
0.0	300.0	100.0	100.0	0	0.0	0.0	0.18	0.0	97.15866	2.685	1	3.0	3.0	0.0	0.0	0.0
0.0	300.0	100.0	100.0	0	0.0	0.0	0.182	0.0	96.874	2.496	1	3.0	3.0	0.0	0.0	0.0
0.0	300.0	100.0	100.0	0	0.0	0.0	0.184	0.0	96.53892	2.155	1	3.0	3.0	0.0	0.0	0.0
0.0	300.0	100.0	100.0	0	0.0	0.0	0.186	0.0	96.68765	2.155	1	3.0	3.0	0.0	0.0	0.0
0.0	300.0	100.0	100.0	0	0.0	0.0	0.188	0.0	97.19863	2.002	1	3.0	3.0	0.0	0.0	0.0
0.0	300.0	100.0	100.0	0	0.0	0.0	0.19	0.0	96.03903	1.729	1	3.0	3.0	0.0	0.0	0.0
0.0	300.0	100.0	100.0	0	0.0	0.0	0.191	0.0	97.26381	1.729	1	3.0	3.0	0.0	0.0	0.0
0.0	300.0	100.0	100.0	0	0.0	0.0	0.193	0.0	98.077385	1.607	1	3.0	3.0	0.0	0.0	0.0
0.0	300.0	100.0	100.0	0	0.0	0.0	0.194	0.0	98.077385	1.387	1	3.0	3.0	0.0	0.0	0.0
0.0	300.0	100.0	100.0	0	0.0	0.0	0.195	0.0	97.220894	1.387	1	3.0	3.0	0.0	0.0	0.0
0.0	300.0	100.0	100.0	0	0.0	0.0	0.196	0.0	97.220894	1.198	1	3.0	3.0	0.0	0.0	0.0
0.0	300.0	100.0	100.0	0	0.0	0.0	0.197	0.0	96.72611	1.198	1	3.0	3.0	0.0	0.0	0.0
0.0	300.0	100.0	100.0	0	0.0	0.0	0.197	0.0	97.191635	1.113	1	3.0	3.0	0.0	0.0	0.0
0.0	300.0	100.0	100.0	0	0.0	0.0	0.198	0.0	97.191635	0.961	1	3.0	3.0	0.0	0.0	0.0
0.0	300.0	100.0	100.0	0	0.0	0.0	0.198	0.0	96.67155	0.961	1	3.0	3.0	0.0	0.0	0.0
0.0	300.0	100.0	100.0	0	0.0	0.0	0.198	0.0	97.00684	0.893	1	3.0	3.0	0.0	0.0	0.0
0.0	300.0	100.0	100.0	0	0.0	0.0	0.198	0.0	97.00684	0.893	1	3.0	3.0	0.0	0.0	0.0
0.0	300.0	100.0	100.0	0	0.0	0.0	0.198	0.0	96.56903	0.771	1	3.0	3.0	0.0	0.0	0.0
0.0	300.0	100.0	100.0	0	0.0	0.0	0.198	0.0	96.56903	0.716	1	3.0	3.0	0.0	0.0	0.0
0.0	300.0	100.0	100.0	0	0.0	0.0	0.198	0.0	97.110275	0.716	1	3.0	3.0	0.0	0.0	0.0
0.0	300.0	100.0	100.0	0	0.0	0.0	0.197	0.0	97.408676	0.618	1	3.0	3.0	8.0	0.0	0.0
0.0	300.0	100.0	100.0	0	0.0	0.0	0.196	0.0	97.408676	0.575	1	3.0	3.0	8.0	0.0	0.0
0.0	300.0	100.0	100.0	0	0.0	0.0	0.195	0.0	96.5657	0.575	1	3.0	3.0	14.0	0.0	0.0
0.0	300.0	100.0	100.0	0	0.0	0.0	0.194	0.0	97.44832	0.496	1	3.0	3.0	0.0	0.0	0.0
0.0	300.0	100.0	100.0	0	0.0	0.0	0.193	0.0	97.44832	0.496	1	3.0	3.0	0.0	0.0	0.0
0.0	300.0	100.0	100.0	0	0.0	0.0	0.191	0.0	96.961044	0.461	1	3.0	3.0	0.0	0.0	0.0
0.0	300.0	100.0	100.0	0	0.0	0.0	0.19	0.0	96.961044	0.398	1	3.0	3.0	0.0	0.0	0.0
0.0	300.0	100.0	100.0	0	0.0	0.0	0.188	0.0	96.666245	0.398	1	3.0	3.0	0.0	0.0	0.0
0.0	300.0	100.0	100.0	0	0.0	0.0	0.187	0.0	97.35433	0.343	1	3.0	3.0	0.0	0.0	0.0
0.0	300.0	100.0	100.0	0	0.0	0.0	0.185	0.0	97.35433	0.319	1	3.0	3.0	0.0	0.0	0.0
0.0	300.0	100.0	100.0	0	0.0	0.0	0.184	0.0	96.842834	0.319	1	3.0	3.0	0.0	0.0	0.0
0.0	300.0	100.0	100.0	0	0.0	0.0	0.182	0.0	97.537865	0.276	1	3.0	3.0	0.0	0.0	0.0
0.0	300.0	100.0	100.0	0	0.0	0.0	0.18	0.0	97.537865	0.256	1	3.0	3.0	0.0	0.0	0.0
0.0	300.0	100.0	100.0	0	0.0	0.0	0.178	0.0	96.76981	0.256	1	3.0	3.0	0.0	0.0	0.0
0.0	300.0	100.0	100.0	0	0.0	0.0	0.176	0.0	96.76981	0.221	1	3.0	3.0	0.0	0.0	0.0
0.0	300.0	100.0	100.0	0	0.0	0.0	0.174	0.0	97.42029	0.221	1	3.0	3.0	0.0	0.0	0.0
0.0	300.0	100.0	100.0	0	0.0	0.0	0.172	0.0	98.2501	0.205	1	3.0	3.0	0.0	0.0	0.0
0.0	300.0	100.0	100.0	0	0.0	0.0	0.17	0.0	98.2501	0.177	1	3.0	3.0	0.0	0.0	0.0
0.0	300.0	100.0	100.0	0	0.0	0.0	0.168	0.0	97.254654	0.177	1	3.0	3.0	0.0	0.0	0.0
0.0	300.0	100.0	100.0	0	0.0	0.0	0.166	0.0	96.76542	0.164	1	3.0	3.0	0.0	0.0	0.0
0.0	300.0	100.0	100.0	0	0.0	0.0	0.165	0.0	96.76542	0.164	1	3.0	3.0	0.0	0.0	0.0
0.0	300.0	100.0	100.0	0	0.0	0.0	0.163	0.0	96.811844	0.142	1	3.0	3.0	0.0	0.0	0.0
0.0	300.0	100.0	100.0	0	0.0	0.0	0.161	0.0	96.811844	0.131	1	3.0	3.0	0.0	0.0	0.0
0.0	300.0	100.0	100.0	0	0.0	0.0	0.159	0.0	96.84725	0.131	1	3.0	3.0	0.0	0.0	0.0
0.0	300.0	100.0	100.0	0	0.0	0.0	0.157	0.0	96.806435	0.113	1	3.0	3.0	0.0	0.0	0.0
0.0	300.0	100.0	100.0	0	0.0	0.0	0.155	0.0	96.806435	0.105	1	3.0	3.0	0.0	0.0	0.0
0.0	300.0	100.0	100.0	0	0.0	0.0	0.153	0.0	97.435326	0.105	1	3.0	3.0	0.0	0.0	0.0
0.0	300.0	100.0	100.0	0	0.0	0.0	0.151	0.0	98.99164	0.091	1	3.0	3.0	0.0	0.0	0.0
0.0	300.0	100.0	100.0	0	0.0	0.0	0.15	0.0	98.99164	0.091	1	3.0	3.0	0.0	0.0	0.0
0.0	300.0	100.0	100.0	0	0.0	0.0	0.148	0.0	99.11956	0.078	1	3.0	3.0	0.0	0.0	0.0
0.0	300.0	100.0	100.0	0	0.0	0.0	0.147	0.0	99.11956	0.067	1	3.0	3.0	0.0	0.0	0.0
0.0	300.0	100.0	100.0	0	0.0	0.0	0.145	0.0	98.86845	0.067	1	3.0	3.0	0.0	0.0	0.0
0.0	300.0	100.0	100.0	0	0.0	0.0	0.144	0.0	99.27426	0.062	1	3.0	3.0	0.0	0.0	0.0
0.0	300.0	100.0	100.0	0	0.0	0.0	0.142	0.0	99.27426	0.054	1	3.0	3.0	0.0	0.0	0.0
0.0	300.0	100.0	100.0	0	0.0	0.0	0.141	0.0	99.411995	0.054	1	3.0	3.0	0.0	0.0	0.0
0.0	300.0	100.0	100.0	0	0.0	0.0	0.139	0.0	99.4578	0.05	1	3.0	3.0	0.0	0.0	0.0
0.0	300.0	100.0	100.0	0	0.0	0.0	0.137	0.0	99.4578	0.05	1	3.0	3.0	0.0	0.0	0.0
0.0	300.0	100.0	100.0	0	0.0	0.0	0.136	0.0	98.927925	0.043	1	3.0	3.0	0.0	0.0	0.0
0.0	300.0	100.0	100.0	0	0.0	0.0	0.135	0.0	98.927925	0.037	1	3.0	3.0	0.0	0.0	0.0
0.0	300.0	100.0	100.0	0	0.0	0.0	0.133	0.0	98.85839	0.037	1	3.0	3.0	0.0	0.0	0.0
0.0	300.0	100.0	100.0	0	0.0	0.0	0.132	0.0	99.50076	0.034	1	3.0	3.0	0.0	0.0	0.0
0.0	300.0	100.0	100.0	0	0.0	0.0	0.13	0.0	99.50076	0.029	1	3.0	3.0	0.0	0.0	0.0
0.0	300.0	100.0	100.0	0	0.0	0.0	0.129	0.0	98.75283	0.029	1	3.0	3.0	0.0	0.0	0.0
0.0	300.0	100.0	100.0	0	0.0	0.0	0.128	0.0	98.625885	0.027	1	3.0	3.0	0.0	0.0	0.0
0.0	300.0	100.0	100.0	0	0.0	0.0	0.126	0.0	98.70379	0.027	1	3.0	3.0	0.0	0.0	0.0
0.0	300.0	100.0	100.0	0	0.0	0.0	0.125	0.0	98.638145	0.023	1	3.0	3.0	0.0	0.0	0.0
0.0	300.0	100.0	100.0	0	0.0	0.0	0.124	0.0	98.638145	0.021	1	3.0	3.0	0.0	0.0	0.0
0.0	300.0	100.0	100.0	0	0.0	0.0	0.122	0.0	98.03281	0.021	1	3.0	3.0	0.0	0.0	0.0
0.0	300.0	100.0	100.0	0	0.0	0.0	0.121	0.0	97.53178	0.018	1	3.0	3.0	0.0	0.0	0.0
0.0	300.0	100.0	100.0	0	0.0	0.0	0.12	0.0	97.53178	0.017	1	3.0	3.0	0.0	0.0	0.0
0.0	300.0	100.0	100.0	0	0.0	0.0	0.119	0.0	97.95425	0.017	1	3.0	3.0	0.0	0.0	0.0
0.0	300.0	100.0	100.0	0	0.0	0.0	0.118	0.0	97.95425	0.014	1	3.0	3.0	0.0	0.0	0.0
0.0	300.0	100.0	100.0	0	0.0	0.0	0.117	0.0	98.494774	0.014	1	3.0	3.0	0.0	0.0	0.0
0.0	300.0	100.0	100.0	0	0.0	0.0	0.116	0.0	97.67554	0.012	1	3.0	3.0	0.0	0.0	0.0
0.0	300.0	100.0	100.0	0	0.0	0.0	0.115	0.0	97.67554	0.011	1	3.0	3.0	0.0	0.0	0.0
0.0	300.0	100.0	100.0	0	0.0	0.0	0.114	0.0	97.85247	0.011	1	3.0	3.0	0.0	0.0	0.0
0.0	300.0	100.0	100.0	0	0.0	0.0	0.114	0.0	97.45816	0.009	1	3.0	3.0	0.0	0.0	0.0
0.0	300.0	100.0	100.0	0	0.0	0.0	0.113	0.0	97.45816	0.009	1	3.0	3.0	0.0	0.0	0.0
0.0	300.0	100.0	100.0	0	0.0	0.0	0.112	0.0	98.12284	0.009	1	3.0	3.0	0.0	0.0	0.0
0.0	300.0	100.0	100.0	0	0.0	0.0	0.112	0.0	97.22087	0.007	1	3.0	3.0	0.0	0.0	0.0
0.0	300.0	100.0	100.0	0	0.0	0.0	0.111	0.0	96.28937	0.007	1	3.0	3.0	0.0	0.0	0.0
0.0	300.0	100.0	100.0	0	0.0	0.0	0.11	0.0	99.0163	0.007	1	3.0	3.0	0.0	0.0	0.0
0.0	300.0	100.0	100.0	0	0.0	0.0	0.109	0.0	99.0163	0.006	1	3.0	3.0	0.0	0.0	0.0
0.0	300.0	100.0	100.0	0	0.0	0.0	0.108	0.0	98.346085	0.006	1	3.0	3.0	0.0	0.0	0.0
0.0	300.0	100.0	100.0	0	0.0	0.0	0.107	0.0	98.0469	0.005	1	3.0	3.0	0.0	0.0	0.0
0.0	300.0	100.0	100.0	0	0.0	0.0	0.106	0.0	98.0469	0.004	1	3.0	3.0	0.0	0.0	0.0
0.0	300.0	100.0	100.0	0	0.0	0.0	0.105	0.0	98.61352	0.004	1	3.0	3.0	0.0	0.0	0.0
0.0	300.0	100.0	100.0	0	0.0	0.0	0.104	0.0	98.61352	0.003	1	3.0	3.0	0.0	0.0	0.0
0.0	300.0	100.0	100.0	0	0.0	0.0	0.103	0.0	97.785995	0.003	1	3.0	3.0	0.0	0.0	0.0
0.0	300.0	100.0	100.0	0	0.0	0.0	0.102	0.0	98.01609	0.003	1	3.0	3.0	0.0	0.0	0.0
0.0	300.0	100.0	100.0	0	0.0	0.0	0.101	0.0	98.01609	0.002	1	3.0	3.0	0.0	0.0	0.0
0.0	300.0	100.0	100.0	0	0.0	0.0	0.1	0.0	97.48533	0.002	1	3.0	3.0	0.0	0.0	0.0
0.0	300.0	100.0	100.0	0	0.0	0.0	0.099	0.0	97.469826	0.002	1	3.0	3.0	0.0	0.0	0.0
0.0	300.0	100.0	100.0	0	0.0	0.0	0.097	0.0	97.469826	0.002	1	3.0	3.0	0.0	0.0	0.0
0.0	300.0	100.0	100.0	0	0.0	0.0	0.096	0.0	96.77911	0.002	1	3.0	3.0	0.0	0.0	0.0
0.0	300.0	100.0	100.0	0	0.0	0.0	0.095	0.0	96.77911	0.001	1	3.0	3.0	0.0	0.0	0.0
0.0	300.0	100.0	100.0	0	0.0	0.0	0.094	0.0	97.68086	0.001	1	3.0	3.0	0.0	0.0	0.0
0.0	300.0	100.0	100.0	0	0.0	0.0	0.093	0.0	97.458824	0.001	1	3.0	3.0	0.0	0.0	0.0
0.0	300.0	100.0	100.0	0	0.0	0.0	0.092	0.0	97.458824	0.001	1	3.0	3.0	0.0	0.0	0.0
0.0	300.0	100.0	100.0	0	0.0	0.0	0.091	0.0	97.30396	0.001	1	3.0	3.0	0.0	0.0	0.0
0.0	300.0	100.0	100.0	0	0.0	0.0	0.09	0.0	95.11359	0.001	1	3.0	3.0	0.0	0.0	0.0
0.0	300.0	100.0	100.0	0	0.0	0.0	0.089	0.0	95.11359	0.0	1	3.0	3.0	0.0	0.0	0.0
0.0	300.0	100.0	100.0	0	0.0	0.0	0.088	0.0	95.56378	0.0	1	3.0	3.0	0.0	0.0	0.0
0.0	300.0	100.0	100.0	0	0.0	0.0	0.087	0.0	95.56378	0.0	1	3.0	3.0	0.0	0.0	0.0
0.0	300.0	100.0	100.0	0	0.0	0.0	0.086	0.0	95.814514	0.0	1	3.0	3.0	0.0	0.0	0.0
0.0	300.0	100.0	100.0	0	0.0	0.0	0.085	0.0	95.533134	0.0	1	3.0	3.0	0.0	0.0	0.0
0.0	300.0	100.0	100.0	0	0.0	0.0	0.084	0.0	95.533134	0.0	1	3.0	3.0	0.0	0.0	0.0
0.0	300.0	100.0	100.0	0	0.0	0.0	0.083	0.0	95.71077	0.0	1	3.0	3.0	0.0	0.0	0.0
0.0	300.0	100.0	100.0	0	0.0	0.0	0.083	0.0	96.21915	0.0	1	3.0	3.0	0.0	0.0	0.0
0.0	300.0	100.0	100.0	0	0.0	0.0	0.082	0.0	96.21915	0.0	1	3.0	3.0	0.0	0.0	0.0
0.0	300.0	100.0	100.0	0	0.0	0.0	0.081	0.0	96.43556	0.0	1	3.0	3.0	0.0	0.0	0.0
0.0	300.0	100.0	100.0	0	0.0	0.0	0.08	0.0	96.43556	0.0	1	3.0	3.0	0.0	0.0	0.0
0.0	300.0	100.0	100.0	0	0.0	0.0	0.079	0.0	97.12395	0.0	1	3.0	3.0	0.0	0.0	0.0
0.0	300.0	100.0	100.0	0	0.0	0.0	0.078	0.0	96.590485	0.0	1	3.0	3.0	0.0	0.0	0.0
0.0	300.0	100.0	100.0	0	0.0	0.0	0.078	0.0	96.590485	0.0	1	3.0	3.0	0.0	0.0	0.0
0.0	300.0	100.0	100.0	0	0.0	0.0	0.077	0.0	96.85049	0.0	1	3.0	3.0	0.0	0.0	0.0
0.0	300.0	100.0	100.0	0	0.0	0.0	0.076	0.0	96.50239	0.0	1	3.0	3.0	0.0	0.0	0.0
0.0	300.0	100.0	100.0	0	0.0	0.0	0.076	0.0	96.50239	0.0	1	3.0	3.0	0.0	0.0	0.0
0.0	300.0	100.0	100.0	0	0.0	0.0	0.075	0.0	98.12993	0.0	1	3.0	3.0	0.0	0.0	0.0
0.0	300.0	100.0	100.0	0	0.0	0.0	0.074	0.0	98.12993	0.0	1	3.0	3.0	0.0	0.0	0.0
0.0	300.0	100.0	100.0	0	0.0	0.0	0.073	0.0	97.86988	0.0	1	3.0	3.0	0.0	0.0	0.0
0.0	300.0	100.0	100.0	0	0.0	0.0	0.072	0.0	97.62394	0.0	1	3.0	3.0	0.0	0.0	0.0
0.0	300.0	100.0	100.0	0	0.0	0.0	0.071	0.0	97.62394	0.0	1	3.0	3.0	0.0	0.0	0.0
0.0	300.0	100.0	100.0	0	0.0	0.0	0.071	0.0	97.43112	0.0	1	3.0	3.0	0.0	0.0	0.0
0.0	300.0	100.0	100.0	0	0.0	0.0	0.07	0.0	97.58559	0.0	1	3.0	3.0	0.0	0.0	0.0
0.0	300.0	100.0	100.0	0	0.0	0.0	0.069	0.0	97.58559	0.0	1	3.0	3.0	0.0	0.0	0.0
0.0	300.0	100.0	100.0	0	0.0	0.0	0.068	0.0	97.492966	0.0	1	3.0	3.0	0.0	0.0	0.0
0.0	300.0	100.0	100.0	0	0.0	0.0	0.067	0.0	97.492966	0.0	1	3.0	3.0	0.0	0.0	0.0
0.0	300.0	100.0	100.0	0	0.0	0.0	0.066	0.0	97.71943	0.0	1	3.0	3.0	0.0	0.0	0.0
0.0	300.0	100.0	100.0	0	0.0	0.0	0.065	0.0	97.3385	0.0	1	3.0	3.0	0.0	0.0	0.0
0.0	300.0	100.0	100.0	0	0.0	0.0	0.064	0.0	97.3385	0.0	1	3.0	3.0	0.0	0.0	0.0
0.0	300.0	100.0	100.0	0	0.0	0.0	0.064	0.0	96.64607	0.0	1	3.0	3.0	0.0	0.0	0.0
0.0	300.0	100.0	100.0	0	0.0	0.0	0.062	0.0	97.43657	0.0	1	3.0	3.0	0.0	0.0	0.0
0.0	300.0	100.0	100.0	0	0.0	0.0	0.061	0.0	97.43657	0.0	1	3.0	3.0	0.0	0.0	0.0
0.0	300.0	100.0	100.0	0	0.0	0.0	0.06	0.0	97.333626	0.0	1	3.0	3.0	0.0	0.0	0.0
0.0	300.0	100.0	100.0	0	0.0	0.0	0.059	0.0	97.333626	0.0	1	3.0	3.0	0.0	0.0	0.0
0.0	300.0	100.0	100.0	0	0.0	0.0	0.059	0.0	97.883224	0.0	1	3.0	3.0	0.0	0.0	0.0
0.0	300.0	100.0	100.0	0	0.0	0.0	0.058	0.0	98.234924	0.0	1	3.0	3.0	0.0	0.0	0.0
0.0	300.0	100.0	100.0	0	0.0	0.0	0.057	0.0	98.234924	0.0	1	3.0	3.0	0.0	0.0	0.0
0.0	300.0	100.0	100.0	0	0.0	0.0	0.056	0.0	98.26469	0.0	1	3.0	3.0	0.0	0.0	0.0
0.0	300.0	100.0	100.0	0	0.0	0.0	0.054	0.0	98.96165	0.0	1	3.0	3.0	0.0	0.0	0.0
0.0	300.0	100.0	100.0	0	0.0	0.0	0.054	0.0	98.96165	0.0	1	3.0	3.0	0.0	0.0	0.0
0.0	300.0	100.0	100.0	0	0.0	0.0	0.053	0.0	98.852425	0.0	1	3.0	3.0	0.0	0.0	0.0
0.0	300.0	100.0	100.0	0	0.0	0.0	0.052	0.0	98.852425	0.0	1	3.0	3.0	0.0	0.0	0.0
0.0	300.0	100.0	100.0	0	0.0	0.0	0.051	0.0	98.78321	0.0	1	3.0	3.0	0.0	0.0	0.0
0.0	300.0	100.0	100.0	0	0.0	0.0	0.05	0.0	97.61547	0.0	1	3.0	3.0	0.0	0.0	0.0
0.0	300.0	100.0	100.0	0	0.0	0.0	0.049	0.0	97.61547	0.0	1	3.0	3.0	0.0	0.0	0.0
0.0	300.0	100.0	100.0	0	0.0	0.0	0.048	0.0	97.676315	0.0	1	3.0	3.0	0.0	0.0	0.0
0.0	300.0	100.0	100.0	0	0.0	0.0	0.048	0.0	97.10204	0.0	1	3.0	3.0	0.0	0.0	0.0
0.0	300.0	100.0	100.0	0	0.0	0.0	0.047	0.0	97.10204	0.0	1	3.0	3.0	0.0	0.0	0.0
0.0	300.0	100.0	100.0	0	0.0	0.0	0.046	0.0	97.406784	0.0	1	3.0	3.0	0.0	0.0	0.0
0.0	300.0	100.0	100.0	0	0.0	0.0	0.046	0.0	97.406784	0.0	1	3.0	3.0	0.0	0.0	0.0
0.0	300.0	100.0	100.0	0	0.0	0.0	0.045	0.0	98.04533	0.0	1	3.0	3.0	0.0	0.0	0.0
0.0	300.0	100.0	100.0	0	0.0	0.0	0.044	0.0	98.50364	0.0	1	3.0	3.0	0.0	0.0	0.0
0.0	300.0	100.0	100.0	0	0.0	0.0	0.043	0.0	98.50364	0.0	1	3.0	3.0	0.0	0.0	0.0
0.0	300.0	100.0	100.0	0	0.0	0.0	0.043	0.0	99.223976	0.0	1	3.0	3.0	0.0	0.0	0.0
0.0	300.0	100.0	100.0	0	0.0	0.0	0.042	0.0	98.79247	0.0	1	3.0	3.0	0.0	0.0	0.0
0.0	300.0	100.0	100.0	0	0.0	0.0	0.042	0.0	98.79247	0.0	1	3.0	3.0	0.0	0.0	0.0
0.0	300.0	100.0	100.0	0	0.0	0.0	0.041	0.0	98.66574	0.0	1	3.0	3.0	0.0	0.0	0.0
0.0	300.0	100.0	100.0	0	0.0	0.0	0.041	0.0	98.66574	0.0	1	3.0	3.0	0.0	0.0	0.0
0.0	300.0	100.0	100.0	0	0.0	0.0	0.04	0.0	98.152336	0.0	1	3.0	3.0	0.0	0.0	0.0
0.0	300.0	100.0	100.0	0	0.0	0.0	0.04	0.0	98.30593	0.0	1	3.0	3.0	0.0	0.0	0.0
0.0	300.0	100.0	100.0	0	0.0	0.0	0.039	0.0	98.30593	0.0	1	3.0	3.0	0.0	0.0	0.0
0.0	300.0	100.0	100.0	0	0.0	0.0	0.039	0.0	98.36322	0.0	1	3.0	3.0	0.0	0.0	0.0
0.0	300.0	100.0	100.0	0	0.0	0.0	0.038	0.0	98.58133	0.0	1	3.0	3.0	0.0	0.0	0.0
0.0	300.0	100.0	100.0	0	0.0	0.0	0.038	0.0	99.11505	0.0	1	3.0	3.0	0.0	0.0	0.0
0.0	300.0	100.0	100.0	0	0.0	0.0	0.037	0.0	99.06713	0.0	1	3.0	3.0	0.0	0.0	0.0
0.0	300.0	100.0	100.0	0	0.0	0.0	0.037	0.0	99.06713	0.0	1	3.0	3.0	0.0	0.0	0.0
0.0	300.0	100.0	100.0	0	0.0	0.0	0.036	0.0	98.24139	0.0	1	3.0	3.0	0.0	0.0	0.0
0.0	300.0	100.0	100.0	0	0.0	0.0	0.036	0.0	98.72235	0.0	1	3.0	3.0	0.0	0.0	0.0
0.0	300.0	100.0	100.0	0	0.0	0.0	0.035	0.0	98.72235	0.0	1	3.0	3.0	0.0	0.0	0.0
0.0	300.0	100.0	100.0	0	0.0	0.0	0.035	0.0	97.67503	0.0	1	3.0	3.0	0.0	0.0	0.0
0.0	300.0	100.0	100.0	0	0.0	0.0	0.034	0.0	97.33026	0.0	1	3.0	3.0	0.0	0.0	0.0
0.0	300.0	100.0	100.0	0	0.0	0.0	0.033	0.0	97.33026	0.0	1	3.0	3.0	0.0	0.0	0.0
0.0	300.0	100.0	100.0	0	0.0	0.0	0.032	0.0	97.5646	0.0	1	3.0	3.0	0.0	0.0	0.0
0.0	300.0	100.0	100.0	0	0.0	0.0	0.031	0.0	97.5646	0.0	1	3.0	3.0	0.0	0.0	0.0
0.0	300.0	100.0	100.0	0	0.0	0.0	0.03	0.0	97.63937	0.0	1	3.0	3.0	0.0	0.0	0.0
0.0	300.0	100.0	100.0	0	0.0	0.0	0.029	0.0	98.58105	0.0	1	3.0	3.0	0.0	0.0	0.0
0.0	300.0	100.0	100.0	0	0.0	0.0	0.028	0.0	98.58105	0.0	1	3.0	3.0	0.0	0.0	0.0
0.0	300.0	100.0	100.0	0	0.0	0.0	0.027	0.0	98.63809	0.0	1	3.0	3.0	0.0	0.0	0.0
0.0	300.0	100.0	100.0	0	0.0	0.0	0.025	0.0	98.93091	0.0	1	3.0	3.0	0.0	0.0	0.0
0.0	300.0	100.0	100.0	0	0.0	0.0	0.024	0.0	98.93091	0.0	1	3.0	3.0	0.0	0.0	0.0
0.0	300.0	100.0	100.0	0	0.0	0.0	0.022	0.0	98.398346	0.0	1	3.0	3.0	0.0	0.0	0.0
0.0	300.0	100.0	100.0	0	0.0	0.0	0.02	0.0	98.398346	0.0	1	3.0	3.0	0.0	0.0	0.0
0.0	300.0	100.0	100.0	0	0.0	0.0	0.018	0.0	97.70636	0.0	1	3.0	3.0	0.0	0.0	0.0
0.0	300.0	100.0	100.0	0	0.0	0.0	0.016	0.0	96.83624	0.0	1	3.0	3.0	0.0	0.0	0.0
0.0	300.0	100.0	100.0	0	0.0	0.0	0.014	0.0	96.83624	0.0	1	3.0	3.0	0.0	0.0	0.0
0.0	300.0	100.0	100.0	0	0.0	0.0	0.011	0.0	97.07216	0.0	1	3.0	3.0	0.0	0.0	0.0
0.0	300.0	100.0	100.0	0	0.0	0.0	0.009	0.0	97.942154	0.0	1	3.0	3.0	0.0	0.0	0.0
[truncated: 11,560 more rows]
