# Supplementary material for: Just noticeable differences for elbow joint torque feedback
Source: Sci Rep. 2021 Dec 7;11:23553. doi: 10.1038/s41598-021-02630-3 (PMC8651665; doi:10.1038/s41598-021-02630-3)
Supplement: Supplementary file 2 — Supplementary Information. [file 41598_2021_2630_MOESM2_ESM.zip › SupplementaryData_ScientificReports_KimAsbeck2021/S9_S1O.csv]

data 1	data 2	data 3	data 4	data 5	data 6	data 7	data 8	data 9	data 10	data 11	data 12	data 13	data 14	data 15	data 16	data 17
0.0	0.0	100.0	100.0	1	0.0	0.0	0.15	1.0	98.85934	0.0	1	0.0	0.0	0.0	0.0	0.0
0.0	0.0	100.0	100.0	1	0.0	0.0	0.15	1.0	98.910645	0.0	1	0.0	0.0	0.0	0.0	0.0
0.0	0.0	100.0	100.0	1	0.0	0.0	0.151	1.0	98.910645	0.0	1	0.0	0.0	0.0	0.0	0.0
0.0	0.0	100.0	100.0	1	0.0	0.0	0.152	1.0	98.001335	0.0	1	0.0	0.0	0.0	0.0	0.0
0.0	0.0	100.0	100.0	1	0.0	0.0	0.153	1.0	97.57151	0.0	1	0.0	0.0	8.0	0.0	0.0
0.0	0.0	100.0	100.0	1	0.0	0.0	0.154	1.0	97.57151	0.0	1	0.0	0.0	8.0	0.0	0.0
0.0	0.0	100.0	100.0	1	0.0	0.0	0.155	0.0	97.15449	0.0	1	0.0	0.0	14.0	0.0	0.0
0.0	0.0	100.0	100.0	1	0.0	0.0	0.155	0.0	97.15449	0.0	1	0.0	0.0	0.0	0.0	0.0
0.0	0.0	100.0	100.0	1	0.0	0.0	0.156	0.0	97.77996	0.0	1	0.0	0.0	0.0	0.0	0.0
0.0	0.0	100.0	100.0	1	0.0	0.0	0.157	0.0	97.48497	0.0	1	0.0	0.0	0.0	0.0	0.0
0.0	0.0	100.0	100.0	1	0.0	0.0	0.157	0.0	97.48497	0.0	1	0.0	0.0	0.0	0.0	0.0
0.0	0.0	100.0	100.0	1	0.0	0.0	0.158	0.0	98.251755	0.0	1	0.0	0.0	0.0	0.0	0.0
0.0	0.0	100.0	100.0	1	0.0	0.0	0.159	0.0	97.976974	0.0	1	0.0	0.0	0.0	0.0	0.0
0.0	0.0	100.0	100.0	1	0.0	0.0	0.16	0.0	97.976974	0.0	1	0.0	0.0	0.0	0.0	0.0
0.0	0.0	100.0	100.0	1	0.0	0.0	0.161	0.0	97.30373	0.0	1	0.0	0.0	0.0	0.0	0.0
0.0	0.0	100.0	100.0	1	0.0	0.0	0.162	0.0	97.30373	0.0	1	0.0	0.0	0.0	0.0	0.0
0.0	0.0	100.0	100.0	1	0.0	0.0	0.163	0.0	98.17727	0.0	1	0.0	0.0	0.0	0.0	0.0
0.0	0.0	100.0	100.0	1	0.0	0.0	0.164	0.0	98.38869	0.0	1	0.0	0.0	0.0	0.0	0.0
0.0	0.0	100.0	100.0	1	0.0	0.0	0.165	0.0	98.38869	0.0	1	0.0	0.0	0.0	0.0	0.0
0.0	0.0	100.0	100.0	1	0.0	0.0	0.166	0.0	98.22872	0.0	1	0.0	0.0	0.0	0.0	0.0
0.0	0.0	100.0	100.0	1	0.0	0.0	0.167	0.0	99.04243	0.0	1	0.0	0.0	0.0	0.0	0.0
0.0	0.0	100.0	100.0	1	0.0	0.0	0.168	0.0	99.04243	0.0	1	0.0	0.0	0.0	0.0	0.0
0.0	0.0	100.0	100.0	1	0.0	0.0	0.168	0.0	99.20723	0.0	1	0.0	0.0	0.0	0.0	0.0
0.0	0.0	100.0	100.0	1	0.0	0.0	0.169	0.0	99.20723	0.0	1	0.0	0.0	0.0	0.0	0.0
0.0	0.0	100.0	100.0	1	0.0	0.0	0.17	0.0	98.61803	0.0	1	0.0	0.0	0.0	0.0	0.0
0.0	0.0	100.0	100.0	1	0.0	0.0	0.171	0.0	98.32862	0.0	1	0.0	0.0	0.0	0.0	0.0
0.0	0.0	100.0	100.0	1	0.0	0.0	0.172	0.0	98.32862	0.0	1	0.0	0.0	0.0	0.0	0.0
0.0	0.0	100.0	100.0	1	0.0	0.0	0.173	0.0	98.24688	0.0	1	0.0	0.0	0.0	0.0	0.0
0.0	0.0	100.0	100.0	1	0.0	0.0	0.174	0.0	98.56741	0.0	1	0.0	0.0	0.0	0.0	0.0
0.0	0.0	100.0	100.0	1	0.0	0.0	0.175	0.0	98.56741	0.0	1	0.0	0.0	0.0	0.0	0.0
0.0	0.0	100.0	100.0	1	0.0	0.0	0.176	0.0	98.737274	0.0	1	0.0	0.0	0.0	0.0	0.0
0.0	0.0	100.0	100.0	1	0.0	0.0	0.176	0.0	98.737274	0.0	1	0.0	0.0	0.0	0.0	0.0
0.0	0.0	100.0	100.0	1	0.0	0.0	0.177	0.0	98.3548	0.0	1	0.0	0.0	0.0	0.0	0.0
0.0	0.0	100.0	100.0	1	0.0	0.0	0.178	0.0	98.43037	0.0	1	0.0	0.0	0.0	0.0	0.0
0.0	0.0	100.0	100.0	1	0.0	0.0	0.179	0.0	98.43037	0.0	1	0.0	0.0	0.0	0.0	0.0
0.0	0.0	100.0	100.0	1	0.0	0.0	0.18	0.0	98.20642	0.0	1	0.0	0.0	0.0	0.0	0.0
0.0	0.0	100.0	100.0	1	0.0	0.0	0.18	0.0	98.11548	0.0	1	0.0	0.0	0.0	0.0	0.0
0.0	0.0	100.0	100.0	1	0.0	0.0	0.181	0.0	98.11548	0.0	1	0.0	0.0	0.0	0.0	0.0
0.0	0.0	100.0	100.0	1	0.0	0.0	0.182	0.0	98.170364	0.0	1	0.0	0.0	0.0	0.0	0.0
0.0	0.0	100.0	100.0	1	0.0	0.0	0.183	0.0	98.25486	0.0	1	0.0	0.0	0.0	0.0	0.0
0.0	0.0	100.0	100.0	1	0.0	0.0	0.184	0.0	97.94546	0.0	1	0.0	0.0	0.0	0.0	0.0
0.0	0.0	100.0	100.0	1	0.0	0.0	0.185	0.0	99.111565	0.0	1	0.0	0.0	0.0	0.0	0.0
0.0	0.0	100.0	100.0	1	0.0	0.0	0.186	0.0	99.111565	0.0	1	0.0	0.0	0.0	0.0	0.0
0.0	0.0	100.0	100.0	1	0.0	0.0	0.186	0.0	99.20801	0.0	1	0.0	0.0	0.0	0.0	0.0
0.0	0.0	100.0	100.0	1	0.0	0.0	0.187	0.0	98.92029	0.0	1	0.0	0.0	0.0	0.0	0.0
0.0	0.0	100.0	100.0	1	0.0	0.0	0.188	0.0	98.92029	0.0	1	0.0	0.0	0.0	0.0	0.0
0.0	0.0	100.0	100.0	1	0.0	0.0	0.189	0.0	98.552315	0.0	1	0.0	0.0	0.0	0.0	0.0
0.0	0.0	100.0	100.0	1	0.0	0.0	0.19	0.0	98.552315	0.0	1	0.0	0.0	0.0	0.0	0.0
0.0	0.0	100.0	100.0	1	0.0	0.0	0.19	0.0	99.459816	0.0	1	0.0	0.0	0.0	0.0	0.0
0.0	0.0	100.0	100.0	1	0.0	0.0	0.191	0.0	99.634544	0.0	1	0.0	0.0	0.0	0.0	0.0
0.0	0.0	100.0	100.0	1	0.0	0.0	0.191	0.0	99.634544	0.0	1	0.0	0.0	0.0	0.0	0.0
0.0	0.0	100.0	100.0	1	0.0	0.0	0.191	0.0	98.64737	0.0	1	0.0	0.0	0.0	0.0	0.0
0.0	0.0	100.0	100.0	1	0.0	0.0	0.191	0.0	98.02202	0.0	1	0.0	0.0	0.0	0.0	0.0
0.0	0.0	100.0	100.0	1	0.0	0.0	0.191	0.0	98.02202	0.0	1	0.0	0.0	0.0	0.0	0.0
0.0	0.0	100.0	100.0	1	0.0	0.0	0.191	0.0	97.88457	0.0	1	0.0	0.0	0.0	0.0	0.0
0.0	0.0	100.0	100.0	1	0.0	0.0	0.191	0.0	97.88457	0.0	1	0.0	0.0	0.0	0.0	0.0
0.0	0.0	100.0	100.0	1	0.0	0.0	0.19	0.0	98.822586	0.0	1	0.0	0.0	0.0	0.0	0.0
0.0	0.0	100.0	100.0	1	0.0	0.0	0.189	0.0	98.26515	0.0	1	0.0	0.0	0.0	0.0	0.0
0.0	0.0	100.0	100.0	1	0.0	0.0	0.188	0.0	98.26515	0.0	1	0.0	0.0	0.0	0.0	0.0
0.0	0.0	100.0	100.0	1	0.0	0.0	0.187	0.0	98.92959	0.0	1	0.0	0.0	0.0	0.0	0.0
0.0	0.0	100.0	100.0	1	0.0	0.0	0.186	0.0	99.132744	0.0	1	0.0	0.0	0.0	0.0	0.0
0.0	0.0	100.0	100.0	1	0.0	0.0	0.184	0.0	98.53029	0.0	1	0.0	0.0	0.0	0.0	0.0
0.0	0.0	100.0	100.0	1	0.0	0.0	0.183	0.0	98.2063	0.0	1	0.0	0.0	0.0	0.0	0.0
0.0	0.0	100.0	100.0	1	0.0	0.0	0.181	0.0	98.2063	0.0	1	0.0	0.0	0.0	0.0	0.0
0.0	0.0	100.0	100.0	1	0.0	0.0	0.179	0.0	98.02372	0.0	1	0.0	0.0	0.0	0.0	0.0
0.0	0.0	100.0	100.0	1	0.0	0.0	0.177	0.0	98.24991	0.0	1	0.0	0.0	0.0	0.0	0.0
0.0	0.0	100.0	100.0	1	0.0	0.0	0.175	0.0	98.24991	0.0	1	0.0	0.0	0.0	0.0	0.0
0.0	0.0	100.0	100.0	1	0.0	0.0	0.173	0.0	97.89691	0.0	1	0.0	0.0	0.0	0.0	0.0
0.0	0.0	100.0	100.0	1	0.0	0.0	0.171	0.0	98.15055	0.0	1	0.0	0.0	0.0	0.0	0.0
0.0	0.0	100.0	100.0	1	0.0	0.0	0.168	0.0	98.15055	0.0	1	0.0	0.0	0.0	0.0	0.0
0.0	0.0	100.0	100.0	1	0.0	0.0	0.166	0.0	98.43448	0.0	1	0.0	0.0	0.0	0.0	0.0
0.0	0.0	100.0	100.0	1	0.0	0.0	0.164	0.0	98.43448	0.0	1	0.0	0.0	0.0	0.0	0.0
0.0	0.0	100.0	100.0	1	0.0	0.0	0.162	0.0	98.58213	0.0	1	0.0	0.0	0.0	0.0	0.0
0.0	0.0	100.0	100.0	1	0.0	0.0	0.159	0.0	99.816734	0.0	1	0.0	0.0	0.0	0.0	0.0
0.0	0.0	100.0	100.0	1	0.0	0.0	0.157	0.0	99.816734	0.0	1	0.0	0.0	0.0	0.0	0.0
0.0	0.0	100.0	100.0	1	0.0	0.0	0.154	0.0	99.1337	0.0	1	0.0	0.0	0.0	0.0	0.0
0.0	0.0	100.0	100.0	1	0.0	0.0	0.152	0.0	99.1337	0.0	1	0.0	0.0	0.0	0.0	0.0
0.0	0.0	100.0	100.0	1	0.0	0.0	0.149	0.0	99.634796	0.0	1	0.0	0.0	0.0	0.0	0.0
0.0	0.0	100.0	100.0	1	0.0	0.0	0.147	0.0	99.70669	0.0	1	0.0	0.0	0.0	0.0	0.0
0.0	0.0	100.0	100.0	1	0.0	0.0	0.144	0.0	99.70669	0.0	1	0.0	0.0	0.0	0.0	0.0
0.0	0.0	100.0	100.0	1	0.0	0.0	0.142	0.0	100.03597	0.0	1	0.0	0.0	0.0	0.0	0.0
0.0	0.0	100.0	100.0	1	0.0	0.0	0.14	0.0	99.3131	0.0	1	0.0	0.0	0.0	0.0	0.0
0.0	0.0	100.0	100.0	1	0.0	0.0	0.137	0.0	99.3131	0.0	1	0.0	0.0	0.0	0.0	0.0
0.0	0.0	100.0	100.0	1	0.0	0.0	0.135	0.0	97.93837	0.0	1	0.0	0.0	0.0	0.0	0.0
0.0	0.0	100.0	100.0	1	0.0	0.0	0.132	0.0	97.93837	0.0	1	0.0	0.0	0.0	0.0	0.0
0.0	0.0	100.0	100.0	1	0.0	0.0	0.13	0.0	98.591705	0.0	1	0.0	0.0	0.0	0.0	0.0
0.0	0.0	100.0	100.0	1	0.0	0.0	0.128	0.0	98.65701	0.0	1	0.0	0.0	0.0	0.0	0.0
0.0	0.0	100.0	100.0	1	0.0	0.0	0.125	0.0	98.65701	0.0	1	0.0	0.0	0.0	0.0	0.0
0.0	0.0	100.0	100.0	1	0.0	0.0	0.123	0.0	98.700035	0.0	1	0.0	0.0	0.0	0.0	0.0
0.0	0.0	100.0	100.0	1	0.0	0.0	0.121	0.0	98.57478	0.0	1	0.0	0.0	0.0	0.0	0.0
0.0	0.0	100.0	100.0	1	0.0	0.0	0.118	0.0	98.57478	0.0	1	0.0	0.0	0.0	0.0	0.0
0.0	0.0	100.0	100.0	1	0.0	0.0	0.116	0.0	98.12574	0.0	1	0.0	0.0	0.0	0.0	0.0
0.0	0.0	100.0	100.0	1	0.0	0.0	0.114	0.0	98.81908	0.0	1	0.0	0.0	0.0	0.0	0.0
0.0	0.0	100.0	100.0	1	0.0	0.0	0.112	0.0	98.15486	0.0	1	0.0	0.0	0.0	0.0	0.0
0.0	0.0	100.0	100.0	1	0.0	0.0	0.11	0.0	97.910545	0.0	1	0.0	0.0	0.0	0.0	0.0
0.0	0.0	100.0	100.0	1	0.0	0.0	0.108	0.0	97.19521	0.0	1	0.0	0.0	0.0	0.0	0.0
0.0	0.0	100.0	100.0	1	0.0	0.0	0.106	0.0	98.01123	0.0	1	0.0	0.0	0.0	0.0	0.0
0.0	0.0	100.0	100.0	1	0.0	0.0	0.104	0.0	96.98684	0.0	1	0.0	0.0	0.0	0.0	0.0
0.0	0.0	100.0	100.0	1	0.0	0.0	0.102	0.0	96.24498	0.0	1	0.0	0.0	0.0	0.0	0.0
0.0	0.0	100.0	100.0	1	0.0	0.0	0.1	0.0	96.78543	0.0	1	0.0	0.0	0.0	0.0	0.0
0.0	0.0	100.0	100.0	1	0.0	0.0	0.099	0.0	96.78543	0.0	1	0.0	0.0	0.0	0.0	0.0
0.0	0.0	100.0	100.0	1	0.0	0.0	0.097	0.0	97.23685	0.0	1	0.0	0.0	0.0	0.0	0.0
0.0	0.0	100.0	100.0	1	0.0	0.0	0.095	0.0	97.49147	0.0	1	0.0	0.0	0.0	0.0	0.0
0.0	0.0	100.0	100.0	1	0.0	0.0	0.094	0.0	97.49147	0.0	1	0.0	0.0	0.0	0.0	0.0
0.0	0.0	100.0	100.0	1	0.0	0.0	0.092	0.0	97.6393	0.0	1	0.0	0.0	0.0	0.0	0.0
0.0	0.0	100.0	100.0	1	0.0	0.0	0.09	0.0	96.94807	0.0	1	0.0	0.0	0.0	0.0	0.0
0.0	0.0	100.0	100.0	1	0.0	0.0	0.089	0.0	96.94807	0.0	1	0.0	0.0	0.0	0.0	0.0
0.0	0.0	100.0	100.0	1	0.0	0.0	0.088	0.0	96.60393	0.0	1	0.0	0.0	0.0	0.0	0.0
0.0	0.0	100.0	100.0	1	0.0	0.0	0.086	0.0	96.60393	0.0	1	0.0	0.0	0.0	0.0	0.0
0.0	0.0	100.0	100.0	1	0.0	0.0	0.085	0.0	96.25594	0.0	1	0.0	0.0	0.0	0.0	0.0
0.0	0.0	100.0	100.0	1	0.0	0.0	0.083	0.0	97.86611	0.0	1	0.0	0.0	0.0	0.0	0.0
0.0	0.0	100.0	100.0	1	0.0	0.0	0.082	0.0	97.86611	0.0	1	0.0	0.0	0.0	0.0	0.0
0.0	0.0	100.0	100.0	1	0.0	0.0	0.081	0.0	98.08286	0.0	1	0.0	0.0	0.0	0.0	0.0
0.0	0.0	100.0	100.0	1	0.0	0.0	0.08	0.0	97.735214	0.0	1	0.0	0.0	0.0	0.0	0.0
0.0	0.0	100.0	100.0	1	0.0	0.0	0.079	0.0	97.735214	0.0	1	0.0	0.0	0.0	0.0	0.0
0.0	0.0	100.0	100.0	1	0.0	0.0	0.078	0.0	98.35547	0.0	1	0.0	0.0	0.0	0.0	0.0
0.0	0.0	100.0	100.0	1	0.0	0.0	0.077	0.0	98.35547	0.0	1	0.0	0.0	0.0	0.0	0.0
0.0	0.0	100.0	100.0	1	0.0	0.0	0.076	0.0	98.0483	0.0	1	0.0	0.0	0.0	0.0	0.0
0.0	0.0	100.0	100.0	1	0.0	0.0	0.074	0.0	98.622635	0.0	1	0.0	0.0	0.0	0.0	0.0
0.0	0.0	100.0	100.0	1	0.0	0.0	0.073	0.0	98.622635	0.0	1	0.0	0.0	0.0	0.0	0.0
0.0	0.0	100.0	100.0	1	0.0	0.0	0.072	0.0	98.56229	0.0	1	0.0	0.0	0.0	0.0	0.0
0.0	0.0	100.0	100.0	1	0.0	0.0	0.071	0.0	99.39653	0.0	1	0.0	0.0	0.0	0.0	0.0
0.0	0.0	100.0	100.0	1	0.0	0.0	0.07	0.0	99.39653	0.0	1	0.0	0.0	0.0	0.0	0.0
0.0	0.0	100.0	100.0	1	0.0	0.0	0.069	0.0	99.03157	0.0	1	0.0	0.0	0.0	0.0	0.0
0.0	0.0	100.0	100.0	1	0.0	0.0	0.067	0.0	99.03157	0.0	1	0.0	0.0	0.0	0.0	0.0
0.0	0.0	100.0	100.0	1	0.0	0.0	0.066	0.0	99.27182	0.0	1	0.0	0.0	0.0	0.0	0.0
0.0	0.0	100.0	100.0	1	0.0	0.0	0.065	0.0	99.334305	0.0	1	0.0	0.0	0.0	0.0	0.0
0.0	0.0	100.0	100.0	1	0.0	0.0	0.064	0.0	99.334305	0.0	1	0.0	0.0	0.0	0.0	0.0
0.0	0.0	100.0	100.0	1	0.0	0.0	0.063	0.0	99.343185	0.0	1	0.0	0.0	0.0	0.0	0.0
0.0	0.0	100.0	100.0	1	0.0	0.0	0.061	0.0	98.97381	0.0	1	0.0	0.0	0.0	0.0	0.0
0.0	0.0	100.0	100.0	1	0.0	0.0	0.06	0.0	98.97381	0.0	1	0.0	0.0	0.0	0.0	0.0
0.0	0.0	100.0	100.0	1	0.0	0.0	0.059	0.0	98.792465	0.0	1	0.0	0.0	0.0	0.0	0.0
0.0	0.0	100.0	100.0	1	0.0	0.0	0.058	0.0	98.27644	0.0	1	0.0	0.0	0.0	0.0	0.0
0.0	0.0	100.0	100.0	1	0.0	0.0	0.056	0.0	98.236305	0.0	1	0.0	0.0	0.0	0.0	0.0
0.0	0.0	100.0	100.0	1	0.0	0.0	0.055	0.0	98.1669	0.0	1	0.0	0.0	0.0	0.0	0.0
0.0	0.0	100.0	100.0	1	0.0	0.0	0.053	0.0	98.1669	0.0	1	0.0	0.0	0.0	0.0	0.0
0.0	0.0	100.0	100.0	1	0.0	0.0	0.052	0.0	97.93314	0.0	1	0.0	0.0	0.0	0.0	0.0
0.0	0.0	100.0	100.0	1	0.0	0.0	0.051	0.0	98.16069	0.0	1	0.0	0.0	0.0	0.0	0.0
0.0	0.0	100.0	100.0	1	0.0	0.0	0.05	0.0	98.16069	0.0	1	0.0	0.0	0.0	0.0	0.0
0.0	0.0	100.0	100.0	1	0.0	0.0	0.048	0.0	98.1209	0.0	1	0.0	0.0	0.0	0.0	0.0
0.0	0.0	100.0	100.0	1	0.0	0.0	0.047	0.0	98.1209	0.0	1	0.0	0.0	0.0	0.0	0.0
0.0	0.0	100.0	100.0	1	0.0	0.0	0.046	0.0	98.07597	0.0	1	0.0	0.0	0.0	0.0	0.0
0.0	0.0	100.0	100.0	1	0.0	0.0	0.045	0.0	97.74216	0.0	1	0.0	0.0	0.0	0.0	0.0
0.0	0.0	100.0	100.0	1	0.0	0.0	0.044	0.0	97.74216	0.0	1	0.0	0.0	0.0	0.0	0.0
0.0	0.0	100.0	100.0	1	0.0	0.0	0.042	0.0	97.33787	0.0	1	0.0	0.0	0.0	0.0	0.0
0.0	0.0	100.0	100.0	1	0.0	0.0	0.041	0.0	97.609474	0.0	1	0.0	0.0	0.0	0.0	0.0
0.0	0.0	100.0	100.0	1	0.0	0.0	0.04	0.0	97.36893	0.0	1	0.0	0.0	0.0	0.0	0.0
0.0	0.0	100.0	100.0	1	0.0	0.0	0.039	0.0	97.17942	0.0	1	0.0	0.0	0.0	0.0	0.0
0.0	0.0	100.0	100.0	1	0.0	0.0	0.038	0.0	97.17942	0.0	1	0.0	0.0	0.0	0.0	0.0
0.0	0.0	100.0	100.0	1	0.0	0.0	0.037	0.0	97.51544	0.0	1	0.0	0.0	0.0	0.0	0.0
0.0	0.0	100.0	100.0	1	0.0	0.0	0.036	0.0	98.01132	0.0	1	0.0	0.0	0.0	0.0	0.0
0.0	0.0	100.0	100.0	1	0.0	0.0	0.035	0.0	98.01132	0.0	1	0.0	0.0	0.0	0.0	0.0
0.0	0.0	100.0	100.0	1	0.0	0.0	0.034	0.0	97.50721	0.0	1	0.0	0.0	0.0	0.0	0.0
0.0	0.0	100.0	100.0	1	0.0	0.0	0.033	0.0	98.11599	0.0	1	0.0	0.0	0.0	0.0	0.0
0.0	0.0	100.0	100.0	1	0.0	0.0	0.032	0.0	98.11599	0.0	1	0.0	0.0	0.0	0.0	0.0
0.0	0.0	100.0	100.0	1	0.0	0.0	0.031	0.0	97.98878	0.0	1	0.0	0.0	0.0	0.0	0.0
0.0	0.0	100.0	100.0	1	0.0	0.0	0.03	0.0	97.98878	0.0	1	0.0	0.0	0.0	0.0	0.0
0.0	0.0	100.0	100.0	1	0.0	0.0	0.029	0.0	98.34685	0.0	1	0.0	0.0	0.0	0.0	0.0
0.0	0.0	100.0	100.0	1	0.0	0.0	0.029	0.0	97.981674	0.0	1	0.0	0.0	0.0	0.0	0.0
0.0	0.0	100.0	100.0	1	0.0	0.0	0.028	0.0	97.981674	0.0	1	0.0	0.0	0.0	0.0	0.0
0.0	0.0	100.0	100.0	1	0.0	0.0	0.027	0.0	98.50801	0.0	1	0.0	0.0	0.0	0.0	0.0
0.0	0.0	100.0	100.0	1	0.0	0.0	0.026	0.0	98.40379	0.0	1	0.0	0.0	0.0	0.0	0.0
0.0	0.0	100.0	100.0	1	0.0	0.0	0.025	0.0	98.40379	0.0	1	0.0	0.0	0.0	0.0	0.0
0.0	0.0	100.0	100.0	1	0.0	0.0	0.024	0.0	98.79236	0.0	1	0.0	0.0	0.0	0.0	0.0
0.0	0.0	100.0	100.0	1	0.0	0.0	0.024	0.0	98.79236	0.0	1	0.0	0.0	0.0	0.0	0.0
0.0	0.0	100.0	100.0	1	0.0	0.0	0.023	0.0	98.97757	0.0	1	0.0	0.0	0.0	0.0	0.0
0.0	0.0	100.0	100.0	1	0.0	0.0	0.022	0.0	99.21602	0.0	1	0.0	0.0	0.0	0.0	0.0
0.0	0.0	100.0	100.0	1	0.0	0.0	0.021	0.0	99.21602	0.0	1	0.0	0.0	0.0	0.0	0.0
0.0	0.0	100.0	100.0	1	0.0	0.0	0.02	0.0	99.10646	0.0	1	0.0	0.0	0.0	0.0	0.0
0.0	0.0	100.0	100.0	1	0.0	0.0	0.019	0.0	99.65741	0.0	1	0.0	0.0	0.0	0.0	0.0
0.0	0.0	100.0	100.0	1	0.0	0.0	0.018	0.0	99.65741	0.0	1	0.0	0.0	0.0	0.0	0.0
0.0	0.0	100.0	100.0	1	0.0	0.0	0.018	0.0	99.530594	0.0	1	0.0	0.0	0.0	0.0	0.0
0.0	0.0	100.0	100.0	1	0.0	0.0	0.017	0.0	99.530594	0.0	1	0.0	0.0	0.0	0.0	0.0
0.0	0.0	100.0	100.0	1	0.0	0.0	0.016	0.0	100.13549	0.0	1	0.0	0.0	0.0	0.0	0.0
0.0	0.0	100.0	100.0	1	0.0	0.0	0.015	0.0	99.54065	0.0	1	0.0	0.0	0.0	0.0	0.0
0.0	0.0	100.0	100.0	1	0.0	0.0	0.014	0.0	99.54065	0.0	1	0.0	0.0	0.0	0.0	0.0
0.0	0.0	100.0	100.0	1	0.0	0.0	0.013	0.0	98.93553	0.0	1	0.0	0.0	0.0	0.0	0.0
0.0	0.0	100.0	100.0	1	0.0	0.0	0.012	0.0	99.50839	0.0	1	0.0	0.0	0.0	0.0	0.0
0.0	0.0	100.0	100.0	1	0.0	0.0	0.011	0.0	99.50839	0.0	1	0.0	0.0	0.0	0.0	0.0
0.0	0.0	100.0	100.0	1	0.0	0.0	0.011	0.0	98.71174	0.0	1	0.0	0.0	0.0	0.0	0.0
0.0	0.0	100.0	100.0	1	0.0	0.0	0.01	0.0	98.71174	0.0	1	0.0	0.0	0.0	0.0	0.0
0.0	0.0	100.0	100.0	1	0.0	0.0	0.009	0.0	98.53107	0.0	1	0.0	0.0	0.0	0.0	0.0
0.0	0.0	100.0	100.0	1	0.0	0.0	0.008	0.0	99.20559	0.0	1	0.0	0.0	0.0	0.0	0.0
0.0	0.0	100.0	100.0	1	0.0	0.0	0.007	0.0	99.20559	0.0	1	0.0	0.0	0.0	0.0	0.0
0.0	0.0	100.0	100.0	1	0.0	0.0	0.006	0.0	99.23024	0.0	1	0.0	0.0	0.0	0.0	0.0
0.0	0.0	100.0	100.0	1	0.0	0.0	0.006	0.0	99.3219	0.0	1	0.0	0.0	0.0	0.0	0.0
0.0	0.0	100.0	100.0	1	0.0	0.0	0.005	0.0	99.3219	0.0	1	0.0	0.0	0.0	0.0	0.0
0.0	0.0	100.0	100.0	1	0.0	0.0	0.004	0.0	99.10846	0.0	1	0.0	0.0	0.0	0.0	0.0
0.0	0.0	100.0	100.0	1	0.0	0.0	0.003	0.0	99.10846	0.0	1	0.0	0.0	0.0	0.0	0.0
0.0	0.0	100.0	100.0	1	0.0	0.0	0.002	0.0	99.028496	0.0	1	0.0	0.0	0.0	0.0	0.0
0.0	0.0	100.0	100.0	1	0.0	0.0	0.001	0.0	99.931465	0.0	1	0.0	0.0	0.0	0.0	0.0
0.0	0.0	100.0	100.0	1	0.0	0.0	0.0	0.0	99.931465	0.0	1	0.0	0.0	0.0	0.0	0.0
0.0	0.0	100.0	100.0	1	0.0	0.0	0.0	0.0	98.999565	0.0	1	0.0	0.0	0.0	0.0	0.0
0.0	0.0	100.0	100.0	1	0.0	0.0	-0.001	0.0	99.11163	0.0	1	0.0	0.0	0.0	0.0	0.0
0.0	0.0	100.0	100.0	1	0.0	0.0	-0.002	0.0	99.11163	0.0	1	0.0	0.0	0.0	0.0	0.0
0.0	0.0	100.0	100.0	1	0.0	0.0	-0.003	0.0	98.62744	0.0	1	0.0	0.0	0.0	0.0	0.0
0.0	0.0	100.0	100.0	1	0.0	0.0	-0.004	0.0	97.9653	0.0	1	0.0	0.0	0.0	0.0	0.0
0.0	0.0	100.0	100.0	1	0.0	0.0	-0.005	0.0	98.158775	0.0	1	0.0	0.0	0.0	0.0	0.0
0.0	0.0	100.0	100.0	1	0.0	0.0	-0.006	0.0	97.6035	0.0	1	0.0	0.0	0.0	0.0	0.0
0.0	0.0	100.0	100.0	1	0.0	0.0	-0.007	0.0	97.6035	0.0	1	0.0	0.0	0.0	0.0	0.0
0.0	0.0	100.0	100.0	1	0.0	0.0	-0.008	0.0	98.39458	0.0	1	0.0	0.0	0.0	0.0	0.0
0.0	0.0	100.0	100.0	1	0.0	0.0	-0.009	0.0	97.51473	0.0	1	0.0	0.0	0.0	0.0	0.0
0.0	0.0	100.0	100.0	1	0.0	0.0	-0.01	0.0	97.51473	0.0	1	0.0	0.0	0.0	0.0	0.0
0.0	0.0	100.0	100.0	1	0.0	0.0	-0.011	0.0	97.71645	0.0	1	0.0	0.0	0.0	0.0	0.0
0.0	0.0	100.0	100.0	1	0.0	0.0	-0.012	0.0	97.71645	0.0	1	0.0	0.0	0.0	0.0	0.0
0.0	0.0	100.0	100.0	1	0.0	0.0	-0.013	0.0	97.68231	0.0	1	0.0	0.0	0.0	0.0	0.0
0.0	0.0	100.0	100.0	1	0.0	0.0	-0.014	0.0	97.425514	0.0	1	0.0	0.0	0.0	0.0	0.0
0.0	0.0	100.0	100.0	1	0.0	0.0	-0.015	0.0	97.425514	0.0	1	0.0	0.0	0.0	0.0	0.0
0.0	0.0	100.0	100.0	1	0.0	0.0	-0.016	0.0	97.00725	0.0	1	0.0	0.0	0.0	0.0	0.0
0.0	0.0	100.0	100.0	1	0.0	0.0	-0.017	0.0	97.47981	0.0	1	0.0	0.0	0.0	0.0	0.0
0.0	0.0	100.0	100.0	1	0.0	0.0	-0.018	0.0	98.01557	0.0	1	0.0	0.0	0.0	0.0	0.0
0.0	0.0	100.0	100.0	1	0.0	0.0	-0.019	0.0	96.79096	0.0	1	0.0	0.0	0.0	0.0	0.0
0.0	0.0	100.0	100.0	1	0.0	0.0	-0.021	0.0	96.79096	0.0	1	0.0	0.0	0.0	0.0	0.0
0.0	0.0	100.0	100.0	1	0.0	0.0	-0.022	0.0	98.99862	0.0	1	0.0	0.0	0.0	0.0	0.0
0.0	0.0	100.0	100.0	1	0.0	0.0	-0.024	0.0	99.11186	0.0	1	0.0	0.0	0.0	0.0	0.0
0.0	0.0	100.0	100.0	1	0.0	0.0	-0.025	0.0	99.11186	0.0	1	0.0	0.0	0.0	0.0	0.0
0.0	0.0	100.0	100.0	1	0.0	0.0	-0.026	0.0	98.23072	0.0	1	0.0	0.0	0.0	0.0	0.0
0.0	0.0	100.0	100.0	1	0.0	0.0	-0.028	0.0	98.23782	0.0	1	0.0	0.0	0.0	0.0	0.0
0.0	0.0	100.0	100.0	1	0.0	0.0	-0.029	0.0	98.23782	0.0	1	0.0	0.0	0.0	0.0	0.0
0.0	0.0	100.0	100.0	1	0.0	0.0	-0.031	0.0	98.66398	0.0	1	0.0	0.0	0.0	0.0	0.0
0.0	0.0	100.0	100.0	1	0.0	0.0	-0.032	0.0	98.66398	0.0	1	0.0	0.0	0.0	0.0	0.0
0.0	0.0	100.0	100.0	1	0.0	0.0	-0.034	0.0	99.3437	0.0	1	0.0	0.0	0.0	0.0	0.0
0.0	0.0	100.0	100.0	1	0.0	0.0	-0.035	0.0	98.52316	0.0	1	0.0	0.0	0.0	0.0	0.0
0.0	0.0	100.0	100.0	1	0.0	0.0	-0.037	0.0	98.52316	0.0	1	0.0	0.0	0.0	0.0	0.0
0.0	0.0	100.0	100.0	1	0.0	0.0	-0.039	0.0	98.27131	0.0	1	0.0	0.0	0.0	0.0	0.0
0.0	0.0	100.0	100.0	1	0.0	0.0	-0.04	0.0	96.98408	0.0	1	0.0	0.0	0.0	0.0	0.0
0.0	0.0	100.0	100.0	1	0.0	0.0	-0.042	0.0	96.98408	0.0	1	0.0	0.0	0.0	0.0	0.0
0.0	0.0	100.0	100.0	1	0.0	0.0	-0.043	0.0	98.382774	0.0	1	0.0	0.0	0.0	0.0	0.0
0.0	0.0	100.0	100.0	1	0.0	0.0	-0.044	0.0	98.382774	0.0	1	0.0	0.0	0.0	0.0	0.0
0.0	0.0	100.0	100.0	1	0.0	0.0	-0.045	0.0	98.50314	0.0	1	0.0	0.0	0.0	0.0	0.0
0.0	0.0	100.0	100.0	1	0.0	0.0	-0.046	0.0	97.732414	0.0	1	0.0	0.0	0.0	0.0	0.0
0.0	0.0	100.0	100.0	1	0.0	0.0	-0.047	0.0	97.732414	0.0	1	0.0	0.0	0.0	0.0	0.0
0.0	0.0	100.0	100.0	1	0.0	0.0	-0.048	0.0	97.12823	0.0	1	0.0	0.0	0.0	0.0	0.0
0.0	0.0	100.0	100.0	1	0.0	0.0	-0.048	0.0	97.66155	0.0	1	0.0	0.0	0.0	0.0	0.0
0.0	0.0	100.0	100.0	1	0.0	0.0	-0.049	0.0	97.66155	0.0	1	0.0	0.0	0.0	0.0	0.0
0.0	0.0	100.0	100.0	1	0.0	0.0	-0.049	0.0	97.73869	0.0	1	0.0	0.0	0.0	0.0	0.0
0.0	0.0	100.0	100.0	1	0.0	0.0	-0.049	0.0	97.73869	0.0	1	0.0	0.0	0.0	0.0	0.0
0.0	0.0	100.0	100.0	1	0.0	0.0	-0.049	0.0	98.16885	0.0	1	0.0	0.0	0.0	0.0	0.0
0.0	0.0	100.0	100.0	1	0.0	0.0	-0.049	0.0	98.74324	0.0	1	0.0	0.0	0.0	0.0	0.0
0.0	0.0	100.0	100.0	1	0.0	0.0	-0.049	0.0	98.74324	0.0	1	0.0	0.0	0.0	0.0	0.0
0.0	0.0	100.0	100.0	1	0.0	0.0	-0.048	0.0	97.97006	0.0	1	0.0	0.0	1.0	0.0	0.0
0.0	0.0	100.0	100.0	1	0.0	0.0	-0.047	0.0	97.64215	0.0	1	0.0	0.0	2.0	0.0	0.0
0.0	0.0	100.0	100.0	1	0.0	0.0	-0.046	0.0	97.64215	0.0	1	0.0	0.0	3.0	0.0	0.0
-6944.445	500.0	100.0	100.0	1	0.0	0.0	-0.045	0.0	97.96322	0.0	1	0.0	0.0	3.0	0.0	0.0
-6944.445	500.0	100.0	100.0	1	0.0	0.0	-0.044	0.0	97.96322	0.0	1	0.0	0.0	3.0	0.0	0.0
-6944.445	500.0	100.0	100.0	1	0.0	0.0	-0.043	0.0	96.68021	0.0	1	0.0	0.0	3.0	0.0	0.0
-6944.445	500.0	100.0	100.0	1	0.0	0.0	-0.041	0.0	97.187	0.0	1	0.0	0.0	3.0	0.0	0.0
-6944.445	500.0	100.0	100.0	1	0.0	0.0	-0.039	0.0	97.187	-0.49	1	0.0	0.0	3.0	0.0	0.0
-6944.445	500.0	100.0	100.0	1	0.0	0.0	-0.038	0.0	96.437096	-0.49	1	0.0	0.0	3.0	0.0	0.0
-6944.445	500.0	100.0	100.0	1	0.0	0.0	-0.036	0.0	96.494225	-1.372	1	0.0	0.0	3.0	0.0	0.0
-6944.445	500.0	100.0	100.0	1	0.0	0.0	-0.034	0.0	96.494225	-2.133	1	0.0	0.0	3.0	0.0	0.0
-6944.445	500.0	100.0	100.0	1	0.0	0.0	-0.033	0.0	96.416374	-2.133	1	0.0	0.0	3.0	0.0	0.0
-6944.445	500.0	100.0	100.0	1	0.0	0.0	-0.031	0.0	96.416374	-2.474	1	0.0	0.0	3.0	0.0	0.0
-6944.445	500.0	100.0	100.0	1	0.0	0.0	-0.029	0.0	97.323715	-2.474	1	0.0	0.0	3.0	0.0	0.0
-6944.445	500.0	100.0	100.0	1	0.0	0.0	-0.027	0.0	96.95195	-3.084	1	0.0	0.0	3.0	0.0	0.0
-6944.445	500.0	100.0	100.0	1	0.0	0.0	-0.026	0.0	96.95195	-3.358	1	0.0	0.0	3.0	0.0	0.0
-6944.445	500.0	100.0	100.0	1	0.0	0.0	-0.024	0.0	97.31469	-3.358	1	0.0	0.0	3.0	0.0	0.0
-6944.445	500.0	100.0	100.0	1	0.0	0.0	-0.022	0.0	97.07976	-3.848	1	0.0	0.0	3.0	0.0	0.0
-6944.445	500.0	100.0	100.0	1	0.0	0.0	-0.02	0.0	97.07976	-4.068	1	0.0	0.0	3.0	0.0	0.0
-6944.445	500.0	100.0	100.0	1	0.0	0.0	-0.019	0.0	97.34004	-4.068	1	0.0	0.0	3.0	0.0	0.0
-6944.445	500.0	100.0	100.0	1	0.0	0.0	-0.017	0.0	97.34004	-4.461	1	0.0	0.0	3.0	0.0	0.0
-6944.445	500.0	100.0	100.0	1	0.0	0.0	-0.015	0.0	97.18325	-4.461	1	0.0	0.0	3.0	0.0	0.0
-6944.445	500.0	100.0	100.0	1	0.0	0.0	-0.014	0.0	97.970695	-4.801	1	0.0	0.0	3.0	0.0	0.0
-6944.445	500.0	100.0	100.0	1	0.0	0.0	-0.012	0.0	97.970695	-4.953	1	0.0	0.0	3.0	0.0	0.0
-6944.445	500.0	100.0	100.0	1	0.0	0.0	-0.01	0.0	98.050064	-4.953	1	0.0	0.0	3.0	0.0	0.0
-6944.445	500.0	100.0	100.0	1	0.0	0.0	-0.009	0.0	98.6577	-5.226	1	0.0	0.0	3.0	0.0	0.0
-6944.445	500.0	100.0	100.0	1	0.0	0.0	-0.008	0.0	98.6577	-5.348	1	0.0	0.0	3.0	0.0	0.0
-6944.445	500.0	100.0	100.0	1	0.0	0.0	-0.006	0.0	97.91047	-5.348	1	0.0	0.0	5.0	0.0	0.0
-6944.445	500.0	100.0	100.0	1	0.0	0.0	-0.005	0.0	97.91047	-5.567	1	0.0	0.0	5.0	0.0	0.0
-6944.445	500.0	100.0	100.0	1	0.0	0.0	-0.004	0.0	98.23988	-5.567	1	0.0	0.0	5.0	0.0	0.0
-6944.445	500.0	100.0	100.0	1	0.0	0.0	-0.003	0.0	98.122856	-5.757	1	0.0	0.0	5.0	0.0	0.0
-6944.445	500.0	100.0	100.0	1	0.0	0.0	-0.002	0.0	98.122856	-5.84	1	0.0	0.0	5.0	0.0	0.0
-6944.445	500.0	100.0	100.0	1	0.0	0.0	0.0	0.0	98.25397	-5.84	1	0.0	0.0	5.0	0.0	0.0
-6944.445	500.0	100.0	100.0	1	0.0	0.0	0.0	0.0	97.59555	-5.993	1	0.0	0.0	5.0	0.0	0.0
-6944.445	500.0	100.0	100.0	1	0.0	0.0	0.001	0.0	97.59555	-6.06	1	0.0	0.0	5.0	0.0	0.0
-6944.445	500.0	100.0	100.0	1	0.0	0.0	0.002	0.0	97.28222	-6.06	1	0.0	0.0	5.0	0.0	0.0
-6944.445	500.0	100.0	100.0	1	0.0	0.0	0.003	0.0	97.28222	-6.182	1	0.0	0.0	5.0	0.0	0.0
-6944.445	500.0	100.0	100.0	1	0.0	0.0	0.003	0.0	97.016914	-6.182	1	0.0	0.0	5.0	0.0	0.0
-6944.445	500.0	100.0	100.0	1	0.0	0.0	0.004	0.0	97.26443	-6.236	1	0.0	0.0	5.0	0.0	0.0
-6944.445	500.0	100.0	100.0	1	0.0	0.0	0.006	0.0	97.26443	-6.334	1	0.0	0.0	5.0	0.0	0.0
-6944.445	500.0	100.0	100.0	1	0.0	0.0	0.007	0.0	97.37063	-6.334	1	0.0	0.0	5.0	0.0	0.0
-6944.445	500.0	100.0	100.0	1	0.0	0.0	0.008	0.0	96.5602	-6.378	1	0.0	0.0	5.0	0.0	0.0
-6944.445	500.0	100.0	100.0	1	0.0	0.0	0.009	0.0	96.79029	-6.378	1	0.0	0.0	5.0	0.0	0.0
-6944.445	500.0	100.0	100.0	1	0.0	0.0	0.009	0.0	97.07317	-6.456	1	0.0	0.0	5.0	0.0	0.0
-6944.445	500.0	100.0	100.0	1	0.0	0.0	0.01	0.0	97.07317	-6.491	1	0.0	0.0	5.0	0.0	0.0
-6944.445	500.0	100.0	100.0	1	0.0	0.0	0.011	0.0	97.85586	-6.491	1	0.0	0.0	5.0	0.0	0.0
-6944.445	500.0	100.0	100.0	1	0.0	0.0	0.013	0.0	96.96287	-6.554	1	0.0	0.0	5.0	0.0	0.0
-6944.445	500.0	100.0	100.0	1	0.0	0.0	0.013	0.0	96.96287	-6.608	1	0.0	0.0	5.0	0.0	0.0
-6944.445	500.0	100.0	100.0	1	0.0	0.0	0.014	0.0	97.1922	-6.608	1	0.0	0.0	5.0	0.0	0.0
-6944.445	500.0	100.0	100.0	1	0.0	0.0	0.015	0.0	96.80514	-6.633	1	0.0	0.0	5.0	0.0	0.0
-6944.445	500.0	100.0	100.0	1	0.0	0.0	0.016	0.0	96.80514	-6.676	1	0.0	0.0	5.0	0.0	0.0
-6944.445	500.0	100.0	100.0	1	0.0	0.0	0.017	0.0	96.55744	-6.676	1	0.0	0.0	5.0	0.0	0.0
-6944.445	500.0	100.0	100.0	1	0.0	0.0	0.018	0.0	96.55744	-6.696	1	0.0	0.0	5.0	0.0	0.0
-6944.445	500.0	100.0	100.0	1	0.0	0.0	0.019	0.0	96.90672	-6.696	1	0.0	0.0	5.0	0.0	0.0
-6944.445	500.0	100.0	100.0	1	0.0	0.0	0.02	0.0	98.11994	-6.731	1	0.0	0.0	5.0	0.0	0.0
-6944.445	500.0	100.0	100.0	1	0.0	0.0	0.021	0.0	98.11994	-6.746	1	0.0	0.0	5.0	0.0	0.0
-6944.445	500.0	100.0	100.0	1	0.0	0.0	0.022	0.0	97.786224	-6.746	1	0.0	0.0	5.0	0.0	0.0
-6944.445	500.0	100.0	100.0	1	0.0	0.0	0.024	0.0	97.28328	-6.774	1	0.0	0.0	5.0	0.0	0.0
-6944.445	500.0	100.0	100.0	1	0.0	0.0	0.025	0.0	97.28328	-6.787	1	0.0	0.0	5.0	0.0	0.0
-6944.445	500.0	100.0	100.0	1	0.0	0.0	0.026	0.0	97.12612	-6.787	1	0.0	0.0	5.0	0.0	0.0
-6944.445	500.0	100.0	100.0	1	0.0	0.0	0.027	0.0	96.37592	-6.81	1	0.0	0.0	5.0	0.0	0.0
-6944.445	500.0	100.0	100.0	1	0.0	0.0	0.028	0.0	96.18096	-6.81	1	0.0	0.0	5.0	0.0	0.0
-6944.445	500.0	100.0	100.0	1	0.0	0.0	0.029	0.0	96.79092	-6.829	1	0.0	0.0	5.0	0.0	0.0
-6944.445	500.0	100.0	100.0	1	0.0	0.0	0.031	0.0	96.79092	-6.838	1	0.0	0.0	5.0	0.0	0.0
-6944.445	500.0	100.0	100.0	1	0.0	0.0	0.032	0.0	97.219536	-6.838	1	0.0	0.0	5.0	0.0	0.0
-6944.445	500.0	100.0	100.0	1	0.0	0.0	0.033	0.0	97.42398	-6.853	1	0.0	0.0	5.0	0.0	0.0
-6944.445	500.0	100.0	100.0	1	0.0	0.0	0.034	0.0	97.42398	-6.853	1	0.0	0.0	5.0	0.0	0.0
-6944.445	500.0	100.0	100.0	1	0.0	0.0	0.035	0.0	97.56769	-6.861	1	0.0	0.0	5.0	0.0	0.0
-6944.445	500.0	100.0	100.0	1	0.0	0.0	0.036	0.0	97.56769	-6.873	1	0.0	0.0	5.0	0.0	0.0
-6944.445	500.0	100.0	100.0	1	0.0	0.0	0.038	0.0	98.22667	-6.873	1	0.0	0.0	5.0	0.0	0.0
-6944.445	500.0	100.0	100.0	1	0.0	0.0	0.039	0.0	98.35443	-6.879	1	0.0	0.0	5.0	0.0	0.0
-6944.445	500.0	100.0	100.0	1	0.0	0.0	0.04	0.0	98.35443	-6.889	1	0.0	0.0	5.0	0.0	0.0
-6944.445	500.0	100.0	100.0	1	0.0	0.0	0.041	0.0	97.955734	-6.889	1	0.0	0.0	5.0	0.0	0.0
-6944.445	500.0	100.0	100.0	1	0.0	0.0	0.043	0.0	97.39829	-6.897	1	0.0	0.0	5.0	0.0	0.0
-6944.445	500.0	100.0	100.0	1	0.0	0.0	0.044	0.0	97.39829	-6.902	1	0.0	0.0	5.0	0.0	0.0
-6944.445	500.0	100.0	100.0	1	0.0	0.0	0.045	0.0	97.55246	-6.902	1	0.0	0.0	5.0	0.0	0.0
-6944.445	500.0	100.0	100.0	1	0.0	0.0	0.046	0.0	97.55246	-6.908	1	0.0	0.0	5.0	0.0	0.0
-6944.445	500.0	100.0	100.0	1	0.0	0.0	0.048	0.0	98.08333	-6.908	1	0.0	0.0	5.0	0.0	0.0
-6944.445	500.0	100.0	100.0	1	0.0	0.0	0.049	0.0	98.32684	-6.911	1	0.0	0.0	5.0	0.0	0.0
-6944.445	500.0	100.0	100.0	1	0.0	0.0	0.05	0.0	98.32684	-6.917	1	0.0	0.0	5.0	0.0	0.0
-6944.445	500.0	100.0	100.0	1	0.0	0.0	0.051	0.0	98.15219	-6.917	1	0.0	0.0	5.0	0.0	0.0
-6944.445	500.0	100.0	100.0	1	0.0	0.0	0.053	0.0	98.091225	-6.92	1	0.0	0.0	5.0	0.0	0.0
-6944.445	500.0	100.0	100.0	1	0.0	0.0	0.054	0.0	97.76576	-6.92	1	0.0	0.0	5.0	0.0	0.0
-6944.445	500.0	100.0	100.0	1	0.0	0.0	0.056	0.0	97.1031	-6.924	1	0.0	0.0	5.0	0.0	0.0
-6944.445	500.0	100.0	100.0	1	0.0	0.0	0.057	0.0	97.1031	-6.926	1	0.0	0.0	5.0	0.0	0.0
-6944.445	500.0	100.0	100.0	1	0.0	0.0	0.058	0.0	98.08322	-6.926	1	0.0	0.0	5.0	0.0	0.0
-6944.445	500.0	100.0	100.0	1	0.0	0.0	0.06	0.0	98.26161	-6.929	1	0.0	0.0	5.0	0.0	0.0
-6944.445	500.0	100.0	100.0	1	0.0	0.0	0.061	0.0	98.26161	-6.931	1	0.0	0.0	5.0	0.0	0.0
-6944.445	500.0	100.0	100.0	1	0.0	0.0	0.062	0.0	98.2056	-6.931	1	0.0	0.0	5.0	0.0	0.0
-6944.445	500.0	100.0	100.0	1	0.0	0.0	0.064	0.0	97.693634	-6.934	1	0.0	0.0	5.0	0.0	0.0
-6944.445	500.0	100.0	100.0	1	0.0	0.0	0.065	0.0	97.693634	-6.934	1	0.0	0.0	5.0	0.0	0.0
-6944.445	500.0	100.0	100.0	1	0.0	0.0	0.067	0.0	98.25932	-6.936	1	0.0	0.0	5.0	0.0	0.0
-6944.445	500.0	100.0	100.0	1	0.0	0.0	0.068	0.0	98.25932	-6.938	1	0.0	0.0	5.0	0.0	0.0
-6944.445	500.0	100.0	100.0	1	0.0	0.0	0.069	0.0	97.85645	-6.938	1	0.0	0.0	5.0	0.0	0.0
-6944.445	500.0	100.0	100.0	1	0.0	0.0	0.07	0.0	98.055145	-6.941	1	0.0	0.0	5.0	0.0	0.0
-6944.445	500.0	100.0	100.0	1	0.0	0.0	0.071	0.0	98.055145	-6.942	1	0.0	0.0	5.0	0.0	0.0
-6944.445	500.0	100.0	100.0	1	0.0	0.0	0.073	0.0	98.69893	-6.942	1	0.0	0.0	5.0	0.0	0.0
-6944.445	500.0	100.0	100.0	1	0.0	0.0	0.074	0.0	98.80516	-6.942	1	0.0	0.0	5.0	0.0	0.0
-6944.445	500.0	100.0	100.0	1	0.0	0.0	0.075	0.0	98.80516	-6.943	1	0.0	0.0	5.0	0.0	0.0
-6944.445	500.0	100.0	100.0	1	0.0	0.0	0.076	0.0	98.8871	-6.943	1	0.0	0.0	5.0	0.0	0.0
-6944.445	500.0	100.0	100.0	1	0.0	0.0	0.077	0.0	98.8871	-6.944	1	0.0	0.0	5.0	0.0	0.0
-6944.445	500.0	100.0	100.0	1	0.0	0.0	0.078	0.0	98.49692	-6.944	1	0.0	0.0	5.0	0.0	0.0
-6944.445	500.0	100.0	100.0	1	0.0	0.0	0.079	0.0	98.33825	-6.945	1	0.0	0.0	5.0	0.0	0.0
-6944.445	500.0	100.0	100.0	1	0.0	0.0	0.08	0.0	98.33825	-6.946	1	0.0	0.0	5.0	0.0	0.0
-6944.445	500.0	100.0	100.0	1	0.0	0.0	0.081	0.0	97.99007	-6.946	1	0.0	0.0	5.0	0.0	0.0
-6944.445	500.0	100.0	100.0	1	0.0	0.0	0.082	0.0	97.93025	-6.947	1	0.0	0.0	5.0	0.0	0.0
-6944.445	500.0	100.0	100.0	1	0.0	0.0	0.083	0.0	97.93025	-6.947	1	0.0	0.0	5.0	0.0	0.0
-6944.445	500.0	100.0	100.0	1	0.0	0.0	0.084	0.0	97.80546	-6.947	1	0.0	0.0	5.0	0.0	0.0
-6944.445	500.0	100.0	100.0	1	0.0	0.0	0.085	0.0	97.80546	-6.948	1	0.0	0.0	5.0	0.0	0.0
-6944.445	500.0	100.0	100.0	1	0.0	0.0	0.086	0.0	97.8307	-6.948	1	0.0	0.0	5.0	0.0	0.0
-6944.445	500.0	100.0	100.0	1	0.0	0.0	0.087	0.0	97.63697	-6.948	1	0.0	0.0	5.0	0.0	0.0
-6944.445	500.0	100.0	100.0	1	0.0	0.0	0.088	0.0	96.29428	-6.949	1	0.0	0.0	5.0	0.0	0.0
-6944.445	500.0	100.0	100.0	1	0.0	0.0	0.089	0.0	96.52238	-6.949	1	0.0	0.0	5.0	0.0	0.0
-6944.445	500.0	100.0	100.0	1	0.0	0.0	0.09	0.0	96.18277	-6.949	1	0.0	0.0	5.0	0.0	0.0
-6944.445	500.0	100.0	100.0	1	0.0	0.0	0.091	0.0	96.18277	-6.949	1	0.0	0.0	5.0	0.0	0.0
-6944.445	500.0	100.0	100.0	1	0.0	0.0	0.092	0.0	96.160576	-6.949	1	0.0	0.0	5.0	0.0	0.0
-6944.445	500.0	100.0	100.0	1	0.0	0.0	0.093	0.0	96.160576	-6.95	1	0.0	0.0	5.0	0.0	0.0
-6944.445	500.0	100.0	100.0	1	0.0	0.0	0.094	0.0	95.97969	-6.95	1	0.0	0.0	5.0	0.0	0.0
-6944.445	500.0	100.0	100.0	1	0.0	0.0	0.095	0.0	96.18576	-6.95	1	0.0	0.0	5.0	0.0	0.0
-6944.445	500.0	100.0	100.0	1	0.0	0.0	0.097	0.0	96.18576	-6.95	1	0.0	0.0	5.0	0.0	0.0
-6944.445	500.0	100.0	100.0	1	0.0	0.0	0.097	0.0	96.98377	-6.95	1	0.0	0.0	5.0	0.0	0.0
-6944.445	500.0	100.0	100.0	1	0.0	0.0	0.098	0.0	97.261154	-6.95	1	0.0	0.0	5.0	0.0	0.0
-6944.445	500.0	100.0	100.0	1	0.0	0.0	0.099	0.0	97.261154	-6.95	1	0.0	0.0	5.0	0.0	0.0
-6944.445	500.0	100.0	100.0	1	0.0	0.0	0.1	0.0	96.81066	-6.951	1	0.0	0.0	5.0	0.0	0.0
-6944.445	500.0	100.0	100.0	1	0.0	0.0	0.102	0.0	96.81066	-6.951	1	0.0	0.0	5.0	0.0	0.0
-6944.445	500.0	100.0	100.0	1	0.0	0.0	0.102	0.0	97.31962	-6.951	1	0.0	0.0	5.0	0.0	0.0
-6944.445	500.0	100.0	100.0	1	0.0	0.0	0.103	0.0	97.64284	-6.951	1	0.0	0.0	5.0	0.0	0.0
-6944.445	500.0	100.0	100.0	1	0.0	0.0	0.104	0.0	97.64284	-6.951	1	0.0	0.0	5.0	0.0	0.0
-6944.445	500.0	100.0	100.0	1	0.0	0.0	0.105	0.0	97.32413	-6.951	1	0.0	0.0	5.0	0.0	0.0
-6944.445	500.0	100.0	100.0	1	0.0	0.0	0.106	0.0	96.78953	-6.951	1	0.0	0.0	5.0	0.0	0.0
-6944.445	500.0	100.0	100.0	1	0.0	0.0	0.107	0.0	96.78953	-6.951	1	0.0	0.0	5.0	0.0	0.0
-6944.445	500.0	100.0	100.0	1	0.0	0.0	0.108	0.0	97.7166	-6.951	1	0.0	0.0	5.0	0.0	0.0
-6944.445	500.0	100.0	100.0	1	0.0	0.0	0.109	0.0	97.7166	-6.951	1	0.0	0.0	5.0	0.0	0.0
-6944.445	500.0	100.0	100.0	1	0.0	0.0	0.11	0.0	97.7525	-6.951	1	0.0	0.0	5.0	0.0	0.0
-6944.445	500.0	100.0	100.0	1	0.0	0.0	0.11	0.0	97.77304	-6.952	1	0.0	0.0	5.0	0.0	0.0
-6944.445	500.0	100.0	100.0	1	0.0	0.0	0.112	0.0	97.77304	-6.952	1	0.0	0.0	5.0	0.0	0.0
-6944.445	500.0	100.0	100.0	1	0.0	0.0	0.113	0.0	97.76852	-6.952	1	0.0	0.0	5.0	0.0	0.0
-6944.445	500.0	100.0	100.0	1	0.0	0.0	0.114	0.0	97.74551	-6.952	1	0.0	0.0	5.0	0.0	0.0
-6944.445	500.0	100.0	100.0	1	0.0	0.0	0.115	0.0	97.74551	-6.952	1	0.0	0.0	5.0	0.0	0.0
-6944.445	500.0	100.0	100.0	1	0.0	0.0	0.116	0.0	97.53328	-6.952	1	0.0	0.0	5.0	0.0	0.0
-6944.445	500.0	100.0	100.0	1	0.0	0.0	0.117	0.0	97.53328	-6.952	1	0.0	0.0	5.0	0.0	0.0
-6944.445	500.0	100.0	100.0	1	0.0	0.0	0.118	0.0	97.39192	-6.952	1	0.0	0.0	5.0	0.0	0.0
-6944.445	500.0	100.0	100.0	1	0.0	0.0	0.119	0.0	97.8711	-6.952	1	0.0	0.0	5.0	0.0	0.0
-6944.445	500.0	100.0	100.0	1	0.0	0.0	0.12	0.0	97.8711	-6.952	1	0.0	0.0	5.0	0.0	0.0
-6944.445	500.0	100.0	100.0	1	0.0	0.0	0.121	0.0	97.67468	-6.952	1	0.0	0.0	5.0	0.0	0.0
-6944.445	500.0	100.0	100.0	1	0.0	0.0	0.122	0.0	98.62393	-6.952	1	0.0	0.0	5.0	0.0	0.0
-6944.445	500.0	100.0	100.0	1	0.0	0.0	0.124	0.0	98.62393	-6.952	1	0.0	0.0	5.0	0.0	0.0
-6944.445	500.0	100.0	100.0	1	0.0	0.0	0.125	0.0	97.83303	-6.952	1	0.0	0.0	5.0	0.0	0.0
-6944.445	500.0	100.0	100.0	1	0.0	0.0	0.126	0.0	97.83303	-6.952	1	0.0	0.0	5.0	0.0	0.0
-6944.445	500.0	100.0	100.0	1	0.0	0.0	0.127	0.0	96.530174	-6.952	1	0.0	0.0	5.0	0.0	0.0
-6944.445	500.0	100.0	100.0	1	0.0	0.0	0.129	0.0	96.62723	-6.952	1	0.0	0.0	5.0	0.0	0.0
-6944.445	500.0	100.0	100.0	1	0.0	0.0	0.13	0.0	97.055016	-6.952	1	0.0	0.0	5.0	0.0	0.0
-6944.445	500.0	100.0	100.0	1	0.0	0.0	0.131	0.0	97.68468	-6.952	1	0.0	0.0	5.0	0.0	0.0
-6944.445	500.0	100.0	100.0	1	0.0	0.0	0.133	0.0	97.533775	-6.952	1	0.0	0.0	5.0	0.0	0.0
-6944.445	500.0	100.0	100.0	1	0.0	0.0	0.134	0.0	97.533775	-6.952	1	0.0	0.0	5.0	0.0	0.0
-6944.445	500.0	100.0	100.0	1	0.0	0.0	0.135	0.0	97.28852	-6.952	1	0.0	0.0	5.0	0.0	0.0
-6944.445	500.0	100.0	100.0	1	0.0	0.0	0.137	0.0	97.28852	-6.952	1	0.0	0.0	5.0	0.0	0.0
-6944.445	500.0	100.0	100.0	1	0.0	0.0	0.138	0.0	97.93352	-6.952	1	0.0	0.0	5.0	0.0	0.0
-6944.445	500.0	100.0	100.0	1	0.0	0.0	0.139	0.0	97.8666	-6.952	1	0.0	0.0	5.0	0.0	0.0
-6944.445	500.0	100.0	100.0	1	0.0	0.0	0.14	0.0	97.8666	-6.952	1	0.0	0.0	5.0	0.0	0.0
-6944.445	500.0	100.0	100.0	1	0.0	0.0	0.142	0.0	98.91527	-6.952	1	0.0	0.0	5.0	0.0	0.0
-6944.445	500.0	100.0	100.0	1	0.0	0.0	0.143	0.0	98.307625	-6.952	1	0.0	0.0	5.0	0.0	0.0
-6944.445	500.0	100.0	100.0	1	0.0	0.0	0.145	0.0	97.599625	-6.952	1	0.0	0.0	5.0	0.0	0.0
-6944.445	500.0	100.0	100.0	1	0.0	0.0	0.146	0.0	97.11566	-6.952	1	0.0	0.0	5.0	0.0	0.0
-6944.445	500.0	100.0	100.0	1	0.0	0.0	0.147	0.0	97.11566	-6.952	1	0.0	0.0	5.0	0.0	0.0
-6944.445	500.0	100.0	100.0	1	0.0	0.0	0.149	0.0	98.00991	-6.952	1	0.0	0.0	5.0	0.0	0.0
-6944.445	500.0	100.0	100.0	1	0.0	0.0	0.15	0.0	97.60601	-6.952	1	0.0	0.0	5.0	0.0	0.0
-6944.445	500.0	100.0	100.0	1	0.0	0.0	0.151	0.0	97.60601	-6.952	1	0.0	0.0	5.0	0.0	0.0
-6944.445	500.0	100.0	100.0	1	0.0	0.0	0.152	0.0	97.60641	-6.952	1	0.0	0.0	5.0	0.0	0.0
-6944.445	500.0	100.0	100.0	1	0.0	0.0	0.153	0.0	97.84236	-6.952	1	0.0	0.0	6.0	0.0	0.0
-6944.445	500.0	100.0	100.0	1	0.0	0.0	0.154	0.0	97.84236	-6.952	1	0.0	0.0	6.0	0.0	0.0
-6944.445	500.0	100.0	100.0	0	0.0	0.0	0.155	0.0	98.0772	-6.952	1	1.0	0.0	7.0	0.0	0.0
0.0	500.0	100.0	100.0	0	0.0	0.0	0.156	0.0	98.0772	-6.952	1	1.0	0.0	0.0	0.0	0.0
0.0	500.0	100.0	100.0	0	0.0	0.0	0.157	0.0	97.92295	-6.952	1	1.0	0.0	0.0	0.0	0.0
0.0	500.0	100.0	100.0	0	0.0	0.0	0.158	0.0	96.9837	-6.952	1	1.0	0.0	0.0	0.0	0.0
0.0	500.0	100.0	100.0	0	0.0	0.0	0.159	0.0	96.9837	-6.461	1	1.0	0.0	0.0	0.0	0.0
0.0	500.0	100.0	100.0	0	0.0	0.0	0.161	0.0	97.25234	-6.461	1	1.0	0.0	0.0	0.0	0.0
0.0	500.0	100.0	100.0	0	0.0	0.0	0.162	0.0	95.83721	-5.58	1	1.0	0.0	0.0	0.0	0.0
0.0	500.0	100.0	100.0	0	0.0	0.0	0.163	0.0	95.83721	-5.58	1	1.0	0.0	0.0	0.0	0.0
0.0	500.0	100.0	100.0	0	0.0	0.0	0.165	0.0	98.12393	-5.185	1	1.0	0.0	0.0	0.0	0.0
0.0	500.0	100.0	100.0	0	0.0	0.0	0.166	0.0	98.12393	-4.477	1	1.0	0.0	0.0	0.0	0.0
0.0	500.0	100.0	100.0	0	0.0	0.0	0.167	0.0	98.2023	-4.477	1	1.0	0.0	0.0	0.0	0.0
0.0	500.0	100.0	100.0	0	0.0	0.0	0.169	0.0	97.851875	-4.161	1	1.0	0.0	0.0	0.0	0.0
0.0	500.0	100.0	100.0	0	0.0	0.0	0.17	0.0	97.851875	-3.593	1	1.0	0.0	0.0	0.0	0.0
0.0	500.0	100.0	100.0	0	0.0	0.0	0.172	0.0	97.91035	-3.593	1	1.0	0.0	0.0	0.0	0.0
0.0	500.0	100.0	100.0	0	0.0	0.0	0.173	0.0	97.91035	-3.103	1	1.0	0.0	0.0	0.0	0.0
0.0	500.0	100.0	100.0	0	0.0	0.0	0.175	0.0	98.03744	-3.103	1	1.0	0.0	0.0	0.0	0.0
0.0	500.0	100.0	100.0	0	0.0	0.0	0.176	0.0	98.25011	-2.883	1	1.0	0.0	0.0	0.0	0.0
0.0	500.0	100.0	100.0	0	0.0	0.0	0.178	0.0	98.25011	-2.49	1	1.0	0.0	0.0	0.0	0.0
0.0	500.0	100.0	100.0	0	0.0	0.0	0.18	0.0	97.71655	-2.49	1	1.0	0.0	0.0	0.0	0.0
0.0	500.0	100.0	100.0	0	0.0	0.0	0.181	0.0	97.96757	-2.314	1	1.0	0.0	0.0	0.0	0.0
0.0	500.0	100.0	100.0	0	0.0	0.0	0.183	0.0	97.67297	-1.998	1	1.0	0.0	0.0	0.0	0.0
0.0	500.0	100.0	100.0	0	0.0	0.0	0.185	0.0	98.001785	-1.998	1	1.0	0.0	0.0	0.0	0.0
0.0	500.0	100.0	100.0	0	0.0	0.0	0.186	0.0	98.001785	-1.856	1	1.0	0.0	0.0	0.0	0.0
0.0	500.0	100.0	100.0	0	0.0	0.0	0.187	0.0	97.85287	-1.856	1	1.0	0.0	0.0	0.0	0.0
0.0	500.0	100.0	100.0	0	0.0	0.0	0.188	0.0	98.859856	-1.603	1	1.0	0.0	0.0	0.0	0.0
0.0	500.0	100.0	100.0	0	0.0	0.0	0.19	0.0	98.859856	-1.49	1	1.0	0.0	0.0	0.0	0.0
0.0	500.0	100.0	100.0	0	0.0	0.0	0.191	0.0	98.599754	-1.49	1	1.0	0.0	0.0	0.0	0.0
0.0	500.0	100.0	100.0	0	0.0	0.0	0.191	0.0	99.36517	-1.286	1	1.0	0.0	0.0	0.0	0.0
0.0	500.0	100.0	100.0	0	0.0	0.0	0.192	0.0	99.36517	-1.111	1	1.0	0.0	0.0	0.0	0.0
0.0	500.0	100.0	100.0	0	0.0	0.0	0.193	0.0	98.23352	-1.111	1	1.0	0.0	0.0	0.0	0.0
0.0	500.0	100.0	100.0	0	0.0	0.0	0.193	0.0	98.23352	-1.032	1	1.0	0.0	0.0	0.0	0.0
0.0	500.0	100.0	100.0	0	0.0	0.0	0.194	0.0	98.436424	-1.032	1	1.0	0.0	0.0	0.0	0.0
0.0	500.0	100.0	100.0	0	0.0	0.0	0.194	0.0	98.41871	-0.891	1	1.0	0.0	0.0	0.0	0.0
0.0	500.0	100.0	100.0	0	0.0	0.0	0.194	0.0	98.41871	-0.828	1	1.0	0.0	0.0	0.0	0.0
0.0	500.0	100.0	100.0	0	0.0	0.0	0.194	0.0	97.27535	-0.828	1	1.0	0.0	0.0	0.0	0.0
0.0	500.0	100.0	100.0	0	0.0	0.0	0.194	0.0	97.02983	-0.715	1	1.0	0.0	0.0	0.0	0.0
0.0	500.0	100.0	100.0	0	0.0	0.0	0.194	0.0	97.02983	-0.664	1	1.0	0.0	0.0	0.0	0.0
0.0	500.0	100.0	100.0	0	0.0	0.0	0.194	0.0	96.85317	-0.664	1	1.0	0.0	0.0	0.0	0.0
0.0	500.0	100.0	100.0	0	0.0	0.0	0.194	0.0	96.85317	-0.573	1	1.0	0.0	0.0	0.0	0.0
0.0	500.0	100.0	100.0	0	0.0	0.0	0.193	0.0	95.882065	-0.573	1	1.0	0.0	0.0	0.0	0.0
0.0	500.0	100.0	100.0	0	0.0	0.0	0.193	0.0	97.21256	-0.533	1	1.0	0.0	8.0	0.0	0.0
0.0	500.0	100.0	100.0	0	0.0	0.0	0.192	1.0	97.21256	-0.46	1	1.0	0.0	9.0	0.0	0.0
0.0	500.0	100.0	100.0	0	0.0	0.0	0.191	1.0	97.304504	-0.46	1	1.0	0.0	10.0	0.0	0.0
6944.445	500.0	100.0	100.0	0	0.0	0.0	0.191	1.0	98.51564	-0.397	1	1.0	0.0	10.0	0.0	0.0
6944.445	500.0	100.0	100.0	0	0.0	0.0	0.19	1.0	98.51564	-0.369	1	1.0	0.0	10.0	0.0	0.0
6944.445	500.0	100.0	100.0	0	0.0	0.0	0.19	1.0	98.32648	-0.369	1	1.0	0.0	10.0	0.0	0.0
6944.445	500.0	100.0	100.0	0	0.0	0.0	0.189	1.0	98.32648	0.17	1	1.0	0.0	10.0	0.0	0.0
6944.445	500.0	100.0	100.0	0	0.0	0.0	0.189	1.0	98.25926	0.17	1	1.0	0.0	10.0	0.0	0.0
6944.445	500.0	100.0	100.0	0	0.0	0.0	0.188	1.0	97.14889	0.651	1	1.0	0.0	10.0	0.0	0.0
6944.445	500.0	100.0	100.0	0	0.0	0.0	0.187	1.0	97.14889	1.51	1	1.0	0.0	10.0	0.0	0.0
6944.445	500.0	100.0	100.0	0	0.0	0.0	0.186	1.0	97.05343	1.51	1	1.0	0.0	10.0	0.0	0.0
6944.445	500.0	100.0	100.0	0	0.0	0.0	0.185	1.0	96.76001	1.895	1	1.0	0.0	10.0	0.0	0.0
6944.445	500.0	100.0	100.0	0	0.0	0.0	0.185	1.0	96.76001	2.585	1	1.0	0.0	10.0	0.0	0.0
6944.445	500.0	100.0	100.0	0	0.0	0.0	0.184	1.0	96.12574	2.585	1	1.0	0.0	10.0	0.0	0.0
6944.445	500.0	100.0	100.0	0	0.0	0.0	0.184	1.0	96.12574	2.893	1	1.0	0.0	10.0	0.0	0.0
6944.445	500.0	100.0	100.0	0	0.0	0.0	0.184	1.0	96.067406	2.893	1	1.0	0.0	10.0	0.0	0.0
6944.445	500.0	100.0	100.0	1	0.0	0.0	0.183	1.0	95.48236	3.447	1	1.0	0.0	10.0	0.0	0.0
6944.445	500.0	100.0	100.0	1	0.0	0.0	0.183	1.0	95.48236	3.695	1	1.0	0.0	10.0	0.0	0.0
6944.445	500.0	100.0	100.0	1	0.0	0.0	0.183	1.0	95.59784	3.695	1	1.0	0.0	10.0	0.0	0.0
6944.445	500.0	100.0	100.0	1	0.0	0.0	0.183	1.0	95.00489	4.14	1	1.0	0.0	10.0	0.0	0.0
6944.445	500.0	100.0	100.0	1	0.0	0.0	0.183	1.0	95.00489	4.339	1	1.0	0.0	10.0	0.0	0.0
6944.445	500.0	100.0	100.0	1	0.0	0.0	0.183	1.0	95.9933	4.339	1	1.0	0.0	10.0	0.0	0.0
6944.445	500.0	100.0	100.0	1	0.0	0.0	0.183	1.0	95.9933	4.695	1	1.0	0.0	10.0	0.0	0.0
6944.445	500.0	100.0	100.0	1	0.0	0.0	0.183	1.0	95.5763	4.695	1	1.0	0.0	10.0	0.0	0.0
6944.445	500.0	100.0	100.0	1	0.0	0.0	0.184	1.0	94.96443	4.855	1	1.0	0.0	10.0	0.0	0.0
6944.445	500.0	100.0	100.0	1	0.0	0.0	0.184	1.0	94.96443	5.14	1	1.0	0.0	10.0	0.0	0.0
6944.445	500.0	100.0	100.0	1	0.0	0.0	0.184	1.0	95.48734	5.14	1	1.0	0.0	10.0	0.0	0.0
6944.445	500.0	100.0	100.0	1	0.0	0.0	0.185	1.0	95.496185	5.269	1	1.0	0.0	10.0	0.0	0.0
6944.445	500.0	100.0	100.0	1	0.0	0.0	0.185	1.0	95.496185	5.269	1	1.0	0.0	10.0	0.0	0.0
6944.445	500.0	100.0	100.0	1	0.0	0.0	0.185	1.0	95.59594	5.498	1	1.0	0.0	10.0	0.0	0.0
6944.445	500.0	100.0	100.0	1	0.0	0.0	0.186	1.0	95.59594	5.602	1	1.0	0.0	10.0	0.0	0.0
6944.445	500.0	100.0	100.0	1	0.0	0.0	0.186	1.0	94.42775	5.602	1	1.0	0.0	10.0	0.0	0.0
6944.445	500.0	100.0	100.0	1	0.0	0.0	0.186	1.0	95.90687	5.785	1	1.0	0.0	10.0	0.0	0.0
6944.445	500.0	100.0	100.0	1	0.0	0.0	0.186	1.0	95.90687	5.868	1	1.0	0.0	10.0	0.0	0.0
6944.445	500.0	100.0	100.0	1	0.0	0.0	0.186	1.0	96.571144	5.868	1	1.0	0.0	10.0	0.0	0.0
6944.445	500.0	100.0	100.0	1	0.0	0.0	0.186	1.0	96.673164	6.017	1	1.0	0.0	10.0	0.0	0.0
6944.445	500.0	100.0	100.0	1	0.0	0.0	0.186	1.0	96.938385	6.143	1	1.0	0.0	10.0	0.0	0.0
6944.445	500.0	100.0	100.0	1	0.0	0.0	0.186	1.0	96.70027	6.143	1	1.0	0.0	10.0	0.0	0.0
6944.445	500.0	100.0	100.0	1	0.0	0.0	0.186	1.0	96.70027	6.201	1	1.0	0.0	10.0	0.0	0.0
6944.445	500.0	100.0	100.0	1	0.0	0.0	0.185	1.0	96.99324	6.201	1	1.0	0.0	10.0	0.0	0.0
6944.445	500.0	100.0	100.0	1	0.0	0.0	0.185	1.0	96.38688	6.303	1	1.0	0.0	10.0	0.0	0.0
6944.445	500.0	100.0	100.0	1	0.0	0.0	0.184	1.0	96.38688	6.35	1	1.0	0.0	10.0	0.0	0.0
6944.445	500.0	100.0	100.0	1	0.0	0.0	0.184	1.0	97.066505	6.35	1	1.0	0.0	10.0	0.0	0.0
6944.445	500.0	100.0	100.0	1	0.0	0.0	0.183	1.0	96.145065	6.432	1	1.0	0.0	10.0	0.0	0.0
6944.445	500.0	100.0	100.0	1	0.0	0.0	0.182	1.0	96.145065	6.502	1	1.0	0.0	10.0	0.0	0.0
6944.445	500.0	100.0	100.0	1	0.0	0.0	0.181	1.0	97.42137	6.502	1	1.0	0.0	10.0	0.0	0.0
6944.445	500.0	100.0	100.0	1	0.0	0.0	0.179	1.0	97.42137	6.534	1	1.0	0.0	10.0	0.0	0.0
6944.445	500.0	100.0	100.0	1	0.0	0.0	0.178	1.0	97.26789	6.534	1	1.0	0.0	10.0	0.0	0.0
6944.445	500.0	100.0	100.0	1	0.0	0.0	0.176	1.0	97.93378	6.592	1	1.0	0.0	10.0	0.0	0.0
6944.445	500.0	100.0	100.0	1	0.0	0.0	0.175	1.0	97.93378	6.617	1	1.0	0.0	10.0	0.0	0.0
6944.445	500.0	100.0	100.0	1	0.0	0.0	0.173	1.0	97.61681	6.617	1	1.0	0.0	10.0	0.0	0.0
6944.445	500.0	100.0	100.0	1	0.0	0.0	0.171	1.0	96.60361	6.664	1	1.0	0.0	10.0	0.0	0.0
6944.445	500.0	100.0	100.0	1	0.0	0.0	0.17	1.0	96.60361	6.684	1	1.0	0.0	10.0	0.0	0.0
6944.445	500.0	100.0	100.0	1	0.0	0.0	0.168	1.0	97.09155	6.684	1	1.0	0.0	10.0	0.0	0.0
6944.445	500.0	100.0	100.0	1	0.0	0.0	0.166	1.0	97.09155	6.72	1	1.0	0.0	10.0	0.0	0.0
6944.445	500.0	100.0	100.0	1	0.0	0.0	0.164	1.0	97.32398	6.72	1	1.0	0.0	10.0	0.0	0.0
6944.445	500.0	100.0	100.0	1	0.0	0.0	0.162	1.0	97.750946	6.736	1	1.0	0.0	10.0	0.0	0.0
6944.445	500.0	100.0	100.0	1	0.0	0.0	0.16	1.0	97.750946	6.767	1	1.0	0.0	10.0	0.0	0.0
6944.445	500.0	100.0	100.0	1	0.0	0.0	0.158	1.0	97.92613	6.767	1	1.0	0.0	10.0	0.0	0.0
6944.445	500.0	100.0	100.0	1	0.0	0.0	0.156	1.0	98.29336	6.791	1	1.0	0.0	10.0	0.0	0.0
6944.445	500.0	100.0	100.0	1	0.0	0.0	0.154	1.0	98.29336	6.804	1	1.0	0.0	10.0	0.0	0.0
6944.445	500.0	100.0	100.0	1	0.0	0.0	0.152	1.0	98.425064	6.804	1	1.0	0.0	12.0	0.0	0.0
6944.445	500.0	100.0	100.0	1	0.0	0.0	0.151	1.0	98.425064	6.824	1	1.0	0.0	12.0	0.0	0.0
6944.445	500.0	100.0	100.0	1	0.0	0.0	0.149	1.0	97.86708	6.824	1	1.0	0.0	12.0	0.0	0.0
6944.445	500.0	100.0	100.0	1	0.0	0.0	0.147	1.0	97.31728	6.842	1	1.0	0.0	12.0	0.0	0.0
6944.445	500.0	100.0	100.0	1	0.0	0.0	0.146	1.0	97.31728	6.85	1	1.0	0.0	12.0	0.0	0.0
6944.445	500.0	100.0	100.0	1	0.0	0.0	0.144	1.0	98.43664	6.85	1	1.0	0.0	12.0	0.0	0.0
6944.445	500.0	100.0	100.0	1	0.0	0.0	0.142	1.0	98.10219	6.864	1	1.0	0.0	12.0	0.0	0.0
6944.445	500.0	100.0	100.0	1	0.0	0.0	0.141	1.0	98.10219	6.87	1	1.0	0.0	12.0	0.0	0.0
6944.445	500.0	100.0	100.0	1	0.0	0.0	0.139	1.0	98.298836	6.87	1	1.0	0.0	12.0	0.0	0.0
6944.445	500.0	100.0	100.0	1	0.0	0.0	0.138	1.0	98.298836	6.881	1	1.0	0.0	12.0	0.0	0.0
6944.445	500.0	100.0	100.0	1	0.0	0.0	0.137	1.0	97.82464	6.881	1	1.0	0.0	12.0	0.0	0.0
6944.445	500.0	100.0	100.0	1	0.0	0.0	0.136	1.0	98.17956	6.886	1	1.0	0.0	12.0	0.0	0.0
6944.445	500.0	100.0	100.0	1	0.0	0.0	0.135	1.0	98.40161	6.895	1	1.0	0.0	12.0	0.0	0.0
6944.445	500.0	100.0	100.0	1	0.0	0.0	0.133	1.0	98.45975	6.895	1	1.0	0.0	12.0	0.0	0.0
6944.445	500.0	100.0	100.0	1	0.0	0.0	0.132	1.0	98.57212	6.899	1	1.0	0.0	12.0	0.0	0.0
6944.445	500.0	100.0	100.0	1	0.0	0.0	0.131	1.0	98.57212	6.907	1	1.0	0.0	12.0	0.0	0.0
6944.445	500.0	100.0	100.0	1	0.0	0.0	0.13	1.0	98.359505	6.907	1	1.0	0.0	12.0	0.0	0.0
6944.445	500.0	100.0	100.0	1	0.0	0.0	0.129	1.0	98.359505	6.912	1	1.0	0.0	12.0	0.0	0.0
6944.445	500.0	100.0	100.0	1	0.0	0.0	0.127	1.0	97.802246	6.912	1	1.0	0.0	12.0	0.0	0.0
6944.445	500.0	100.0	100.0	1	0.0	0.0	0.126	1.0	97.28888	6.915	1	1.0	0.0	12.0	0.0	0.0
6944.445	500.0	100.0	100.0	1	0.0	0.0	0.125	1.0	97.28888	6.921	1	1.0	0.0	12.0	0.0	0.0
6944.445	500.0	100.0	100.0	1	0.0	0.0	0.124	1.0	97.30136	6.921	1	1.0	0.0	12.0	0.0	0.0
6944.445	500.0	100.0	100.0	1	0.0	0.0	0.123	1.0	97.2987	6.923	1	1.0	0.0	12.0	0.0	0.0
6944.445	500.0	100.0	100.0	1	0.0	0.0	0.122	1.0	97.2987	6.928	1	1.0	0.0	12.0	0.0	0.0
6944.445	500.0	100.0	100.0	1	0.0	0.0	0.12	1.0	96.830315	6.928	1	1.0	0.0	12.0	0.0	0.0
6944.445	500.0	100.0	100.0	1	0.0	0.0	0.119	1.0	96.830315	6.929	1	1.0	0.0	12.0	0.0	0.0
6944.445	500.0	100.0	100.0	1	0.0	0.0	0.118	1.0	96.30895	6.929	1	1.0	0.0	12.0	0.0	0.0
6944.445	500.0	100.0	100.0	1	0.0	0.0	0.117	1.0	97.60012	6.932	1	1.0	0.0	12.0	0.0	0.0
6944.445	500.0	100.0	100.0	1	0.0	0.0	0.116	1.0	97.60012	6.933	1	1.0	0.0	12.0	0.0	0.0
6944.445	500.0	100.0	100.0	1	0.0	0.0	0.115	1.0	97.61645	6.933	1	1.0	0.0	12.0	0.0	0.0
6944.445	500.0	100.0	100.0	1	0.0	0.0	0.113	1.0	97.8109	6.936	1	1.0	0.0	12.0	0.0	0.0
6944.445	500.0	100.0	100.0	1	0.0	0.0	0.113	1.0	97.8109	6.936	1	1.0	0.0	12.0	0.0	0.0
6944.445	500.0	100.0	100.0	1	0.0	0.0	0.112	1.0	98.87066	6.938	1	1.0	0.0	12.0	0.0	0.0
6944.445	500.0	100.0	100.0	1	0.0	0.0	0.111	1.0	98.87066	6.94	1	1.0	0.0	12.0	0.0	0.0
6944.445	500.0	100.0	100.0	1	0.0	0.0	0.11	1.0	98.98568	6.94	1	1.0	0.0	12.0	0.0	0.0
6944.445	500.0	100.0	100.0	1	0.0	0.0	0.109	1.0	98.75095	6.942	1	1.0	0.0	12.0	0.0	0.0
6944.445	500.0	100.0	100.0	1	0.0	0.0	0.108	1.0	98.75095	6.943	1	1.0	0.0	12.0	0.0	0.0
6944.445	500.0	100.0	100.0	1	0.0	0.0	0.108	1.0	98.92245	6.943	1	1.0	0.0	12.0	0.0	0.0
6944.445	500.0	100.0	100.0	1	0.0	0.0	0.107	1.0	99.31355	6.944	1	1.0	0.0	12.0	0.0	0.0
6944.445	500.0	100.0	100.0	1	0.0	0.0	0.106	1.0	99.31355	6.945	1	1.0	0.0	12.0	0.0	0.0
6944.445	500.0	100.0	100.0	1	0.0	0.0	0.106	1.0	99.283646	6.945	1	1.0	0.0	12.0	0.0	0.0
6944.445	500.0	100.0	100.0	1	0.0	0.0	0.105	1.0	99.283646	6.946	1	1.0	0.0	12.0	0.0	0.0
6944.445	500.0	100.0	100.0	1	0.0	0.0	0.104	1.0	98.873024	6.946	1	1.0	0.0	12.0	0.0	0.0
6944.445	500.0	100.0	100.0	1	0.0	0.0	0.103	1.0	98.23285	6.947	1	1.0	0.0	12.0	0.0	0.0
6944.445	500.0	100.0	100.0	1	0.0	0.0	0.102	1.0	98.23285	6.947	1	1.0	0.0	12.0	0.0	0.0
6944.445	500.0	100.0	100.0	1	0.0	0.0	0.102	1.0	97.88466	6.947	1	1.0	0.0	12.0	0.0	0.0
6944.445	500.0	100.0	100.0	1	0.0	0.0	0.101	1.0	97.875595	6.948	1	1.0	0.0	12.0	0.0	0.0
6944.445	500.0	100.0	100.0	1	0.0	0.0	0.1	1.0	97.875595	6.949	1	1.0	0.0	12.0	0.0	0.0
6944.445	500.0	100.0	100.0	1	0.0	0.0	0.099	1.0	97.899475	6.949	1	1.0	0.0	12.0	0.0	0.0
6944.445	500.0	100.0	100.0	1	0.0	0.0	0.099	1.0	97.899475	6.949	1	1.0	0.0	12.0	0.0	0.0
6944.445	500.0	100.0	100.0	1	0.0	0.0	0.097	1.0	97.81938	6.949	1	1.0	0.0	12.0	0.0	0.0
6944.445	500.0	100.0	100.0	1	0.0	0.0	0.096	1.0	97.25167	6.949	1	1.0	0.0	12.0	0.0	0.0
6944.445	500.0	100.0	100.0	1	0.0	0.0	0.095	1.0	97.25167	6.949	1	1.0	0.0	12.0	0.0	0.0
6944.445	500.0	100.0	100.0	1	0.0	0.0	0.095	1.0	97.17042	6.949	1	1.0	0.0	12.0	0.0	0.0
6944.445	500.0	100.0	100.0	1	0.0	0.0	0.094	1.0	97.44604	6.949	1	1.0	0.0	12.0	0.0	0.0
6944.445	500.0	100.0	100.0	1	0.0	0.0	0.093	1.0	97.44604	6.95	1	1.0	0.0	12.0	0.0	0.0
6944.445	500.0	100.0	100.0	1	0.0	0.0	0.092	1.0	97.59507	6.95	1	1.0	0.0	12.0	0.0	0.0
6944.445	500.0	100.0	100.0	1	0.0	0.0	0.091	1.0	97.59507	6.95	1	1.0	0.0	12.0	0.0	0.0
6944.445	500.0	100.0	100.0	1	0.0	0.0	0.09	1.0	97.73597	6.95	1	1.0	0.0	12.0	0.0	0.0
6944.445	500.0	100.0	100.0	1	0.0	0.0	0.089	1.0	97.300285	6.95	1	1.0	0.0	12.0	0.0	0.0
6944.445	500.0	100.0	100.0	1	0.0	0.0	0.088	1.0	97.300285	6.95	1	1.0	0.0	12.0	0.0	0.0
6944.445	500.0	100.0	100.0	1	0.0	0.0	0.087	1.0	98.16952	6.95	1	1.0	0.0	12.0	0.0	0.0
6944.445	500.0	100.0	100.0	1	0.0	0.0	0.087	1.0	98.514755	6.951	1	1.0	0.0	12.0	0.0	0.0
6944.445	500.0	100.0	100.0	1	0.0	0.0	0.086	1.0	98.514755	6.951	1	1.0	0.0	12.0	0.0	0.0
6944.445	500.0	100.0	100.0	1	0.0	0.0	0.084	1.0	97.82772	6.951	1	1.0	0.0	12.0	0.0	0.0
6944.445	500.0	100.0	100.0	1	0.0	0.0	0.083	1.0	97.82772	6.951	1	1.0	0.0	12.0	0.0	0.0
6944.445	500.0	100.0	100.0	1	0.0	0.0	0.083	1.0	98.32984	6.951	1	1.0	0.0	12.0	0.0	0.0
6944.445	500.0	100.0	100.0	1	0.0	0.0	0.082	1.0	97.68909	6.951	1	1.0	0.0	12.0	0.0	0.0
6944.445	500.0	100.0	100.0	1	0.0	0.0	0.081	1.0	97.68909	6.951	1	1.0	0.0	12.0	0.0	0.0
6944.445	500.0	100.0	100.0	1	0.0	0.0	0.081	1.0	96.905334	6.951	1	1.0	0.0	12.0	0.0	0.0
6944.445	500.0	100.0	100.0	1	0.0	0.0	0.08	1.0	97.23784	6.951	1	1.0	0.0	12.0	0.0	0.0
6944.445	500.0	100.0	100.0	1	0.0	0.0	0.079	1.0	97.23784	6.951	1	1.0	0.0	12.0	0.0	0.0
6944.445	500.0	100.0	100.0	1	0.0	0.0	0.078	1.0	97.53687	6.951	1	1.0	0.0	12.0	0.0	0.0
6944.445	500.0	100.0	100.0	1	0.0	0.0	0.078	1.0	97.53687	6.952	1	1.0	0.0	12.0	0.0	0.0
6944.445	500.0	100.0	100.0	1	0.0	0.0	0.077	1.0	97.37387	6.952	1	1.0	0.0	12.0	0.0	0.0
6944.445	500.0	100.0	100.0	1	0.0	0.0	0.077	1.0	97.54938	6.952	1	1.0	0.0	12.0	0.0	0.0
6944.445	500.0	100.0	100.0	1	0.0	0.0	0.076	1.0	97.54938	6.952	1	1.0	0.0	12.0	0.0	0.0
6944.445	500.0	100.0	100.0	1	0.0	0.0	0.076	1.0	98.450066	6.952	1	1.0	0.0	12.0	0.0	0.0
6944.445	500.0	100.0	100.0	1	0.0	0.0	0.075	1.0	97.87507	6.952	1	1.0	0.0	12.0	0.0	0.0
6944.445	500.0	100.0	100.0	1	0.0	0.0	0.075	1.0	97.87507	6.952	1	1.0	0.0	12.0	0.0	0.0
6944.445	500.0	100.0	100.0	1	0.0	0.0	0.074	1.0	98.18153	6.952	1	1.0	0.0	12.0	0.0	0.0
6944.445	500.0	100.0	100.0	1	0.0	0.0	0.073	1.0	98.18153	6.952	1	1.0	0.0	12.0	0.0	0.0
6944.445	500.0	100.0	100.0	1	0.0	0.0	0.073	1.0	97.60575	6.952	1	1.0	0.0	12.0	0.0	0.0
6944.445	500.0	100.0	100.0	1	0.0	0.0	0.072	1.0	96.59364	6.952	1	1.0	0.0	12.0	0.0	0.0
6944.445	500.0	100.0	100.0	1	0.0	0.0	0.072	1.0	96.59364	6.952	1	1.0	0.0	12.0	0.0	0.0
6944.445	500.0	100.0	100.0	1	0.0	0.0	0.071	1.0	97.477135	6.952	1	1.0	0.0	12.0	0.0	0.0
6944.445	500.0	100.0	100.0	1	0.0	0.0	0.071	1.0	95.96439	6.952	1	1.0	0.0	12.0	0.0	0.0
6944.445	500.0	100.0	100.0	1	0.0	0.0	0.07	1.0	95.96439	6.952	1	1.0	0.0	12.0	0.0	0.0
6944.445	500.0	100.0	100.0	1	0.0	0.0	0.069	1.0	96.84763	6.952	1	1.0	0.0	12.0	0.0	0.0
6944.445	500.0	100.0	100.0	1	0.0	0.0	0.069	1.0	96.84763	6.952	1	1.0	0.0	12.0	0.0	0.0
6944.445	500.0	100.0	100.0	1	0.0	0.0	0.068	1.0	96.149765	6.952	1	1.0	0.0	12.0	0.0	0.0
6944.445	500.0	100.0	100.0	1	0.0	0.0	0.067	1.0	96.47275	6.952	1	1.0	0.0	12.0	0.0	0.0
6944.445	500.0	100.0	100.0	1	0.0	0.0	0.065	1.0	96.47275	6.952	1	1.0	0.0	12.0	0.0	0.0
6944.445	500.0	100.0	100.0	1	0.0	0.0	0.065	1.0	96.49227	6.952	1	1.0	0.0	12.0	0.0	0.0
6944.445	500.0	100.0	100.0	1	0.0	0.0	0.064	1.0	96.633	6.952	1	1.0	0.0	12.0	0.0	0.0
6944.445	500.0	100.0	100.0	1	0.0	0.0	0.062	1.0	96.633	6.952	1	1.0	0.0	12.0	0.0	0.0
6944.445	500.0	100.0	100.0	1	0.0	0.0	0.061	1.0	95.77953	6.952	1	1.0	0.0	12.0	0.0	0.0
6944.445	500.0	100.0	100.0	1	0.0	0.0	0.059	1.0	95.77953	6.952	1	1.0	0.0	12.0	0.0	0.0
6944.445	500.0	100.0	100.0	1	0.0	0.0	0.058	1.0	96.63916	6.952	1	1.0	0.0	12.0	0.0	0.0
6944.445	500.0	100.0	100.0	1	0.0	0.0	0.056	1.0	95.98849	6.952	1	1.0	0.0	12.0	0.0	0.0
6944.445	500.0	100.0	100.0	1	0.0	0.0	0.055	1.0	95.98849	6.952	1	1.0	0.0	12.0	0.0	0.0
6944.445	500.0	100.0	100.0	1	0.0	0.0	0.053	1.0	97.33629	6.952	1	1.0	0.0	12.0	0.0	0.0
6944.445	500.0	100.0	100.0	1	0.0	0.0	0.051	1.0	97.039734	6.952	1	1.0	0.0	12.0	0.0	0.0
6944.445	500.0	100.0	100.0	1	0.0	0.0	0.05	1.0	97.039734	6.952	1	1.0	0.0	12.0	0.0	0.0
6944.445	500.0	100.0	100.0	1	0.0	0.0	0.048	1.0	97.641525	6.952	1	1.0	0.0	12.0	0.0	0.0
6944.445	500.0	100.0	100.0	1	0.0	0.0	0.046	1.0	97.641525	6.952	1	1.0	0.0	12.0	0.0	0.0
6944.445	500.0	100.0	100.0	1	0.0	0.0	0.044	1.0	97.60451	6.952	1	1.0	0.0	12.0	0.0	0.0
6944.445	500.0	100.0	100.0	1	0.0	0.0	0.042	1.0	97.80546	6.952	1	1.0	0.0	12.0	0.0	0.0
6944.445	500.0	100.0	100.0	1	0.0	0.0	0.041	1.0	97.80546	6.952	1	1.0	0.0	12.0	0.0	0.0
6944.445	500.0	100.0	100.0	1	0.0	0.0	0.039	1.0	97.95564	6.952	1	1.0	0.0	12.0	0.0	0.0
6944.445	500.0	100.0	100.0	1	0.0	0.0	0.038	1.0	98.369286	6.952	1	1.0	0.0	12.0	0.0	0.0
6944.445	500.0	100.0	100.0	1	0.0	0.0	0.036	1.0	98.369286	6.952	1	1.0	0.0	12.0	0.0	0.0
6944.445	500.0	100.0	100.0	1	0.0	0.0	0.035	1.0	98.50568	6.952	1	1.0	0.0	12.0	0.0	0.0
6944.445	500.0	100.0	100.0	1	0.0	0.0	0.033	1.0	98.50568	6.952	1	1.0	0.0	12.0	0.0	0.0
6944.445	500.0	100.0	100.0	1	0.0	0.0	0.032	1.0	98.617386	6.952	1	1.0	0.0	12.0	0.0	0.0
6944.445	500.0	100.0	100.0	1	0.0	0.0	0.03	1.0	98.26899	6.952	1	1.0	0.0	12.0	0.0	0.0
6944.445	500.0	100.0	100.0	1	0.0	0.0	0.029	1.0	98.26899	6.952	1	1.0	0.0	12.0	0.0	0.0
6944.445	500.0	100.0	100.0	1	0.0	0.0	0.028	1.0	98.444916	6.952	1	1.0	0.0	12.0	0.0	0.0
6944.445	500.0	100.0	100.0	1	0.0	0.0	0.027	1.0	98.1711	6.952	1	1.0	0.0	12.0	0.0	0.0
6944.445	500.0	100.0	100.0	1	0.0	0.0	0.026	1.0	98.1711	6.952	1	1.0	0.0	12.0	0.0	0.0
6944.445	500.0	100.0	100.0	1	0.0	0.0	0.025	1.0	98.09326	6.952	1	1.0	0.0	12.0	0.0	0.0
6944.445	500.0	100.0	100.0	1	0.0	0.0	0.024	1.0	97.19745	6.952	1	1.0	0.0	12.0	0.0	0.0
6944.445	500.0	100.0	100.0	1	0.0	0.0	0.024	1.0	97.87352	6.952	1	1.0	0.0	12.0	0.0	0.0
6944.445	500.0	100.0	100.0	1	0.0	0.0	0.023	1.0	97.7202	6.952	1	1.0	0.0	12.0	0.0	0.0
6944.445	500.0	100.0	100.0	1	0.0	0.0	0.022	1.0	97.7202	6.952	1	1.0	0.0	12.0	0.0	0.0
6944.445	500.0	100.0	100.0	1	0.0	0.0	0.022	1.0	97.433815	6.952	1	1.0	0.0	12.0	0.0	0.0
6944.445	500.0	100.0	100.0	1	0.0	0.0	0.021	1.0	96.69879	6.952	1	1.0	0.0	12.0	0.0	0.0
6944.445	500.0	100.0	100.0	1	0.0	0.0	0.02	1.0	96.69879	6.952	1	1.0	0.0	12.0	0.0	0.0
6944.445	500.0	100.0	100.0	1	0.0	0.0	0.019	1.0	97.9692	6.952	1	1.0	0.0	12.0	0.0	0.0
6944.445	500.0	100.0	100.0	1	0.0	0.0	0.018	1.0	97.9692	6.952	1	1.0	0.0	12.0	0.0	0.0
6944.445	500.0	100.0	100.0	1	0.0	0.0	0.018	1.0	97.49788	6.952	1	1.0	0.0	12.0	0.0	0.0
6944.445	500.0	100.0	100.0	1	0.0	0.0	0.017	1.0	97.3777	6.952	1	1.0	0.0	12.0	0.0	0.0
6944.445	500.0	100.0	100.0	1	0.0	0.0	0.016	1.0	97.3777	6.952	1	1.0	0.0	12.0	0.0	0.0
6944.445	500.0	100.0	100.0	1	0.0	0.0	0.016	1.0	97.636246	6.952	1	1.0	0.0	12.0	0.0	0.0
6944.445	500.0	100.0	100.0	1	0.0	0.0	0.015	1.0	97.387375	6.952	1	1.0	0.0	12.0	0.0	0.0
6944.445	500.0	100.0	100.0	1	0.0	0.0	0.014	1.0	97.387375	6.952	1	1.0	0.0	12.0	0.0	0.0
6944.445	500.0	100.0	100.0	1	0.0	0.0	0.013	1.0	96.75687	6.952	1	1.0	0.0	12.0	0.0	0.0
6944.445	500.0	100.0	100.0	1	0.0	0.0	0.012	1.0	96.75687	6.952	1	1.0	0.0	12.0	0.0	0.0
6944.445	500.0	100.0	100.0	1	0.0	0.0	0.011	1.0	96.113625	6.952	1	1.0	0.0	12.0	0.0	0.0
6944.445	500.0	100.0	100.0	1	0.0	0.0	0.011	1.0	96.074036	6.952	1	1.0	0.0	12.0	0.0	0.0
6944.445	500.0	100.0	100.0	1	0.0	0.0	0.01	1.0	96.074036	6.952	1	1.0	0.0	12.0	0.0	0.0
6944.445	500.0	100.0	100.0	1	0.0	0.0	0.009	1.0	96.55826	6.952	1	1.0	0.0	12.0	0.0	0.0
6944.445	500.0	100.0	100.0	1	0.0	0.0	0.008	1.0	96.52576	6.952	1	1.0	0.0	12.0	0.0	0.0
6944.445	500.0	100.0	100.0	1	0.0	0.0	0.007	1.0	96.52576	6.952	1	1.0	0.0	12.0	0.0	0.0
6944.445	500.0	100.0	100.0	1	0.0	0.0	0.006	1.0	96.37848	6.952	1	1.0	0.0	12.0	0.0	0.0
6944.445	500.0	100.0	100.0	1	0.0	0.0	0.006	1.0	96.37848	6.952	1	1.0	0.0	12.0	0.0	0.0
6944.445	500.0	100.0	100.0	1	0.0	0.0	0.005	1.0	97.06719	6.952	1	1.0	0.0	12.0	0.0	0.0
6944.445	500.0	100.0	100.0	1	0.0	0.0	0.004	1.0	97.170975	6.952	1	1.0	0.0	12.0	0.0	0.0
6944.445	500.0	100.0	100.0	1	0.0	0.0	0.003	1.0	97.170975	6.952	1	1.0	0.0	12.0	0.0	0.0
6944.445	500.0	100.0	100.0	1	0.0	0.0	0.002	1.0	97.4362	6.952	1	1.0	0.0	12.0	0.0	0.0
6944.445	500.0	100.0	100.0	1	0.0	0.0	0.001	1.0	97.696304	6.952	1	1.0	0.0	12.0	0.0	0.0
6944.445	500.0	100.0	100.0	1	0.0	0.0	0.0	1.0	97.696304	6.952	1	1.0	0.0	12.0	0.0	0.0
6944.445	500.0	100.0	100.0	1	0.0	0.0	0.0	1.0	97.89988	6.952	1	1.0	0.0	12.0	0.0	0.0
6944.445	500.0	100.0	100.0	1	0.0	0.0	-0.001	1.0	98.08893	6.952	1	1.0	0.0	12.0	0.0	0.0
6944.445	500.0	100.0	100.0	1	0.0	0.0	-0.002	1.0	97.708305	6.952	1	1.0	0.0	12.0	0.0	0.0
6944.445	500.0	100.0	100.0	1	0.0	0.0	-0.003	1.0	97.77324	6.952	1	1.0	0.0	12.0	0.0	0.0
6944.445	500.0	100.0	100.0	1	0.0	0.0	-0.004	1.0	97.77324	6.952	1	1.0	0.0	12.0	0.0	0.0
6944.445	500.0	100.0	100.0	1	0.0	0.0	-0.005	1.0	97.77429	6.952	1	1.0	0.0	12.0	0.0	0.0
6944.445	500.0	100.0	100.0	1	0.0	0.0	-0.006	1.0	97.759895	6.952	1	1.0	0.0	12.0	0.0	0.0
6944.445	500.0	100.0	100.0	1	0.0	0.0	-0.007	1.0	97.759895	6.952	1	1.0	0.0	12.0	0.0	0.0
6944.445	500.0	100.0	100.0	1	0.0	0.0	-0.008	1.0	97.67028	6.952	1	1.0	0.0	12.0	0.0	0.0
6944.445	500.0	100.0	100.0	1	0.0	0.0	-0.009	1.0	97.67028	6.952	1	1.0	0.0	12.0	0.0	0.0
6944.445	500.0	100.0	100.0	0	0.0	0.0	-0.01	1.0	98.30604	6.952	1	1.0	1.0	14.0	0.0	0.0
0.0	500.0	100.0	100.0	0	0.0	0.0	-0.011	1.0	97.47778	6.952	1	1.0	1.0	0.0	0.0	0.0
0.0	500.0	100.0	100.0	0	0.0	0.0	-0.012	1.0	97.47778	6.952	1	1.0	1.0	0.0	0.0	0.0
0.0	500.0	100.0	100.0	0	0.0	0.0	-0.013	1.0	97.42143	6.952	1	1.0	1.0	0.0	0.0	0.0
0.0	500.0	100.0	100.0	0	0.0	0.0	-0.014	1.0	98.29597	6.952	1	1.0	1.0	0.0	0.0	0.0
0.0	500.0	100.0	100.0	0	0.0	0.0	-0.015	1.0	98.29597	6.952	1	1.0	1.0	0.0	0.0	0.0
0.0	500.0	100.0	100.0	0	0.0	0.0	-0.016	1.0	97.96589	6.004	1	1.0	1.0	0.0	0.0	0.0
0.0	500.0	100.0	100.0	0	0.0	0.0	-0.018	1.0	97.96589	5.58	1	1.0	1.0	0.0	0.0	0.0
0.0	500.0	100.0	100.0	0	0.0	0.0	-0.019	1.0	97.7954	5.58	1	1.0	1.0	0.0	0.0	0.0
0.0	500.0	100.0	100.0	0	0.0	0.0	-0.02	1.0	98.032646	4.818	1	1.0	1.0	0.0	0.0	0.0
0.0	500.0	100.0	100.0	0	0.0	0.0	-0.021	1.0	98.032646	4.162	1	1.0	1.0	0.0	0.0	0.0
0.0	500.0	100.0	100.0	0	0.0	0.0	-0.023	1.0	98.37646	4.162	1	1.0	1.0	0.0	0.0	0.0
0.0	500.0	100.0	100.0	0	0.0	0.0	-0.024	1.0	98.53724	3.867	1	1.0	1.0	0.0	0.0	0.0
0.0	500.0	100.0	100.0	0	0.0	0.0	-0.025	1.0	98.24965	3.339	1	1.0	1.0	0.0	0.0	0.0
0.0	500.0	100.0	100.0	0	0.0	0.0	-0.027	1.0	98.13001	3.339	1	1.0	1.0	0.0	0.0	0.0
0.0	500.0	100.0	100.0	0	0.0	0.0	-0.028	1.0	98.13001	3.103	1	1.0	1.0	0.0	0.0	0.0
0.0	500.0	100.0	100.0	0	0.0	0.0	-0.029	1.0	97.87952	3.103	1	1.0	1.0	0.0	0.0	0.0
0.0	500.0	100.0	100.0	0	0.0	0.0	-0.03	1.0	98.07499	2.679	1	1.0	1.0	0.0	0.0	0.0
0.0	500.0	100.0	100.0	0	0.0	0.0	-0.032	1.0	98.07499	2.49	1	1.0	1.0	0.0	0.0	0.0
0.0	500.0	100.0	100.0	0	0.0	0.0	-0.033	1.0	97.483215	2.49	1	1.0	1.0	0.0	0.0	0.0
0.0	500.0	100.0	100.0	0	0.0	0.0	-0.034	1.0	96.66124	2.151	1	1.0	1.0	0.0	0.0	0.0
0.0	500.0	100.0	100.0	0	0.0	0.0	-0.035	1.0	96.66124	2.151	1	1.0	1.0	0.0	0.0	0.0
0.0	500.0	100.0	100.0	0	0.0	0.0	-0.036	1.0	96.75893	1.998	1	1.0	1.0	0.0	0.0	0.0
0.0	500.0	100.0	100.0	0	0.0	0.0	-0.037	1.0	96.75893	1.725	1	1.0	1.0	0.0	0.0	0.0
0.0	500.0	100.0	100.0	0	0.0	0.0	-0.038	1.0	96.15906	1.725	1	1.0	1.0	0.0	0.0	0.0
0.0	500.0	100.0	100.0	0	0.0	0.0	-0.039	1.0	96.82067	1.603	1	1.0	1.0	0.0	0.0	0.0
0.0	500.0	100.0	100.0	0	0.0	0.0	-0.039	1.0	96.82067	1.384	1	1.0	1.0	0.0	0.0	0.0
0.0	500.0	100.0	100.0	0	0.0	0.0	-0.04	1.0	96.73334	1.384	1	1.0	1.0	0.0	0.0	0.0
0.0	500.0	100.0	100.0	0	0.0	0.0	-0.04	1.0	97.38703	1.286	1	1.0	1.0	0.0	0.0	0.0
0.0	500.0	100.0	100.0	0	0.0	0.0	-0.041	1.0	97.38703	1.286	1	1.0	1.0	0.0	0.0	0.0
0.0	500.0	100.0	100.0	0	0.0	0.0	-0.041	1.0	97.203735	1.111	1	1.0	1.0	0.0	0.0	0.0
0.0	500.0	100.0	100.0	0	0.0	0.0	-0.041	1.0	98.027855	0.959	1	1.0	1.0	0.0	0.0	0.0
0.0	500.0	100.0	100.0	0	0.0	0.0	-0.041	1.0	96.4902	0.959	1	1.0	1.0	0.0	0.0	0.0
0.0	500.0	100.0	100.0	0	0.0	0.0	-0.041	1.0	97.6366	0.891	1	1.0	1.0	0.0	0.0	0.0
0.0	500.0	100.0	100.0	0	0.0	0.0	-0.041	1.0	97.6366	0.769	1	1.0	1.0	0.0	0.0	0.0
0.0	500.0	100.0	100.0	0	0.0	0.0	-0.041	1.0	97.89008	0.769	1	1.0	1.0	0.0	0.0	0.0
0.0	500.0	100.0	100.0	0	0.0	0.0	-0.041	1.0	97.800865	0.715	1	1.0	1.0	0.0	0.0	0.0
0.0	500.0	100.0	100.0	0	0.0	0.0	-0.04	1.0	97.800865	0.715	1	1.0	1.0	0.0	0.0	0.0
0.0	500.0	100.0	100.0	0	0.0	0.0	-0.04	1.0	97.25564	0.617	1	1.0	1.0	1.0	0.0	0.0
0.0	500.0	100.0	100.0	0	0.0	0.0	-0.04	1.0	97.25564	0.573	1	1.0	1.0	1.0	0.0	0.0
0.0	500.0	100.0	100.0	0	0.0	0.0	-0.039	1.0	96.39369	0.573	1	1.0	1.0	2.0	0.0	0.0
-5555.5557	400.0	100.0	100.0	0	0.0	0.0	-0.038	1.0	97.305336	0.495	1	1.0	1.0	3.0	0.0	0.0
-5555.5557	400.0	100.0	100.0	0	0.0	0.0	-0.038	1.0	97.305336	0.46	1	1.0	1.0	3.0	0.0	0.0
-5555.5557	400.0	100.0	100.0	0	0.0	0.0	-0.037	1.0	96.9483	0.46	1	1.0	1.0	3.0	0.0	0.0
-5555.5557	400.0	100.0	100.0	0	0.0	0.0	-0.036	1.0	97.1622	0.397	1	1.0	1.0	3.0	0.0	0.0
-5555.5557	400.0	100.0	100.0	0	0.0	0.0	-0.034	1.0	97.1622	0.397	1	1.0	1.0	3.0	0.0	0.0
-5555.5557	400.0	100.0	100.0	0	0.0	0.0	-0.033	1.0	96.88999	-0.022	1	1.0	1.0	3.0	0.0	0.0
-5555.5557	400.0	100.0	100.0	0	0.0	0.0	-0.032	1.0	96.88999	-0.777	1	1.0	1.0	3.0	0.0	0.0
-5555.5557	400.0	100.0	100.0	0	0.0	0.0	-0.031	1.0	96.71807	-0.777	1	1.0	1.0	3.0	0.0	0.0
-5555.5557	400.0	100.0	100.0	1	0.0	0.0	-0.029	1.0	96.630424	-1.43	1	1.0	1.0	3.0	0.0	0.0
-5555.5557	400.0	100.0	100.0	1	0.0	0.0	-0.028	1.0	96.630424	-1.722	1	1.0	1.0	3.0	0.0	0.0
-5555.5557	400.0	100.0	100.0	1	0.0	0.0	-0.027	1.0	96.7757	-1.722	1	1.0	1.0	3.0	0.0	0.0
-5555.5557	400.0	100.0	100.0	1	0.0	0.0	-0.025	1.0	96.99786	-2.247	1	1.0	1.0	3.0	0.0	0.0
-5555.5557	400.0	100.0	100.0	1	0.0	0.0	-0.024	1.0	96.99786	-2.247	1	1.0	1.0	3.0	0.0	0.0
-5555.5557	400.0	100.0	100.0	1	0.0	0.0	-0.022	1.0	96.68532	-2.48	1	1.0	1.0	3.0	0.0	0.0
-5555.5557	400.0	100.0	100.0	1	0.0	0.0	-0.021	1.0	96.68532	-2.9	1	1.0	1.0	3.0	0.0	0.0
-5555.5557	400.0	100.0	100.0	1	0.0	0.0	-0.02	1.0	96.38194	-2.9	1	1.0	1.0	3.0	0.0	0.0
-5555.5557	400.0	100.0	100.0	1	0.0	0.0	-0.018	1.0	96.68482	-3.088	1	1.0	1.0	3.0	0.0	0.0
-5555.5557	400.0	100.0	100.0	1	0.0	0.0	-0.017	1.0	96.68482	-3.426	1	1.0	1.0	3.0	0.0	0.0
-5555.5557	400.0	100.0	100.0	1	0.0	0.0	-0.016	1.0	97.020996	-3.426	1	1.0	1.0	3.0	0.0	0.0
-5555.5557	400.0	100.0	100.0	1	0.0	0.0	-0.014	1.0	97.24353	-3.577	1	1.0	1.0	3.0	0.0	0.0
-5555.5557	400.0	100.0	100.0	1	0.0	0.0	-0.013	1.0	97.24353	-3.577	1	1.0	1.0	3.0	0.0	0.0
-5555.5557	400.0	100.0	100.0	1	0.0	0.0	-0.012	1.0	97.485825	-3.847	1	1.0	1.0	3.0	0.0	0.0
-5555.5557	400.0	100.0	100.0	1	0.0	0.0	-0.011	1.0	97.485825	-4.081	1	1.0	1.0	3.0	0.0	0.0
-5555.5557	400.0	100.0	100.0	1	0.0	0.0	-0.01	1.0	97.26417	-4.081	1	1.0	1.0	3.0	0.0	0.0
-5555.5557	400.0	100.0	100.0	1	0.0	0.0	-0.009	1.0	97.49894	-4.186	1	1.0	1.0	3.0	0.0	0.0
-5555.5557	400.0	100.0	100.0	1	0.0	0.0	-0.008	1.0	97.49894	-4.373	1	1.0	1.0	3.0	0.0	0.0
-5555.5557	400.0	100.0	100.0	1	0.0	0.0	-0.007	1.0	98.04778	-4.373	1	1.0	1.0	5.0	0.0	0.0
-5555.5557	400.0	100.0	100.0	1	0.0	0.0	-0.006	1.0	97.81961	-4.457	1	1.0	1.0	5.0	0.0	0.0
-5555.5557	400.0	100.0	100.0	1	0.0	0.0	-0.005	1.0	97.81961	-4.457	1	1.0	1.0	5.0	0.0	0.0
-5555.5557	400.0	100.0	100.0	1	0.0	0.0	-0.004	1.0	97.72058	-4.608	1	1.0	1.0	5.0	0.0	0.0
-5555.5557	400.0	100.0	100.0	1	0.0	0.0	-0.003	1.0	97.72058	-4.738	1	1.0	1.0	5.0	0.0	0.0
-5555.5557	400.0	100.0	100.0	1	0.0	0.0	-0.003	1.0	98.116684	-4.738	1	1.0	1.0	5.0	0.0	0.0
-5555.5557	400.0	100.0	100.0	1	0.0	0.0	-0.002	1.0	98.20152	-4.796	1	1.0	1.0	5.0	0.0	0.0
-5555.5557	400.0	100.0	100.0	1	0.0	0.0	-0.001	1.0	98.20152	-4.901	1	1.0	1.0	5.0	0.0	0.0
-5555.5557	400.0	100.0	100.0	1	0.0	0.0	0.0	1.0	98.84186	-4.901	1	1.0	1.0	5.0	0.0	0.0
-5555.5557	400.0	100.0	100.0	1	0.0	0.0	0.0	1.0	98.53361	-4.948	1	1.0	1.0	5.0	0.0	0.0
-5555.5557	400.0	100.0	100.0	1	0.0	0.0	0.0	1.0	98.53361	-4.948	1	1.0	1.0	5.0	0.0	0.0
-5555.5557	400.0	100.0	100.0	1	0.0	0.0	0.001	1.0	98.51503	-5.031	1	1.0	1.0	5.0	0.0	0.0
-5555.5557	400.0	100.0	100.0	1	0.0	0.0	0.002	1.0	98.51503	-5.103	1	1.0	1.0	5.0	0.0	0.0
-5555.5557	400.0	100.0	100.0	1	0.0	0.0	0.002	1.0	98.555824	-5.103	1	1.0	1.0	5.0	0.0	0.0
-5555.5557	400.0	100.0	100.0	1	0.0	0.0	0.003	1.0	98.52582	-5.136	1	1.0	1.0	5.0	0.0	0.0
-5555.5557	400.0	100.0	100.0	1	0.0	0.0	0.004	1.0	98.52582	-5.194	1	1.0	1.0	5.0	0.0	0.0
-5555.5557	400.0	100.0	100.0	1	0.0	0.0	0.005	1.0	99.01557	-5.194	1	1.0	1.0	5.0	0.0	0.0
-5555.5557	400.0	100.0	100.0	1	0.0	0.0	0.006	1.0	99.158295	-5.22	1	1.0	1.0	5.0	0.0	0.0
-5555.5557	400.0	100.0	100.0	1	0.0	0.0	0.007	1.0	99.158295	-5.22	1	1.0	1.0	5.0	0.0	0.0
-5555.5557	400.0	100.0	100.0	1	0.0	0.0	0.007	1.0	99.79593	-5.266	1	1.0	1.0	5.0	0.0	0.0
-5555.5557	400.0	100.0	100.0	1	0.0	0.0	0.008	1.0	99.79593	-5.307	1	1.0	1.0	5.0	0.0	0.0
-5555.5557	400.0	100.0	100.0	1	0.0	0.0	0.009	1.0	98.574326	-5.307	1	1.0	1.0	5.0	0.0	0.0
-5555.5557	400.0	100.0	100.0	1	0.0	0.0	0.01	1.0	98.568726	-5.325	1	1.0	1.0	5.0	0.0	0.0
-5555.5557	400.0	100.0	100.0	1	0.0	0.0	0.011	1.0	98.568726	-5.357	1	1.0	1.0	5.0	0.0	0.0
-5555.5557	400.0	100.0	100.0	1	0.0	0.0	0.012	1.0	98.89564	-5.357	1	1.0	1.0	5.0	0.0	0.0
-5555.5557	400.0	100.0	100.0	1	0.0	0.0	0.013	1.0	98.274826	-5.371	1	1.0	1.0	5.0	0.0	0.0
-5555.5557	400.0	100.0	100.0	1	0.0	0.0	0.013	1.0	98.274826	-5.371	1	1.0	1.0	5.0	0.0	0.0
-5555.5557	400.0	100.0	100.0	1	0.0	0.0	0.014	1.0	99.74083	-5.397	1	1.0	1.0	5.0	0.0	0.0
-5555.5557	400.0	100.0	100.0	1	0.0	0.0	0.015	1.0	99.74083	-5.409	1	1.0	1.0	5.0	0.0	0.0
-5555.5557	400.0	100.0	100.0	1	0.0	0.0	0.016	1.0	99.629814	-5.409	1	1.0	1.0	5.0	0.0	0.0
-5555.5557	400.0	100.0	100.0	1	0.0	0.0	0.017	1.0	98.797226	-5.43	1	1.0	1.0	5.0	0.0	0.0
-5555.5557	400.0	100.0	100.0	1	0.0	0.0	0.018	1.0	98.797226	-5.448	1	1.0	1.0	5.0	0.0	0.0
-5555.5557	400.0	100.0	100.0	1	0.0	0.0	0.019	1.0	97.39972	-5.448	1	1.0	1.0	5.0	0.0	0.0
-5555.5557	400.0	100.0	100.0	1	0.0	0.0	0.02	1.0	97.25448	-5.456	1	1.0	1.0	5.0	0.0	0.0
-5555.5557	400.0	100.0	100.0	1	0.0	0.0	0.021	1.0	97.25448	-5.456	1	1.0	1.0	5.0	0.0	0.0
-5555.5557	400.0	100.0	100.0	1	0.0	0.0	0.022	1.0	96.75423	-5.47	1	1.0	1.0	5.0	0.0	0.0
-5555.5557	400.0	100.0	100.0	1	0.0	0.0	0.024	1.0	96.75423	-5.477	1	1.0	1.0	5.0	0.0	0.0
-5555.5557	400.0	100.0	100.0	1	0.0	0.0	0.025	1.0	96.9825	-5.477	1	1.0	1.0	5.0	0.0	0.0
-5555.5557	400.0	100.0	100.0	1	0.0	0.0	0.026	1.0	97.47348	-5.488	1	1.0	1.0	5.0	0.0	0.0
-5555.5557	400.0	100.0	100.0	1	0.0	0.0	0.027	1.0	97.47348	-5.493	1	1.0	1.0	5.0	0.0	0.0
-5555.5557	400.0	100.0	100.0	1	0.0	0.0	0.029	1.0	97.366974	-5.493	1	1.0	1.0	5.0	0.0	0.0
-5555.5557	400.0	100.0	100.0	1	0.0	0.0	0.03	1.0	96.763275	-5.503	1	1.0	1.0	5.0	0.0	0.0
-5555.5557	400.0	100.0	100.0	1	0.0	0.0	0.032	1.0	96.763275	-5.503	1	1.0	1.0	5.0	0.0	0.0
-5555.5557	400.0	100.0	100.0	1	0.0	0.0	0.033	1.0	97.49903	-5.507	1	1.0	1.0	5.0	0.0	0.0
-5555.5557	400.0	100.0	100.0	1	0.0	0.0	0.034	1.0	97.11814	-5.514	1	1.0	1.0	5.0	0.0	0.0
-5555.5557	400.0	100.0	100.0	1	0.0	0.0	0.036	1.0	97.985985	-5.514	1	1.0	1.0	5.0	0.0	0.0
-5555.5557	400.0	100.0	100.0	1	0.0	0.0	0.038	1.0	97.6418	-5.518	1	1.0	1.0	5.0	0.0	0.0
-5555.5557	400.0	100.0	100.0	1	0.0	0.0	0.039	1.0	97.6418	-5.524	1	1.0	1.0	5.0	0.0	0.0
-5555.5557	400.0	100.0	100.0	1	0.0	0.0	0.041	1.0	97.10405	-5.524	1	1.0	1.0	5.0	0.0	0.0
-5555.5557	400.0	100.0	100.0	1	0.0	0.0	0.043	1.0	96.966774	-5.529	1	1.0	1.0	5.0	0.0	0.0
-5555.5557	400.0	100.0	100.0	1	0.0	0.0	0.044	1.0	96.966774	-5.529	1	1.0	1.0	5.0	0.0	0.0
-5555.5557	400.0	100.0	100.0	1	0.0	0.0	0.046	1.0	97.73932	-5.531	1	1.0	1.0	5.0	0.0	0.0
-5555.5557	400.0	100.0	100.0	1	0.0	0.0	0.048	1.0	97.73932	-5.535	1	1.0	1.0	5.0	0.0	0.0
-5555.5557	400.0	100.0	100.0	1	0.0	0.0	0.049	1.0	97.77012	-5.535	1	1.0	1.0	5.0	0.0	0.0
-5555.5557	400.0	100.0	100.0	1	0.0	0.0	0.051	1.0	97.895355	-5.537	1	1.0	1.0	5.0	0.0	0.0
-5555.5557	400.0	100.0	100.0	1	0.0	0.0	0.052	1.0	98.33941	-5.54	1	1.0	1.0	5.0	0.0	0.0
-5555.5557	400.0	100.0	100.0	1	0.0	0.0	0.054	1.0	98.843765	-5.54	1	1.0	1.0	5.0	0.0	0.0
-5555.5557	400.0	100.0	100.0	1	0.0	0.0	0.055	1.0	98.10691	-5.542	1	1.0	1.0	5.0	0.0	0.0
-5555.5557	400.0	100.0	100.0	1	0.0	0.0	0.057	1.0	98.10691	-5.542	1	1.0	1.0	5.0	0.0	0.0
-5555.5557	400.0	100.0	100.0	1	0.0	0.0	0.058	1.0	98.430214	-5.544	1	1.0	1.0	5.0	0.0	0.0
-5555.5557	400.0	100.0	100.0	1	0.0	0.0	0.06	1.0	98.430214	-5.546	1	1.0	1.0	5.0	0.0	0.0
-5555.5557	400.0	100.0	100.0	1	0.0	0.0	0.061	1.0	98.71335	-5.546	1	1.0	1.0	5.0	0.0	0.0
-5555.5557	400.0	100.0	100.0	1	0.0	0.0	0.062	1.0	98.94411	-5.548	1	1.0	1.0	5.0	0.0	0.0
-5555.5557	400.0	100.0	100.0	1	0.0	0.0	0.064	1.0	98.94411	-5.549	1	1.0	1.0	5.0	0.0	0.0
-5555.5557	400.0	100.0	100.0	1	0.0	0.0	0.065	1.0	100.0836	-5.549	1	1.0	1.0	5.0	0.0	0.0
-5555.5557	400.0	100.0	100.0	1	0.0	0.0	0.066	1.0	100.0836	-5.55	1	1.0	1.0	5.0	0.0	0.0
-5555.5557	400.0	100.0	100.0	1	0.0	0.0	0.068	1.0	99.524	-5.55	1	1.0	1.0	5.0	0.0	0.0
-5555.5557	400.0	100.0	100.0	1	0.0	0.0	0.068	1.0	99.604225	-5.552	1	1.0	1.0	5.0	0.0	0.0
-5555.5557	400.0	100.0	100.0	1	0.0	0.0	0.07	1.0	99.604225	-5.553	1	1.0	1.0	5.0	0.0	0.0
-5555.5557	400.0	100.0	100.0	1	0.0	0.0	0.071	1.0	98.013145	-5.553	1	1.0	1.0	5.0	0.0	0.0
-5555.5557	400.0	100.0	100.0	1	0.0	0.0	0.072	1.0	97.873505	-5.554	1	1.0	1.0	5.0	0.0	0.0
-5555.5557	400.0	100.0	100.0	1	0.0	0.0	0.073	1.0	97.873505	-5.554	1	1.0	1.0	5.0	0.0	0.0
-5555.5557	400.0	100.0	100.0	1	0.0	0.0	0.074	1.0	97.76451	-5.554	1	1.0	1.0	5.0	0.0	0.0
-5555.5557	400.0	100.0	100.0	1	0.0	0.0	0.075	1.0	97.76451	-5.555	1	1.0	1.0	5.0	0.0	0.0
-5555.5557	400.0	100.0	100.0	1	0.0	0.0	0.076	1.0	97.434616	-5.555	1	1.0	1.0	5.0	0.0	0.0
-5555.5557	400.0	100.0	100.0	1	0.0	0.0	0.078	1.0	97.40121	-5.556	1	1.0	1.0	5.0	0.0	0.0
-5555.5557	400.0	100.0	100.0	1	0.0	0.0	0.079	1.0	97.40121	-5.556	1	1.0	1.0	5.0	0.0	0.0
-5555.5557	400.0	100.0	100.0	1	0.0	0.0	0.08	1.0	97.62191	-5.556	1	1.0	1.0	5.0	0.0	0.0
-5555.5557	400.0	100.0	100.0	1	0.0	0.0	0.081	1.0	97.87109	-5.557	1	1.0	1.0	5.0	0.0	0.0
-5555.5557	400.0	100.0	100.0	1	0.0	0.0	0.082	1.0	97.87109	-5.557	1	1.0	1.0	5.0	0.0	0.0
-5555.5557	400.0	100.0	100.0	1	0.0	0.0	0.083	1.0	97.47397	-5.557	1	1.0	1.0	5.0	0.0	0.0
-5555.5557	400.0	100.0	100.0	1	0.0	0.0	0.084	1.0	97.60373	-5.559	1	1.0	1.0	5.0	0.0	0.0
-5555.5557	400.0	100.0	100.0	1	0.0	0.0	0.085	1.0	97.67318	-5.559	1	1.0	1.0	5.0	0.0	0.0
-5555.5557	400.0	100.0	100.0	1	0.0	0.0	0.086	1.0	98.135826	-5.559	1	1.0	1.0	5.0	0.0	0.0
-5555.5557	400.0	100.0	100.0	1	0.0	0.0	0.087	1.0	98.135826	-5.56	1	1.0	1.0	5.0	0.0	0.0
-5555.5557	400.0	100.0	100.0	1	0.0	0.0	0.089	1.0	98.84355	-5.56	1	1.0	1.0	5.0	0.0	0.0
-5555.5557	400.0	100.0	100.0	1	0.0	0.0	0.09	1.0	98.405136	-5.56	1	1.0	1.0	5.0	0.0	0.0
-5555.5557	400.0	100.0	100.0	1	0.0	0.0	0.091	1.0	98.405136	-5.56	1	1.0	1.0	5.0	0.0	0.0
-5555.5557	400.0	100.0	100.0	1	0.0	0.0	0.092	1.0	97.868774	-5.56	1	1.0	1.0	5.0	0.0	0.0
-5555.5557	400.0	100.0	100.0	1	0.0	0.0	0.093	1.0	97.868774	-5.56	1	1.0	1.0	5.0	0.0	0.0
-5555.5557	400.0	100.0	100.0	1	0.0	0.0	0.095	1.0	98.211395	-5.56	1	1.0	1.0	5.0	0.0	0.0
-5555.5557	400.0	100.0	100.0	1	0.0	0.0	0.096	1.0	99.557915	-5.56	1	1.0	1.0	5.0	0.0	0.0
-5555.5557	400.0	100.0	100.0	1	0.0	0.0	0.097	1.0	99.557915	-5.56	1	1.0	1.0	5.0	0.0	0.0
-5555.5557	400.0	100.0	100.0	1	0.0	0.0	0.098	1.0	99.38085	-5.56	1	1.0	1.0	5.0	0.0	0.0
-5555.5557	400.0	100.0	100.0	1	0.0	0.0	0.099	1.0	98.191414	-5.56	1	1.0	1.0	5.0	0.0	0.0
-5555.5557	400.0	100.0	100.0	1	0.0	0.0	0.1	1.0	98.191414	-5.56	1	1.0	1.0	5.0	0.0	0.0
-5555.5557	400.0	100.0	100.0	1	0.0	0.0	0.102	1.0	98.21379	-5.56	1	1.0	1.0	5.0	0.0	0.0
-5555.5557	400.0	100.0	100.0	1	0.0	0.0	0.103	1.0	98.21379	-5.56	1	1.0	1.0	5.0	0.0	0.0
-5555.5557	400.0	100.0	100.0	1	0.0	0.0	0.103	1.0	97.81798	-5.56	1	1.0	1.0	5.0	0.0	0.0
-5555.5557	400.0	100.0	100.0	1	0.0	0.0	0.104	1.0	98.04451	-5.56	1	1.0	1.0	5.0	0.0	0.0
-5555.5557	400.0	100.0	100.0	1	0.0	0.0	0.106	1.0	98.04451	-5.561	1	1.0	1.0	5.0	0.0	0.0
-5555.5557	400.0	100.0	100.0	1	0.0	0.0	0.107	1.0	97.09014	-5.561	1	1.0	1.0	5.0	0.0	0.0
-5555.5557	400.0	100.0	100.0	1	0.0	0.0	0.108	1.0	96.97249	-5.561	1	1.0	1.0	5.0	0.0	0.0
-5555.5557	400.0	100.0	100.0	1	0.0	0.0	0.109	1.0	96.97249	-5.561	1	1.0	1.0	5.0	0.0	0.0
-5555.5557	400.0	100.0	100.0	1	0.0	0.0	0.11	1.0	96.11213	-5.561	1	1.0	1.0	5.0	0.0	0.0
-5555.5557	400.0	100.0	100.0	1	0.0	0.0	0.111	1.0	96.11213	-5.561	1	1.0	1.0	5.0	0.0	0.0
-5555.5557	400.0	100.0	100.0	1	0.0	0.0	0.112	1.0	97.22784	-5.561	1	1.0	1.0	5.0	0.0	0.0
-5555.5557	400.0	100.0	100.0	1	0.0	0.0	0.113	1.0	96.78802	-5.561	1	1.0	1.0	5.0	0.0	0.0
-5555.5557	400.0	100.0	100.0	1	0.0	0.0	0.114	1.0	96.78802	-5.561	1	1.0	1.0	5.0	0.0	0.0
-5555.5557	400.0	100.0	100.0	1	0.0	0.0	0.115	1.0	95.5201	-5.561	1	1.0	1.0	5.0	0.0	0.0
-5555.5557	400.0	100.0	100.0	1	0.0	0.0	0.116	1.0	95.42837	-5.561	1	1.0	1.0	5.0	0.0	0.0
-5555.5557	400.0	100.0	100.0	1	0.0	0.0	0.117	1.0	95.42837	-5.561	1	1.0	1.0	5.0	0.0	0.0
-5555.5557	400.0	100.0	100.0	1	0.0	0.0	0.118	1.0	95.87188	-5.561	1	1.0	1.0	5.0	0.0	0.0
-5555.5557	400.0	100.0	100.0	1	0.0	0.0	0.119	1.0	95.87188	-5.561	1	1.0	1.0	5.0	0.0	0.0
-5555.5557	400.0	100.0	100.0	1	0.0	0.0	0.12	1.0	96.52706	-5.561	1	1.0	1.0	5.0	0.0	0.0
-5555.5557	400.0	100.0	100.0	1	0.0	0.0	0.121	1.0	96.39729	-5.561	1	1.0	1.0	5.0	0.0	0.0
-5555.5557	400.0	100.0	100.0	1	0.0	0.0	0.122	1.0	96.39729	-5.561	1	1.0	1.0	5.0	0.0	0.0
-5555.5557	400.0	100.0	100.0	1	0.0	0.0	0.123	1.0	95.23246	-5.561	1	1.0	1.0	5.0	0.0	0.0
-5555.5557	400.0	100.0	100.0	1	0.0	0.0	0.124	1.0	96.66685	-5.561	1	1.0	1.0	5.0	0.0	0.0
-5555.5557	400.0	100.0	100.0	1	0.0	0.0	0.125	1.0	96.66685	-5.561	1	1.0	1.0	5.0	0.0	0.0
-5555.5557	400.0	100.0	100.0	1	0.0	0.0	0.126	1.0	96.52289	-5.561	1	1.0	1.0	5.0	0.0	0.0
-5555.5557	400.0	100.0	100.0	1	0.0	0.0	0.127	1.0	96.52289	-5.561	1	1.0	1.0	5.0	0.0	0.0
-5555.5557	400.0	100.0	100.0	1	0.0	0.0	0.128	1.0	96.6546	-5.561	1	1.0	1.0	5.0	0.0	0.0
-5555.5557	400.0	100.0	100.0	1	0.0	0.0	0.13	1.0	95.64665	-5.561	1	1.0	1.0	5.0	0.0	0.0
-5555.5557	400.0	100.0	100.0	1	0.0	0.0	0.131	1.0	95.64665	-5.561	1	1.0	1.0	5.0	0.0	0.0
-5555.5557	400.0	100.0	100.0	1	0.0	0.0	0.132	1.0	96.07711	-5.561	1	1.0	1.0	5.0	0.0	0.0
-5555.5557	400.0	100.0	100.0	1	0.0	0.0	0.133	1.0	96.45392	-5.561	1	1.0	1.0	5.0	0.0	0.0
-5555.5557	400.0	100.0	100.0	1	0.0	0.0	0.134	1.0	96.45392	-5.561	1	1.0	1.0	5.0	0.0	0.0
-5555.5557	400.0	100.0	100.0	1	0.0	0.0	0.135	1.0	96.16384	-5.561	1	1.0	1.0	5.0	0.0	0.0
-5555.5557	400.0	100.0	100.0	1	0.0	0.0	0.136	1.0	96.16384	-5.561	1	1.0	1.0	5.0	0.0	0.0
-5555.5557	400.0	100.0	100.0	1	0.0	0.0	0.138	1.0	96.32408	-5.561	1	1.0	1.0	5.0	0.0	0.0
-5555.5557	400.0	100.0	100.0	1	0.0	0.0	0.139	1.0	96.580246	-5.561	1	1.0	1.0	5.0	0.0	0.0
-5555.5557	400.0	100.0	100.0	1	0.0	0.0	0.14	1.0	96.580246	-5.561	1	1.0	1.0	5.0	0.0	0.0
-5555.5557	400.0	100.0	100.0	1	0.0	0.0	0.141	1.0	96.5183	-5.561	1	1.0	1.0	5.0	0.0	0.0
-5555.5557	400.0	100.0	100.0	1	0.0	0.0	0.142	1.0	96.29064	-5.561	1	1.0	1.0	5.0	0.0	0.0
-5555.5557	400.0	100.0	100.0	1	0.0	0.0	0.144	1.0	96.29064	-5.561	1	1.0	1.0	5.0	0.0	0.0
-5555.5557	400.0	100.0	100.0	1	0.0	0.0	0.145	1.0	96.840866	-5.561	1	1.0	1.0	5.0	0.0	0.0
-5555.5557	400.0	100.0	100.0	1	0.0	0.0	0.146	1.0	96.840866	-5.561	1	1.0	1.0	5.0	0.0	0.0
-5555.5557	400.0	100.0	100.0	1	0.0	0.0	0.148	1.0	97.0079	-5.561	1	1.0	1.0	5.0	0.0	0.0
-5555.5557	400.0	100.0	100.0	1	0.0	0.0	0.15	1.0	97.20802	-5.561	1	1.0	1.0	5.0	0.0	0.0
-5555.5557	400.0	100.0	100.0	1	0.0	0.0	0.151	1.0	97.20802	-5.561	1	1.0	1.0	5.0	0.0	0.0
-5555.5557	400.0	100.0	100.0	1	0.0	0.0	0.153	1.0	96.82066	-5.561	1	1.0	1.0	6.0	0.0	0.0
0.0	400.0	100.0	100.0	0	0.0	0.0	0.154	1.0	96.330055	-5.561	1	2.0	1.0	0.0	0.0	0.0
0.0	400.0	100.0	100.0	0	0.0	0.0	0.156	1.0	96.330055	-5.561	1	2.0	1.0	0.0	0.0	0.0
0.0	400.0	100.0	100.0	0	0.0	0.0	0.157	1.0	96.255806	-5.561	1	2.0	1.0	0.0	0.0	0.0
0.0	400.0	100.0	100.0	0	0.0	0.0	0.159	1.0	96.255806	-5.561	1	2.0	1.0	0.0	0.0	0.0
0.0	400.0	100.0	100.0	0	0.0	0.0	0.161	1.0	96.890625	-5.561	1	2.0	1.0	0.0	0.0	0.0
0.0	400.0	100.0	100.0	0	0.0	0.0	0.162	1.0	97.19962	-5.168	1	2.0	1.0	0.0	0.0	0.0
0.0	400.0	100.0	100.0	0	0.0	0.0	0.164	1.0	97.19962	-4.463	1	2.0	1.0	0.0	0.0	0.0
0.0	400.0	100.0	100.0	0	0.0	0.0	0.166	1.0	97.33551	-4.463	1	2.0	1.0	0.0	0.0	0.0
0.0	400.0	100.0	100.0	0	0.0	0.0	0.168	1.0	98.003494	-4.147	1	2.0	1.0	0.0	0.0	0.0
0.0	400.0	100.0	100.0	0	0.0	0.0	0.169	1.0	98.003494	-3.581	1	2.0	1.0	0.0	0.0	0.0
0.0	400.0	100.0	100.0	0	0.0	0.0	0.171	1.0	98.125565	-3.581	1	2.0	1.0	0.0	0.0	0.0
0.0	400.0	100.0	100.0	0	0.0	0.0	0.172	1.0	98.125565	-3.328	1	2.0	1.0	0.0	0.0	0.0
0.0	400.0	100.0	100.0	0	0.0	0.0	0.174	1.0	97.918365	-3.328	1	2.0	1.0	0.0	0.0	0.0
0.0	400.0	100.0	100.0	0	0.0	0.0	0.175	1.0	97.345474	-2.874	1	2.0	1.0	0.0	0.0	0.0
0.0	400.0	100.0	100.0	0	0.0	0.0	0.177	1.0	97.345474	-2.482	1	2.0	1.0	0.0	0.0	0.0
0.0	400.0	100.0	100.0	0	0.0	0.0	0.178	1.0	97.826256	-2.482	1	2.0	1.0	0.0	0.0	0.0
0.0	400.0	100.0	100.0	0	0.0	0.0	0.18	1.0	97.932236	-2.306	1	2.0	1.0	0.0	0.0	0.0
0.0	400.0	100.0	100.0	0	0.0	0.0	0.181	1.0	97.932236	-1.992	1	2.0	1.0	0.0	0.0	0.0
0.0	400.0	100.0	100.0	0	0.0	0.0	0.182	1.0	97.08537	-1.992	1	2.0	1.0	0.0	0.0	0.0
0.0	400.0	100.0	100.0	0	0.0	0.0	0.184	1.0	97.08537	-1.85	1	2.0	1.0	0.0	0.0	0.0
0.0	400.0	100.0	100.0	0	0.0	0.0	0.185	1.0	96.64338	-1.85	1	2.0	1.0	0.0	0.0	0.0
0.0	400.0	100.0	100.0	0	0.0	0.0	0.186	1.0	96.753716	-1.598	1	2.0	1.0	0.0	0.0	0.0
0.0	400.0	100.0	100.0	0	0.0	0.0	0.187	1.0	96.753716	-1.485	1	2.0	1.0	0.0	0.0	0.0
0.0	400.0	100.0	100.0	0	0.0	0.0	0.188	1.0	96.174034	-1.485	1	2.0	1.0	0.0	0.0	0.0
0.0	400.0	100.0	100.0	0	0.0	0.0	0.189	1.0	97.32423	-1.282	1	2.0	1.0	0.0	0.0	0.0
0.0	400.0	100.0	100.0	0	0.0	0.0	0.19	1.0	97.32423	-1.191	1	2.0	1.0	0.0	0.0	0.0
0.0	400.0	100.0	100.0	0	0.0	0.0	0.191	1.0	96.532776	-1.191	1	2.0	1.0	0.0	0.0	0.0
0.0	400.0	100.0	100.0	0	0.0	0.0	0.192	1.0	96.532776	-1.029	1	2.0	1.0	0.0	0.0	0.0
0.0	400.0	100.0	100.0	0	0.0	0.0	0.193	1.0	96.498245	-1.029	1	2.0	1.0	0.0	0.0	0.0
0.0	400.0	100.0	100.0	0	0.0	0.0	0.193	1.0	95.657326	-0.956	1	2.0	1.0	0.0	0.0	0.0
0.0	400.0	100.0	100.0	0	0.0	0.0	0.194	1.0	95.657326	-0.825	1	2.0	1.0	0.0	0.0	0.0
0.0	400.0	100.0	100.0	0	0.0	0.0	0.194	1.0	94.99406	-0.825	1	2.0	1.0	0.0	0.0	0.0
0.0	400.0	100.0	100.0	0	0.0	0.0	0.195	1.0	95.298004	-0.767	1	2.0	1.0	0.0	0.0	0.0
0.0	400.0	100.0	100.0	0	0.0	0.0	0.195	1.0	95.298004	-0.662	1	2.0	1.0	0.0	0.0	0.0
0.0	400.0	100.0	100.0	0	0.0	0.0	0.195	1.0	95.741776	-0.662	1	2.0	1.0	0.0	0.0	0.0
0.0	400.0	100.0	100.0	0	0.0	0.0	0.195	1.0	95.741776	-0.615	1	2.0	1.0	0.0	0.0	0.0
0.0	400.0	100.0	100.0	0	0.0	0.0	0.194	1.0	95.69731	-0.615	1	2.0	1.0	0.0	0.0	0.0
0.0	400.0	100.0	100.0	0	0.0	0.0	0.194	1.0	94.98869	-0.531	1	2.0	1.0	8.0	0.0	0.0
0.0	400.0	100.0	100.0	0	0.0	0.0	0.194	1.0	94.98869	-0.493	1	2.0	1.0	8.0	0.0	0.0
0.0	400.0	100.0	100.0	0	0.0	0.0	0.193	1.0	94.79831	-0.493	1	2.0	1.0	9.0	0.0	0.0
5555.5557	400.0	100.0	100.0	0	0.0	0.0	0.192	1.0	96.61063	-0.426	1	2.0	1.0	10.0	0.0	0.0
5555.5557	400.0	100.0	100.0	0	0.0	0.0	0.191	1.0	96.61063	-0.396	1	2.0	1.0	10.0	0.0	0.0
5555.5557	400.0	100.0	100.0	0	0.0	0.0	0.19	1.0	97.38952	-0.396	1	2.0	1.0	10.0	0.0	0.0
5555.5557	400.0	100.0	100.0	0	0.0	0.0	0.19	1.0	97.38952	-0.341	1	2.0	1.0	10.0	0.0	0.0
5555.5557	400.0	100.0	100.0	0	0.0	0.0	0.189	1.0	97.36523	-0.341	1	2.0	1.0	10.0	0.0	0.0
5555.5557	400.0	100.0	100.0	0	0.0	0.0	0.188	1.0	97.42481	0.461	1	2.0	1.0	10.0	0.0	0.0
5555.5557	400.0	100.0	100.0	0	0.0	0.0	0.186	1.0	97.42481	0.822	1	2.0	1.0	10.0	0.0	0.0
5555.5557	400.0	100.0	100.0	0	0.0	0.0	0.185	1.0	97.36797	0.822	1	2.0	1.0	10.0	0.0	0.0
5555.5557	400.0	100.0	100.0	0	0.0	0.0	0.184	1.0	97.218155	1.468	1	2.0	1.0	10.0	0.0	0.0
5555.5557	400.0	100.0	100.0	0	0.0	0.0	0.183	1.0	97.218155	1.758	1	2.0	1.0	10.0	0.0	0.0
5555.5557	400.0	100.0	100.0	0	0.0	0.0	0.181	1.0	97.42676	1.758	1	2.0	1.0	10.0	0.0	0.0
5555.5557	400.0	100.0	100.0	0	0.0	0.0	0.18	1.0	97.42676	2.276	1	2.0	1.0	10.0	0.0	0.0
5555.5557	400.0	100.0	100.0	0	0.0	0.0	0.179	1.0	97.67592	2.276	1	2.0	1.0	10.0	0.0	0.0
5555.5557	400.0	100.0	100.0	0	0.0	0.0	0.178	1.0	98.018684	2.724	1	2.0	1.0	10.0	0.0	0.0
5555.5557	400.0	100.0	100.0	0	0.0	0.0	0.177	1.0	98.018684	2.925	1	2.0	1.0	10.0	0.0	0.0
5555.5557	400.0	100.0	100.0	0	0.0	0.0	0.176	1.0	98.07007	2.925	1	2.0	1.0	10.0	0.0	0.0
5555.5557	400.0	100.0	100.0	0	0.0	0.0	0.175	1.0	98.138016	3.285	1	2.0	1.0	10.0	0.0	0.0
5555.5557	400.0	100.0	100.0	0	0.0	0.0	0.173	1.0	98.138016	3.446	1	2.0	1.0	10.0	0.0	0.0
5555.5557	400.0	100.0	100.0	0	0.0	0.0	0.172	1.0	97.47391	3.446	1	2.0	1.0	10.0	0.0	0.0
5555.5557	400.0	100.0	100.0	0	0.0	0.0	0.171	1.0	97.47391	3.734	1	2.0	1.0	10.0	0.0	0.0
5555.5557	400.0	100.0	100.0	0	0.0	0.0	0.171	1.0	97.269226	3.734	1	2.0	1.0	10.0	0.0	0.0
5555.5557	400.0	100.0	100.0	0	0.0	0.0	0.17	1.0	97.57102	3.863	1	2.0	1.0	10.0	0.0	0.0
5555.5557	400.0	100.0	100.0	0	0.0	0.0	0.168	1.0	97.57102	4.095	1	2.0	1.0	10.0	0.0	0.0
5555.5557	400.0	100.0	100.0	0	0.0	0.0	0.167	1.0	97.59195	4.095	1	2.0	1.0	10.0	0.0	0.0
5555.5557	400.0	100.0	100.0	0	0.0	0.0	0.166	1.0	97.27488	4.2	1	2.0	1.0	10.0	0.0	0.0
5555.5557	400.0	100.0	100.0	0	0.0	0.0	0.165	1.0	97.27488	4.385	1	2.0	1.0	10.0	0.0	0.0
5555.5557	400.0	100.0	100.0	0	0.0	0.0	0.164	1.0	97.56674	4.385	1	2.0	1.0	10.0	0.0	0.0
5555.5557	400.0	100.0	100.0	0	0.0	0.0	0.163	1.0	97.56674	4.545	1	2.0	1.0	10.0	0.0	0.0
5555.5557	400.0	100.0	100.0	0	0.0	0.0	0.162	1.0	97.52408	4.545	1	2.0	1.0	10.0	0.0	0.0
5555.5557	400.0	100.0	100.0	0	0.0	0.0	0.161	1.0	97.227066	4.618	1	2.0	1.0	10.0	0.0	0.0
5555.5557	400.0	100.0	100.0	0	0.0	0.0	0.16	1.0	97.227066	4.746	1	2.0	1.0	10.0	0.0	0.0
5555.5557	400.0	100.0	100.0	0	0.0	0.0	0.159	1.0	97.174194	4.746	1	2.0	1.0	10.0	0.0	0.0
5555.5557	400.0	100.0	100.0	0	0.0	0.0	0.158	1.0	96.9649	4.803	1	2.0	1.0	10.0	0.0	0.0
5555.5557	400.0	100.0	100.0	0	0.0	0.0	0.157	1.0	96.74614	4.908	1	2.0	1.0	10.0	0.0	0.0
5555.5557	400.0	100.0	100.0	0	0.0	0.0	0.156	1.0	95.78769	4.908	1	2.0	1.0	10.0	0.0	0.0
5555.5557	400.0	100.0	100.0	0	0.0	0.0	0.155	1.0	95.78769	4.954	1	2.0	1.0	10.0	0.0	0.0
5555.5557	400.0	100.0	100.0	0	0.0	0.0	0.154	1.0	95.596634	4.954	1	2.0	1.0	10.0	0.0	0.0
5555.5557	400.0	100.0	100.0	0	0.0	0.0	0.153	1.0	95.63622	5.036	1	2.0	1.0	10.0	0.0	0.0
5555.5557	400.0	100.0	100.0	0	0.0	0.0	0.152	1.0	95.63622	5.074	1	2.0	1.0	10.0	0.0	0.0
5555.5557	400.0	100.0	100.0	0	0.0	0.0	0.15	1.0	96.03961	5.074	1	2.0	1.0	12.0	0.0	0.0
5555.5557	400.0	100.0	100.0	0	0.0	0.0	0.149	1.0	96.68626	5.14	1	2.0	1.0	12.0	0.0	0.0
5555.5557	400.0	100.0	100.0	0	0.0	0.0	0.148	1.0	96.68626	5.14	1	2.0	1.0	12.0	0.0	0.0
5555.5557	400.0	100.0	100.0	0	0.0	0.0	0.147	1.0	96.75705	5.171	1	2.0	1.0	12.0	0.0	0.0
5555.5557	400.0	100.0	100.0	0	0.0	0.0	0.145	1.0	96.75705	5.224	1	2.0	1.0	12.0	0.0	0.0
5555.5557	400.0	100.0	100.0	0	0.0	0.0	0.144	1.0	96.81194	5.224	1	2.0	1.0	12.0	0.0	0.0
5555.5557	400.0	100.0	100.0	0	0.0	0.0	0.142	1.0	97.71731	5.27	1	2.0	1.0	12.0	0.0	0.0
5555.5557	400.0	100.0	100.0	0	0.0	0.0	0.141	1.0	97.71731	5.291	1	2.0	1.0	12.0	0.0	0.0
5555.5557	400.0	100.0	100.0	0	0.0	0.0	0.139	1.0	97.63229	5.291	1	2.0	1.0	12.0	0.0	0.0
5555.5557	400.0	100.0	100.0	0	0.0	0.0	0.138	1.0	97.63798	5.328	1	2.0	1.0	12.0	0.0	0.0
5555.5557	400.0	100.0	100.0	0	0.0	0.0	0.136	1.0	97.63798	5.344	1	2.0	1.0	12.0	0.0	0.0
5555.5557	400.0	100.0	100.0	0	0.0	0.0	0.135	1.0	97.899605	5.344	1	2.0	1.0	12.0	0.0	0.0
5555.5557	400.0	100.0	100.0	0	0.0	0.0	0.134	1.0	97.899605	5.373	1	2.0	1.0	12.0	0.0	0.0
5555.5557	400.0	100.0	100.0	0	0.0	0.0	0.132	1.0	97.323296	5.373	1	2.0	1.0	12.0	0.0	0.0
5555.5557	400.0	100.0	100.0	0	0.0	0.0	0.131	1.0	97.63284	5.399	1	2.0	1.0	12.0	0.0	0.0
5555.5557	400.0	100.0	100.0	0	0.0	0.0	0.129	1.0	97.63284	5.41	1	2.0	1.0	12.0	0.0	0.0
5555.5557	400.0	100.0	100.0	0	0.0	0.0	0.128	1.0	96.880226	5.41	1	2.0	1.0	12.0	0.0	0.0
5555.5557	400.0	100.0	100.0	0	0.0	0.0	0.126	1.0	96.662865	5.431	1	2.0	1.0	12.0	0.0	0.0
5555.5557	400.0	100.0	100.0	0	0.0	0.0	0.125	1.0	96.662865	5.441	1	2.0	1.0	12.0	0.0	0.0
5555.5557	400.0	100.0	100.0	0	0.0	0.0	0.123	1.0	96.54029	5.441	1	2.0	1.0	12.0	0.0	0.0
5555.5557	400.0	100.0	100.0	0	0.0	0.0	0.122	1.0	96.54029	5.457	1	2.0	1.0	12.0	0.0	0.0
5555.5557	400.0	100.0	100.0	0	0.0	0.0	0.121	1.0	96.88331	5.457	1	2.0	1.0	12.0	0.0	0.0
5555.5557	400.0	100.0	100.0	0	0.0	0.0	0.119	1.0	97.26537	5.465	1	2.0	1.0	12.0	0.0	0.0
5555.5557	400.0	100.0	100.0	0	0.0	0.0	0.118	1.0	97.26537	5.477	1	2.0	1.0	12.0	0.0	0.0
5555.5557	400.0	100.0	100.0	0	0.0	0.0	0.117	1.0	97.89112	5.477	1	2.0	1.0	12.0	0.0	0.0
5555.5557	400.0	100.0	100.0	0	0.0	0.0	0.116	1.0	98.28971	5.484	1	2.0	1.0	12.0	0.0	0.0
5555.5557	400.0	100.0	100.0	0	0.0	0.0	0.114	1.0	98.28971	5.484	1	2.0	1.0	12.0	0.0	0.0
5555.5557	400.0	100.0	100.0	0	0.0	0.0	0.113	1.0	98.370186	5.494	1	2.0	1.0	12.0	0.0	0.0
5555.5557	400.0	100.0	100.0	0	0.0	0.0	0.112	1.0	98.370186	5.504	1	2.0	1.0	12.0	0.0	0.0
5555.5557	400.0	100.0	100.0	0	0.0	0.0	0.111	1.0	98.329124	5.504	1	2.0	1.0	12.0	0.0	0.0
5555.5557	400.0	100.0	100.0	0	0.0	0.0	0.11	1.0	97.90692	5.508	1	2.0	1.0	12.0	0.0	0.0
5555.5557	400.0	100.0	100.0	0	0.0	0.0	0.108	1.0	97.90692	5.515	1	2.0	1.0	12.0	0.0	0.0
5555.5557	400.0	100.0	100.0	0	0.0	0.0	0.107	1.0	98.03603	5.515	1	2.0	1.0	12.0	0.0	0.0
5555.5557	400.0	100.0	100.0	0	0.0	0.0	0.106	1.0	97.78718	5.518	1	2.0	1.0	12.0	0.0	0.0
5555.5557	400.0	100.0	100.0	0	0.0	0.0	0.105	1.0	97.78718	5.525	1	2.0	1.0	12.0	0.0	0.0
5555.5557	400.0	100.0	100.0	0	0.0	0.0	0.104	1.0	98.1223	5.525	1	2.0	1.0	12.0	0.0	0.0
5555.5557	400.0	100.0	100.0	0	0.0	0.0	0.103	1.0	98.1223	5.528	1	2.0	1.0	12.0	0.0	0.0
5555.5557	400.0	100.0	100.0	0	0.0	0.0	0.101	1.0	97.930855	5.528	1	2.0	1.0	12.0	0.0	0.0
5555.5557	400.0	100.0	100.0	0	0.0	0.0	0.1	1.0	97.59633	5.531	1	2.0	1.0	12.0	0.0	0.0
5555.5557	400.0	100.0	100.0	0	0.0	0.0	0.099	1.0	97.59633	5.533	1	2.0	1.0	12.0	0.0	0.0
5555.5557	400.0	100.0	100.0	0	0.0	0.0	0.098	1.0	97.29314	5.533	1	2.0	1.0	12.0	0.0	0.0
5555.5557	400.0	100.0	100.0	0	0.0	0.0	0.097	1.0	97.27986	5.537	1	2.0	1.0	12.0	0.0	0.0
5555.5557	400.0	100.0	100.0	0	0.0	0.0	0.095	1.0	97.27986	5.54	1	2.0	1.0	12.0	0.0	0.0
5555.5557	400.0	100.0	100.0	0	0.0	0.0	0.094	1.0	96.19762	5.54	1	2.0	1.0	12.0	0.0	0.0
5555.5557	400.0	100.0	100.0	0	0.0	0.0	0.093	1.0	96.19762	5.543	1	2.0	1.0	12.0	0.0	0.0
5555.5557	400.0	100.0	100.0	0	0.0	0.0	0.092	1.0	96.397415	5.543	1	2.0	1.0	12.0	0.0	0.0
5555.5557	400.0	100.0	100.0	0	0.0	0.0	0.091	1.0	95.91124	5.544	1	2.0	1.0	12.0	0.0	0.0
5555.5557	400.0	100.0	100.0	0	0.0	0.0	0.089	1.0	95.91124	5.547	1	2.0	1.0	12.0	0.0	0.0
5555.5557	400.0	100.0	100.0	0	0.0	0.0	0.088	1.0	97.88219	5.547	1	2.0	1.0	12.0	0.0	0.0
5555.5557	400.0	100.0	100.0	0	0.0	0.0	0.087	1.0	98.04408	5.547	1	2.0	1.0	12.0	0.0	0.0
5555.5557	400.0	100.0	100.0	0	0.0	0.0	0.086	1.0	98.04408	5.547	1	2.0	1.0	12.0	0.0	0.0
5555.5557	400.0	100.0	100.0	0	0.0	0.0	0.085	1.0	98.30858	5.549	1	2.0	1.0	12.0	0.0	0.0
5555.5557	400.0	100.0	100.0	0	0.0	0.0	0.084	1.0	98.563	5.551	1	2.0	1.0	12.0	0.0	0.0
5555.5557	400.0	100.0	100.0	0	0.0	0.0	0.082	1.0	98.794235	5.551	1	2.0	1.0	12.0	0.0	0.0
5555.5557	400.0	100.0	100.0	0	0.0	0.0	0.081	1.0	98.49014	5.551	1	2.0	1.0	12.0	0.0	0.0
5555.5557	400.0	100.0	100.0	0	0.0	0.0	0.08	1.0	98.49014	5.553	1	2.0	1.0	12.0	0.0	0.0
5555.5557	400.0	100.0	100.0	0	0.0	0.0	0.079	1.0	97.57274	5.553	1	2.0	1.0	12.0	0.0	0.0
5555.5557	400.0	100.0	100.0	0	0.0	0.0	0.078	1.0	97.716606	5.553	1	2.0	1.0	12.0	0.0	0.0
5555.5557	400.0	100.0	100.0	0	0.0	0.0	0.077	1.0	97.716606	5.554	1	2.0	1.0	12.0	0.0	0.0
5555.5557	400.0	100.0	100.0	0	0.0	0.0	0.076	1.0	97.25101	5.554	1	2.0	1.0	12.0	0.0	0.0
5555.5557	400.0	100.0	100.0	0	0.0	0.0	0.074	1.0	97.25101	5.555	1	2.0	1.0	12.0	0.0	0.0
5555.5557	400.0	100.0	100.0	0	0.0	0.0	0.073	1.0	95.39636	5.555	1	2.0	1.0	12.0	0.0	0.0
5555.5557	400.0	100.0	100.0	0	0.0	0.0	0.071	1.0	95.8376	5.556	1	2.0	1.0	12.0	0.0	0.0
5555.5557	400.0	100.0	100.0	0	0.0	0.0	0.07	1.0	95.8376	5.556	1	2.0	1.0	12.0	0.0	0.0
5555.5557	400.0	100.0	100.0	0	0.0	0.0	0.069	1.0	96.388725	5.556	1	2.0	1.0	12.0	0.0	0.0
5555.5557	400.0	100.0	100.0	0	0.0	0.0	0.067	1.0	96.2289	5.557	1	2.0	1.0	12.0	0.0	0.0
5555.5557	400.0	100.0	100.0	0	0.0	0.0	0.065	1.0	96.2289	5.557	1	2.0	1.0	12.0	0.0	0.0
5555.5557	400.0	100.0	100.0	0	0.0	0.0	0.064	1.0	95.83585	5.557	1	2.0	1.0	12.0	0.0	0.0
5555.5557	400.0	100.0	100.0	0	0.0	0.0	0.063	1.0	95.83585	5.559	1	2.0	1.0	12.0	0.0	0.0
5555.5557	400.0	100.0	100.0	0	0.0	0.0	0.062	1.0	95.524796	5.559	1	2.0	1.0	12.0	0.0	0.0
5555.5557	400.0	100.0	100.0	0	0.0	0.0	0.06	1.0	95.8241	5.559	1	2.0	1.0	12.0	0.0	0.0
5555.5557	400.0	100.0	100.0	0	0.0	0.0	0.059	1.0	95.8241	5.559	1	2.0	1.0	12.0	0.0	0.0
5555.5557	400.0	100.0	100.0	0	0.0	0.0	0.058	1.0	95.99211	5.559	1	2.0	1.0	12.0	0.0	0.0
5555.5557	400.0	100.0	100.0	0	0.0	0.0	0.057	1.0	95.71879	5.56	1	2.0	1.0	12.0	0.0	0.0
5555.5557	400.0	100.0	100.0	0	0.0	0.0	0.056	1.0	95.71879	5.56	1	2.0	1.0	12.0	0.0	0.0
5555.5557	400.0	100.0	100.0	0	0.0	0.0	0.055	1.0	95.304886	5.56	1	2.0	1.0	12.0	0.0	0.0
5555.5557	400.0	100.0	100.0	0	0.0	0.0	0.054	1.0	95.304886	5.56	1	2.0	1.0	12.0	0.0	0.0
5555.5557	400.0	100.0	100.0	0	0.0	0.0	0.053	1.0	95.44844	5.56	1	2.0	1.0	12.0	0.0	0.0
5555.5557	400.0	100.0	100.0	0	0.0	0.0	0.052	1.0	94.30567	5.561	1	2.0	1.0	12.0	0.0	0.0
5555.5557	400.0	100.0	100.0	0	0.0	0.0	0.051	1.0	94.30567	5.561	1	2.0	1.0	12.0	0.0	0.0
5555.5557	400.0	100.0	100.0	0	0.0	0.0	0.05	1.0	95.977936	5.561	1	2.0	1.0	12.0	0.0	0.0
5555.5557	400.0	100.0	100.0	0	0.0	0.0	0.048	1.0	95.80972	5.561	1	2.0	1.0	12.0	0.0	0.0
5555.5557	400.0	100.0	100.0	0	0.0	0.0	0.047	1.0	96.21437	5.561	1	2.0	1.0	12.0	0.0	0.0
5555.5557	400.0	100.0	100.0	0	0.0	0.0	0.046	1.0	95.66745	5.561	1	2.0	1.0	12.0	0.0	0.0
5555.5557	400.0	100.0	100.0	0	0.0	0.0	0.045	1.0	95.66745	5.561	1	2.0	1.0	12.0	0.0	0.0
5555.5557	400.0	100.0	100.0	0	0.0	0.0	0.044	1.0	95.19397	5.561	1	2.0	1.0	12.0	0.0	0.0
5555.5557	400.0	100.0	100.0	0	0.0	0.0	0.043	1.0	95.16828	5.561	1	2.0	1.0	12.0	0.0	0.0
5555.5557	400.0	100.0	100.0	0	0.0	0.0	0.042	1.0	95.16828	5.561	1	2.0	1.0	12.0	0.0	0.0
5555.5557	400.0	100.0	100.0	0	0.0	0.0	0.041	1.0	96.154236	5.561	1	2.0	1.0	12.0	0.0	0.0
5555.5557	400.0	100.0	100.0	0	0.0	0.0	0.04	1.0	95.669815	5.562	1	2.0	1.0	12.0	0.0	0.0
5555.5557	400.0	100.0	100.0	0	0.0	0.0	0.039	1.0	95.669815	5.562	1	2.0	1.0	12.0	0.0	0.0
5555.5557	400.0	100.0	100.0	0	0.0	0.0	0.038	1.0	95.74783	5.562	1	2.0	1.0	12.0	0.0	0.0
5555.5557	400.0	100.0	100.0	0	0.0	0.0	0.036	1.0	95.74783	5.562	1	2.0	1.0	12.0	0.0	0.0
5555.5557	400.0	100.0	100.0	0	0.0	0.0	0.035	1.0	95.089775	5.562	1	2.0	1.0	12.0	0.0	0.0
5555.5557	400.0	100.0	100.0	0	0.0	0.0	0.034	1.0	95.93844	5.562	1	2.0	1.0	12.0	0.0	0.0
5555.5557	400.0	100.0	100.0	0	0.0	0.0	0.033	1.0	95.93844	5.562	1	2.0	1.0	12.0	0.0	0.0
5555.5557	400.0	100.0	100.0	0	0.0	0.0	0.032	1.0	95.56696	5.562	1	2.0	1.0	12.0	0.0	0.0
5555.5557	400.0	100.0	100.0	0	0.0	0.0	0.031	1.0	95.7706	5.562	1	2.0	1.0	12.0	0.0	0.0
5555.5557	400.0	100.0	100.0	0	0.0	0.0	0.03	1.0	95.7706	5.562	1	2.0	1.0	12.0	0.0	0.0
5555.5557	400.0	100.0	100.0	0	0.0	0.0	0.029	1.0	95.71227	5.562	1	2.0	1.0	12.0	0.0	0.0
5555.5557	400.0	100.0	100.0	0	0.0	0.0	0.028	1.0	95.71227	5.562	1	2.0	1.0	12.0	0.0	0.0
5555.5557	400.0	100.0	100.0	0	0.0	0.0	0.027	1.0	95.996796	5.562	1	2.0	1.0	12.0	0.0	0.0
5555.5557	400.0	100.0	100.0	0	0.0	0.0	0.025	1.0	96.371414	5.562	1	2.0	1.0	12.0	0.0	0.0
5555.5557	400.0	100.0	100.0	0	0.0	0.0	0.024	1.0	96.371414	5.562	1	2.0	1.0	12.0	0.0	0.0
5555.5557	400.0	100.0	100.0	0	0.0	0.0	0.023	1.0	95.81517	5.562	1	2.0	1.0	12.0	0.0	0.0
5555.5557	400.0	100.0	100.0	0	0.0	0.0	0.022	1.0	95.956276	5.562	1	2.0	1.0	12.0	0.0	0.0
5555.5557	400.0	100.0	100.0	0	0.0	0.0	0.021	1.0	96.21604	5.562	1	2.0	1.0	12.0	0.0	0.0
5555.5557	400.0	100.0	100.0	0	0.0	0.0	0.02	1.0	96.2312	5.562	1	2.0	1.0	12.0	0.0	0.0
5555.5557	400.0	100.0	100.0	0	0.0	0.0	0.019	1.0	96.2312	5.562	1	2.0	1.0	12.0	0.0	0.0
5555.5557	400.0	100.0	100.0	0	0.0	0.0	0.018	1.0	97.04673	5.562	1	2.0	1.0	12.0	0.0	0.0
5555.5557	400.0	100.0	100.0	0	0.0	0.0	0.017	1.0	97.39168	5.562	1	2.0	1.0	12.0	0.0	0.0
5555.5557	400.0	100.0	100.0	0	0.0	0.0	0.016	1.0	97.39168	5.562	1	2.0	1.0	12.0	0.0	0.0
5555.5557	400.0	100.0	100.0	0	0.0	0.0	0.015	1.0	98.08397	5.562	1	2.0	1.0	12.0	0.0	0.0
5555.5557	400.0	100.0	100.0	0	0.0	0.0	0.013	1.0	98.041	5.562	1	2.0	1.0	12.0	0.0	0.0
5555.5557	400.0	100.0	100.0	0	0.0	0.0	0.012	1.0	98.041	5.562	1	2.0	1.0	12.0	0.0	0.0
5555.5557	400.0	100.0	100.0	0	0.0	0.0	0.011	1.0	98.61012	5.562	1	2.0	1.0	12.0	0.0	0.0
5555.5557	400.0	100.0	100.0	0	0.0	0.0	0.01	1.0	98.61012	5.562	1	2.0	1.0	12.0	0.0	0.0
5555.5557	400.0	100.0	100.0	0	0.0	0.0	0.009	1.0	98.68002	5.562	1	2.0	1.0	12.0	0.0	0.0
5555.5557	400.0	100.0	100.0	0	0.0	0.0	0.008	1.0	98.60445	5.562	1	2.0	1.0	12.0	0.0	0.0
5555.5557	400.0	100.0	100.0	0	0.0	0.0	0.007	1.0	98.60445	5.562	1	2.0	1.0	12.0	0.0	0.0
5555.5557	400.0	100.0	100.0	0	0.0	0.0	0.006	1.0	98.21718	5.562	1	2.0	1.0	12.0	0.0	0.0
5555.5557	400.0	100.0	100.0	0	0.0	0.0	0.005	1.0	98.64943	5.562	1	2.0	1.0	12.0	0.0	0.0
5555.5557	400.0	100.0	100.0	0	0.0	0.0	0.004	1.0	98.64943	5.562	1	2.0	1.0	12.0	0.0	0.0
5555.5557	400.0	100.0	100.0	0	0.0	0.0	0.002	1.0	99.11574	5.562	1	2.0	1.0	12.0	0.0	0.0
5555.5557	400.0	100.0	100.0	0	0.0	0.0	0.001	1.0	99.11574	5.562	1	2.0	1.0	12.0	0.0	0.0
5555.5557	400.0	100.0	100.0	0	0.0	0.0	0.0	1.0	98.65792	5.562	1	2.0	1.0	12.0	0.0	0.0
5555.5557	400.0	100.0	100.0	0	0.0	0.0	-0.001	1.0	98.17726	5.562	1	2.0	1.0	12.0	0.0	0.0
5555.5557	400.0	100.0	100.0	0	0.0	0.0	-0.002	1.0	98.17726	5.562	1	2.0	1.0	12.0	0.0	0.0
5555.5557	400.0	100.0	100.0	0	0.0	0.0	-0.004	1.0	98.23848	5.562	1	2.0	1.0	12.0	0.0	0.0
5555.5557	400.0	100.0	100.0	0	0.0	0.0	-0.005	1.0	97.65964	5.562	1	2.0	1.0	12.0	0.0	0.0
5555.5557	400.0	100.0	100.0	0	0.0	0.0	-0.006	1.0	97.65964	5.562	1	2.0	1.0	12.0	0.0	0.0
5555.5557	400.0	100.0	100.0	0	0.0	0.0	-0.008	1.0	97.29538	5.562	1	2.0	1.0	12.0	0.0	0.0
5555.5557	400.0	100.0	100.0	0	0.0	0.0	-0.009	1.0	97.29538	5.562	1	2.0	1.0	12.0	0.0	0.0
5555.5557	400.0	100.0	100.0	0	0.0	0.0	-0.01	1.0	96.61807	5.562	1	2.0	1.0	13.0	0.0	0.0
5555.5557	400.0	100.0	100.0	0	0.0	0.0	-0.012	1.0	96.86391	5.562	1	2.0	2.0	14.0	1.0	0.0
5555.5557	400.0	100.0	100.0	0	0.0	0.0	-0.013	1.0	96.156746	5.562	1	2.0	2.0	14.0	1.0	0.0
0.0	400.0	100.0	100.0	0	0.0	0.0	-0.014	1.0	96.053505	5.562	1	2.0	2.0	0.0	1.0	0.0
0.0	400.0	100.0	100.0	0	0.0	0.0	-0.016	1.0	96.16615	5.562	1	2.0	2.0	0.0	1.0	0.0
0.0	400.0	100.0	100.0	0	0.0	0.0	-0.017	1.0	96.16615	5.562	1	2.0	2.0	0.0	1.0	0.0
0.0	400.0	100.0	100.0	0	0.0	0.0	-0.018	1.0	95.90506	5.169	1	2.0	2.0	0.0	1.0	0.0
0.0	400.0	100.0	100.0	0	0.0	0.0	-0.02	1.0	95.90506	4.803	1	2.0	2.0	0.0	1.0	0.0
0.0	400.0	100.0	100.0	0	0.0	0.0	-0.021	1.0	95.63531	4.803	1	2.0	2.0	0.0	1.0	0.0
0.0	400.0	100.0	100.0	0	0.0	0.0	-0.023	1.0	95.35314	4.147	1	2.0	2.0	0.0	1.0	0.0
0.0	400.0	100.0	100.0	0	0.0	0.0	-0.024	1.0	95.35314	3.854	1	2.0	2.0	0.0	1.0	0.0
0.0	400.0	100.0	100.0	0	0.0	0.0	-0.026	1.0	94.729195	3.854	1	2.0	2.0	0.0	1.0	0.0
0.0	400.0	100.0	100.0	0	0.0	0.0	-0.027	1.0	94.36624	3.328	1	2.0	2.0	0.0	1.0	0.0
0.0	400.0	100.0	100.0	0	0.0	0.0	-0.029	1.0	94.36624	3.093	1	2.0	2.0	0.0	1.0	0.0
0.0	400.0	100.0	100.0	0	0.0	0.0	-0.03	1.0	95.432495	3.093	1	2.0	2.0	0.0	1.0	0.0
0.0	400.0	100.0	100.0	0	0.0	0.0	-0.031	1.0	95.432495	2.671	1	2.0	2.0	0.0	1.0	0.0
0.0	400.0	100.0	100.0	0	0.0	0.0	-0.032	1.0	96.52127	2.671	1	2.0	2.0	0.0	1.0	0.0
0.0	400.0	100.0	100.0	0	0.0	0.0	-0.033	1.0	96.27311	2.482	1	2.0	2.0	0.0	1.0	0.0
0.0	400.0	100.0	100.0	0	0.0	0.0	-0.034	1.0	96.27311	2.143	1	2.0	2.0	0.0	1.0	0.0
0.0	400.0	100.0	100.0	0	0.0	0.0	-0.034	1.0	96.34388	2.143	1	2.0	2.0	0.0	1.0	0.0
0.0	400.0	100.0	100.0	0	0.0	0.0	-0.035	1.0	96.59912	1.85	1	2.0	2.0	0.0	1.0	0.0
0.0	400.0	100.0	100.0	0	0.0	0.0	-0.035	1.0	96.59912	1.85	1	2.0	2.0	0.0	1.0	0.0
0.0	400.0	100.0	100.0	0	0.0	0.0	-0.035	1.0	96.92885	1.72	1	2.0	2.0	0.0	1.0	0.0
0.0	400.0	100.0	100.0	0	0.0	0.0	-0.035	1.0	96.92885	1.485	1	2.0	2.0	0.0	1.0	0.0
0.0	400.0	100.0	100.0	0	0.0	0.0	-0.035	1.0	97.3751	1.485	1	2.0	2.0	0.0	1.0	0.0
0.0	400.0	100.0	100.0	0	0.0	0.0	-0.034	1.0	96.65938	1.381	1	2.0	2.0	1.0	1.0	0.0
0.0	400.0	100.0	100.0	0	0.0	0.0	-0.034	1.0	96.65938	1.191	1	2.0	2.0	1.0	1.0	0.0
0.0	400.0	100.0	100.0	0	0.0	0.0	-0.033	1.0	96.55555	1.191	0	2.0	2.0	0.0	1.0	0.0
0.0	400.0	100.0	100.0	0	0.0	0.0	-0.032	1.0	97.592896	1.107	0	2.0	2.0	0.0	1.0	0.0
0.0	400.0	100.0	100.0	0	0.0	0.0	-0.031	1.0	97.592896	1.107	0	2.0	2.0	0.0	1.0	0.0
0.0	400.0	100.0	100.0	0	0.0	0.0	-0.029	1.0	97.39337	0.956	0	2.0	2.0	0.0	1.0	0.0
0.0	400.0	100.0	100.0	0	0.0	0.0	-0.028	1.0	97.39337	0.825	0	2.0	2.0	0.0	1.0	0.0
0.0	400.0	100.0	100.0	0	0.0	0.0	-0.026	1.0	96.7207	0.825	0	2.0	2.0	0.0	1.0	0.0
0.0	400.0	100.0	100.0	0	0.0	0.0	-0.025	1.0	97.28261	0.767	0	2.0	2.0	0.0	1.0	0.0
0.0	400.0	100.0	100.0	0	0.0	0.0	-0.023	1.0	97.28261	0.662	0	2.0	2.0	0.0	1.0	0.0
0.0	400.0	100.0	100.0	0	0.0	0.0	-0.021	1.0	96.41878	0.662	0	2.0	2.0	0.0	1.0	0.0
0.0	400.0	100.0	100.0	0	0.0	0.0	-0.019	1.0	95.64406	0.615	0	2.0	2.0	0.0	1.0	0.0
0.0	400.0	100.0	100.0	0	0.0	0.0	-0.016	1.0	95.64406	0.615	0	2.0	2.0	0.0	1.0	0.0
0.0	400.0	100.0	100.0	0	0.0	0.0	-0.014	1.0	94.72194	0.531	0	2.0	2.0	0.0	1.0	0.0
0.0	400.0	100.0	100.0	0	0.0	0.0	-0.012	1.0	94.72194	0.493	0	2.0	2.0	0.0	1.0	0.0
0.0	400.0	100.0	100.0	0	0.0	0.0	-0.01	1.0	95.72017	0.493	0	2.0	2.0	0.0	1.0	0.0
0.0	400.0	100.0	100.0	0	0.0	0.0	-0.008	1.0	95.54072	0.426	0	2.0	2.0	0.0	1.0	0.0
0.0	400.0	100.0	100.0	0	0.0	0.0	-0.006	1.0	95.54072	0.396	0	2.0	2.0	0.0	1.0	0.0
0.0	400.0	100.0	100.0	0	0.0	0.0	-0.004	1.0	95.40645	0.396	0	2.0	2.0	0.0	1.0	0.0
0.0	400.0	100.0	100.0	0	0.0	0.0	-0.002	1.0	96.24605	0.341	0	2.0	2.0	0.0	1.0	0.0
0.0	400.0	100.0	100.0	0	0.0	0.0	0.0	1.0	96.24605	0.341	0	2.0	2.0	0.0	1.0	0.0
0.0	400.0	100.0	100.0	0	0.0	0.0	0.001	1.0	96.0546	0.317	0	2.0	2.0	0.0	1.0	0.0
0.0	400.0	100.0	100.0	0	0.0	0.0	0.003	1.0	96.24086	0.274	0	2.0	2.0	0.0	1.0	0.0
0.0	400.0	100.0	100.0	0	0.0	0.0	0.005	1.0	96.439865	0.274	0	2.0	2.0	0.0	1.0	0.0
0.0	400.0	100.0	100.0	0	0.0	0.0	0.008	1.0	96.38882	0.254	0	2.0	2.0	0.0	1.0	0.0
0.0	400.0	100.0	100.0	0	0.0	0.0	0.009	1.0	96.38882	0.219	0	2.0	2.0	0.0	1.0	0.0
0.0	400.0	100.0	100.0	0	0.0	0.0	0.011	1.0	96.45492	0.219	0	2.0	2.0	0.0	1.0	0.0
0.0	400.0	100.0	100.0	0	0.0	0.0	0.013	1.0	95.76372	0.189	0	2.0	2.0	0.0	1.0	0.0
0.0	400.0	100.0	100.0	0	0.0	0.0	0.015	1.0	95.76372	0.189	0	2.0	2.0	0.0	1.0	0.0
0.0	400.0	100.0	100.0	0	0.0	0.0	0.017	1.0	96.02887	0.176	0	2.0	2.0	0.0	1.0	0.0
0.0	400.0	100.0	100.0	0	0.0	0.0	0.019	1.0	96.02887	0.152	0	2.0	2.0	0.0	1.0	0.0
0.0	400.0	100.0	100.0	0	0.0	0.0	0.02	1.0	97.34265	0.152	0	2.0	2.0	0.0	1.0	0.0
0.0	400.0	100.0	100.0	0	0.0	0.0	0.022	1.0	97.00645	0.141	0	2.0	2.0	0.0	1.0	0.0
0.0	400.0	100.0	100.0	0	0.0	0.0	0.024	1.0	97.00645	0.121	0	2.0	2.0	0.0	1.0	0.0
0.0	400.0	100.0	100.0	0	0.0	0.0	0.025	1.0	95.68229	0.121	0	2.0	2.0	0.0	1.0	0.0
0.0	400.0	100.0	100.0	0	0.0	0.0	0.027	1.0	95.39827	0.113	0	2.0	2.0	0.0	1.0	0.0
0.0	400.0	100.0	100.0	0	0.0	0.0	0.028	1.0	95.39827	0.113	0	2.0	2.0	0.0	1.0	0.0
0.0	400.0	100.0	100.0	0	0.0	0.0	0.03	1.0	96.0195	0.097	0	2.0	2.0	0.0	1.0	0.0
0.0	400.0	100.0	100.0	0	0.0	0.0	0.031	1.0	96.0195	0.09	0	2.0	2.0	0.0	1.0	0.0
0.0	400.0	100.0	100.0	0	0.0	0.0	0.032	1.0	95.535736	0.09	0	2.0	2.0	0.0	1.0	0.0
0.0	400.0	100.0	100.0	0	0.0	0.0	0.033	1.0	95.81552	0.078	0	2.0	2.0	0.0	1.0	0.0
0.0	400.0	100.0	100.0	0	0.0	0.0	0.035	1.0	95.81552	0.072	0	2.0	2.0	0.0	1.0	0.0
0.0	400.0	100.0	100.0	0	0.0	0.0	0.036	1.0	96.2313	0.072	0	2.0	2.0	0.0	1.0	0.0
0.0	400.0	100.0	100.0	0	0.0	0.0	0.037	1.0	95.95195	0.062	0	2.0	2.0	0.0	1.0	0.0
0.0	400.0	100.0	100.0	0	0.0	0.0	0.039	1.0	95.95195	0.062	0	2.0	2.0	0.0	1.0	0.0
0.0	400.0	100.0	100.0	0	0.0	0.0	0.04	1.0	96.29218	0.058	0	2.0	2.0	0.0	1.0	0.0
0.0	400.0	100.0	100.0	0	0.0	0.0	0.041	1.0	96.2224	0.049	0	2.0	2.0	0.0	1.0	0.0
0.0	400.0	100.0	100.0	0	0.0	0.0	0.043	1.0	95.938065	0.049	0	2.0	2.0	0.0	1.0	0.0
0.0	400.0	100.0	100.0	0	0.0	0.0	0.044	1.0	94.86601	0.046	0	2.0	2.0	0.0	1.0	0.0
0.0	400.0	100.0	100.0	0	0.0	0.0	0.045	1.0	94.86601	0.039	0	2.0	2.0	0.0	1.0	0.0
0.0	400.0	100.0	100.0	0	0.0	0.0	0.046	1.0	95.11097	0.039	0	2.0	2.0	0.0	1.0	0.0
0.0	400.0	100.0	100.0	0	0.0	0.0	0.048	1.0	95.89785	0.037	0	2.0	2.0	0.0	1.0	0.0
0.0	400.0	100.0	100.0	0	0.0	0.0	0.049	1.0	95.89785	0.037	0	2.0	2.0	0.0	1.0	0.0
0.0	400.0	100.0	100.0	0	0.0	0.0	0.05	1.0	95.88293	0.031	0	2.0	2.0	0.0	1.0	0.0
0.0	400.0	100.0	100.0	0	0.0	0.0	0.052	1.0	95.88293	0.029	0	2.0	2.0	0.0	1.0	0.0
0.0	400.0	100.0	100.0	0	0.0	0.0	0.053	1.0	96.2657	0.029	0	2.0	2.0	0.0	1.0	0.0
0.0	400.0	100.0	100.0	0	0.0	0.0	0.055	1.0	95.82424	0.025	0	2.0	2.0	0.0	1.0	0.0
0.0	400.0	100.0	100.0	0	0.0	0.0	0.056	1.0	95.82424	0.023	0	2.0	2.0	0.0	1.0	0.0
0.0	400.0	100.0	100.0	0	0.0	0.0	0.057	1.0	94.86719	0.023	0	2.0	2.0	0.0	1.0	0.0
0.0	400.0	100.0	100.0	0	0.0	0.0	0.059	1.0	94.861496	0.02	0	2.0	2.0	0.0	1.0	0.0
0.0	400.0	100.0	100.0	0	0.0	0.0	0.06	1.0	94.861496	0.02	0	2.0	2.0	0.0	1.0	0.0
0.0	400.0	100.0	100.0	0	0.0	0.0	0.061	1.0	95.88964	0.018	0	2.0	2.0	0.0	1.0	0.0
0.0	400.0	100.0	100.0	0	0.0	0.0	0.063	1.0	95.88964	0.015	0	2.0	2.0	0.0	1.0	0.0
0.0	400.0	100.0	100.0	0	0.0	0.0	0.064	1.0	96.52928	0.015	0	2.0	2.0	0.0	1.0	0.0
0.0	400.0	100.0	100.0	0	0.0	0.0	0.065	1.0	96.61624	0.013	0	2.0	2.0	0.0	1.0	0.0
0.0	400.0	100.0	100.0	0	0.0	0.0	0.067	1.0	96.61624	0.012	0	2.0	2.0	0.0	1.0	0.0
0.0	400.0	100.0	100.0	0	0.0	0.0	0.068	1.0	96.17636	0.012	0	2.0	2.0	0.0	1.0	0.0
0.0	400.0	100.0	100.0	0	0.0	0.0	0.069	1.0	96.98197	0.01	0	2.0	2.0	0.0	1.0	0.0
0.0	400.0	100.0	100.0	0	0.0	0.0	0.071	1.0	96.98197	0.01	0	2.0	2.0	0.0	1.0	0.0
0.0	400.0	100.0	100.0	0	0.0	0.0	0.073	1.0	96.67602	0.009	0	2.0	2.0	0.0	1.0	0.0
0.0	400.0	100.0	100.0	0	0.0	0.0	0.074	1.0	96.38677	0.008	0	2.0	2.0	0.0	1.0	0.0
0.0	400.0	100.0	100.0	0	0.0	0.0	0.075	1.0	96.68714	0.008	0	2.0	2.0	0.0	1.0	0.0
0.0	400.0	100.0	100.0	0	0.0	0.0	0.077	1.0	95.64119	0.007	0	2.0	2.0	0.0	1.0	0.0
0.0	400.0	100.0	100.0	0	0.0	0.0	0.078	1.0	95.570305	0.006	0	2.0	2.0	0.0	1.0	0.0
0.0	400.0	100.0	100.0	0	0.0	0.0	0.08	1.0	95.67119	0.006	0	2.0	2.0	0.0	1.0	0.0
0.0	400.0	100.0	100.0	0	0.0	0.0	0.081	1.0	95.36998	0.006	0	2.0	2.0	0.0	1.0	0.0
0.0	400.0	100.0	100.0	0	0.0	0.0	0.082	1.0	95.766235	0.006	0	2.0	2.0	0.0	1.0	0.0
0.0	400.0	100.0	100.0	0	0.0	0.0	0.084	1.0	95.4095	0.005	0	2.0	2.0	0.0	1.0	0.0
0.0	400.0	100.0	100.0	0	0.0	0.0	0.085	1.0	95.4095	0.004	0	2.0	2.0	0.0	1.0	0.0
0.0	400.0	100.0	100.0	0	0.0	0.0	0.086	1.0	95.44842	0.004	0	2.0	2.0	0.0	1.0	0.0
0.0	400.0	100.0	100.0	0	0.0	0.0	0.087	1.0	95.34065	0.003	0	2.0	2.0	0.0	1.0	0.0
0.0	400.0	100.0	100.0	0	0.0	0.0	0.088	1.0	95.34065	0.003	0	2.0	2.0	0.0	1.0	0.0
0.0	400.0	100.0	100.0	0	0.0	0.0	0.09	1.0	94.63072	0.003	0	2.0	2.0	0.0	1.0	0.0
0.0	400.0	100.0	100.0	0	0.0	0.0	0.091	1.0	94.63072	0.002	0	2.0	2.0	0.0	1.0	0.0
0.0	400.0	100.0	100.0	0	0.0	0.0	0.092	1.0	95.116486	0.002	0	2.0	2.0	0.0	1.0	0.0
0.0	400.0	100.0	100.0	0	0.0	0.0	0.093	1.0	95.93771	0.002	0	2.0	2.0	0.0	1.0	0.0
0.0	400.0	100.0	100.0	0	0.0	0.0	0.095	1.0	95.93771	0.002	0	2.0	2.0	0.0	1.0	0.0
0.0	400.0	100.0	100.0	0	0.0	0.0	0.096	1.0	95.71972	0.002	0	2.0	2.0	0.0	1.0	0.0
0.0	400.0	100.0	100.0	0	0.0	0.0	0.097	1.0	94.781204	0.001	0	2.0	2.0	0.0	1.0	0.0
0.0	400.0	100.0	100.0	0	0.0	0.0	0.098	1.0	94.781204	0.001	0	2.0	2.0	0.0	1.0	0.0
0.0	400.0	100.0	100.0	0	0.0	0.0	0.099	1.0	94.39181	0.001	0	2.0	2.0	0.0	1.0	0.0
0.0	400.0	100.0	100.0	0	0.0	0.0	0.1	1.0	94.39181	0.001	0	2.0	2.0	0.0	1.0	0.0
0.0	400.0	100.0	100.0	0	0.0	0.0	0.101	1.0	94.60718	0.001	0	2.0	2.0	0.0	1.0	0.0
0.0	400.0	100.0	100.0	0	0.0	0.0	0.102	1.0	94.266174	0.001	0	2.0	2.0	0.0	1.0	0.0
0.0	400.0	100.0	100.0	0	0.0	0.0	0.103	1.0	94.266174	0.0	0	2.0	2.0	0.0	1.0	0.0
0.0	400.0	100.0	100.0	0	0.0	0.0	0.104	1.0	94.52003	0.0	0	2.0	2.0	0.0	1.0	0.0
0.0	400.0	100.0	100.0	0	0.0	0.0	0.106	1.0	95.04634	0.0	0	2.0	2.0	0.0	1.0	0.0
0.0	400.0	100.0	100.0	0	0.0	0.0	0.107	1.0	95.04634	0.0	0	2.0	2.0	0.0	1.0	0.0
0.0	400.0	100.0	100.0	0	0.0	0.0	0.108	1.0	94.18526	0.0	0	2.0	2.0	0.0	1.0	0.0
0.0	400.0	100.0	100.0	0	0.0	0.0	0.109	1.0	94.18526	0.0	0	2.0	2.0	0.0	1.0	0.0
0.0	400.0	100.0	100.0	0	0.0	0.0	0.11	1.0	93.97727	0.0	0	2.0	2.0	0.0	1.0	0.0
0.0	400.0	100.0	100.0	0	0.0	0.0	0.111	1.0	93.21687	0.0	0	2.0	2.0	0.0	1.0	0.0
0.0	400.0	100.0	100.0	0	0.0	0.0	0.112	1.0	93.21687	0.0	0	2.0	2.0	0.0	1.0	0.0
0.0	400.0	100.0	100.0	0	0.0	0.0	0.113	1.0	93.97489	0.0	0	2.0	2.0	0.0	1.0	0.0
0.0	400.0	100.0	100.0	0	0.0	0.0	0.114	1.0	94.02348	0.0	0	2.0	2.0	0.0	1.0	0.0
0.0	400.0	100.0	100.0	0	0.0	0.0	0.115	1.0	94.02348	0.0	0	2.0	2.0	0.0	1.0	0.0
0.0	400.0	100.0	100.0	0	0.0	0.0	0.116	1.0	94.081116	0.0	0	2.0	2.0	0.0	1.0	0.0
0.0	400.0	100.0	100.0	0	0.0	0.0	0.118	1.0	94.081116	0.0	0	2.0	2.0	0.0	1.0	0.0
0.0	400.0	100.0	100.0	0	0.0	0.0	0.119	1.0	93.41934	0.0	0	2.0	2.0	0.0	1.0	0.0
0.0	400.0	100.0	100.0	0	0.0	0.0	0.12	1.0	93.65799	0.0	0	2.0	2.0	0.0	1.0	0.0
0.0	400.0	100.0	100.0	0	0.0	0.0	0.121	1.0	93.65799	0.0	0	2.0	2.0	0.0	1.0	0.0
0.0	400.0	100.0	100.0	0	0.0	0.0	0.122	1.0	95.25211	0.0	0	2.0	2.0	0.0	1.0	0.0
0.0	400.0	100.0	100.0	0	0.0	0.0	0.124	1.0	95.2927	0.0	0	2.0	2.0	0.0	1.0	0.0
0.0	400.0	100.0	100.0	0	0.0	0.0	0.125	1.0	95.2927	0.0	0	2.0	2.0	0.0	1.0	0.0
0.0	400.0	100.0	100.0	0	0.0	0.0	0.126	1.0	95.947845	0.0	0	2.0	2.0	0.0	1.0	0.0
0.0	400.0	100.0	100.0	0	0.0	0.0	0.128	1.0	95.947845	0.0	0	2.0	2.0	0.0	1.0	0.0
0.0	400.0	100.0	100.0	0	0.0	0.0	0.129	1.0	97.02626	0.0	0	2.0	2.0	0.0	1.0	0.0
0.0	400.0	100.0	100.0	0	0.0	0.0	0.13	1.0	96.3061	0.0	0	2.0	2.0	0.0	1.0	0.0
0.0	400.0	100.0	100.0	0	0.0	0.0	0.132	1.0	96.3061	0.0	0	2.0	2.0	0.0	1.0	0.0
0.0	400.0	100.0	100.0	0	0.0	0.0	0.133	1.0	97.415985	0.0	0	2.0	2.0	0.0	1.0	0.0
0.0	400.0	100.0	100.0	0	0.0	0.0	0.134	1.0	97.69264	0.0	0	2.0	2.0	0.0	1.0	0.0
0.0	400.0	100.0	100.0	0	0.0	0.0	0.135	1.0	97.69264	0.0	0	2.0	2.0	0.0	1.0	0.0
0.0	400.0	100.0	100.0	0	0.0	0.0	0.137	1.0	97.62426	0.0	0	2.0	2.0	0.0	1.0	0.0
0.0	400.0	100.0	100.0	0	0.0	0.0	0.138	1.0	97.62426	0.0	0	2.0	2.0	0.0	1.0	0.0
0.0	400.0	100.0	100.0	0	0.0	0.0	0.139	1.0	97.85477	0.0	0	2.0	2.0	0.0	1.0	0.0
0.0	400.0	100.0	100.0	0	0.0	0.0	0.14	1.0	97.67433	0.0	0	2.0	2.0	0.0	1.0	0.0
0.0	400.0	100.0	100.0	0	0.0	0.0	0.141	1.0	97.67433	0.0	0	2.0	2.0	0.0	1.0	0.0
0.0	400.0	100.0	100.0	0	0.0	0.0	0.143	1.0	98.11216	0.0	0	2.0	2.0	0.0	1.0	0.0
0.0	400.0	100.0	100.0	0	0.0	0.0	0.144	1.0	98.10533	0.0	0	2.0	2.0	0.0	1.0	0.0
0.0	400.0	100.0	100.0	0	0.0	0.0	0.145	1.0	98.10533	0.0	0	2.0	2.0	0.0	1.0	0.0
0.0	400.0	100.0	100.0	0	0.0	0.0	0.146	1.0	97.69385	0.0	0	2.0	2.0	0.0	1.0	0.0
0.0	400.0	100.0	100.0	0	0.0	0.0	0.147	1.0	97.69385	0.0	0	2.0	2.0	0.0	1.0	0.0
0.0	400.0	100.0	100.0	0	0.0	0.0	0.148	1.0	97.490265	0.0	0	2.0	2.0	0.0	1.0	0.0
0.0	400.0	100.0	100.0	0	0.0	0.0	0.149	1.0	97.52029	0.0	0	2.0	2.0	0.0	1.0	0.0
0.0	400.0	100.0	100.0	0	0.0	0.0	0.15	1.0	97.52029	0.0	0	2.0	2.0	0.0	1.0	0.0
0.0	400.0	100.0	100.0	0	0.0	0.0	0.151	1.0	97.36029	0.0	0	2.0	2.0	0.0	1.0	0.0
0.0	400.0	100.0	100.0	0	0.0	0.0	0.152	1.0	96.6604	0.0	0	2.0	2.0	0.0	1.0	0.0
0.0	400.0	100.0	100.0	0	0.0	0.0	0.154	1.0	96.6604	0.0	0	2.0	2.0	0.0	1.0	0.0
0.0	400.0	100.0	100.0	0	0.0	0.0	0.155	1.0	95.864685	0.0	0	2.0	2.0	0.0	1.0	0.0
0.0	400.0	100.0	100.0	0	0.0	0.0	0.156	1.0	95.864685	0.0	0	2.0	2.0	0.0	1.0	0.0
0.0	400.0	100.0	100.0	0	0.0	0.0	0.157	1.0	96.76741	0.0	0	2.0	2.0	0.0	1.0	0.0
0.0	400.0	100.0	100.0	0	0.0	0.0	0.158	1.0	95.97921	0.0	0	2.0	2.0	0.0	1.0	0.0
0.0	400.0	100.0	100.0	0	0.0	0.0	0.159	1.0	95.97921	0.0	0	2.0	2.0	0.0	1.0	0.0
0.0	400.0	100.0	100.0	0	0.0	0.0	0.16	1.0	95.06638	0.0	0	2.0	2.0	0.0	1.0	0.0
0.0	400.0	100.0	100.0	0	0.0	0.0	0.161	1.0	95.14942	0.0	0	2.0	2.0	0.0	1.0	0.0
0.0	400.0	100.0	100.0	0	0.0	0.0	0.162	1.0	95.14942	0.0	0	2.0	2.0	0.0	1.0	0.0
0.0	400.0	100.0	100.0	0	0.0	0.0	0.163	1.0	96.22348	0.0	0	2.0	2.0	0.0	1.0	0.0
0.0	400.0	100.0	100.0	0	0.0	0.0	0.164	1.0	96.22348	0.0	0	2.0	2.0	0.0	1.0	0.0
0.0	400.0	100.0	100.0	0	0.0	0.0	0.166	1.0	96.607994	0.0	0	2.0	2.0	0.0	1.0	0.0
0.0	400.0	100.0	100.0	0	0.0	0.0	0.167	1.0	96.882034	0.0	0	2.0	2.0	0.0	1.0	0.0
0.0	400.0	100.0	100.0	0	0.0	0.0	0.168	1.0	96.882034	0.0	0	2.0	2.0	0.0	1.0	0.0
0.0	400.0	100.0	100.0	0	0.0	0.0	0.169	1.0	96.982635	0.0	0	2.0	2.0	0.0	1.0	0.0
0.0	400.0	100.0	100.0	0	0.0	0.0	0.17	1.0	97.335846	0.0	0	2.0	2.0	0.0	1.0	0.0
0.0	400.0	100.0	100.0	0	0.0	0.0	0.171	1.0	97.335846	0.0	0	2.0	2.0	0.0	1.0	0.0
0.0	400.0	100.0	100.0	0	0.0	0.0	0.172	1.0	96.44645	0.0	0	2.0	2.0	0.0	1.0	0.0
0.0	400.0	100.0	100.0	0	0.0	0.0	0.173	1.0	96.44645	0.0	0	2.0	2.0	0.0	1.0	0.0
0.0	400.0	100.0	100.0	0	0.0	0.0	0.174	1.0	96.97965	0.0	0	2.0	2.0	0.0	1.0	0.0
0.0	400.0	100.0	100.0	0	0.0	0.0	0.176	1.0	96.57951	0.0	0	2.0	2.0	0.0	1.0	0.0
0.0	400.0	100.0	100.0	0	0.0	0.0	0.177	1.0	96.57951	0.0	0	2.0	2.0	0.0	1.0	0.0
0.0	400.0	100.0	100.0	0	0.0	0.0	0.178	1.0	96.38516	0.0	0	2.0	2.0	0.0	1.0	0.0
0.0	400.0	100.0	100.0	0	0.0	0.0	0.179	1.0	96.7999	0.0	0	2.0	2.0	0.0	1.0	0.0
0.0	400.0	100.0	100.0	0	0.0	0.0	0.18	1.0	96.7999	0.0	0	2.0	2.0	0.0	1.0	0.0
0.0	400.0	100.0	100.0	0	0.0	0.0	0.181	1.0	96.771324	0.0	0	2.0	2.0	0.0	1.0	0.0
0.0	400.0	100.0	100.0	0	0.0	0.0	0.182	1.0	96.771324	0.0	0	2.0	2.0	0.0	1.0	0.0
0.0	400.0	100.0	100.0	0	0.0	0.0	0.183	1.0	96.59737	0.0	0	2.0	2.0	0.0	1.0	0.0
0.0	400.0	100.0	100.0	0	0.0	0.0	0.184	1.0	96.71601	0.0	0	2.0	2.0	0.0	1.0	0.0
0.0	400.0	100.0	100.0	0	0.0	0.0	0.184	1.0	96.99325	0.0	0	2.0	2.0	0.0	1.0	0.0
0.0	400.0	100.0	100.0	0	0.0	0.0	0.185	1.0	97.162506	0.0	0	2.0	2.0	0.0	1.0	0.0
0.0	400.0	100.0	100.0	0	0.0	0.0	0.185	1.0	97.53309	0.0	0	2.0	2.0	0.0	1.0	0.0
0.0	400.0	100.0	100.0	0	0.0	0.0	0.186	1.0	97.53309	0.0	0	2.0	2.0	0.0	1.0	0.0
0.0	400.0	100.0	100.0	0	0.0	0.0	0.186	1.0	97.144615	0.0	0	2.0	2.0	0.0	1.0	0.0
0.0	400.0	100.0	100.0	0	0.0	0.0	0.186	1.0	97.144615	0.0	0	2.0	2.0	0.0	1.0	0.0
0.0	400.0	100.0	100.0	0	0.0	0.0	0.186	1.0	96.65889	0.0	0	2.0	2.0	0.0	1.0	0.0
0.0	400.0	100.0	100.0	0	0.0	0.0	0.186	1.0	96.99362	0.0	0	2.0	2.0	0.0	1.0	0.0
0.0	400.0	100.0	100.0	0	0.0	0.0	0.186	1.0	96.99362	0.0	0	2.0	2.0	0.0	1.0	0.0
0.0	400.0	100.0	100.0	0	0.0	0.0	0.185	1.0	96.59974	0.0	0	2.0	2.0	9.0	1.0	0.0
0.0	400.0	100.0	100.0	0	0.0	0.0	0.185	1.0	96.735	0.0	0	2.0	2.0	10.0	1.0	0.0
0.0	400.0	100.0	100.0	0	0.0	0.0	0.184	1.0	96.735	0.0	0	2.0	2.0	10.0	1.0	0.0
6944.445	500.0	100.0	100.0	0	0.0	0.0	0.183	1.0	96.610435	0.0	0	2.0	2.0	10.0	1.0	0.0
6944.445	500.0	100.0	100.0	0	0.0	0.0	0.182	1.0	96.610435	0.0	0	2.0	2.0	10.0	1.0	0.0
6944.445	500.0	100.0	100.0	0	0.0	0.0	0.181	1.0	96.891335	0.0	0	2.0	2.0	10.0	1.0	0.0
6944.445	500.0	100.0	100.0	0	0.0	0.0	0.179	1.0	97.1423	0.49	0	2.0	2.0	10.0	1.0	0.0
6944.445	500.0	100.0	100.0	0	0.0	0.0	0.178	1.0	97.1423	0.947	0	2.0	2.0	10.0	1.0	0.0
6944.445	500.0	100.0	100.0	0	0.0	0.0	0.177	1.0	97.53429	0.947	0	2.0	2.0	10.0	1.0	0.0
6944.445	500.0	100.0	100.0	0	0.0	0.0	0.175	1.0	97.545235	1.766	0	2.0	2.0	10.0	1.0	0.0
6944.445	500.0	100.0	100.0	0	0.0	0.0	0.174	1.0	97.545235	2.133	0	2.0	2.0	10.0	1.0	0.0
6944.445	500.0	100.0	100.0	0	0.0	0.0	0.173	1.0	97.47985	2.133	0	2.0	2.0	10.0	1.0	0.0
6944.445	500.0	100.0	100.0	0	0.0	0.0	0.171	1.0	97.47985	2.79	0	2.0	2.0	10.0	1.0	0.0
6944.445	500.0	100.0	100.0	0	0.0	0.0	0.17	1.0	97.49275	2.79	0	2.0	2.0	10.0	1.0	0.0
6944.445	500.0	100.0	100.0	0	0.0	0.0	0.169	1.0	98.16467	3.358	0	2.0	2.0	10.0	1.0	0.0
6944.445	500.0	100.0	100.0	0	0.0	0.0	0.168	1.0	98.16467	3.612	0	2.0	2.0	10.0	1.0	0.0
6944.445	500.0	100.0	100.0	0	0.0	0.0	0.167	1.0	98.81944	3.612	0	2.0	2.0	10.0	1.0	0.0
6944.445	500.0	100.0	100.0	0	0.0	0.0	0.166	1.0	98.50991	4.068	0	2.0	2.0	10.0	1.0	0.0
6944.445	500.0	100.0	100.0	0	0.0	0.0	0.165	1.0	98.50991	4.272	0	2.0	2.0	10.0	1.0	0.0
6944.445	500.0	100.0	100.0	0	0.0	0.0	0.164	1.0	97.79281	4.272	0	2.0	2.0	10.0	1.0	0.0
6944.445	500.0	100.0	100.0	0	0.0	0.0	0.164	1.0	97.79281	4.638	0	2.0	2.0	10.0	1.0	0.0
6944.445	500.0	100.0	100.0	0	0.0	0.0	0.163	1.0	97.29173	4.638	0	2.0	2.0	10.0	1.0	0.0
6944.445	500.0	100.0	100.0	0	0.0	0.0	0.162	1.0	97.147385	4.801	0	2.0	2.0	10.0	1.0	0.0
6944.445	500.0	100.0	100.0	0	0.0	0.0	0.162	1.0	97.147385	5.094	0	2.0	2.0	10.0	1.0	0.0
6944.445	500.0	100.0	100.0	0	0.0	0.0	0.161	1.0	97.43987	5.094	0	2.0	2.0	10.0	1.0	0.0
6944.445	500.0	100.0	100.0	0	0.0	0.0	0.161	1.0	97.04208	5.227	0	2.0	2.0	10.0	1.0	0.0
6944.445	500.0	100.0	100.0	0	0.0	0.0	0.16	1.0	97.04208	5.462	0	2.0	2.0	10.0	1.0	0.0
6944.445	500.0	100.0	100.0	0	0.0	0.0	0.16	1.0	97.11871	5.462	0	2.0	2.0	10.0	1.0	0.0
6944.445	500.0	100.0	100.0	0	0.0	0.0	0.159	1.0	97.11871	5.666	0	2.0	2.0	10.0	1.0	0.0
6944.445	500.0	100.0	100.0	0	0.0	0.0	0.159	1.0	97.154305	5.666	0	2.0	2.0	10.0	1.0	0.0
6944.445	500.0	100.0	100.0	0	0.0	0.0	0.158	1.0	97.19942	5.757	0	2.0	2.0	10.0	1.0	0.0
6944.445	500.0	100.0	100.0	0	0.0	0.0	0.158	1.0	97.19942	5.92	0	2.0	2.0	10.0	1.0	0.0
6944.445	500.0	100.0	100.0	0	0.0	0.0	0.157	1.0	96.896385	5.92	0	2.0	2.0	10.0	1.0	0.0
6944.445	500.0	100.0	100.0	0	0.0	0.0	0.156	1.0	96.60545	5.993	0	2.0	2.0	10.0	1.0	0.0
6944.445	500.0	100.0	100.0	0	0.0	0.0	0.156	1.0	96.60545	6.123	0	2.0	2.0	10.0	1.0	0.0
6944.445	500.0	100.0	100.0	0	0.0	0.0	0.155	1.0	96.64616	6.123	0	2.0	2.0	10.0	1.0	0.0
6944.445	500.0	100.0	100.0	0	0.0	0.0	0.154	1.0	96.64616	6.182	0	2.0	2.0	10.0	1.0	0.0
6944.445	500.0	100.0	100.0	0	0.0	0.0	0.153	1.0	96.78646	6.182	0	2.0	2.0	10.0	1.0	0.0
6944.445	500.0	100.0	100.0	0	0.0	0.0	0.153	1.0	96.109566	6.287	0	2.0	2.0	10.0	1.0	0.0
6944.445	500.0	100.0	100.0	0	0.0	0.0	0.152	1.0	96.109566	6.335	0	2.0	2.0	10.0	1.0	0.0
6944.445	500.0	100.0	100.0	0	0.0	0.0	0.151	1.0	96.43078	6.335	0	2.0	2.0	12.0	1.0	0.0
6944.445	500.0	100.0	100.0	0	0.0	0.0	0.15	1.0	96.30341	6.418	0	2.0	2.0	12.0	1.0	0.0
6944.445	500.0	100.0	100.0	0	0.0	0.0	0.149	1.0	96.30341	6.418	0	2.0	2.0	12.0	1.0	0.0
6944.445	500.0	100.0	100.0	0	0.0	0.0	0.148	1.0	96.71942	6.456	0	2.0	2.0	12.0	1.0	0.0
6944.445	500.0	100.0	100.0	0	0.0	0.0	0.147	1.0	96.71942	6.524	0	2.0	2.0	12.0	1.0	0.0
6944.445	500.0	100.0	100.0	0	0.0	0.0	0.146	1.0	97.40462	6.524	0	2.0	2.0	12.0	1.0	0.0
6944.445	500.0	100.0	100.0	0	0.0	0.0	0.145	1.0	98.08873	6.582	0	2.0	2.0	12.0	1.0	0.0
6944.445	500.0	100.0	100.0	0	0.0	0.0	0.144	1.0	98.08873	6.609	0	2.0	2.0	12.0	1.0	0.0
6944.445	500.0	100.0	100.0	0	0.0	0.0	0.143	1.0	97.65145	6.609	0	2.0	2.0	12.0	1.0	0.0
6944.445	500.0	100.0	100.0	0	0.0	0.0	0.142	1.0	97.93206	6.655	0	2.0	2.0	12.0	1.0	0.0
6944.445	500.0	100.0	100.0	0	0.0	0.0	0.141	1.0	97.93206	6.676	0	2.0	2.0	12.0	1.0	0.0
6944.445	500.0	100.0	100.0	0	0.0	0.0	0.14	1.0	97.53628	6.676	0	2.0	2.0	12.0	1.0	0.0
6944.445	500.0	100.0	100.0	0	0.0	0.0	0.139	1.0	96.69675	6.714	0	2.0	2.0	12.0	1.0	0.0
6944.445	500.0	100.0	100.0	0	0.0	0.0	0.137	1.0	96.11005	6.714	0	2.0	2.0	12.0	1.0	0.0
6944.445	500.0	100.0	100.0	0	0.0	0.0	0.136	1.0	96.97128	6.731	0	2.0	2.0	12.0	1.0	0.0
6944.445	500.0	100.0	100.0	0	0.0	0.0	0.135	1.0	96.97128	6.761	0	2.0	2.0	12.0	1.0	0.0
6944.445	500.0	100.0	100.0	0	0.0	0.0	0.134	1.0	96.97086	6.761	0	2.0	2.0	12.0	1.0	0.0
6944.445	500.0	100.0	100.0	0	0.0	0.0	0.133	1.0	97.16179	6.788	0	2.0	2.0	12.0	1.0	0.0
6944.445	500.0	100.0	100.0	0	0.0	0.0	0.132	1.0	97.16179	6.799	0	2.0	2.0	12.0	1.0	0.0
6944.445	500.0	100.0	100.0	0	0.0	0.0	0.131	1.0	96.244705	6.799	0	2.0	2.0	12.0	1.0	0.0
6944.445	500.0	100.0	100.0	0	0.0	0.0	0.13	1.0	96.244705	6.82	0	2.0	2.0	12.0	1.0	0.0
6944.445	500.0	100.0	100.0	0	0.0	0.0	0.129	1.0	95.93759	6.82	0	2.0	2.0	12.0	1.0	0.0
6944.445	500.0	100.0	100.0	0	0.0	0.0	0.128	1.0	95.77016	6.83	0	2.0	2.0	12.0	1.0	0.0
6944.445	500.0	100.0	100.0	0	0.0	0.0	0.126	1.0	95.77016	6.847	0	2.0	2.0	12.0	1.0	0.0
6944.445	500.0	100.0	100.0	0	0.0	0.0	0.125	1.0	96.535995	6.847	0	2.0	2.0	12.0	1.0	0.0
6944.445	500.0	100.0	100.0	0	0.0	0.0	0.124	1.0	96.231186	6.853	0	2.0	2.0	12.0	1.0	0.0
6944.445	500.0	100.0	100.0	0	0.0	0.0	0.123	1.0	96.231186	6.853	0	2.0	2.0	12.0	1.0	0.0
6944.445	500.0	100.0	100.0	0	0.0	0.0	0.121	1.0	97.34174	6.868	0	2.0	2.0	12.0	1.0	0.0
6944.445	500.0	100.0	100.0	0	0.0	0.0	0.12	1.0	97.34174	6.873	0	2.0	2.0	12.0	1.0	0.0
6944.445	500.0	100.0	100.0	0	0.0	0.0	0.118	1.0	98.065956	6.873	0	2.0	2.0	12.0	1.0	0.0
6944.445	500.0	100.0	100.0	1	0.0	0.0	0.117	1.0	97.27962	6.885	0	2.0	2.0	12.0	1.0	0.0
6944.445	500.0	100.0	100.0	1	0.0	0.0	0.116	1.0	97.27962	6.889	0	2.0	2.0	12.0	1.0	0.0
6944.445	500.0	100.0	100.0	1	0.0	0.0	0.115	1.0	97.36149	6.889	0	2.0	2.0	12.0	1.0	0.0
6944.445	500.0	100.0	100.0	1	0.0	0.0	0.114	1.0	97.10077	6.897	0	2.0	2.0	12.0	1.0	0.0
6944.445	500.0	100.0	100.0	1	0.0	0.0	0.112	1.0	97.10077	6.906	0	2.0	2.0	12.0	1.0	0.0
6944.445	500.0	100.0	100.0	1	0.0	0.0	0.112	1.0	97.75765	6.906	0	2.0	2.0	12.0	1.0	0.0
6944.445	500.0	100.0	100.0	1	0.0	0.0	0.111	1.0	97.75765	6.909	0	2.0	2.0	12.0	1.0	0.0
6944.445	500.0	100.0	100.0	1	0.0	0.0	0.109	1.0	97.62376	6.909	0	2.0	2.0	12.0	1.0	0.0
6944.445	500.0	100.0	100.0	1	0.0	0.0	0.108	1.0	98.639435	6.914	0	2.0	2.0	12.0	1.0	0.0
6944.445	500.0	100.0	100.0	1	0.0	0.0	0.107	1.0	98.639435	6.917	0	2.0	2.0	12.0	1.0	0.0
6944.445	500.0	100.0	100.0	1	0.0	0.0	0.106	1.0	98.85854	6.917	0	2.0	2.0	12.0	1.0	0.0
6944.445	500.0	100.0	100.0	1	0.0	0.0	0.105	1.0	98.4874	6.923	0	2.0	2.0	12.0	1.0	0.0
6944.445	500.0	100.0	100.0	1	0.0	0.0	0.103	1.0	98.4874	6.925	0	2.0	2.0	12.0	1.0	0.0
6944.445	500.0	100.0	100.0	1	0.0	0.0	0.102	1.0	98.28523	6.925	0	2.0	2.0	12.0	1.0	0.0
6944.445	500.0	100.0	100.0	1	0.0	0.0	0.101	1.0	98.28523	6.929	0	2.0	2.0	12.0	1.0	0.0
6944.445	500.0	100.0	100.0	1	0.0	0.0	0.1	1.0	97.93411	6.929	0	2.0	2.0	12.0	1.0	0.0
6944.445	500.0	100.0	100.0	1	0.0	0.0	0.099	1.0	97.85283	6.931	0	2.0	2.0	12.0	1.0	0.0
6944.445	500.0	100.0	100.0	1	0.0	0.0	0.097	1.0	97.85283	6.933	0	2.0	2.0	12.0	1.0	0.0
6944.445	500.0	100.0	100.0	1	0.0	0.0	0.096	1.0	98.03055	6.933	0	2.0	2.0	12.0	1.0	0.0
6944.445	500.0	100.0	100.0	1	0.0	0.0	0.095	1.0	97.83647	6.934	0	2.0	2.0	12.0	1.0	0.0
6944.445	500.0	100.0	100.0	1	0.0	0.0	0.094	1.0	97.83647	6.934	0	2.0	2.0	12.0	1.0	0.0
6944.445	500.0	100.0	100.0	1	0.0	0.0	0.093	1.0	98.00746	6.936	0	2.0	2.0	12.0	1.0	0.0
6944.445	500.0	100.0	100.0	1	0.0	0.0	0.092	1.0	98.327545	6.94	0	2.0	2.0	12.0	1.0	0.0
6944.445	500.0	100.0	100.0	1	0.0	0.0	0.091	1.0	98.47639	6.94	0	2.0	2.0	12.0	1.0	0.0
6944.445	500.0	100.0	100.0	1	0.0	0.0	0.09	1.0	97.29424	6.941	0	2.0	2.0	12.0	1.0	0.0
6944.445	500.0	100.0	100.0	1	0.0	0.0	0.089	1.0	97.78729	6.942	0	2.0	2.0	12.0	1.0	0.0
6944.445	500.0	100.0	100.0	1	0.0	0.0	0.089	1.0	97.282036	6.942	0	2.0	2.0	12.0	1.0	0.0
6944.445	500.0	100.0	100.0	1	0.0	0.0	0.088	1.0	97.83047	6.943	0	2.0	2.0	12.0	1.0	0.0
6944.445	500.0	100.0	100.0	1	0.0	0.0	0.087	1.0	97.83047	6.945	0	2.0	2.0	12.0	1.0	0.0
6944.445	500.0	100.0	100.0	1	0.0	0.0	0.087	1.0	97.39365	6.945	0	2.0	2.0	12.0	1.0	0.0
6944.445	500.0	100.0	100.0	1	0.0	0.0	0.086	1.0	97.39365	6.945	0	2.0	2.0	12.0	1.0	0.0
6944.445	500.0	100.0	100.0	1	0.0	0.0	0.085	1.0	98.90246	6.945	0	2.0	2.0	12.0	1.0	0.0
6944.445	500.0	100.0	100.0	1	0.0	0.0	0.084	1.0	98.96286	6.946	0	2.0	2.0	12.0	1.0	0.0
6944.445	500.0	100.0	100.0	1	0.0	0.0	0.083	1.0	98.96286	6.947	0	2.0	2.0	12.0	1.0	0.0
6944.445	500.0	100.0	100.0	1	0.0	0.0	0.083	1.0	98.75815	6.947	0	2.0	2.0	12.0	1.0	0.0
6944.445	500.0	100.0	100.0	1	0.0	0.0	0.082	1.0	98.31061	6.948	0	2.0	2.0	12.0	1.0	0.0
6944.445	500.0	100.0	100.0	1	0.0	0.0	0.081	1.0	97.54291	6.948	0	2.0	2.0	12.0	1.0	0.0
6944.445	500.0	100.0	100.0	1	0.0	0.0	0.081	1.0	96.99108	6.948	0	2.0	2.0	12.0	1.0	0.0
6944.445	500.0	100.0	100.0	1	0.0	0.0	0.08	1.0	96.99108	6.949	0	2.0	2.0	12.0	1.0	0.0
6944.445	500.0	100.0	100.0	1	0.0	0.0	0.079	1.0	96.12926	6.949	0	2.0	2.0	12.0	1.0	0.0
6944.445	500.0	100.0	100.0	1	0.0	0.0	0.078	1.0	96.00129	6.949	0	2.0	2.0	12.0	1.0	0.0
6944.445	500.0	100.0	100.0	1	0.0	0.0	0.077	1.0	96.00129	6.949	0	2.0	2.0	12.0	1.0	0.0
6944.445	500.0	100.0	100.0	1	0.0	0.0	0.076	1.0	95.32634	6.949	0	2.0	2.0	12.0	1.0	0.0
6944.445	500.0	100.0	100.0	1	0.0	0.0	0.076	1.0	96.063126	6.949	0	2.0	2.0	12.0	1.0	0.0
6944.445	500.0	100.0	100.0	1	0.0	0.0	0.075	1.0	96.063126	6.949	0	2.0	2.0	12.0	1.0	0.0
6944.445	500.0	100.0	100.0	1	0.0	0.0	0.073	1.0	95.86947	6.949	0	2.0	2.0	12.0	1.0	0.0
6944.445	500.0	100.0	100.0	1	0.0	0.0	0.072	1.0	95.3522	6.95	0	2.0	2.0	12.0	1.0	0.0
6944.445	500.0	100.0	100.0	1	0.0	0.0	0.071	1.0	95.0851	6.95	0	2.0	2.0	12.0	1.0	0.0
6944.445	500.0	100.0	100.0	1	0.0	0.0	0.07	1.0	95.79027	6.95	0	2.0	2.0	12.0	1.0	0.0
6944.445	500.0	100.0	100.0	1	0.0	0.0	0.069	1.0	95.79027	6.95	0	2.0	2.0	12.0	1.0	0.0
6944.445	500.0	100.0	100.0	1	0.0	0.0	0.068	1.0	96.10811	6.95	0	2.0	2.0	12.0	1.0	0.0
6944.445	500.0	100.0	100.0	1	0.0	0.0	0.067	1.0	96.07051	6.95	0	2.0	2.0	12.0	1.0	0.0
6944.445	500.0	100.0	100.0	1	0.0	0.0	0.066	1.0	96.07051	6.95	0	2.0	2.0	12.0	1.0	0.0
6944.445	500.0	100.0	100.0	1	0.0	0.0	0.065	1.0	95.418816	6.951	0	2.0	2.0	12.0	1.0	0.0
6944.445	500.0	100.0	100.0	1	0.0	0.0	0.064	1.0	95.418816	6.951	0	2.0	2.0	12.0	1.0	0.0
6944.445	500.0	100.0	100.0	1	0.0	0.0	0.063	1.0	95.53953	6.951	0	2.0	2.0	12.0	1.0	0.0
6944.445	500.0	100.0	100.0	1	0.0	0.0	0.062	1.0	95.95295	6.951	0	2.0	2.0	12.0	1.0	0.0
6944.445	500.0	100.0	100.0	1	0.0	0.0	0.061	1.0	95.95295	6.951	0	2.0	2.0	12.0	1.0	0.0
6944.445	500.0	100.0	100.0	1	0.0	0.0	0.06	1.0	96.54322	6.951	0	2.0	2.0	12.0	1.0	0.0
6944.445	500.0	100.0	100.0	1	0.0	0.0	0.059	1.0	95.796295	6.951	0	2.0	2.0	12.0	1.0	0.0
6944.445	500.0	100.0	100.0	1	0.0	0.0	0.058	1.0	95.796295	6.951	0	2.0	2.0	12.0	1.0	0.0
6944.445	500.0	100.0	100.0	1	0.0	0.0	0.056	1.0	97.881454	6.951	0	2.0	2.0	12.0	1.0	0.0
6944.445	500.0	100.0	100.0	1	0.0	0.0	0.055	1.0	97.881454	6.951	0	2.0	2.0	12.0	1.0	0.0
6944.445	500.0	100.0	100.0	1	0.0	0.0	0.054	1.0	98.077324	6.951	0	2.0	2.0	12.0	1.0	0.0
6944.445	500.0	100.0	100.0	1	0.0	0.0	0.053	1.0	97.76415	6.952	0	2.0	2.0	12.0	1.0	0.0
6944.445	500.0	100.0	100.0	1	0.0	0.0	0.052	1.0	97.76415	6.952	0	2.0	2.0	12.0	1.0	0.0
6944.445	500.0	100.0	100.0	1	0.0	0.0	0.051	1.0	97.33906	6.952	0	2.0	2.0	12.0	1.0	0.0
6944.445	500.0	100.0	100.0	1	0.0	0.0	0.05	1.0	97.26477	6.952	0	2.0	2.0	12.0	1.0	0.0
6944.445	500.0	100.0	100.0	1	0.0	0.0	0.048	1.0	97.26477	6.952	0	2.0	2.0	12.0	1.0	0.0
6944.445	500.0	100.0	100.0	1	0.0	0.0	0.047	1.0	98.16296	6.952	0	2.0	2.0	12.0	1.0	0.0
6944.445	500.0	100.0	100.0	1	0.0	0.0	0.046	1.0	98.16296	6.952	0	2.0	2.0	12.0	1.0	0.0
6944.445	500.0	100.0	100.0	1	0.0	0.0	0.045	1.0	97.020966	6.952	0	2.0	2.0	12.0	1.0	0.0
6944.445	500.0	100.0	100.0	1	0.0	0.0	0.044	1.0	96.777534	6.952	0	2.0	2.0	12.0	1.0	0.0
6944.445	500.0	100.0	100.0	1	0.0	0.0	0.043	1.0	96.777534	6.952	0	2.0	2.0	12.0	1.0	0.0
6944.445	500.0	100.0	100.0	1	0.0	0.0	0.042	1.0	96.93491	6.952	0	2.0	2.0	12.0	1.0	0.0
6944.445	500.0	100.0	100.0	1	0.0	0.0	0.041	1.0	97.29521	6.952	0	2.0	2.0	12.0	1.0	0.0
6944.445	500.0	100.0	100.0	1	0.0	0.0	0.04	1.0	97.29521	6.952	0	2.0	2.0	12.0	1.0	0.0
6944.445	500.0	100.0	100.0	1	0.0	0.0	0.039	1.0	97.48517	6.952	0	2.0	2.0	12.0	1.0	0.0
6944.445	500.0	100.0	100.0	1	0.0	0.0	0.038	1.0	97.48517	6.952	0	2.0	2.0	12.0	1.0	0.0
6944.445	500.0	100.0	100.0	1	0.0	0.0	0.037	1.0	96.99251	6.952	0	2.0	2.0	12.0	1.0	0.0
6944.445	500.0	100.0	100.0	1	0.0	0.0	0.036	1.0	96.42589	6.952	0	2.0	2.0	12.0	1.0	0.0
6944.445	500.0	100.0	100.0	1	0.0	0.0	0.035	1.0	96.42589	6.952	0	2.0	2.0	12.0	1.0	0.0
6944.445	500.0	100.0	100.0	1	0.0	0.0	0.034	1.0	96.74703	6.952	0	2.0	2.0	12.0	1.0	0.0
6944.445	500.0	100.0	100.0	1	0.0	0.0	0.033	1.0	96.966095	6.952	0	2.0	2.0	12.0	1.0	0.0
6944.445	500.0	100.0	100.0	1	0.0	0.0	0.032	1.0	96.966095	6.952	0	2.0	2.0	12.0	1.0	0.0
6944.445	500.0	100.0	100.0	1	0.0	0.0	0.031	1.0	97.573425	6.952	0	2.0	2.0	12.0	1.0	0.0
6944.445	500.0	100.0	100.0	1	0.0	0.0	0.03	1.0	97.573425	6.952	0	2.0	2.0	12.0	1.0	0.0
6944.445	500.0	100.0	100.0	1	0.0	0.0	0.029	1.0	97.61203	6.952	0	2.0	2.0	12.0	1.0	0.0
6944.445	500.0	100.0	100.0	1	0.0	0.0	0.028	1.0	97.70942	6.952	0	2.0	2.0	12.0	1.0	0.0
6944.445	500.0	100.0	100.0	1	0.0	0.0	0.028	1.0	97.913506	6.952	0	2.0	2.0	12.0	1.0	0.0
6944.445	500.0	100.0	100.0	1	0.0	0.0	0.027	1.0	97.85241	6.952	0	2.0	2.0	12.0	1.0	0.0
6944.445	500.0	100.0	100.0	1	0.0	0.0	0.026	1.0	97.76904	6.952	0	2.0	2.0	12.0	1.0	0.0
6944.445	500.0	100.0	100.0	1	0.0	0.0	0.025	1.0	97.41748	6.952	0	2.0	2.0	12.0	1.0	0.0
6944.445	500.0	100.0	100.0	1	0.0	0.0	0.024	1.0	97.69877	6.952	0	2.0	2.0	12.0	1.0	0.0
6944.445	500.0	100.0	100.0	1	0.0	0.0	0.023	1.0	97.69877	6.952	0	2.0	2.0	12.0	1.0	0.0
6944.445	500.0	100.0	100.0	1	0.0	0.0	0.022	1.0	97.293816	6.952	0	2.0	2.0	12.0	1.0	0.0
6944.445	500.0	100.0	100.0	1	0.0	0.0	0.021	1.0	97.436226	6.952	0	2.0	2.0	12.0	1.0	0.0
6944.445	500.0	100.0	100.0	1	0.0	0.0	0.02	1.0	97.436226	6.952	0	2.0	2.0	12.0	1.0	0.0
6944.445	500.0	100.0	100.0	1	0.0	0.0	0.019	1.0	97.620094	6.952	0	2.0	2.0	12.0	1.0	0.0
6944.445	500.0	100.0	100.0	1	0.0	0.0	0.018	1.0	97.69997	6.952	0	2.0	2.0	12.0	1.0	0.0
6944.445	500.0	100.0	100.0	1	0.0	0.0	0.018	1.0	97.69997	6.952	0	2.0	2.0	12.0	1.0	0.0
6944.445	500.0	100.0	100.0	1	0.0	0.0	0.017	1.0	97.734795	6.952	0	2.0	2.0	12.0	1.0	0.0
6944.445	500.0	100.0	100.0	1	0.0	0.0	0.016	1.0	97.734795	6.952	0	2.0	2.0	12.0	1.0	0.0
6944.445	500.0	100.0	100.0	1	0.0	0.0	0.016	1.0	97.63557	6.952	0	2.0	2.0	12.0	1.0	0.0
6944.445	500.0	100.0	100.0	1	0.0	0.0	0.015	1.0	97.64654	6.952	0	2.0	2.0	12.0	1.0	0.0
6944.445	500.0	100.0	100.0	1	0.0	0.0	0.014	1.0	97.64654	6.952	0	2.0	2.0	12.0	1.0	0.0
6944.445	500.0	100.0	100.0	1	0.0	0.0	0.013	1.0	97.03817	6.952	0	2.0	2.0	12.0	1.0	0.0
6944.445	500.0	100.0	100.0	1	0.0	0.0	0.013	1.0	97.25894	6.952	0	2.0	2.0	12.0	1.0	0.0
6944.445	500.0	100.0	100.0	1	0.0	0.0	0.012	1.0	97.25894	6.952	0	2.0	2.0	12.0	1.0	0.0
6944.445	500.0	100.0	100.0	1	0.0	0.0	0.012	1.0	96.844185	6.952	0	2.0	2.0	12.0	1.0	0.0
6944.445	500.0	100.0	100.0	1	0.0	0.0	0.011	1.0	95.77219	6.952	0	2.0	2.0	12.0	1.0	0.0
6944.445	500.0	100.0	100.0	1	0.0	0.0	0.011	1.0	96.2624	6.952	0	2.0	2.0	12.0	1.0	0.0
6944.445	500.0	100.0	100.0	1	0.0	0.0	0.01	1.0	96.206505	6.952	0	2.0	2.0	12.0	1.0	0.0
6944.445	500.0	100.0	100.0	1	0.0	0.0	0.009	1.0	96.206505	6.952	0	2.0	2.0	12.0	1.0	0.0
6944.445	500.0	100.0	100.0	1	0.0	0.0	0.009	1.0	96.49458	6.952	0	2.0	2.0	12.0	1.0	0.0
6944.445	500.0	100.0	100.0	1	0.0	0.0	0.008	1.0	96.45143	6.952	0	2.0	2.0	12.0	1.0	0.0
6944.445	500.0	100.0	100.0	1	0.0	0.0	0.007	1.0	96.45143	6.952	0	2.0	2.0	12.0	1.0	0.0
6944.445	500.0	100.0	100.0	1	0.0	0.0	0.007	1.0	94.57171	6.952	0	2.0	2.0	12.0	1.0	0.0
6944.445	500.0	100.0	100.0	1	0.0	0.0	0.006	1.0	94.57171	6.952	0	2.0	2.0	12.0	1.0	0.0
6944.445	500.0	100.0	100.0	1	0.0	0.0	0.005	1.0	96.91265	6.952	0	2.0	2.0	12.0	1.0	0.0
6944.445	500.0	100.0	100.0	1	0.0	0.0	0.005	1.0	96.25593	6.952	0	2.0	2.0	12.0	1.0	0.0
6944.445	500.0	100.0	100.0	1	0.0	0.0	0.004	1.0	96.25593	6.952	0	2.0	2.0	12.0	1.0	0.0
6944.445	500.0	100.0	100.0	1	0.0	0.0	0.004	1.0	96.47815	6.952	0	2.0	2.0	12.0	1.0	0.0
6944.445	500.0	100.0	100.0	1	0.0	0.0	0.003	1.0	96.42338	6.952	0	2.0	2.0	12.0	1.0	0.0
6944.445	500.0	100.0	100.0	1	0.0	0.0	0.002	1.0	96.42338	6.952	0	2.0	2.0	12.0	1.0	0.0
6944.445	500.0	100.0	100.0	1	0.0	0.0	0.001	1.0	96.13103	6.952	0	2.0	2.0	12.0	1.0	0.0
6944.445	500.0	100.0	100.0	1	0.0	0.0	0.0	1.0	96.13103	6.952	0	2.0	2.0	12.0	1.0	0.0
6944.445	500.0	100.0	100.0	1	0.0	0.0	0.0	1.0	96.29595	6.952	0	2.0	2.0	12.0	1.0	0.0
6944.445	500.0	100.0	100.0	1	0.0	0.0	-0.001	1.0	96.88141	6.952	0	2.0	2.0	12.0	1.0	0.0
6944.445	500.0	100.0	100.0	1	0.0	0.0	-0.002	1.0	96.88141	6.952	0	2.0	2.0	12.0	1.0	0.0
6944.445	500.0	100.0	100.0	1	0.0	0.0	-0.003	1.0	97.7444	6.952	0	2.0	2.0	12.0	1.0	0.0
6944.445	500.0	100.0	100.0	1	0.0	0.0	-0.005	1.0	97.29287	6.952	0	2.0	2.0	12.0	1.0	0.0
6944.445	500.0	100.0	100.0	1	0.0	0.0	-0.006	1.0	97.29287	6.952	0	2.0	2.0	12.0	1.0	0.0
6944.445	500.0	100.0	100.0	1	0.0	0.0	-0.007	1.0	97.479965	6.952	0	2.0	2.0	12.0	1.0	0.0
6944.445	500.0	100.0	100.0	1	0.0	0.0	-0.008	1.0	97.479965	6.952	0	2.0	2.0	12.0	1.0	0.0
6944.445	500.0	100.0	100.0	1	0.0	0.0	-0.009	1.0	97.83893	6.952	0	2.0	2.0	12.0	1.0	0.0
6944.445	500.0	100.0	99.00498	0	0.0	0.0	-0.01	1.0	98.04493	6.952	0	2.0	2.0	14.0	2.0	0.0
6944.445	500.0	100.0	99.00498	0	0.0	0.0	-0.011	1.0	98.04493	6.952	0	2.0	2.0	14.0	2.0	0.0
0.0	500.0	100.0	99.00498	0	0.0	0.0	-0.012	1.0	98.06035	6.952	0	2.0	2.0	0.0	2.0	0.0
0.0	500.0	100.0	99.00498	0	0.0	0.0	-0.013	1.0	97.48065	6.952	0	2.0	2.0	0.0	2.0	0.0
0.0	500.0	100.0	99.00498	0	0.0	0.0	-0.015	1.0	97.48065	6.952	0	2.0	2.0	0.0	2.0	0.0
0.0	500.0	100.0	99.00498	0	0.0	0.0	-0.016	1.0	97.78021	6.952	0	2.0	2.0	0.0	2.0	0.0
0.0	500.0	100.0	99.00498	0	0.0	0.0	-0.017	1.0	97.78021	6.004	0	2.0	2.0	0.0	2.0	0.0
0.0	500.0	100.0	99.00498	0	0.0	0.0	-0.019	1.0	97.363815	6.004	0	2.0	2.0	0.0	2.0	0.0
0.0	500.0	100.0	99.00498	0	0.0	0.0	-0.02	1.0	97.292534	5.58	0	2.0	2.0	0.0	2.0	0.0
0.0	500.0	100.0	99.00498	0	0.0	0.0	-0.022	1.0	96.37488	4.818	0	2.0	2.0	0.0	2.0	0.0
0.0	500.0	100.0	99.00498	0	0.0	0.0	-0.023	1.0	95.969124	4.818	0	2.0	2.0	0.0	2.0	0.0
0.0	500.0	100.0	99.00498	0	0.0	0.0	-0.025	1.0	96.22034	4.478	0	2.0	2.0	0.0	2.0	0.0
0.0	500.0	100.0	99.00498	0	0.0	0.0	-0.026	1.0	96.22034	4.478	0	2.0	2.0	0.0	2.0	0.0
0.0	500.0	100.0	99.00498	0	0.0	0.0	-0.028	1.0	95.63733	3.867	0	2.0	2.0	0.0	2.0	0.0
0.0	500.0	100.0	99.00498	0	0.0	0.0	-0.029	1.0	95.63733	3.593	0	2.0	2.0	0.0	2.0	0.0
0.0	500.0	100.0	99.00498	0	0.0	0.0	-0.031	1.0	96.59927	3.593	0	2.0	2.0	0.0	2.0	0.0
0.0	500.0	100.0	99.00498	0	0.0	0.0	-0.032	1.0	97.512856	3.103	0	2.0	2.0	0.0	2.0	0.0
0.0	500.0	100.0	99.00498	0	0.0	0.0	-0.034	1.0	97.512856	2.679	0	2.0	2.0	0.0	2.0	0.0
0.0	500.0	100.0	99.00498	0	0.0	0.0	-0.035	1.0	97.27856	2.679	0	2.0	2.0	0.0	2.0	0.0
0.0	500.0	100.0	99.00498	0	0.0	0.0	-0.037	1.0	97.10377	2.49	0	2.0	2.0	0.0	2.0	0.0
0.0	500.0	100.0	99.00498	0	0.0	0.0	-0.038	1.0	97.10377	2.49	0	2.0	2.0	0.0	2.0	0.0
0.0	500.0	100.0	99.00498	0	0.0	0.0	-0.039	1.0	97.18561	2.151	0	2.0	2.0	0.0	2.0	0.0
0.0	500.0	100.0	99.00498	0	0.0	0.0	-0.041	1.0	97.18561	1.998	0	2.0	2.0	0.0	2.0	0.0
0.0	500.0	100.0	99.00498	0	0.0	0.0	-0.042	1.0	97.51552	1.998	0	2.0	2.0	0.0	2.0	0.0
0.0	500.0	100.0	99.00498	0	0.0	0.0	-0.043	1.0	97.61722	1.725	0	2.0	2.0	0.0	2.0	0.0
0.0	500.0	100.0	99.00498	0	0.0	0.0	-0.044	1.0	97.61722	1.603	0	2.0	2.0	0.0	2.0	0.0
0.0	500.0	100.0	99.00498	0	0.0	0.0	-0.044	1.0	97.71689	1.603	0	2.0	2.0	0.0	2.0	0.0
0.0	500.0	100.0	99.00498	0	0.0	0.0	-0.045	1.0	97.85105	1.384	0	2.0	2.0	0.0	2.0	0.0
0.0	500.0	100.0	99.00498	0	0.0	0.0	-0.045	1.0	97.85105	1.384	0	2.0	2.0	0.0	2.0	0.0
0.0	500.0	100.0	99.00498	0	0.0	0.0	-0.046	1.0	97.982765	1.286	0	2.0	2.0	0.0	2.0	0.0
0.0	500.0	100.0	99.00498	0	0.0	0.0	-0.046	1.0	97.982765	1.111	0	2.0	2.0	0.0	2.0	0.0
0.0	500.0	100.0	99.00498	0	0.0	0.0	-0.045	1.0	97.22442	1.111	0	2.0	2.0	0.0	2.0	0.0
0.0	500.0	100.0	99.00498	0	0.0	0.0	-0.045	1.0	96.9389	0.959	1	2.0	2.0	2.0	2.0	0.0
0.0	500.0	100.0	99.00498	0	0.0	0.0	-0.044	1.0	96.9389	0.891	1	2.0	2.0	2.0	2.0	0.0
0.0	500.0	100.0	99.00498	0	0.0	0.0	-0.043	1.0	97.21093	0.891	1	2.0	2.0	3.0	2.0	0.0
-4166.667	300.0	100.0	99.00498	0	0.0	0.0	-0.042	1.0	96.96431	0.769	1	2.0	2.0	3.0	2.0	0.0
-4166.667	300.0	100.0	99.00498	0	0.0	0.0	-0.041	1.0	96.96431	0.769	1	2.0	2.0	3.0	2.0	0.0
-4166.667	300.0	100.0	99.00498	0	0.0	0.0	-0.039	1.0	96.26607	0.715	1	2.0	2.0	3.0	2.0	0.0
-4166.667	300.0	100.0	99.00498	0	0.0	0.0	-0.038	1.0	96.44772	0.322	1	2.0	2.0	3.0	2.0	0.0
-4166.667	300.0	100.0	99.00498	0	0.0	0.0	-0.036	1.0	96.26293	0.322	1	2.0	2.0	3.0	2.0	0.0
-4166.667	300.0	100.0	99.00498	0	0.0	0.0	-0.034	1.0	95.93065	0.004	1	2.0	2.0	3.0	2.0	0.0
-4166.667	300.0	100.0	99.00498	0	0.0	0.0	-0.032	1.0	95.81532	-0.563	1	2.0	2.0	3.0	2.0	0.0
-4166.667	300.0	100.0	99.00498	0	0.0	0.0	-0.03	1.0	95.483055	-0.563	1	2.0	2.0	3.0	2.0	0.0
-4166.667	300.0	100.0	99.00498	0	0.0	0.0	-0.028	1.0	95.02135	-0.818	1	2.0	2.0	3.0	2.0	0.0
-4166.667	300.0	100.0	99.00498	0	0.0	0.0	-0.026	1.0	95.02135	-0.818	1	2.0	2.0	3.0	2.0	0.0
-4166.667	300.0	100.0	99.00498	0	0.0	0.0	-0.024	1.0	94.8711	-1.275	1	2.0	2.0	3.0	2.0	0.0
-4166.667	300.0	100.0	99.00498	0	0.0	0.0	-0.022	1.0	94.8711	-1.48	1	2.0	2.0	3.0	2.0	0.0
-4166.667	300.0	100.0	99.00498	0	0.0	0.0	-0.02	1.0	94.707535	-1.48	1	2.0	2.0	3.0	2.0	0.0
-4166.667	300.0	100.0	99.00498	0	0.0	0.0	-0.018	1.0	94.73332	-1.847	1	2.0	2.0	3.0	2.0	0.0
-4166.667	300.0	100.0	99.00498	0	0.0	0.0	-0.016	1.0	94.73332	-2.011	1	2.0	2.0	3.0	2.0	0.0
-4166.667	300.0	100.0	99.00498	0	0.0	0.0	-0.014	1.0	94.321236	-2.011	1	2.0	2.0	3.0	2.0	0.0
-4166.667	300.0	100.0	99.00498	0	0.0	0.0	-0.013	1.0	94.83451	-2.306	1	2.0	2.0	3.0	2.0	0.0
-4166.667	300.0	100.0	99.00498	0	0.0	0.0	-0.011	1.0	94.83451	-2.306	1	2.0	2.0	3.0	2.0	0.0
-4166.667	300.0	100.0	99.00498	0	0.0	0.0	-0.01	1.0	95.98065	-2.437	1	2.0	2.0	3.0	2.0	0.0
-4166.667	300.0	100.0	99.00498	0	0.0	0.0	-0.008	1.0	95.98065	-2.674	1	2.0	2.0	3.0	2.0	0.0
-4166.667	300.0	100.0	99.00498	0	0.0	0.0	-0.007	1.0	96.37625	-2.674	1	2.0	2.0	5.0	2.0	0.0
-4166.667	300.0	100.0	99.00498	0	0.0	0.0	-0.005	1.0	97.48239	-2.78	1	2.0	2.0	5.0	2.0	0.0
-4166.667	300.0	100.0	99.00498	0	0.0	0.0	-0.004	1.0	97.48239	-2.969	1	2.0	2.0	5.0	2.0	0.0
-4166.667	300.0	100.0	99.00498	0	0.0	0.0	-0.003	1.0	97.811615	-2.969	1	2.0	2.0	5.0	2.0	0.0
-4166.667	300.0	100.0	99.00498	0	0.0	0.0	-0.001	1.0	97.72585	-3.133	1	2.0	2.0	5.0	2.0	0.0
-4166.667	300.0	100.0	99.00498	0	0.0	0.0	0.0	1.0	97.72585	-3.133	1	2.0	2.0	5.0	2.0	0.0
-4166.667	300.0	100.0	99.00498	0	0.0	0.0	0.001	1.0	97.97265	-3.206	1	2.0	2.0	5.0	2.0	0.0
-4166.667	300.0	100.0	99.00498	0	0.0	0.0	0.002	1.0	97.97265	-3.338	1	2.0	2.0	5.0	2.0	0.0
-4166.667	300.0	100.0	99.00498	0	0.0	0.0	0.003	1.0	98.18151	-3.338	1	2.0	2.0	5.0	2.0	0.0
-4166.667	300.0	100.0	99.00498	0	0.0	0.0	0.004	1.0	97.710335	-3.451	1	2.0	2.0	5.0	2.0	0.0
-4166.667	300.0	100.0	99.00498	0	0.0	0.0	0.006	1.0	97.710335	-3.502	1	2.0	2.0	5.0	2.0	0.0
-4166.667	300.0	100.0	99.00498	0	0.0	0.0	0.007	1.0	98.86864	-3.502	1	2.0	2.0	5.0	2.0	0.0
-4166.667	300.0	100.0	99.00498	0	0.0	0.0	0.008	1.0	98.31777	-3.593	1	2.0	2.0	5.0	2.0	0.0
-4166.667	300.0	100.0	99.00498	0	0.0	0.0	0.009	1.0	98.31777	-3.593	1	2.0	2.0	5.0	2.0	0.0
-4166.667	300.0	100.0	99.00498	0	0.0	0.0	0.011	1.0	97.519936	-3.634	1	2.0	2.0	5.0	2.0	0.0
-4166.667	300.0	100.0	99.00498	0	0.0	0.0	0.012	1.0	97.519936	-3.708	1	2.0	2.0	5.0	2.0	0.0
-4166.667	300.0	100.0	99.00498	0	0.0	0.0	0.013	1.0	97.94964	-3.708	1	2.0	2.0	5.0	2.0	0.0
-4166.667	300.0	100.0	99.00498	0	0.0	0.0	0.014	1.0	97.77478	-3.74	1	2.0	2.0	5.0	2.0	0.0
-4166.667	300.0	100.0	99.00498	0	0.0	0.0	0.015	1.0	97.35507	-3.799	1	2.0	2.0	5.0	2.0	0.0
-4166.667	300.0	100.0	99.00498	0	0.0	0.0	0.016	1.0	97.75958	-3.799	1	2.0	2.0	5.0	2.0	0.0
-4166.667	300.0	100.0	99.00498	0	0.0	0.0	0.018	1.0	97.664154	-3.849	1	2.0	2.0	5.0	2.0	0.0
-4166.667	300.0	100.0	99.00498	0	0.0	0.0	0.019	1.0	96.43496	-3.849	1	2.0	2.0	5.0	2.0	0.0
-4166.667	300.0	100.0	99.00498	0	0.0	0.0	0.02	1.0	97.49607	-3.872	1	2.0	2.0	5.0	2.0	0.0
-4166.667	300.0	100.0	99.00498	0	0.0	0.0	0.021	1.0	97.49607	-3.893	1	2.0	2.0	5.0	2.0	0.0
-4166.667	300.0	100.0	99.00498	0	0.0	0.0	0.022	1.0	96.58826	-3.893	1	2.0	2.0	5.0	2.0	0.0
-4166.667	300.0	100.0	99.00498	0	0.0	0.0	0.023	1.0	96.91943	-3.931	1	2.0	2.0	5.0	2.0	0.0
-4166.667	300.0	100.0	99.00498	0	0.0	0.0	0.024	1.0	96.91943	-3.964	1	2.0	2.0	5.0	2.0	0.0
-4166.667	300.0	100.0	99.00498	0	0.0	0.0	0.025	1.0	96.66675	-3.964	1	2.0	2.0	5.0	2.0	0.0
-4166.667	300.0	100.0	99.00498	0	0.0	0.0	0.026	1.0	96.66675	-3.978	1	2.0	2.0	5.0	2.0	0.0
-4166.667	300.0	100.0	99.00498	0	0.0	0.0	0.027	1.0	95.932556	-3.978	1	2.0	2.0	5.0	2.0	0.0
-4166.667	300.0	100.0	99.00498	0	0.0	0.0	0.028	1.0	96.28683	-4.005	1	2.0	2.0	5.0	2.0	0.0
-4166.667	300.0	100.0	99.00498	0	0.0	0.0	0.029	1.0	96.28683	-4.016	1	2.0	2.0	5.0	2.0	0.0
-4166.667	300.0	100.0	99.00498	0	0.0	0.0	0.03	1.0	96.26504	-4.016	1	2.0	2.0	5.0	2.0	0.0
-4166.667	300.0	100.0	99.00498	0	0.0	0.0	0.031	1.0	96.82156	-4.037	1	2.0	2.0	5.0	2.0	0.0
-4166.667	300.0	100.0	99.00498	0	0.0	0.0	0.032	1.0	96.82156	-4.047	1	2.0	2.0	5.0	2.0	0.0
-4166.667	300.0	100.0	99.00498	0	0.0	0.0	0.033	1.0	96.543304	-4.047	1	2.0	2.0	5.0	2.0	0.0
-4166.667	300.0	100.0	99.00498	0	0.0	0.0	0.034	1.0	96.543304	-4.064	1	2.0	2.0	5.0	2.0	0.0
-4166.667	300.0	100.0	99.00498	0	0.0	0.0	0.035	1.0	96.78209	-4.064	1	2.0	2.0	5.0	2.0	0.0
-4166.667	300.0	100.0	99.00498	0	0.0	0.0	0.036	1.0	96.6276	-4.071	1	2.0	2.0	5.0	2.0	0.0
-4166.667	300.0	100.0	99.00498	0	0.0	0.0	0.037	1.0	96.6276	-4.085	1	2.0	2.0	5.0	2.0	0.0
-4166.667	300.0	100.0	99.00498	0	0.0	0.0	0.038	1.0	95.91661	-4.085	1	2.0	2.0	5.0	2.0	0.0
-4166.667	300.0	100.0	99.00498	0	0.0	0.0	0.039	1.0	95.92847	-4.091	1	2.0	2.0	5.0	2.0	0.0
-4166.667	300.0	100.0	99.00498	0	0.0	0.0	0.04	1.0	95.92847	-4.102	1	2.0	2.0	5.0	2.0	0.0
-4166.667	300.0	100.0	99.00498	0	0.0	0.0	0.041	1.0	95.8256	-4.102	1	2.0	2.0	5.0	2.0	0.0
-4166.667	300.0	100.0	99.00498	0	0.0	0.0	0.042	1.0	95.8256	-4.106	1	2.0	2.0	5.0	2.0	0.0
-4166.667	300.0	100.0	99.00498	0	0.0	0.0	0.043	1.0	96.316154	-4.106	1	2.0	2.0	5.0	2.0	0.0
-4166.667	300.0	100.0	99.00498	0	0.0	0.0	0.043	1.0	96.878746	-4.115	1	2.0	2.0	5.0	2.0	0.0
-4166.667	300.0	100.0	99.00498	0	0.0	0.0	0.044	1.0	96.878746	-4.12	1	2.0	2.0	5.0	2.0	0.0
-4166.667	300.0	100.0	99.00498	0	0.0	0.0	0.044	1.0	97.41691	-4.12	1	2.0	2.0	5.0	2.0	0.0
-4166.667	300.0	100.0	99.00498	0	0.0	0.0	0.045	1.0	97.46202	-4.126	1	2.0	2.0	5.0	2.0	0.0
-4166.667	300.0	100.0	99.00498	0	0.0	0.0	0.046	1.0	97.46202	-4.132	1	2.0	2.0	5.0	2.0	0.0
-4166.667	300.0	100.0	99.00498	0	0.0	0.0	0.047	1.0	96.64532	-4.132	1	2.0	2.0	5.0	2.0	0.0
-4166.667	300.0	100.0	99.00498	0	0.0	0.0	0.047	1.0	96.64532	-4.135	1	2.0	2.0	5.0	2.0	0.0
-4166.667	300.0	100.0	99.00498	0	0.0	0.0	0.048	1.0	96.99389	-4.135	1	2.0	2.0	5.0	2.0	0.0
-4166.667	300.0	100.0	99.00498	0	0.0	0.0	0.049	1.0	97.14967	-4.14	1	2.0	2.0	5.0	2.0	0.0
-4166.667	300.0	100.0	99.00498	0	0.0	0.0	0.049	1.0	97.14967	-4.142	1	2.0	2.0	5.0	2.0	0.0
-4166.667	300.0	100.0	99.00498	0	0.0	0.0	0.049	1.0	96.98109	-4.142	1	2.0	2.0	5.0	2.0	0.0
-4166.667	300.0	100.0	99.00498	0	0.0	0.0	0.05	1.0	95.806465	-4.146	1	2.0	2.0	5.0	2.0	0.0
-4166.667	300.0	100.0	99.00498	0	0.0	0.0	0.05	1.0	95.806465	-4.147	1	2.0	2.0	5.0	2.0	0.0
-4166.667	300.0	100.0	99.00498	0	0.0	0.0	0.051	1.0	96.78745	-4.147	1	2.0	2.0	5.0	2.0	0.0
-4166.667	300.0	100.0	99.00498	0	0.0	0.0	0.051	1.0	96.78745	-4.151	1	2.0	2.0	5.0	2.0	0.0
-4166.667	300.0	100.0	99.00498	0	0.0	0.0	0.052	1.0	96.279305	-4.151	1	2.0	2.0	5.0	2.0	0.0
-4166.667	300.0	100.0	99.00498	0	0.0	0.0	0.053	1.0	97.49843	-4.152	1	2.0	2.0	5.0	2.0	0.0
-4166.667	300.0	100.0	99.00498	0	0.0	0.0	0.053	1.0	97.49843	-4.155	1	2.0	2.0	5.0	2.0	0.0
-4166.667	300.0	100.0	99.00498	0	0.0	0.0	0.054	1.0	97.25273	-4.155	1	2.0	2.0	5.0	2.0	0.0
-4166.667	300.0	100.0	99.00498	0	0.0	0.0	0.054	1.0	97.65055	-4.157	1	2.0	2.0	5.0	2.0	0.0
-4166.667	300.0	100.0	99.00498	0	0.0	0.0	0.055	1.0	97.65055	-4.159	1	2.0	2.0	5.0	2.0	0.0
-4166.667	300.0	100.0	99.00498	0	0.0	0.0	0.055	1.0	97.59911	-4.159	1	2.0	2.0	5.0	2.0	0.0
-4166.667	300.0	100.0	99.00498	0	0.0	0.0	0.056	1.0	97.59911	-4.159	1	2.0	2.0	5.0	2.0	0.0
-4166.667	300.0	100.0	99.00498	0	0.0	0.0	0.056	1.0	97.310646	-4.159	1	2.0	2.0	5.0	2.0	0.0
-4166.667	300.0	100.0	99.00498	0	0.0	0.0	0.057	1.0	97.439606	-4.16	1	2.0	2.0	5.0	2.0	0.0
-4166.667	300.0	100.0	99.00498	0	0.0	0.0	0.058	1.0	97.439606	-4.162	1	2.0	2.0	5.0	2.0	0.0
-4166.667	300.0	100.0	99.00498	0	0.0	0.0	0.059	1.0	97.84204	-4.162	1	2.0	2.0	5.0	2.0	0.0
-4166.667	300.0	100.0	99.00498	0	0.0	0.0	0.06	1.0	97.41994	-4.162	1	2.0	2.0	5.0	2.0	0.0
-4166.667	300.0	100.0	99.00498	0	0.0	0.0	0.06	1.0	97.41994	-4.163	1	2.0	2.0	5.0	2.0	0.0
-4166.667	300.0	100.0	99.00498	0	0.0	0.0	0.061	1.0	97.175476	-4.163	1	2.0	2.0	5.0	2.0	0.0
-4166.667	300.0	100.0	99.00498	0	0.0	0.0	0.062	1.0	97.175476	-4.164	1	2.0	2.0	5.0	2.0	0.0
-4166.667	300.0	100.0	99.00498	0	0.0	0.0	0.062	1.0	97.12286	-4.164	1	2.0	2.0	5.0	2.0	0.0
-4166.667	300.0	100.0	99.00498	0	0.0	0.0	0.063	1.0	96.63919	-4.165	1	2.0	2.0	5.0	2.0	0.0
-4166.667	300.0	100.0	99.00498	0	0.0	0.0	0.065	1.0	96.63919	-4.165	1	2.0	2.0	5.0	2.0	0.0
-4166.667	300.0	100.0	99.00498	0	0.0	0.0	0.066	1.0	97.041756	-4.165	1	2.0	2.0	5.0	2.0	0.0
-4166.667	300.0	100.0	99.00498	0	0.0	0.0	0.067	1.0	97.31881	-4.166	1	2.0	2.0	5.0	2.0	0.0
-4166.667	300.0	100.0	99.00498	0	0.0	0.0	0.068	1.0	97.31881	-4.166	1	2.0	2.0	5.0	2.0	0.0
-4166.667	300.0	100.0	99.00498	0	0.0	0.0	0.069	1.0	96.88771	-4.166	1	2.0	2.0	5.0	2.0	0.0
-4166.667	300.0	100.0	99.00498	0	0.0	0.0	0.07	1.0	96.88771	-4.167	1	2.0	2.0	5.0	2.0	0.0
-4166.667	300.0	100.0	99.00498	0	0.0	0.0	0.071	1.0	97.297295	-4.167	1	2.0	2.0	5.0	2.0	0.0
-4166.667	300.0	100.0	99.00498	0	0.0	0.0	0.073	1.0	97.574844	-4.167	1	2.0	2.0	5.0	2.0	0.0
-4166.667	300.0	100.0	99.00498	0	0.0	0.0	0.074	1.0	97.574844	-4.167	1	2.0	2.0	5.0	2.0	0.0
-4166.667	300.0	100.0	99.00498	0	0.0	0.0	0.075	1.0	97.07675	-4.167	1	2.0	2.0	5.0	2.0	0.0
-4166.667	300.0	100.0	99.00498	0	0.0	0.0	0.077	1.0	95.7505	-4.168	1	2.0	2.0	5.0	2.0	0.0
-4166.667	300.0	100.0	99.00498	0	0.0	0.0	0.078	1.0	95.7505	-4.168	1	2.0	2.0	5.0	2.0	0.0
-4166.667	300.0	100.0	99.00498	0	0.0	0.0	0.08	1.0	96.759415	-4.168	1	2.0	2.0	5.0	2.0	0.0
-4166.667	300.0	100.0	99.00498	0	0.0	0.0	0.081	1.0	96.759415	-4.168	1	2.0	2.0	5.0	2.0	0.0
-4166.667	300.0	100.0	99.00498	0	0.0	0.0	0.083	1.0	96.83355	-4.168	1	2.0	2.0	5.0	2.0	0.0
-4166.667	300.0	100.0	99.00498	0	0.0	0.0	0.084	1.0	95.87443	-4.168	1	2.0	2.0	5.0	2.0	0.0
-4166.667	300.0	100.0	99.00498	0	0.0	0.0	0.086	1.0	95.87443	-4.169	1	2.0	2.0	5.0	2.0	0.0
-4166.667	300.0	100.0	99.00498	1	0.0	0.0	0.087	1.0	96.15663	-4.169	1	2.0	2.0	5.0	2.0	0.0
-4166.667	300.0	100.0	99.00498	1	0.0	0.0	0.089	1.0	96.661415	-4.169	1	2.0	2.0	5.0	2.0	0.0
-4166.667	300.0	100.0	99.00498	1	0.0	0.0	0.09	1.0	96.661415	-4.169	1	2.0	2.0	5.0	2.0	0.0
-4166.667	300.0	100.0	99.00498	1	0.0	0.0	0.092	1.0	97.0025	-4.169	1	2.0	2.0	5.0	2.0	0.0
-4166.667	300.0	100.0	99.00498	1	0.0	0.0	0.093	1.0	97.0025	-4.169	1	2.0	2.0	5.0	2.0	0.0
-4166.667	300.0	100.0	99.00498	1	0.0	0.0	0.094	1.0	97.5721	-4.169	1	2.0	2.0	5.0	2.0	0.0
-4166.667	300.0	100.0	99.00498	1	0.0	0.0	0.096	1.0	96.56459	-4.169	1	2.0	2.0	5.0	2.0	0.0
-4166.667	300.0	100.0	99.00498	1	0.0	0.0	0.097	1.0	96.56459	-4.169	1	2.0	2.0	5.0	2.0	0.0
-4166.667	300.0	100.0	99.00498	1	0.0	0.0	0.099	1.0	96.58547	-4.169	1	2.0	2.0	5.0	2.0	0.0
-4166.667	300.0	100.0	99.00498	1	0.0	0.0	0.1	1.0	96.023834	-4.17	1	2.0	2.0	5.0	2.0	0.0
-4166.667	300.0	100.0	99.00498	1	0.0	0.0	0.102	1.0	96.023834	-4.17	1	2.0	2.0	5.0	2.0	0.0
-4166.667	300.0	100.0	99.00498	1	0.0	0.0	0.103	1.0	95.58527	-4.17	1	2.0	2.0	5.0	2.0	0.0
-4166.667	300.0	100.0	99.00498	1	0.0	0.0	0.104	1.0	95.58527	-4.17	1	2.0	2.0	5.0	2.0	0.0
-4166.667	300.0	100.0	99.00498	1	0.0	0.0	0.106	1.0	96.44917	-4.17	1	2.0	2.0	5.0	2.0	0.0
-4166.667	300.0	100.0	99.00498	1	0.0	0.0	0.107	1.0	95.90793	-4.17	1	2.0	2.0	5.0	2.0	0.0
-4166.667	300.0	100.0	99.00498	1	0.0	0.0	0.109	1.0	95.90793	-4.17	1	2.0	2.0	5.0	2.0	0.0
-4166.667	300.0	100.0	99.00498	1	0.0	0.0	0.11	1.0	96.26125	-4.17	1	2.0	2.0	5.0	2.0	0.0
-4166.667	300.0	100.0	99.00498	1	0.0	0.0	0.112	1.0	96.08486	-4.17	1	2.0	2.0	5.0	2.0	0.0
-4166.667	300.0	100.0	99.00498	1	0.0	0.0	0.113	1.0	96.08486	-4.17	1	2.0	2.0	5.0	2.0	0.0
-4166.667	300.0	100.0	99.00498	1	0.0	0.0	0.115	1.0	95.964	-4.17	1	2.0	2.0	5.0	2.0	0.0
-4166.667	300.0	100.0	99.00498	1	0.0	0.0	0.116	1.0	95.39108	-4.17	1	2.0	2.0	5.0	2.0	0.0
-4166.667	300.0	100.0	99.00498	1	0.0	0.0	0.117	1.0	94.88772	-4.17	1	2.0	2.0	5.0	2.0	0.0
-4166.667	300.0	100.0	99.00498	1	0.0	0.0	0.119	1.0	94.420044	-4.17	1	2.0	2.0	5.0	2.0	0.0
-4166.667	300.0	100.0	99.00498	1	0.0	0.0	0.12	1.0	94.420044	-4.17	1	2.0	2.0	5.0	2.0	0.0
-4166.667	300.0	100.0	99.00498	1	0.0	0.0	0.121	1.0	94.91927	-4.17	1	2.0	2.0	5.0	2.0	0.0
-4166.667	300.0	100.0	99.00498	1	0.0	0.0	0.122	1.0	95.11475	-4.17	1	2.0	2.0	5.0	2.0	0.0
-4166.667	300.0	100.0	99.00498	1	0.0	0.0	0.123	1.0	95.111404	-4.17	1	2.0	2.0	5.0	2.0	0.0
-4166.667	300.0	100.0	99.00498	1	0.0	0.0	0.124	1.0	96.322975	-4.17	1	2.0	2.0	5.0	2.0	0.0
-4166.667	300.0	100.0	99.00498	1	0.0	0.0	0.125	1.0	96.322975	-4.17	1	2.0	2.0	5.0	2.0	0.0
-4166.667	300.0	100.0	99.00498	1	0.0	0.0	0.126	1.0	96.26961	-4.17	1	2.0	2.0	5.0	2.0	0.0
-4166.667	300.0	100.0	99.00498	1	0.0	0.0	0.127	1.0	96.57519	-4.17	1	2.0	2.0	5.0	2.0	0.0
-4166.667	300.0	100.0	99.00498	1	0.0	0.0	0.128	1.0	96.57519	-4.17	1	2.0	2.0	5.0	2.0	0.0
-4166.667	300.0	100.0	99.00498	1	0.0	0.0	0.129	1.0	97.00445	-4.17	1	2.0	2.0	5.0	2.0	0.0
-4166.667	300.0	100.0	99.00498	1	0.0	0.0	0.13	1.0	96.6053	-4.17	1	2.0	2.0	5.0	2.0	0.0
-4166.667	300.0	100.0	99.00498	1	0.0	0.0	0.131	1.0	96.6053	-4.17	1	2.0	2.0	5.0	2.0	0.0
-4166.667	300.0	100.0	99.00498	1	0.0	0.0	0.132	1.0	96.16345	-4.17	1	2.0	2.0	5.0	2.0	0.0
-4166.667	300.0	100.0	99.00498	1	0.0	0.0	0.133	1.0	96.16345	-4.17	1	2.0	2.0	5.0	2.0	0.0
-4166.667	300.0	100.0	99.00498	1	0.0	0.0	0.134	1.0	96.56389	-4.17	1	2.0	2.0	5.0	2.0	0.0
-4166.667	300.0	100.0	99.00498	1	0.0	0.0	0.135	1.0	97.03274	-4.17	1	2.0	2.0	5.0	2.0	0.0
-4166.667	300.0	100.0	99.00498	1	0.0	0.0	0.136	1.0	97.03274	-4.17	1	2.0	2.0	5.0	2.0	0.0
-4166.667	300.0	100.0	99.00498	1	0.0	0.0	0.137	1.0	96.6241	-4.17	1	2.0	2.0	5.0	2.0	0.0
-4166.667	300.0	100.0	99.00498	1	0.0	0.0	0.138	1.0	105.76596	-4.17	1	2.0	2.0	5.0	2.0	0.0
-4166.667	300.0	100.0	99.00498	1	0.0	0.0	0.138	1.0	105.76596	-4.17	1	2.0	2.0	5.0	2.0	0.0
-4166.667	300.0	100.0	99.00498	1	0.0	0.0	0.139	1.0	104.560684	-4.17	1	2.0	2.0	5.0	2.0	0.0
-4166.667	300.0	100.0	99.00498	1	0.0	0.0	0.14	1.0	104.560684	-4.17	1	2.0	2.0	5.0	2.0	0.0
-4166.667	300.0	100.0	99.00498	1	0.0	0.0	0.141	1.0	103.97677	-4.17	1	2.0	2.0	5.0	2.0	0.0
-4166.667	300.0	100.0	99.00498	1	0.0	0.0	0.142	1.0	103.89789	-4.17	1	2.0	2.0	5.0	2.0	0.0
-4166.667	300.0	100.0	99.00498	1	0.0	0.0	0.143	1.0	103.89789	-4.17	1	2.0	2.0	5.0	2.0	0.0
-4166.667	300.0	100.0	99.00498	1	0.0	0.0	0.144	1.0	102.682396	-4.17	1	2.0	2.0	5.0	2.0	0.0
-4166.667	300.0	100.0	99.00498	1	0.0	0.0	0.145	1.0	101.717735	-4.17	1	2.0	2.0	5.0	2.0	0.0
-4166.667	300.0	100.0	99.00498	1	0.0	0.0	0.145	1.0	101.717735	-4.17	1	2.0	2.0	5.0	2.0	0.0
-4166.667	300.0	100.0	99.00498	1	0.0	0.0	0.146	1.0	101.95412	-4.17	1	2.0	2.0	5.0	2.0	0.0
-4166.667	300.0	100.0	99.00498	1	0.0	0.0	0.148	1.0	101.95412	-4.17	1	2.0	2.0	5.0	2.0	0.0
-4166.667	300.0	100.0	99.00498	1	0.0	0.0	0.149	1.0	101.35952	-4.17	1	2.0	2.0	5.0	2.0	0.0
-4166.667	300.0	100.0	99.00498	1	0.0	0.0	0.15	1.0	100.841644	-4.17	1	2.0	2.0	5.0	2.0	0.0
-4166.667	300.0	100.0	99.00498	1	0.0	0.0	0.15	1.0	100.841644	-4.17	1	2.0	2.0	5.0	2.0	0.0
-4166.667	300.0	100.0	99.00498	1	0.0	0.0	0.151	1.0	100.82453	-4.17	1	2.0	2.0	5.0	2.0	0.0
-4166.667	300.0	100.0	99.00498	1	0.0	0.0	0.152	1.0	99.31998	-4.17	1	2.0	2.0	5.0	2.0	0.0
-4166.667	300.0	100.0	99.00498	1	0.0	0.0	0.154	1.0	99.31998	-4.17	1	2.0	2.0	5.0	2.0	0.0
-4166.667	300.0	100.0	99.00498	1	0.0	0.0	0.155	1.0	99.0902	-4.17	1	2.0	2.0	6.0	2.0	0.0
-4166.667	300.0	100.0	99.00498	1	0.0	0.0	0.156	1.0	99.0902	-4.17	1	2.0	2.0	6.0	2.0	0.0
0.0	300.0	100.0	99.00498	0	0.0	0.0	0.157	1.0	98.26386	-4.17	1	3.0	2.0	0.0	2.0	0.0
0.0	300.0	100.0	99.00498	0	0.0	0.0	0.158	1.0	97.34837	-4.17	1	3.0	2.0	0.0	2.0	0.0
0.0	300.0	100.0	99.00498	0	0.0	0.0	0.159	1.0	97.34837	-4.17	1	3.0	2.0	0.0	2.0	0.0
0.0	300.0	100.0	99.00498	0	0.0	0.0	0.16	1.0	96.205444	-4.17	1	3.0	2.0	0.0	2.0	0.0
0.0	300.0	100.0	99.00498	0	0.0	0.0	0.162	1.0	96.07979	-3.875	1	3.0	2.0	0.0	2.0	0.0
0.0	300.0	100.0	99.00498	0	0.0	0.0	0.163	1.0	96.07979	-3.601	1	3.0	2.0	0.0	2.0	0.0
0.0	300.0	100.0	99.00498	0	0.0	0.0	0.165	1.0	97.10295	-3.601	1	3.0	2.0	0.0	2.0	0.0
0.0	300.0	100.0	99.00498	0	0.0	0.0	0.166	1.0	97.10295	-3.11	1	3.0	2.0	0.0	2.0	0.0
0.0	300.0	100.0	99.00498	0	0.0	0.0	0.168	1.0	97.4612	-3.11	1	3.0	2.0	0.0	2.0	0.0
0.0	300.0	100.0	99.00498	0	0.0	0.0	0.169	1.0	95.97996	-2.685	1	3.0	2.0	0.0	2.0	0.0
0.0	300.0	100.0	99.00498	0	0.0	0.0	0.171	1.0	95.97996	-2.496	1	3.0	2.0	0.0	2.0	0.0
0.0	300.0	100.0	99.00498	0	0.0	0.0	0.172	1.0	96.88221	-2.496	1	3.0	2.0	0.0	2.0	0.0
0.0	300.0	100.0	99.00498	0	0.0	0.0	0.173	1.0	97.39375	-2.155	1	3.0	2.0	0.0	2.0	0.0
0.0	300.0	100.0	99.00498	0	0.0	0.0	0.175	1.0	97.39375	-2.002	1	3.0	2.0	0.0	2.0	0.0
0.0	300.0	100.0	99.00498	0	0.0	0.0	0.176	1.0	96.6967	-2.002	1	3.0	2.0	0.0	2.0	0.0
0.0	300.0	100.0	99.00498	0	0.0	0.0	0.178	1.0	96.54677	-1.729	1	3.0	2.0	0.0	2.0	0.0
0.0	300.0	100.0	99.00498	0	0.0	0.0	0.179	1.0	96.54385	-1.729	1	3.0	2.0	0.0	2.0	0.0
0.0	300.0	100.0	99.00498	0	0.0	0.0	0.18	1.0	95.95132	-1.607	1	3.0	2.0	0.0	2.0	0.0
0.0	300.0	100.0	99.00498	0	0.0	0.0	0.181	1.0	95.62399	-1.387	1	3.0	2.0	0.0	2.0	0.0
0.0	300.0	100.0	99.00498	0	0.0	0.0	0.183	1.0	94.97191	-1.387	1	3.0	2.0	0.0	2.0	0.0
0.0	300.0	100.0	99.00498	0	0.0	0.0	0.184	1.0	94.573135	-1.289	1	3.0	2.0	0.0	2.0	0.0
0.0	300.0	100.0	99.00498	0	0.0	0.0	0.185	1.0	94.573135	-1.113	1	3.0	2.0	0.0	2.0	0.0
0.0	300.0	100.0	99.00498	0	0.0	0.0	0.186	1.0	94.85976	-1.113	1	3.0	2.0	0.0	2.0	0.0
0.0	300.0	100.0	99.00498	0	0.0	0.0	0.187	1.0	94.85976	-1.034	1	3.0	2.0	0.0	2.0	0.0
0.0	300.0	100.0	99.00498	0	0.0	0.0	0.188	1.0	94.45433	-1.034	1	3.0	2.0	0.0	2.0	0.0
0.0	300.0	100.0	99.00498	0	0.0	0.0	0.188	1.0	94.49883	-0.893	1	3.0	2.0	0.0	2.0	0.0
0.0	300.0	100.0	99.00498	0	0.0	0.0	0.189	1.0	94.49883	-0.83	1	3.0	2.0	0.0	2.0	0.0
0.0	300.0	100.0	99.00498	0	0.0	0.0	0.189	1.0	95.095245	-0.83	1	3.0	2.0	0.0	2.0	0.0
0.0	300.0	100.0	99.00498	0	0.0	0.0	0.189	1.0	95.70394	-0.716	1	3.0	2.0	0.0	2.0	0.0
0.0	300.0	100.0	99.00498	0	0.0	0.0	0.189	1.0	95.70394	-0.666	1	3.0	2.0	0.0	2.0	0.0
0.0	300.0	100.0	99.00498	0	0.0	0.0	0.188	1.0	97.11101	-0.666	1	3.0	2.0	9.0	2.0	0.0
0.0	300.0	100.0	99.00498	0	0.0	0.0	0.188	1.0	97.11101	-0.575	1	3.0	2.0	9.0	2.0	0.0
0.0	300.0	100.0	99.00498	0	0.0	0.0	0.187	1.0	97.34149	-0.575	1	3.0	2.0	10.0	2.0	0.0
5569.3755	400.99503	100.0	99.00498	0	0.0	0.0	0.186	1.0	97.44879	-0.496	1	3.0	2.0	10.0	2.0	0.0
5569.3755	400.99503	100.0	99.00498	0	0.0	0.0	0.184	1.0	97.44879	-0.461	1	3.0	2.0	10.0	2.0	0.0
5569.3755	400.99503	100.0	99.00498	0	0.0	0.0	0.183	1.0	97.672745	-0.461	1	3.0	2.0	10.0	2.0	0.0
5569.3755	400.99503	100.0	99.00498	0	0.0	0.0	0.182	1.0	96.721855	-0.004	1	3.0	2.0	10.0	2.0	0.0
5569.3755	400.99503	100.0	99.00498	0	0.0	0.0	0.181	1.0	96.721855	0.388	1	3.0	2.0	10.0	2.0	0.0
5569.3755	400.99503	100.0	99.00498	0	0.0	0.0	0.179	1.0	97.26571	0.388	1	3.0	2.0	10.0	2.0	0.0
5569.3755	400.99503	100.0	99.00498	0	0.0	0.0	0.178	1.0	97.26571	1.096	1	3.0	2.0	10.0	2.0	0.0
5569.3755	400.99503	100.0	99.00498	0	0.0	0.0	0.176	1.0	97.42059	1.096	1	3.0	2.0	10.0	2.0	0.0
5569.3755	400.99503	100.0	99.00498	0	0.0	0.0	0.175	1.0	97.824104	1.412	1	3.0	2.0	10.0	2.0	0.0
5569.3755	400.99503	100.0	99.00498	0	0.0	0.0	0.173	1.0	97.824104	1.98	1	3.0	2.0	10.0	2.0	0.0
5569.3755	400.99503	100.0	99.00498	0	0.0	0.0	0.172	1.0	98.039024	1.98	1	3.0	2.0	10.0	2.0	0.0
5569.3755	400.99503	100.0	99.00498	0	0.0	0.0	0.17	1.0	97.801025	2.471	1	3.0	2.0	10.0	2.0	0.0
5569.3755	400.99503	100.0	99.00498	0	0.0	0.0	0.168	1.0	97.801025	2.471	1	3.0	2.0	10.0	2.0	0.0
5569.3755	400.99503	100.0	99.00498	0	0.0	0.0	0.167	1.0	97.411545	2.69	1	3.0	2.0	10.0	2.0	0.0
5569.3755	400.99503	100.0	99.00498	0	0.0	0.0	0.165	1.0	97.411545	3.084	1	3.0	2.0	10.0	2.0	0.0
5569.3755	400.99503	100.0	99.00498	0	0.0	0.0	0.164	1.0	95.99524	3.084	1	3.0	2.0	10.0	2.0	0.0
5569.3755	400.99503	100.0	99.00498	0	0.0	0.0	0.162	1.0	95.42667	3.26	1	3.0	2.0	10.0	2.0	0.0
5569.3755	400.99503	100.0	99.00498	0	0.0	0.0	0.16	1.0	95.42667	3.576	1	3.0	2.0	10.0	2.0	0.0
5569.3755	400.99503	100.0	99.00498	0	0.0	0.0	0.159	1.0	94.66783	3.576	1	3.0	2.0	10.0	2.0	0.0
5569.3755	400.99503	100.0	99.00498	0	0.0	0.0	0.157	1.0	95.41548	3.717	1	3.0	2.0	10.0	2.0	0.0
5569.3755	400.99503	100.0	99.00498	0	0.0	0.0	0.155	1.0	95.41548	3.849	1	3.0	2.0	10.0	2.0	0.0
5569.3755	400.99503	100.0	99.00498	0	0.0	0.0	0.153	1.0	96.35869	3.849	1	3.0	2.0	10.0	2.0	0.0
5569.3755	400.99503	100.0	99.00498	0	0.0	0.0	0.151	1.0	96.35869	4.085	1	3.0	2.0	10.0	2.0	0.0
5569.3755	400.99503	100.0	99.00498	0	0.0	0.0	0.15	1.0	95.751976	4.085	1	3.0	2.0	12.0	2.0	0.0
5569.3755	400.99503	100.0	99.00498	0	0.0	0.0	0.148	1.0	94.92433	4.287	1	3.0	2.0	12.0	2.0	0.0
5569.3755	400.99503	100.0	99.00498	0	0.0	0.0	0.147	1.0	94.92433	4.379	1	3.0	2.0	12.0	2.0	0.0
5569.3755	400.99503	100.0	99.00498	0	0.0	0.0	0.145	1.0	95.09905	4.379	1	3.0	2.0	12.0	2.0	0.0
5569.3755	400.99503	100.0	99.00498	0	0.0	0.0	0.144	1.0	95.07755	4.542	1	3.0	2.0	12.0	2.0	0.0
5569.3755	400.99503	100.0	99.00498	0	0.0	0.0	0.142	1.0	95.07755	4.616	1	3.0	2.0	12.0	2.0	0.0
5569.3755	400.99503	100.0	99.00498	0	0.0	0.0	0.141	1.0	94.91827	4.616	1	3.0	2.0	12.0	2.0	0.0
5569.3755	400.99503	100.0	99.00498	0	0.0	0.0	0.139	1.0	94.91827	4.746	1	3.0	2.0	12.0	2.0	0.0
5569.3755	400.99503	100.0	99.00498	0	0.0	0.0	0.137	1.0	94.926926	4.746	1	3.0	2.0	12.0	2.0	0.0
5569.3755	400.99503	100.0	99.00498	0	0.0	0.0	0.136	1.0	95.18152	4.804	1	3.0	2.0	12.0	2.0	0.0
5569.3755	400.99503	100.0	99.00498	0	0.0	0.0	0.135	1.0	95.18152	4.911	1	3.0	2.0	12.0	2.0	0.0
5569.3755	400.99503	100.0	99.00498	0	0.0	0.0	0.134	1.0	94.932236	4.911	1	3.0	2.0	12.0	2.0	0.0
5569.3755	400.99503	100.0	99.00498	0	0.0	0.0	0.132	1.0	95.31367	4.957	1	3.0	2.0	12.0	2.0	0.0
5569.3755	400.99503	100.0	99.00498	0	0.0	0.0	0.131	1.0	95.31367	4.957	1	3.0	2.0	12.0	2.0	0.0
5569.3755	400.99503	100.0	99.00498	0	0.0	0.0	0.13	1.0	95.022064	5.041	1	3.0	2.0	12.0	2.0	0.0
5569.3755	400.99503	100.0	99.00498	0	0.0	0.0	0.128	1.0	95.022064	5.079	1	3.0	2.0	12.0	2.0	0.0
5569.3755	400.99503	100.0	99.00498	0	0.0	0.0	0.127	1.0	95.115265	5.079	1	3.0	2.0	12.0	2.0	0.0
5569.3755	400.99503	100.0	99.00498	0	0.0	0.0	0.126	1.0	95.64817	5.148	1	3.0	2.0	12.0	2.0	0.0
5569.3755	400.99503	100.0	99.00498	0	0.0	0.0	0.124	1.0	95.64817	5.177	1	3.0	2.0	12.0	2.0	0.0
5569.3755	400.99503	100.0	99.00498	0	0.0	0.0	0.123	1.0	96.18302	5.177	1	3.0	2.0	12.0	2.0	0.0
5569.3755	400.99503	100.0	99.00498	0	0.0	0.0	0.122	1.0	95.80991	5.231	1	3.0	2.0	12.0	2.0	0.0
5569.3755	400.99503	100.0	99.00498	0	0.0	0.0	0.12	1.0	95.80991	5.278	1	3.0	2.0	12.0	2.0	0.0
5569.3755	400.99503	100.0	99.00498	0	0.0	0.0	0.118	1.0	94.91386	5.278	1	3.0	2.0	12.0	2.0	0.0
5569.3755	400.99503	100.0	99.00498	0	0.0	0.0	0.117	1.0	94.91386	5.299	1	3.0	2.0	12.0	2.0	0.0
5569.3755	400.99503	100.0	99.00498	0	0.0	0.0	0.115	1.0	94.35291	5.299	1	3.0	2.0	12.0	2.0	0.0
5569.3755	400.99503	100.0	99.00498	0	0.0	0.0	0.113	1.0	94.86479	5.337	1	3.0	2.0	12.0	2.0	0.0
5569.3755	400.99503	100.0	99.00498	0	0.0	0.0	0.112	1.0	94.86479	5.354	1	3.0	2.0	12.0	2.0	0.0
5569.3755	400.99503	100.0	99.00498	0	0.0	0.0	0.11	1.0	95.02428	5.354	1	3.0	2.0	12.0	2.0	0.0
5569.3755	400.99503	100.0	99.00498	0	0.0	0.0	0.109	1.0	95.39833	5.385	1	3.0	2.0	12.0	2.0	0.0
5569.3755	400.99503	100.0	99.00498	0	0.0	0.0	0.107	1.0	95.39833	5.385	1	3.0	2.0	12.0	2.0	0.0
5569.3755	400.99503	100.0	99.00498	0	0.0	0.0	0.105	1.0	94.997154	5.398	1	3.0	2.0	12.0	2.0	0.0
5569.3755	400.99503	100.0	99.00498	0	0.0	0.0	0.104	1.0	94.997154	5.423	1	3.0	2.0	12.0	2.0	0.0
5569.3755	400.99503	100.0	99.00498	0	0.0	0.0	0.103	1.0	96.10673	5.423	1	3.0	2.0	12.0	2.0	0.0
5569.3755	400.99503	100.0	99.00498	0	0.0	0.0	0.101	1.0	96.062195	5.433	1	3.0	2.0	12.0	2.0	0.0
5569.3755	400.99503	100.0	99.00498	0	0.0	0.0	0.1	1.0	96.062195	5.452	1	3.0	2.0	12.0	2.0	0.0
5569.3755	400.99503	100.0	99.00498	0	0.0	0.0	0.099	1.0	96.9479	5.452	1	3.0	2.0	12.0	2.0	0.0
5569.3755	400.99503	100.0	99.00498	0	0.0	0.0	0.098	1.0	97.22777	5.462	1	3.0	2.0	12.0	2.0	0.0
5569.3755	400.99503	100.0	99.00498	0	0.0	0.0	0.097	1.0	97.22777	5.462	1	3.0	2.0	12.0	2.0	0.0
5569.3755	400.99503	100.0	99.00498	0	0.0	0.0	0.095	1.0	96.878235	5.476	1	3.0	2.0	12.0	2.0	0.0
5569.3755	400.99503	100.0	99.00498	0	0.0	0.0	0.094	1.0	96.878235	5.484	1	3.0	2.0	12.0	2.0	0.0
5569.3755	400.99503	100.0	99.00498	0	0.0	0.0	0.093	1.0	96.87616	5.484	1	3.0	2.0	12.0	2.0	0.0
5569.3755	400.99503	100.0	99.00498	0	0.0	0.0	0.092	1.0	96.37273	5.496	1	3.0	2.0	12.0	2.0	0.0
5569.3755	400.99503	100.0	99.00498	0	0.0	0.0	0.091	1.0	96.37273	5.503	1	3.0	2.0	12.0	2.0	0.0
5569.3755	400.99503	100.0	99.00498	0	0.0	0.0	0.089	1.0	96.62952	5.503	1	3.0	2.0	12.0	2.0	0.0
5569.3755	400.99503	100.0	99.00498	0	0.0	0.0	0.088	1.0	95.33128	5.512	1	3.0	2.0	12.0	2.0	0.0
5569.3755	400.99503	100.0	99.00498	0	0.0	0.0	0.087	1.0	95.33128	5.516	1	3.0	2.0	12.0	2.0	0.0
5569.3755	400.99503	100.0	99.00498	0	0.0	0.0	0.086	1.0	96.9148	5.516	1	3.0	2.0	12.0	2.0	0.0
5569.3755	400.99503	100.0	99.00498	0	0.0	0.0	0.084	1.0	96.9148	5.525	1	3.0	2.0	12.0	2.0	0.0
5569.3755	400.99503	100.0	99.00498	0	0.0	0.0	0.083	1.0	97.22358	5.525	1	3.0	2.0	12.0	2.0	0.0
5569.3755	400.99503	100.0	99.00498	0	0.0	0.0	0.081	1.0	97.05827	5.531	1	3.0	2.0	12.0	2.0	0.0
5569.3755	400.99503	100.0	99.00498	0	0.0	0.0	0.08	1.0	97.05827	5.534	1	3.0	2.0	12.0	2.0	0.0
5569.3755	400.99503	100.0	99.00498	0	0.0	0.0	0.079	1.0	96.72565	5.534	1	3.0	2.0	12.0	2.0	0.0
5569.3755	400.99503	100.0	99.00498	0	0.0	0.0	0.077	1.0	96.80424	5.541	1	3.0	2.0	12.0	2.0	0.0
5569.3755	400.99503	100.0	99.00498	0	0.0	0.0	0.076	1.0	96.80424	5.541	1	3.0	2.0	12.0	2.0	0.0
5569.3755	400.99503	100.0	99.00498	0	0.0	0.0	0.075	1.0	96.99132	5.543	1	3.0	2.0	12.0	2.0	0.0
5569.3755	400.99503	100.0	99.00498	0	0.0	0.0	0.074	1.0	96.99132	5.547	1	3.0	2.0	12.0	2.0	0.0
5569.3755	400.99503	100.0	99.00498	0	0.0	0.0	0.073	1.0	95.640274	5.547	1	3.0	2.0	12.0	2.0	0.0
5569.3755	400.99503	100.0	99.00498	0	0.0	0.0	0.071	1.0	95.40554	5.549	1	3.0	2.0	12.0	2.0	0.0
5569.3755	400.99503	100.0	99.00498	0	0.0	0.0	0.07	1.0	95.40554	5.553	1	3.0	2.0	12.0	2.0	0.0
5569.3755	400.99503	100.0	99.00498	0	0.0	0.0	0.069	1.0	95.47726	5.553	1	3.0	2.0	12.0	2.0	0.0
5569.3755	400.99503	100.0	99.00498	0	0.0	0.0	0.068	1.0	95.76892	5.554	1	3.0	2.0	12.0	2.0	0.0
5569.3755	400.99503	100.0	99.00498	0	0.0	0.0	0.067	1.0	95.76892	5.554	1	3.0	2.0	12.0	2.0	0.0
5569.3755	400.99503	100.0	99.00498	0	0.0	0.0	0.066	1.0	96.27789	5.557	1	3.0	2.0	12.0	2.0	0.0
5569.3755	400.99503	100.0	99.00498	0	0.0	0.0	0.065	1.0	96.27789	5.559	1	3.0	2.0	12.0	2.0	0.0
5569.3755	400.99503	100.0	99.00498	0	0.0	0.0	0.065	1.0	95.87029	5.559	1	3.0	2.0	12.0	2.0	0.0
5569.3755	400.99503	100.0	99.00498	0	0.0	0.0	0.064	1.0	94.94184	5.562	1	3.0	2.0	12.0	2.0	0.0
5569.3755	400.99503	100.0	99.00498	0	0.0	0.0	0.063	1.0	94.94184	5.563	1	3.0	2.0	12.0	2.0	0.0
5569.3755	400.99503	100.0	99.00498	0	0.0	0.0	0.062	1.0	95.58512	5.563	1	3.0	2.0	12.0	2.0	0.0
5569.3755	400.99503	100.0	99.00498	0	0.0	0.0	0.06	1.0	95.41594	5.565	1	3.0	2.0	12.0	2.0	0.0
5569.3755	400.99503	100.0	99.00498	0	0.0	0.0	0.059	1.0	95.41594	5.565	1	3.0	2.0	12.0	2.0	0.0
5569.3755	400.99503	100.0	99.00498	0	0.0	0.0	0.058	1.0	96.14284	5.565	1	3.0	2.0	12.0	2.0	0.0
5569.3755	400.99503	100.0	99.00498	0	0.0	0.0	0.057	1.0	96.14284	5.567	1	3.0	2.0	12.0	2.0	0.0
5569.3755	400.99503	100.0	99.00498	0	0.0	0.0	0.056	1.0	95.8735	5.567	1	3.0	2.0	12.0	2.0	0.0
5569.3755	400.99503	100.0	99.00498	0	0.0	0.0	0.055	1.0	95.30142	5.567	1	3.0	2.0	12.0	2.0	0.0
5569.3755	400.99503	100.0	99.00498	0	0.0	0.0	0.053	1.0	95.30142	5.568	1	3.0	2.0	12.0	2.0	0.0
5569.3755	400.99503	100.0	99.00498	0	0.0	0.0	0.052	1.0	96.01179	5.568	1	3.0	2.0	12.0	2.0	0.0
5569.3755	400.99503	100.0	99.00498	0	0.0	0.0	0.051	1.0	96.6827	5.568	1	3.0	2.0	12.0	2.0	0.0
5569.3755	400.99503	100.0	99.00498	0	0.0	0.0	0.05	1.0	96.6827	5.568	1	3.0	2.0	12.0	2.0	0.0
5569.3755	400.99503	100.0	99.00498	0	0.0	0.0	0.048	1.0	96.90411	5.569	1	3.0	2.0	12.0	2.0	0.0
5569.3755	400.99503	100.0	99.00498	0	0.0	0.0	0.047	1.0	97.35334	5.57	1	3.0	2.0	12.0	2.0	0.0
5569.3755	400.99503	100.0	99.00498	0	0.0	0.0	0.046	1.0	97.46557	5.57	1	3.0	2.0	12.0	2.0	0.0
5569.3755	400.99503	100.0	99.00498	0	0.0	0.0	0.045	1.0	97.40652	5.57	1	3.0	2.0	12.0	2.0	0.0
5569.3755	400.99503	100.0	99.00498	0	0.0	0.0	0.043	1.0	97.40652	5.571	1	3.0	2.0	12.0	2.0	0.0
5569.3755	400.99503	100.0	99.00498	0	0.0	0.0	0.042	1.0	97.74147	5.571	1	3.0	2.0	12.0	2.0	0.0
5569.3755	400.99503	100.0	99.00498	0	0.0	0.0	0.041	1.0	98.0019	5.572	1	3.0	2.0	12.0	2.0	0.0
5569.3755	400.99503	100.0	99.00498	0	0.0	0.0	0.04	1.0	98.0019	5.572	1	3.0	2.0	12.0	2.0	0.0
5569.3755	400.99503	100.0	99.00498	0	0.0	0.0	0.039	1.0	98.14982	5.572	1	3.0	2.0	12.0	2.0	0.0
5569.3755	400.99503	100.0	99.00498	0	0.0	0.0	0.038	1.0	98.14982	5.572	1	3.0	2.0	12.0	2.0	0.0
5569.3755	400.99503	100.0	99.00498	0	0.0	0.0	0.037	1.0	97.76393	5.572	1	3.0	2.0	12.0	2.0	0.0
5569.3755	400.99503	100.0	99.00498	0	0.0	0.0	0.036	1.0	97.6029	5.573	1	3.0	2.0	12.0	2.0	0.0
5569.3755	400.99503	100.0	99.00498	0	0.0	0.0	0.035	1.0	97.6029	5.573	1	3.0	2.0	12.0	2.0	0.0
5569.3755	400.99503	100.0	99.00498	0	0.0	0.0	0.034	1.0	97.50696	5.573	1	3.0	2.0	12.0	2.0	0.0
5569.3755	400.99503	100.0	99.00498	0	0.0	0.0	0.033	1.0	97.79516	5.573	1	3.0	2.0	12.0	2.0	0.0
5569.3755	400.99503	100.0	99.00498	0	0.0	0.0	0.032	1.0	97.45109	5.573	1	3.0	2.0	12.0	2.0	0.0
5569.3755	400.99503	100.0	99.00498	0	0.0	0.0	0.031	1.0	97.20087	5.573	1	3.0	2.0	12.0	2.0	0.0
5569.3755	400.99503	100.0	99.00498	0	0.0	0.0	0.03	1.0	97.20087	5.574	1	3.0	2.0	12.0	2.0	0.0
5569.3755	400.99503	100.0	99.00498	0	0.0	0.0	0.029	1.0	97.14253	5.574	1	3.0	2.0	12.0	2.0	0.0
5569.3755	400.99503	100.0	99.00498	0	0.0	0.0	0.029	1.0	97.35106	5.574	1	3.0	2.0	12.0	2.0	0.0
5569.3755	400.99503	100.0	99.00498	0	0.0	0.0	0.028	1.0	97.35106	5.574	1	3.0	2.0	12.0	2.0	0.0
5569.3755	400.99503	100.0	99.00498	0	0.0	0.0	0.027	1.0	97.57144	5.574	1	3.0	2.0	12.0	2.0	0.0
5569.3755	400.99503	100.0	99.00498	0	0.0	0.0	0.026	1.0	97.81089	5.574	1	3.0	2.0	12.0	2.0	0.0
5569.3755	400.99503	100.0	99.00498	0	0.0	0.0	0.025	1.0	97.81089	5.574	1	3.0	2.0	12.0	2.0	0.0
5569.3755	400.99503	100.0	99.00498	0	0.0	0.0	0.024	1.0	97.854454	5.574	1	3.0	2.0	12.0	2.0	0.0
5569.3755	400.99503	100.0	99.00498	0	0.0	0.0	0.023	1.0	97.854454	5.574	1	3.0	2.0	12.0	2.0	0.0
5569.3755	400.99503	100.0	99.00498	0	0.0	0.0	0.022	1.0	97.99974	5.574	1	3.0	2.0	12.0	2.0	0.0
5569.3755	400.99503	100.0	99.00498	0	0.0	0.0	0.021	1.0	97.548195	5.575	1	3.0	2.0	12.0	2.0	0.0
5569.3755	400.99503	100.0	99.00498	0	0.0	0.0	0.02	1.0	97.548195	5.575	1	3.0	2.0	12.0	2.0	0.0
5569.3755	400.99503	100.0	99.00498	0	0.0	0.0	0.019	1.0	97.60661	5.575	1	3.0	2.0	12.0	2.0	0.0
5569.3755	400.99503	100.0	99.00498	0	0.0	0.0	0.018	1.0	97.42014	5.575	1	3.0	2.0	12.0	2.0	0.0
5569.3755	400.99503	100.0	99.00498	0	0.0	0.0	0.017	1.0	97.42014	5.575	1	3.0	2.0	12.0	2.0	0.0
5569.3755	400.99503	100.0	99.00498	0	0.0	0.0	0.016	1.0	97.61881	5.575	1	3.0	2.0	12.0	2.0	0.0
5569.3755	400.99503	100.0	99.00498	0	0.0	0.0	0.015	1.0	97.61881	5.575	1	3.0	2.0	12.0	2.0	0.0
5569.3755	400.99503	100.0	99.00498	0	0.0	0.0	0.014	1.0	97.782234	5.575	1	3.0	2.0	12.0	2.0	0.0
5569.3755	400.99503	100.0	99.00498	0	0.0	0.0	0.013	1.0	97.98673	5.575	1	3.0	2.0	12.0	2.0	0.0
5569.3755	400.99503	100.0	99.00498	0	0.0	0.0	0.012	1.0	97.98673	5.575	1	3.0	2.0	12.0	2.0	0.0
5569.3755	400.99503	100.0	99.00498	0	0.0	0.0	0.011	1.0	97.225	5.575	1	3.0	2.0	12.0	2.0	0.0
5569.3755	400.99503	100.0	99.00498	0	0.0	0.0	0.01	1.0	96.3914	5.575	1	3.0	2.0	12.0	2.0	0.0
5569.3755	400.99503	100.0	99.00498	0	0.0	0.0	0.009	1.0	96.3914	5.575	1	3.0	2.0	12.0	2.0	0.0
5569.3755	400.99503	100.0	99.00498	0	0.0	0.0	0.008	1.0	96.700005	5.575	1	3.0	2.0	12.0	2.0	0.0
5569.3755	400.99503	100.0	99.00498	0	0.0	0.0	0.007	1.0	96.700005	5.575	1	3.0	2.0	12.0	2.0	0.0
5569.3755	400.99503	100.0	99.00498	0	0.0	0.0	0.006	1.0	95.0459	5.575	1	3.0	2.0	12.0	2.0	0.0
5569.3755	400.99503	100.0	99.00498	0	0.0	0.0	0.005	1.0	95.87178	5.575	1	3.0	2.0	12.0	2.0	0.0
5569.3755	400.99503	100.0	99.00498	0	0.0	0.0	0.004	1.0	95.87178	5.575	1	3.0	2.0	12.0	2.0	0.0
5569.3755	400.99503	100.0	99.00498	0	0.0	0.0	0.003	1.0	96.24086	5.575	1	3.0	2.0	12.0	2.0	0.0
5569.3755	400.99503	100.0	99.00498	0	0.0	0.0	0.002	1.0	97.23059	5.575	1	3.0	2.0	12.0	2.0	0.0
5569.3755	400.99503	100.0	99.00498	0	0.0	0.0	0.0	1.0	96.57119	5.575	1	3.0	2.0	12.0	2.0	0.0
5569.3755	400.99503	100.0	99.00498	0	0.0	0.0	0.0	1.0	95.923256	5.575	1	3.0	2.0	12.0	2.0	0.0
5569.3755	400.99503	100.0	99.00498	0	0.0	0.0	-0.001	1.0	95.923256	5.575	1	3.0	2.0	12.0	2.0	0.0
5569.3755	400.99503	100.0	99.00498	0	0.0	0.0	-0.002	1.0	95.59306	5.575	1	3.0	2.0	12.0	2.0	0.0
5569.3755	400.99503	100.0	99.00498	0	0.0	0.0	-0.004	1.0	94.69089	5.575	1	3.0	2.0	12.0	2.0	0.0
5569.3755	400.99503	100.0	99.00498	0	0.0	0.0	-0.005	1.0	94.69089	5.575	1	3.0	2.0	12.0	2.0	0.0
5569.3755	400.99503	100.0	99.00498	0	0.0	0.0	-0.006	1.0	94.26323	5.575	1	3.0	2.0	12.0	2.0	0.0
5569.3755	400.99503	100.0	99.00498	0	0.0	0.0	-0.007	1.0	95.42335	5.575	1	3.0	2.0	12.0	2.0	0.0
5569.3755	400.99503	100.0	99.00498	0	0.0	0.0	-0.008	1.0	95.42335	5.575	1	3.0	2.0	12.0	2.0	0.0
5569.3755	400.99503	100.0	99.00498	0	0.0	0.0	-0.01	1.0	95.83493	5.575	1	3.0	2.0	13.0	2.0	0.0
5569.3755	400.99503	100.0	99.00498	0	0.0	0.0	-0.011	1.0	95.83493	5.575	1	3.0	2.0	13.0	2.0	0.0
0.0	400.99503	100.0	97.044556	0	0.0	0.0	-0.012	1.0	97.13588	5.575	1	3.0	2.0	0.0	3.0	0.0
0.0	400.99503	100.0	97.044556	0	0.0	0.0	-0.013	1.0	97.04495	5.575	1	3.0	2.0	0.0	3.0	0.0
0.0	400.99503	100.0	97.044556	0	0.0	0.0	-0.015	1.0	97.04495	5.575	1	3.0	2.0	0.0	3.0	0.0
0.0	400.99503	100.0	97.044556	0	0.0	0.0	-0.016	1.0	97.47708	5.575	1	3.0	2.0	0.0	3.0	0.0
0.0	400.99503	100.0	97.044556	0	0.0	0.0	-0.018	1.0	97.52118	5.181	1	3.0	2.0	0.0	3.0	0.0
0.0	400.99503	100.0	97.044556	0	0.0	0.0	-0.019	1.0	97.52118	5.181	1	3.0	2.0	0.0	3.0	0.0
0.0	400.99503	100.0	97.044556	0	0.0	0.0	-0.021	1.0	97.4048	4.475	1	3.0	2.0	0.0	3.0	0.0
0.0	400.99503	100.0	97.044556	0	0.0	0.0	-0.023	1.0	97.4048	3.865	1	3.0	2.0	0.0	3.0	0.0
0.0	400.99503	100.0	97.044556	0	0.0	0.0	-0.026	1.0	98.25212	3.865	1	3.0	2.0	0.0	3.0	0.0
0.0	400.99503	100.0	97.044556	0	0.0	0.0	-0.028	1.0	98.53866	3.591	1	3.0	2.0	0.0	3.0	0.0
0.0	400.99503	100.0	97.044556	0	0.0	0.0	-0.03	1.0	98.53866	3.1	1	3.0	2.0	0.0	3.0	0.0
0.0	400.99503	100.0	97.044556	0	0.0	0.0	-0.032	1.0	98.70967	3.1	1	3.0	2.0	0.0	3.0	0.0
0.0	400.99503	100.0	97.044556	0	0.0	0.0	-0.035	1.0	98.18313	2.882	1	3.0	2.0	0.0	3.0	0.0
0.0	400.99503	100.0	97.044556	0	0.0	0.0	-0.037	1.0	98.18313	2.882	1	3.0	2.0	0.0	3.0	0.0
0.0	400.99503	100.0	97.044556	0	0.0	0.0	-0.04	1.0	97.808754	2.488	1	3.0	2.0	0.0	3.0	0.0
0.0	400.99503	100.0	97.044556	0	0.0	0.0	-0.042	1.0	97.808754	2.312	1	3.0	2.0	0.0	3.0	0.0
0.0	400.99503	100.0	97.044556	0	0.0	0.0	-0.044	1.0	97.47099	2.312	1	3.0	2.0	0.0	3.0	0.0
0.0	400.99503	100.0	97.044556	0	0.0	0.0	-0.046	1.0	97.24861	1.996	1	3.0	2.0	0.0	3.0	0.0
0.0	400.99503	100.0	97.044556	0	0.0	0.0	-0.048	1.0	97.24861	1.724	1	3.0	2.0	0.0	3.0	0.0
0.0	400.99503	100.0	97.044556	0	0.0	0.0	-0.05	1.0	96.77773	1.724	1	3.0	2.0	0.0	3.0	0.0
0.0	400.99503	100.0	97.044556	0	0.0	0.0	-0.052	1.0	96.756165	1.602	1	3.0	2.0	0.0	3.0	0.0
0.0	400.99503	100.0	97.044556	0	0.0	0.0	-0.054	1.0	96.756165	1.602	1	3.0	2.0	0.0	3.0	0.0
0.0	400.99503	100.0	97.044556	0	0.0	0.0	-0.055	1.0	97.20725	1.489	1	3.0	2.0	0.0	3.0	0.0
0.0	400.99503	100.0	97.044556	0	0.0	0.0	-0.057	1.0	97.20725	1.285	1	3.0	2.0	0.0	3.0	0.0
0.0	400.99503	100.0	97.044556	0	0.0	0.0	-0.058	1.0	97.46557	1.285	1	3.0	2.0	0.0	3.0	0.0
0.0	400.99503	100.0	97.044556	0	0.0	0.0	-0.059	1.0	97.57904	1.11	1	3.0	2.0	0.0	3.0	0.0
0.0	400.99503	100.0	97.044556	0	0.0	0.0	-0.06	1.0	97.57904	1.031	1	3.0	2.0	0.0	3.0	0.0
0.0	400.99503	100.0	97.044556	0	0.0	0.0	-0.06	1.0	98.51591	1.031	1	3.0	2.0	0.0	3.0	0.0
0.0	400.99503	100.0	97.044556	0	0.0	0.0	-0.06	1.0	97.51939	0.89	1	3.0	2.0	0.0	3.0	0.0
0.0	400.99503	100.0	97.044556	0	0.0	0.0	-0.06	1.0	97.51939	0.89	1	3.0	2.0	0.0	3.0	0.0
0.0	400.99503	100.0	97.044556	0	0.0	0.0	-0.06	1.0	97.62501	0.828	1	3.0	2.0	0.0	3.0	0.0
0.0	400.99503	100.0	97.044556	0	0.0	0.0	-0.06	1.0	97.62501	0.714	1	3.0	2.0	0.0	3.0	0.0
0.0	400.99503	100.0	97.044556	0	0.0	0.0	-0.06	1.0	97.87231	0.714	1	3.0	2.0	0.0	3.0	0.0
0.0	400.99503	100.0	97.044556	0	0.0	0.0	-0.06	1.0	98.57511	0.617	1	3.0	2.0	0.0	3.0	0.0
0.0	400.99503	100.0	97.044556	0	0.0	0.0	-0.059	1.0	98.57511	0.573	1	3.0	2.0	0.0	3.0	0.0
0.0	400.99503	100.0	97.044556	0	0.0	0.0	-0.059	1.0	98.40501	0.573	1	3.0	2.0	1.0	3.0	0.0
0.0	400.99503	100.0	97.044556	0	0.0	0.0	-0.058	1.0	97.91008	0.495	1	3.0	2.0	3.0	3.0	0.0
0.0	400.99503	100.0	97.044556	0	0.0	0.0	-0.058	1.0	97.91008	0.495	1	3.0	2.0	3.0	3.0	0.0
-2777.7778	200.0	100.0	97.044556	0	0.0	0.0	-0.057	1.0	98.18412	0.459	1	3.0	2.0	3.0	3.0	0.0
-2777.7778	200.0	100.0	97.044556	0	0.0	0.0	-0.056	1.0	98.18412	0.397	1	3.0	2.0	3.0	3.0	0.0
-2777.7778	200.0	100.0	97.044556	0	0.0	0.0	-0.055	1.0	97.983444	0.397	1	3.0	2.0	3.0	3.0	0.0
-2777.7778	200.0	100.0	97.044556	0	0.0	0.0	-0.054	1.0	98.76779	0.368	1	3.0	2.0	3.0	3.0	0.0
-2777.7778	200.0	100.0	97.044556	0	0.0	0.0	-0.053	1.0	98.76779	-0.058	1	3.0	2.0	3.0	3.0	0.0
-2777.7778	200.0	100.0	97.044556	0	0.0	0.0	-0.053	1.0	98.18787	-0.058	1	3.0	2.0	3.0	3.0	0.0
-2777.7778	200.0	100.0	97.044556	0	0.0	0.0	-0.052	1.0	96.42438	-0.429	1	3.0	2.0	3.0	3.0	0.0
-2777.7778	200.0	100.0	97.044556	0	0.0	0.0	-0.051	1.0	96.42438	-0.429	1	3.0	2.0	3.0	3.0	0.0
-2777.7778	200.0	100.0	97.044556	0	0.0	0.0	-0.05	1.0	97.13279	-0.596	1	3.0	2.0	3.0	3.0	0.0
-2777.7778	200.0	100.0	97.044556	0	0.0	0.0	-0.049	1.0	97.13279	-0.75	1	3.0	2.0	3.0	3.0	0.0
-2777.7778	200.0	100.0	97.044556	0	0.0	0.0	-0.048	1.0	97.58725	-0.75	1	3.0	2.0	3.0	3.0	0.0
-2777.7778	200.0	100.0	97.044556	0	0.0	0.0	-0.046	1.0	97.73977	-1.027	1	3.0	2.0	3.0	3.0	0.0
-2777.7778	200.0	100.0	97.044556	0	0.0	0.0	-0.045	1.0	97.87416	-1.266	1	3.0	2.0	3.0	3.0	0.0
-2777.7778	200.0	100.0	97.044556	0	0.0	0.0	-0.043	1.0	97.42625	-1.266	1	3.0	2.0	3.0	3.0	0.0
-2777.7778	200.0	100.0	97.044556	1	0.0	0.0	-0.042	1.0	97.04781	-1.373	1	3.0	2.0	3.0	3.0	0.0
-2777.7778	200.0	100.0	97.044556	1	0.0	0.0	-0.04	1.0	96.93541	-1.373	1	3.0	2.0	3.0	3.0	0.0
-2777.7778	200.0	100.0	97.044556	1	0.0	0.0	-0.039	1.0	97.21107	-1.565	1	3.0	2.0	3.0	3.0	0.0
-2777.7778	200.0	100.0	97.044556	1	0.0	0.0	-0.037	1.0	97.21107	-1.651	1	3.0	2.0	3.0	3.0	0.0
-2777.7778	200.0	100.0	97.044556	1	0.0	0.0	-0.035	1.0	97.34584	-1.651	1	3.0	2.0	3.0	3.0	0.0
-2777.7778	200.0	100.0	97.044556	1	0.0	0.0	-0.033	1.0	95.37469	-1.805	1	3.0	2.0	3.0	3.0	0.0
-2777.7778	200.0	100.0	97.044556	1	0.0	0.0	-0.031	1.0	95.37469	-1.805	1	3.0	2.0	3.0	3.0	0.0
-2777.7778	200.0	100.0	97.044556	1	0.0	0.0	-0.029	1.0	97.3024	-1.874	1	3.0	2.0	3.0	3.0	0.0
-2777.7778	200.0	100.0	97.044556	1	0.0	0.0	-0.027	1.0	96.26693	-1.997	1	3.0	2.0	3.0	3.0	0.0
-2777.7778	200.0	100.0	97.044556	1	0.0	0.0	-0.025	1.0	96.26693	-1.997	1	3.0	2.0	3.0	3.0	0.0
-2777.7778	200.0	100.0	97.044556	1	0.0	0.0	-0.022	1.0	96.57489	-2.052	1	3.0	2.0	3.0	3.0	0.0
-2777.7778	200.0	100.0	97.044556	1	0.0	0.0	-0.02	1.0	96.57489	-2.152	1	3.0	2.0	3.0	3.0	0.0
-2777.7778	200.0	100.0	97.044556	1	0.0	0.0	-0.018	1.0	96.625145	-2.152	1	3.0	2.0	3.0	3.0	0.0
-2777.7778	200.0	100.0	97.044556	1	0.0	0.0	-0.016	1.0	97.129875	-2.196	1	3.0	2.0	3.0	3.0	0.0
-2777.7778	200.0	100.0	97.044556	1	0.0	0.0	-0.013	1.0	97.129875	-2.276	1	3.0	2.0	3.0	3.0	0.0
-2777.7778	200.0	100.0	97.044556	1	0.0	0.0	-0.011	1.0	97.45025	-2.276	1	3.0	2.0	3.0	3.0	0.0
-2777.7778	200.0	100.0	97.044556	1	0.0	0.0	-0.009	1.0	96.88506	-2.344	1	3.0	2.0	3.0	3.0	0.0
-2777.7778	200.0	100.0	97.044556	1	0.0	0.0	-0.008	1.0	96.88506	-2.344	1	3.0	2.0	3.0	3.0	0.0
-2777.7778	200.0	100.0	97.044556	1	0.0	0.0	-0.006	1.0	97.22771	-2.375	1	3.0	2.0	5.0	3.0	0.0
-2777.7778	200.0	100.0	97.044556	1	0.0	0.0	-0.004	1.0	97.180664	-2.43	1	3.0	2.0	5.0	3.0	0.0
-2777.7778	200.0	100.0	97.044556	1	0.0	0.0	-0.002	1.0	97.665184	-2.43	1	3.0	2.0	5.0	3.0	0.0
-2777.7778	200.0	100.0	97.044556	1	0.0	0.0	0.0	1.0	97.009544	-2.478	1	3.0	2.0	5.0	3.0	0.0
-2777.7778	200.0	100.0	97.044556	1	0.0	0.0	0.001	1.0	96.19481	-2.499	1	3.0	2.0	5.0	3.0	0.0
-2777.7778	200.0	100.0	97.044556	1	0.0	0.0	0.003	1.0	97.061455	-2.499	1	3.0	2.0	5.0	3.0	0.0
-2777.7778	200.0	100.0	97.044556	1	0.0	0.0	0.005	1.0	97.55864	-2.537	1	3.0	2.0	5.0	3.0	0.0
-2777.7778	200.0	100.0	97.044556	1	0.0	0.0	0.007	1.0	97.55864	-2.537	1	3.0	2.0	5.0	3.0	0.0
-2777.7778	200.0	100.0	97.044556	1	0.0	0.0	0.009	1.0	97.377304	-2.555	1	3.0	2.0	5.0	3.0	0.0
-2777.7778	200.0	100.0	97.044556	1	0.0	0.0	0.011	1.0	97.377304	-2.585	1	3.0	2.0	5.0	3.0	0.0
-2777.7778	200.0	100.0	97.044556	1	0.0	0.0	0.012	1.0	97.406166	-2.585	1	3.0	2.0	5.0	3.0	0.0
-2777.7778	200.0	100.0	97.044556	1	0.0	0.0	0.014	1.0	96.88014	-2.599	1	3.0	2.0	5.0	3.0	0.0
-2777.7778	200.0	100.0	97.044556	1	0.0	0.0	0.016	1.0	96.88014	-2.624	1	3.0	2.0	5.0	3.0	0.0
-2777.7778	200.0	100.0	97.044556	1	0.0	0.0	0.018	1.0	96.96388	-2.624	1	3.0	2.0	5.0	3.0	0.0
-2777.7778	200.0	100.0	97.044556	1	0.0	0.0	0.019	1.0	96.96388	-2.635	1	3.0	2.0	5.0	3.0	0.0
-2777.7778	200.0	100.0	97.044556	1	0.0	0.0	0.021	1.0	96.8893	-2.635	1	3.0	2.0	5.0	3.0	0.0
-2777.7778	200.0	100.0	97.044556	1	0.0	0.0	0.023	1.0	97.1902	-2.654	1	3.0	2.0	5.0	3.0	0.0
-2777.7778	200.0	100.0	97.044556	1	0.0	0.0	0.024	1.0	97.1902	-2.663	1	3.0	2.0	5.0	3.0	0.0
-2777.7778	200.0	100.0	97.044556	1	0.0	0.0	0.026	1.0	97.02224	-2.663	1	3.0	2.0	5.0	3.0	0.0
-2777.7778	200.0	100.0	97.044556	1	0.0	0.0	0.027	1.0	96.02266	-2.679	1	3.0	2.0	5.0	3.0	0.0
-2777.7778	200.0	100.0	97.044556	1	0.0	0.0	0.029	1.0	96.02266	-2.686	1	3.0	2.0	5.0	3.0	0.0
-2777.7778	200.0	100.0	97.044556	1	0.0	0.0	0.03	1.0	95.72454	-2.686	1	3.0	2.0	5.0	3.0	0.0
-2777.7778	200.0	100.0	97.044556	1	0.0	0.0	0.032	1.0	96.21097	-2.699	1	3.0	2.0	5.0	3.0	0.0
-2777.7778	200.0	100.0	97.044556	1	0.0	0.0	0.033	1.0	95.52031	-2.699	1	3.0	2.0	5.0	3.0	0.0
[truncated: 10,861 more rows]
