# Supplementary material for: Just noticeable differences for elbow joint torque feedback
Source: Sci Rep. 2021 Dec 7;11:23553. doi: 10.1038/s41598-021-02630-3 (PMC8651665; doi:10.1038/s41598-021-02630-3)
Supplement: Supplementary file 2 — Supplementary Information. [file 41598_2021_2630_MOESM2_ESM.zip › SupplementaryData_ScientificReports_KimAsbeck2021/S9_S2A.csv]

data 1	data 2	data 3	data 4	data 5	data 6	data 7	data 8	data 9	data 10	data 11	data 12	data 13	data 14	data 15	data 16	data 17
0.0	0.0	100.0	100.0	1	0.0	0.0	0.172	0.0	96.80097	0.0	1	0.0	0.0	0.0	0.0	0.0
0.0	0.0	100.0	100.0	1	0.0	0.0	0.17	0.0	97.23267	0.0	1	0.0	0.0	0.0	0.0	0.0
0.0	0.0	100.0	100.0	1	0.0	0.0	0.167	0.0	97.23267	0.0	1	0.0	0.0	0.0	0.0	0.0
0.0	0.0	100.0	100.0	1	0.0	0.0	0.165	0.0	96.42322	0.0	1	0.0	0.0	8.0	0.0	0.0
0.0	0.0	100.0	100.0	1	0.0	0.0	0.162	1.0	96.74572	0.0	1	0.0	0.0	9.0	0.0	0.0
0.0	0.0	100.0	100.0	1	0.0	0.0	0.159	1.0	95.950424	0.0	1	0.0	0.0	9.0	0.0	0.0
-12500.001	900.0	100.0	100.0	1	0.0	0.0	0.156	1.0	97.0705	0.0	1	0.0	0.0	11.0	0.0	0.0
-12500.001	900.0	100.0	100.0	1	0.0	0.0	0.154	1.0	97.0705	0.0	1	0.0	0.0	11.0	0.0	0.0
-12500.001	900.0	100.0	100.0	1	0.0	0.0	0.151	1.0	96.49065	0.0	1	0.0	0.0	11.0	0.0	0.0
-12500.001	900.0	100.0	100.0	1	0.0	0.0	0.148	1.0	95.82732	0.0	1	0.0	0.0	12.0	0.0	0.0
-12500.001	900.0	100.0	100.0	1	0.0	0.0	0.144	1.0	95.82732	-0.884	1	0.0	0.0	12.0	0.0	0.0
-12500.001	900.0	100.0	100.0	1	0.0	0.0	0.141	1.0	95.34771	-0.884	1	0.0	0.0	12.0	0.0	0.0
-12500.001	900.0	100.0	100.0	1	0.0	0.0	0.137	1.0	95.7734	-2.47	1	0.0	0.0	12.0	0.0	0.0
-12500.001	900.0	100.0	100.0	1	0.0	0.0	0.133	1.0	95.7734	-3.841	1	0.0	0.0	12.0	0.0	0.0
-12500.001	900.0	100.0	100.0	1	0.0	0.0	0.128	1.0	96.14176	-3.841	1	0.0	0.0	12.0	0.0	0.0
-12500.001	900.0	100.0	100.0	1	0.0	0.0	0.124	1.0	96.14176	-4.455	1	0.0	0.0	12.0	0.0	0.0
-12500.001	900.0	100.0	100.0	1	0.0	0.0	0.12	1.0	96.4187	-4.455	1	0.0	0.0	12.0	0.0	0.0
-12500.001	900.0	100.0	100.0	1	0.0	0.0	0.116	1.0	96.72496	-5.554	1	0.0	0.0	12.0	0.0	0.0
-12500.001	900.0	100.0	100.0	1	0.0	0.0	0.112	1.0	96.72496	-6.046	1	0.0	0.0	12.0	0.0	0.0
-12500.001	900.0	100.0	100.0	1	0.0	0.0	0.107	1.0	96.86531	-6.046	1	0.0	0.0	12.0	0.0	0.0
-12500.001	900.0	100.0	100.0	1	0.0	0.0	0.102	1.0	96.602325	-6.928	1	0.0	0.0	12.0	0.0	0.0
-12500.001	900.0	100.0	100.0	1	0.0	0.0	0.098	1.0	96.602325	-7.323	1	0.0	0.0	12.0	0.0	0.0
-12500.001	900.0	100.0	100.0	1	0.0	0.0	0.093	1.0	96.29537	-7.323	1	0.0	0.0	12.0	0.0	0.0
-12500.001	900.0	100.0	100.0	1	0.0	0.0	0.088	1.0	96.29537	-8.032	1	0.0	0.0	12.0	0.0	0.0
-12500.001	900.0	100.0	100.0	1	0.0	0.0	0.083	1.0	96.98357	-8.032	1	0.0	0.0	12.0	0.0	0.0
-12500.001	900.0	100.0	100.0	1	0.0	0.0	0.078	1.0	96.548546	-8.349	1	0.0	0.0	12.0	0.0	0.0
-12500.001	900.0	100.0	100.0	1	0.0	0.0	0.073	1.0	96.548546	-8.917	1	0.0	0.0	12.0	0.0	0.0
-12500.001	900.0	100.0	100.0	1	0.0	0.0	0.068	1.0	97.20269	-8.917	1	0.0	0.0	12.0	0.0	0.0
-12500.001	900.0	100.0	100.0	1	0.0	0.0	0.063	1.0	97.76685	-9.172	1	0.0	0.0	12.0	0.0	0.0
-12500.001	900.0	100.0	100.0	1	0.0	0.0	0.058	1.0	97.76685	-9.628	1	0.0	0.0	12.0	0.0	0.0
-12500.001	900.0	100.0	100.0	1	0.0	0.0	0.054	1.0	97.86875	-9.628	1	0.0	0.0	12.0	0.0	0.0
-12500.001	900.0	100.0	100.0	1	0.0	0.0	0.049	1.0	97.86875	-10.023	1	0.0	0.0	12.0	0.0	0.0
-12500.001	900.0	100.0	100.0	1	0.0	0.0	0.045	1.0	98.01084	-10.023	1	0.0	0.0	12.0	0.0	0.0
-12500.001	900.0	100.0	100.0	1	0.0	0.0	0.04	1.0	98.313545	-10.198	1	0.0	0.0	12.0	0.0	0.0
-12500.001	900.0	100.0	100.0	1	0.0	0.0	0.036	1.0	98.313545	-10.514	1	0.0	0.0	12.0	0.0	0.0
-12500.001	900.0	100.0	100.0	1	0.0	0.0	0.032	1.0	97.37276	-10.514	1	0.0	0.0	12.0	0.0	0.0
-12500.001	900.0	100.0	100.0	1	0.0	0.0	0.027	1.0	97.38693	-10.787	1	0.0	0.0	12.0	0.0	0.0
-12500.001	900.0	100.0	100.0	1	0.0	0.0	0.023	1.0	97.38693	-10.91	1	0.0	0.0	12.0	0.0	0.0
-12500.001	900.0	100.0	100.0	1	0.0	0.0	0.019	1.0	97.148415	-10.91	1	0.0	0.0	12.0	0.0	0.0
-12500.001	900.0	100.0	100.0	1	0.0	0.0	0.015	1.0	97.148415	-11.129	1	0.0	0.0	12.0	0.0	0.0
-12500.001	900.0	100.0	100.0	1	0.0	0.0	0.01	1.0	96.998886	-11.129	1	0.0	0.0	12.0	0.0	0.0
-12500.001	900.0	100.0	100.0	1	0.0	0.0	0.006	1.0	95.75079	-11.227	1	0.0	0.0	12.0	0.0	0.0
-12500.001	900.0	100.0	100.0	1	0.0	0.0	0.002	1.0	95.75079	-11.403	1	0.0	0.0	12.0	0.0	0.0
-12500.001	900.0	100.0	100.0	1	0.0	0.0	-0.001	1.0	95.49025	-11.403	1	0.0	0.0	12.0	0.0	0.0
-12500.001	900.0	100.0	100.0	1	0.0	0.0	-0.005	1.0	95.17671	-11.481	1	0.0	0.0	12.0	0.0	0.0
-12500.001	900.0	100.0	100.0	1	0.0	0.0	-0.009	1.0	95.17671	-11.556	1	0.0	0.0	12.0	0.0	0.0
-12500.001	900.0	100.0	100.0	1	0.0	0.0	-0.013	1.0	96.15862	-11.556	1	0.0	0.0	13.0	0.0	0.0
-12500.001	900.0	100.0	100.0	1	0.0	0.0	-0.017	1.0	96.15862	-11.686	1	0.0	0.0	13.0	0.0	0.0
0.0	900.0	100.0	100.0	0	0.0	0.0	-0.021	1.0	97.117905	-11.686	1	0.0	1.0	0.0	0.0	0.0
0.0	900.0	100.0	100.0	0	0.0	0.0	-0.025	1.0	97.11531	-11.744	1	0.0	1.0	0.0	0.0	0.0
0.0	900.0	100.0	100.0	0	0.0	0.0	-0.029	1.0	97.11531	-11.851	1	0.0	1.0	0.0	0.0	0.0
0.0	900.0	100.0	100.0	0	0.0	0.0	-0.032	1.0	97.11706	-11.851	1	0.0	1.0	0.0	0.0	0.0
0.0	900.0	100.0	100.0	0	0.0	0.0	-0.035	1.0	97.4852	-10.233	1	0.0	1.0	0.0	0.0	0.0
0.0	900.0	100.0	100.0	0	0.0	0.0	-0.038	1.0	97.4852	-10.233	1	0.0	1.0	0.0	0.0	0.0
0.0	900.0	100.0	100.0	0	0.0	0.0	-0.04	1.0	97.600624	-9.51	1	0.0	1.0	0.0	0.0	0.0
0.0	900.0	100.0	100.0	0	0.0	0.0	-0.043	1.0	96.76866	-8.212	1	0.0	1.0	0.0	0.0	0.0
0.0	900.0	100.0	100.0	0	0.0	0.0	-0.044	1.0	97.92865	-8.212	1	0.0	1.0	0.0	0.0	0.0
0.0	900.0	100.0	100.0	0	0.0	0.0	-0.046	1.0	97.31361	-7.633	1	0.0	1.0	0.0	0.0	0.0
0.0	900.0	100.0	100.0	0	0.0	0.0	-0.047	1.0	97.31361	-6.59	1	0.0	1.0	0.0	0.0	0.0
0.0	900.0	100.0	100.0	0	0.0	0.0	-0.048	1.0	97.58691	-6.59	1	0.0	1.0	0.0	0.0	0.0
0.0	900.0	100.0	100.0	0	0.0	0.0	-0.049	1.0	97.368454	-6.124	1	0.0	1.0	0.0	0.0	0.0
0.0	900.0	100.0	100.0	0	0.0	0.0	-0.05	1.0	97.368454	-5.289	1	0.0	1.0	0.0	0.0	0.0
0.0	900.0	100.0	100.0	0	0.0	0.0	-0.05	1.0	97.18301	-5.289	1	0.0	1.0	0.0	0.0	0.0
0.0	900.0	100.0	100.0	0	0.0	0.0	-0.05	1.0	97.18301	-4.567	1	0.0	1.0	0.0	0.0	0.0
0.0	900.0	100.0	100.0	0	0.0	0.0	-0.05	1.0	96.113815	-4.567	1	0.0	1.0	0.0	0.0	0.0
0.0	900.0	100.0	100.0	0	0.0	0.0	-0.05	1.0	95.86342	-4.244	1	0.0	1.0	0.0	0.0	0.0
0.0	900.0	100.0	100.0	0	0.0	0.0	-0.049	1.0	95.86342	-3.665	1	0.0	1.0	0.0	0.0	0.0
0.0	900.0	100.0	100.0	0	0.0	0.0	-0.049	1.0	96.14923	-3.665	0	0.0	1.0	7.0	0.0	0.0
0.0	900.0	100.0	100.0	0	0.0	0.0	-0.048	1.0	96.08336	-3.406	0	0.0	1.0	0.0	0.0	0.0
0.0	900.0	100.0	100.0	0	0.0	0.0	-0.047	1.0	96.08336	-2.941	0	0.0	1.0	0.0	0.0	0.0
0.0	900.0	100.0	100.0	0	0.0	0.0	-0.046	1.0	96.760284	-2.941	0	0.0	1.0	0.0	0.0	0.0
0.0	900.0	100.0	100.0	0	0.0	0.0	-0.045	1.0	96.760284	-2.733	0	0.0	1.0	0.0	0.0	0.0
0.0	900.0	100.0	100.0	0	0.0	0.0	-0.044	1.0	97.40211	-2.733	0	0.0	1.0	0.0	0.0	0.0
0.0	900.0	100.0	100.0	0	0.0	0.0	-0.042	1.0	97.678314	-2.36	0	0.0	1.0	0.0	0.0	0.0
0.0	900.0	100.0	100.0	0	0.0	0.0	-0.041	1.0	97.678314	-2.193	0	0.0	1.0	0.0	0.0	0.0
0.0	900.0	100.0	100.0	0	0.0	0.0	-0.04	1.0	98.06549	-2.193	0	0.0	1.0	0.0	0.0	0.0
0.0	900.0	100.0	100.0	0	0.0	0.0	-0.039	1.0	98.883514	-1.894	0	0.0	1.0	0.0	0.0	0.0
0.0	900.0	100.0	100.0	0	0.0	0.0	-0.037	1.0	98.883514	-1.76	0	0.0	1.0	0.0	0.0	0.0
0.0	900.0	100.0	100.0	0	0.0	0.0	-0.036	1.0	98.66978	-1.76	0	0.0	1.0	0.0	0.0	0.0
0.0	900.0	100.0	100.0	0	0.0	0.0	-0.034	1.0	98.66978	-1.52	0	0.0	1.0	0.0	0.0	0.0
0.0	900.0	100.0	100.0	0	0.0	0.0	-0.033	1.0	99.61046	-1.52	0	0.0	1.0	0.0	0.0	0.0
0.0	900.0	100.0	100.0	0	0.0	0.0	-0.032	1.0	99.31793	-1.312	0	0.0	1.0	0.0	0.0	0.0
0.0	900.0	100.0	100.0	0	0.0	0.0	-0.03	1.0	99.31793	-1.219	0	0.0	1.0	0.0	0.0	0.0
0.0	900.0	100.0	100.0	0	0.0	0.0	-0.028	1.0	99.465034	-1.219	0	0.0	1.0	0.0	0.0	0.0
0.0	900.0	100.0	100.0	0	0.0	0.0	-0.027	1.0	98.88562	-1.053	0	0.0	1.0	0.0	0.0	0.0
0.0	900.0	100.0	100.0	0	0.0	0.0	-0.025	1.0	98.88562	-0.909	0	0.0	1.0	0.0	0.0	0.0
0.0	900.0	100.0	100.0	0	0.0	0.0	-0.023	1.0	97.87092	-0.909	0	0.0	1.0	0.0	0.0	0.0
0.0	900.0	100.0	100.0	0	0.0	0.0	-0.021	1.0	97.87092	-0.845	0	0.0	1.0	0.0	0.0	0.0
0.0	900.0	100.0	100.0	0	0.0	0.0	-0.019	1.0	98.66923	-0.845	0	0.0	1.0	0.0	0.0	0.0
0.0	900.0	100.0	100.0	0	0.0	0.0	-0.017	1.0	98.327126	-0.729	0	0.0	1.0	0.0	0.0	0.0
0.0	900.0	100.0	100.0	0	0.0	0.0	-0.015	1.0	98.327126	-0.677	0	0.0	1.0	0.0	0.0	0.0
0.0	900.0	100.0	100.0	0	0.0	0.0	-0.012	1.0	98.31114	-0.677	0	0.0	1.0	0.0	0.0	0.0
0.0	900.0	100.0	100.0	0	0.0	0.0	-0.01	1.0	97.805084	-0.585	0	0.0	1.0	0.0	0.0	0.0
0.0	900.0	100.0	100.0	0	0.0	0.0	-0.008	1.0	97.805084	-0.543	0	0.0	1.0	0.0	0.0	0.0
0.0	900.0	100.0	100.0	0	0.0	0.0	-0.005	1.0	97.34611	-0.543	0	0.0	1.0	0.0	0.0	0.0
0.0	900.0	100.0	100.0	0	0.0	0.0	-0.003	1.0	97.34611	-0.469	0	0.0	1.0	0.0	0.0	0.0
0.0	900.0	100.0	100.0	0	0.0	0.0	-0.001	1.0	98.01048	-0.469	0	0.0	1.0	0.0	0.0	0.0
0.0	900.0	100.0	100.0	0	0.0	0.0	0.001	1.0	98.19594	-0.405	0	0.0	1.0	0.0	0.0	0.0
0.0	900.0	100.0	100.0	0	0.0	0.0	0.003	1.0	98.19594	-0.376	0	0.0	1.0	0.0	0.0	0.0
0.0	900.0	100.0	100.0	0	0.0	0.0	0.005	1.0	98.20121	-0.376	0	0.0	1.0	0.0	0.0	0.0
0.0	900.0	100.0	100.0	0	0.0	0.0	0.008	1.0	97.60761	-0.325	0	0.0	1.0	0.0	0.0	0.0
0.0	900.0	100.0	100.0	0	0.0	0.0	0.01	1.0	97.60761	-0.325	0	0.0	1.0	0.0	0.0	0.0
0.0	900.0	100.0	100.0	0	0.0	0.0	0.012	1.0	97.561165	-0.302	0	0.0	1.0	0.0	0.0	0.0
0.0	900.0	100.0	100.0	0	0.0	0.0	0.014	1.0	97.561165	-0.26	0	0.0	1.0	0.0	0.0	0.0
0.0	900.0	100.0	100.0	0	0.0	0.0	0.015	1.0	96.72662	-0.26	0	0.0	1.0	0.0	0.0	0.0
0.0	900.0	100.0	100.0	0	0.0	0.0	0.017	1.0	96.77797	-0.242	0	0.0	1.0	0.0	0.0	0.0
0.0	900.0	100.0	100.0	0	0.0	0.0	0.019	1.0	97.07483	-0.209	0	0.0	1.0	0.0	0.0	0.0
0.0	900.0	100.0	100.0	0	0.0	0.0	0.021	1.0	96.993225	-0.209	0	0.0	1.0	0.0	0.0	0.0
0.0	900.0	100.0	100.0	0	0.0	0.0	0.022	1.0	96.81771	-0.194	0	0.0	1.0	0.0	0.0	0.0
0.0	900.0	100.0	100.0	0	0.0	0.0	0.024	1.0	96.81771	-0.167	0	0.0	1.0	0.0	0.0	0.0
0.0	900.0	100.0	100.0	0	0.0	0.0	0.025	1.0	96.89963	-0.167	0	0.0	1.0	0.0	0.0	0.0
0.0	900.0	100.0	100.0	0	0.0	0.0	0.027	1.0	96.89963	-0.144	0	0.0	1.0	0.0	0.0	0.0
0.0	900.0	100.0	100.0	0	0.0	0.0	0.028	1.0	96.055984	-0.144	0	0.0	1.0	0.0	0.0	0.0
0.0	900.0	100.0	100.0	0	0.0	0.0	0.03	1.0	96.173355	-0.134	0	0.0	1.0	0.0	0.0	0.0
0.0	900.0	100.0	100.0	0	0.0	0.0	0.031	1.0	96.173355	-0.124	0	0.0	1.0	0.0	0.0	0.0
0.0	900.0	100.0	100.0	0	0.0	0.0	0.032	1.0	96.79824	-0.124	0	0.0	1.0	0.0	0.0	0.0
0.0	900.0	100.0	100.0	0	0.0	0.0	0.034	1.0	96.67015	-0.107	0	0.0	1.0	0.0	0.0	0.0
0.0	900.0	100.0	100.0	0	0.0	0.0	0.035	1.0	96.67015	-0.092	0	0.0	1.0	0.0	0.0	0.0
0.0	900.0	100.0	100.0	0	0.0	0.0	0.037	1.0	97.13438	-0.092	0	0.0	1.0	0.0	0.0	0.0
0.0	900.0	100.0	100.0	0	0.0	0.0	0.038	1.0	97.13438	-0.086	0	0.0	1.0	0.0	0.0	0.0
0.0	900.0	100.0	100.0	0	0.0	0.0	0.04	1.0	97.38759	-0.086	0	0.0	1.0	0.0	0.0	0.0
0.0	900.0	100.0	100.0	0	0.0	0.0	0.041	1.0	96.07782	-0.074	0	0.0	1.0	0.0	0.0	0.0
0.0	900.0	100.0	100.0	0	0.0	0.0	0.043	1.0	96.07782	-0.068	0	0.0	1.0	0.0	0.0	0.0
0.0	900.0	100.0	100.0	0	0.0	0.0	0.044	1.0	95.50637	-0.068	0	0.0	1.0	0.0	0.0	0.0
0.0	900.0	100.0	100.0	0	0.0	0.0	0.046	1.0	96.0644	-0.059	0	0.0	1.0	0.0	0.0	0.0
0.0	900.0	100.0	100.0	0	0.0	0.0	0.047	1.0	96.0644	-0.059	0	0.0	1.0	0.0	0.0	0.0
0.0	900.0	100.0	100.0	0	0.0	0.0	0.049	1.0	95.962105	-0.055	0	0.0	1.0	0.0	0.0	0.0
0.0	900.0	100.0	100.0	0	0.0	0.0	0.05	1.0	95.962105	-0.047	0	0.0	1.0	0.0	0.0	0.0
0.0	900.0	100.0	100.0	0	0.0	0.0	0.052	1.0	96.28113	-0.047	0	0.0	1.0	0.0	0.0	0.0
0.0	900.0	100.0	100.0	0	0.0	0.0	0.053	1.0	96.31093	-0.044	0	0.0	1.0	0.0	0.0	0.0
0.0	900.0	100.0	100.0	0	0.0	0.0	0.055	1.0	96.465935	-0.037	0	0.0	1.0	0.0	0.0	0.0
0.0	900.0	100.0	100.0	0	0.0	0.0	0.056	1.0	96.767815	-0.037	0	0.0	1.0	0.0	0.0	0.0
0.0	900.0	100.0	100.0	0	0.0	0.0	0.058	1.0	96.8185	-0.035	0	0.0	1.0	0.0	0.0	0.0
0.0	900.0	100.0	100.0	0	0.0	0.0	0.059	1.0	96.8185	-0.035	0	0.0	1.0	0.0	0.0	0.0
0.0	900.0	100.0	100.0	0	0.0	0.0	0.061	1.0	97.08004	-0.03	0	0.0	1.0	0.0	0.0	0.0
0.0	900.0	100.0	100.0	0	0.0	0.0	0.062	1.0	97.08004	-0.028	0	0.0	1.0	0.0	0.0	0.0
0.0	900.0	100.0	100.0	0	0.0	0.0	0.063	1.0	96.84122	-0.028	0	0.0	1.0	0.0	0.0	0.0
0.0	900.0	100.0	100.0	0	0.0	0.0	0.064	1.0	97.13905	-0.024	0	0.0	1.0	0.0	0.0	0.0
0.0	900.0	100.0	100.0	0	0.0	0.0	0.066	1.0	97.13905	-0.022	0	0.0	1.0	0.0	0.0	0.0
0.0	900.0	100.0	100.0	0	0.0	0.0	0.067	1.0	98.223656	-0.022	0	0.0	1.0	0.0	0.0	0.0
0.0	900.0	100.0	100.0	0	0.0	0.0	0.068	1.0	98.38889	-0.019	0	0.0	1.0	0.0	0.0	0.0
0.0	900.0	100.0	100.0	0	0.0	0.0	0.069	1.0	98.38889	-0.019	0	0.0	1.0	0.0	0.0	0.0
0.0	900.0	100.0	100.0	0	0.0	0.0	0.071	1.0	99.06888	-0.016	0	0.0	1.0	0.0	0.0	0.0
0.0	900.0	100.0	100.0	0	0.0	0.0	0.073	1.0	99.06888	-0.015	0	0.0	1.0	0.0	0.0	0.0
0.0	900.0	100.0	100.0	0	0.0	0.0	0.074	1.0	98.913055	-0.015	0	0.0	1.0	0.0	0.0	0.0
0.0	900.0	100.0	100.0	0	0.0	0.0	0.075	1.0	98.40043	-0.012	0	0.0	1.0	0.0	0.0	0.0
0.0	900.0	100.0	100.0	0	0.0	0.0	0.077	1.0	98.40043	-0.011	0	0.0	1.0	0.0	0.0	0.0
0.0	900.0	100.0	100.0	0	0.0	0.0	0.079	1.0	98.52428	-0.011	0	0.0	1.0	0.0	0.0	0.0
0.0	900.0	100.0	100.0	0	0.0	0.0	0.081	1.0	98.075745	-0.01	0	0.0	1.0	0.0	0.0	0.0
0.0	900.0	100.0	100.0	0	0.0	0.0	0.083	1.0	98.075745	-0.01	0	0.0	1.0	0.0	0.0	0.0
0.0	900.0	100.0	100.0	0	0.0	0.0	0.085	1.0	96.88637	-0.008	0	0.0	1.0	0.0	0.0	0.0
0.0	900.0	100.0	100.0	0	0.0	0.0	0.088	1.0	96.88637	-0.007	0	0.0	1.0	0.0	0.0	0.0
0.0	900.0	100.0	100.0	0	0.0	0.0	0.09	1.0	97.9293	-0.007	0	0.0	1.0	0.0	0.0	0.0
0.0	900.0	100.0	100.0	0	0.0	0.0	0.093	1.0	97.32432	-0.006	0	0.0	1.0	0.0	0.0	0.0
0.0	900.0	100.0	100.0	0	0.0	0.0	0.096	1.0	97.32432	-0.006	0	0.0	1.0	0.0	0.0	0.0
0.0	900.0	100.0	100.0	0	0.0	0.0	0.098	1.0	97.66292	-0.006	0	0.0	1.0	0.0	0.0	0.0
0.0	900.0	100.0	100.0	0	0.0	0.0	0.101	1.0	97.710884	-0.005	0	0.0	1.0	0.0	0.0	0.0
0.0	900.0	100.0	100.0	0	0.0	0.0	0.104	1.0	97.710884	-0.004	0	0.0	1.0	0.0	0.0	0.0
0.0	900.0	100.0	100.0	0	0.0	0.0	0.108	1.0	98.11491	-0.004	0	0.0	1.0	0.0	0.0	0.0
0.0	900.0	100.0	100.0	0	0.0	0.0	0.111	1.0	98.11491	-0.003	0	0.0	1.0	0.0	0.0	0.0
0.0	900.0	100.0	100.0	0	0.0	0.0	0.114	1.0	97.49719	-0.003	0	0.0	1.0	0.0	0.0	0.0
0.0	900.0	100.0	100.0	0	0.0	0.0	0.118	1.0	97.95964	-0.003	0	0.0	1.0	0.0	0.0	0.0
0.0	900.0	100.0	100.0	0	0.0	0.0	0.121	1.0	97.95964	-0.003	0	0.0	1.0	0.0	0.0	0.0
0.0	900.0	100.0	100.0	0	0.0	0.0	0.125	1.0	98.70124	-0.003	0	0.0	1.0	0.0	0.0	0.0
0.0	900.0	100.0	100.0	0	0.0	0.0	0.128	1.0	98.59266	-0.002	0	0.0	1.0	0.0	0.0	0.0
0.0	900.0	100.0	100.0	0	0.0	0.0	0.132	1.0	98.59266	-0.002	0	0.0	1.0	0.0	0.0	0.0
0.0	900.0	100.0	100.0	0	0.0	0.0	0.136	1.0	98.61678	-0.002	0	0.0	1.0	0.0	0.0	0.0
0.0	900.0	100.0	100.0	0	0.0	0.0	0.139	1.0	98.61678	-0.001	0	0.0	1.0	0.0	0.0	0.0
0.0	900.0	100.0	100.0	0	0.0	0.0	0.143	1.0	98.76858	-0.001	0	0.0	1.0	0.0	0.0	0.0
0.0	900.0	100.0	100.0	0	0.0	0.0	0.146	1.0	99.08542	-0.001	0	0.0	1.0	0.0	0.0	0.0
0.0	900.0	100.0	100.0	0	0.0	0.0	0.15	1.0	99.08542	-0.001	0	0.0	1.0	0.0	0.0	0.0
0.0	900.0	100.0	100.0	0	0.0	0.0	0.154	1.0	98.27803	-0.001	0	0.0	1.0	0.0	0.0	0.0
0.0	900.0	100.0	100.0	0	0.0	0.0	0.157	1.0	97.87927	0.0	0	0.0	1.0	0.0	0.0	0.0
0.0	900.0	100.0	100.0	0	0.0	0.0	0.161	1.0	97.87927	0.0	0	0.0	1.0	0.0	0.0	0.0
0.0	900.0	100.0	100.0	0	0.0	0.0	0.164	1.0	96.52589	0.0	0	0.0	1.0	0.0	0.0	0.0
0.0	900.0	100.0	100.0	0	0.0	0.0	0.167	1.0	96.52589	0.0	0	0.0	1.0	0.0	0.0	0.0
0.0	900.0	100.0	100.0	0	0.0	0.0	0.17	1.0	98.770004	0.0	0	0.0	1.0	0.0	0.0	0.0
0.0	900.0	100.0	100.0	0	0.0	0.0	0.173	1.0	98.54031	0.0	0	0.0	1.0	0.0	0.0	0.0
0.0	900.0	100.0	100.0	0	0.0	0.0	0.176	1.0	98.54031	0.0	0	0.0	1.0	0.0	0.0	0.0
0.0	900.0	100.0	100.0	0	0.0	0.0	0.179	1.0	98.68727	0.0	0	0.0	1.0	0.0	0.0	0.0
0.0	900.0	100.0	100.0	0	0.0	0.0	0.181	1.0	98.5697	0.0	0	0.0	1.0	0.0	0.0	0.0
0.0	900.0	100.0	100.0	0	0.0	0.0	0.183	1.0	98.5697	0.0	0	0.0	1.0	0.0	0.0	0.0
0.0	900.0	100.0	100.0	0	0.0	0.0	0.186	1.0	97.43865	0.0	0	0.0	1.0	0.0	0.0	0.0
0.0	900.0	100.0	100.0	0	0.0	0.0	0.187	1.0	97.43865	0.0	0	0.0	1.0	0.0	0.0	0.0
0.0	900.0	100.0	100.0	0	0.0	0.0	0.189	1.0	97.53682	0.0	0	0.0	1.0	0.0	0.0	0.0
0.0	900.0	100.0	100.0	0	0.0	0.0	0.19	1.0	97.3772	0.0	0	0.0	1.0	0.0	0.0	0.0
0.0	900.0	100.0	100.0	0	0.0	0.0	0.191	1.0	97.3772	0.0	0	0.0	1.0	0.0	0.0	0.0
0.0	900.0	100.0	100.0	0	0.0	0.0	0.192	1.0	97.5545	0.0	0	0.0	1.0	0.0	0.0	0.0
0.0	900.0	100.0	100.0	0	0.0	0.0	0.193	1.0	97.42255	0.0	0	0.0	1.0	0.0	0.0	0.0
0.0	900.0	100.0	100.0	0	0.0	0.0	0.193	1.0	97.42255	0.0	0	0.0	1.0	0.0	0.0	0.0
0.0	900.0	100.0	100.0	0	0.0	0.0	0.193	1.0	97.33986	0.0	0	0.0	1.0	0.0	0.0	0.0
0.0	900.0	100.0	100.0	0	0.0	0.0	0.193	1.0	97.33986	0.0	0	0.0	1.0	0.0	0.0	0.0
0.0	900.0	100.0	100.0	0	0.0	0.0	0.193	1.0	97.5283	0.0	0	0.0	1.0	0.0	0.0	0.0
0.0	900.0	100.0	100.0	0	0.0	0.0	0.192	1.0	96.326225	0.0	0	0.0	1.0	9.0	0.0	0.0
0.0	900.0	100.0	100.0	0	0.0	0.0	0.192	1.0	96.326225	0.0	0	0.0	1.0	9.0	0.0	0.0
0.0	900.0	100.0	100.0	0	0.0	0.0	0.19	1.0	96.43636	0.0	0	0.0	1.0	11.0	0.0	0.0
-11111.111	800.0	100.0	100.0	0	0.0	0.0	0.189	1.0	96.4184	0.0	0	0.0	1.0	11.0	0.0	0.0
-11111.111	800.0	100.0	100.0	0	0.0	0.0	0.188	1.0	96.4184	0.0	0	0.0	1.0	11.0	0.0	0.0
-11111.111	800.0	100.0	100.0	0	0.0	0.0	0.186	1.0	96.7229	0.0	0	0.0	1.0	11.0	0.0	0.0
-11111.111	800.0	100.0	100.0	0	0.0	0.0	0.184	1.0	96.7229	-0.785	0	0.0	1.0	11.0	0.0	0.0
-11111.111	800.0	100.0	100.0	0	0.0	0.0	0.181	1.0	96.438644	-0.785	0	0.0	1.0	11.0	0.0	0.0
-11111.111	800.0	100.0	100.0	0	0.0	0.0	0.179	1.0	96.98294	-1.516	0	0.0	1.0	11.0	0.0	0.0
-11111.111	800.0	100.0	100.0	0	0.0	0.0	0.176	1.0	96.98294	-2.827	0	0.0	1.0	11.0	0.0	0.0
-11111.111	800.0	100.0	100.0	0	0.0	0.0	0.172	1.0	97.21249	-2.827	0	0.0	1.0	11.0	0.0	0.0
-11111.111	800.0	100.0	100.0	0	0.0	0.0	0.168	1.0	97.304245	-3.959	0	0.0	1.0	11.0	0.0	0.0
-11111.111	800.0	100.0	100.0	0	0.0	0.0	0.165	1.0	97.304245	-4.466	0	0.0	1.0	11.0	0.0	0.0
-11111.111	800.0	100.0	100.0	0	0.0	0.0	0.161	1.0	97.02103	-4.466	0	0.0	1.0	11.0	0.0	0.0
-11111.111	800.0	100.0	100.0	0	0.0	0.0	0.157	1.0	97.02103	-5.374	0	0.0	1.0	11.0	0.0	0.0
-11111.111	800.0	100.0	100.0	0	0.0	0.0	0.153	1.0	96.5667	-5.374	0	0.0	1.0	11.0	0.0	0.0
-11111.111	800.0	100.0	100.0	0	0.0	0.0	0.149	1.0	96.685265	-5.781	0	0.0	1.0	12.0	0.0	0.0
-11111.111	800.0	100.0	100.0	0	0.0	0.0	0.145	1.0	96.685265	-6.51	0	0.0	1.0	12.0	0.0	0.0
-11111.111	800.0	100.0	100.0	0	0.0	0.0	0.141	1.0	96.015495	-6.51	0	0.0	1.0	12.0	0.0	0.0
-11111.111	800.0	100.0	100.0	0	0.0	0.0	0.137	1.0	97.678116	-6.836	0	0.0	1.0	12.0	0.0	0.0
-11111.111	800.0	100.0	100.0	0	0.0	0.0	0.133	1.0	97.678116	-6.836	0	0.0	1.0	12.0	0.0	0.0
-11111.111	800.0	100.0	100.0	0	0.0	0.0	0.129	1.0	97.74225	-7.421	0	0.0	1.0	12.0	0.0	0.0
-11111.111	800.0	100.0	100.0	0	0.0	0.0	0.125	1.0	97.74225	-7.927	0	0.0	1.0	12.0	0.0	0.0
-11111.111	800.0	100.0	100.0	0	0.0	0.0	0.121	1.0	97.800354	-7.927	0	0.0	1.0	12.0	0.0	0.0
-11111.111	800.0	100.0	100.0	0	0.0	0.0	0.116	1.0	97.943825	-8.152	0	0.0	1.0	12.0	0.0	0.0
-11111.111	800.0	100.0	100.0	0	0.0	0.0	0.112	1.0	97.943825	-8.558	0	0.0	1.0	12.0	0.0	0.0
-11111.111	800.0	100.0	100.0	0	0.0	0.0	0.108	1.0	98.12307	-8.558	0	0.0	1.0	12.0	0.0	0.0
-11111.111	800.0	100.0	100.0	0	0.0	0.0	0.103	1.0	97.67432	-8.74	0	0.0	1.0	12.0	0.0	0.0
-11111.111	800.0	100.0	100.0	0	0.0	0.0	0.099	1.0	97.943565	-9.065	0	0.0	1.0	12.0	0.0	0.0
-11111.111	800.0	100.0	100.0	0	0.0	0.0	0.095	1.0	97.977615	-9.065	0	0.0	1.0	12.0	0.0	0.0
-11111.111	800.0	100.0	100.0	0	0.0	0.0	0.091	1.0	97.977615	-9.212	0	0.0	1.0	12.0	0.0	0.0
-11111.111	800.0	100.0	100.0	0	0.0	0.0	0.087	1.0	98.379	-9.212	0	0.0	1.0	12.0	0.0	0.0
-11111.111	800.0	100.0	100.0	0	0.0	0.0	0.083	1.0	98.53879	-9.472	0	0.0	1.0	12.0	0.0	0.0
-11111.111	800.0	100.0	100.0	0	0.0	0.0	0.078	1.0	98.53879	-9.589	0	0.0	1.0	12.0	0.0	0.0
-11111.111	800.0	100.0	100.0	0	0.0	0.0	0.074	1.0	98.26056	-9.589	0	0.0	1.0	12.0	0.0	0.0
-11111.111	800.0	100.0	100.0	0	0.0	0.0	0.07	1.0	98.36487	-9.799	0	0.0	1.0	12.0	0.0	0.0
-11111.111	800.0	100.0	100.0	0	0.0	0.0	0.065	1.0	98.36487	-9.799	0	0.0	1.0	12.0	0.0	0.0
-11111.111	800.0	100.0	100.0	0	0.0	0.0	0.061	1.0	97.71217	-9.979	0	0.0	1.0	12.0	0.0	0.0
-11111.111	800.0	100.0	100.0	0	0.0	0.0	0.058	1.0	97.71217	-10.061	0	0.0	1.0	12.0	0.0	0.0
-11111.111	800.0	100.0	100.0	0	0.0	0.0	0.054	1.0	97.89524	-10.061	0	0.0	1.0	12.0	0.0	0.0
-11111.111	800.0	100.0	100.0	0	0.0	0.0	0.05	1.0	97.658844	-10.205	0	0.0	1.0	12.0	0.0	0.0
-11111.111	800.0	100.0	100.0	0	0.0	0.0	0.047	1.0	97.658844	-10.271	0	0.0	1.0	12.0	0.0	0.0
-11111.111	800.0	100.0	100.0	0	0.0	0.0	0.043	1.0	97.72166	-10.271	0	0.0	1.0	12.0	0.0	0.0
-11111.111	800.0	100.0	100.0	0	0.0	0.0	0.04	1.0	97.96296	-10.387	0	0.0	1.0	12.0	0.0	0.0
-11111.111	800.0	100.0	100.0	0	0.0	0.0	0.036	1.0	97.96296	-10.387	0	0.0	1.0	12.0	0.0	0.0
-11111.111	800.0	100.0	100.0	0	0.0	0.0	0.033	1.0	97.46032	-10.439	0	0.0	1.0	12.0	0.0	0.0
-11111.111	800.0	100.0	100.0	0	0.0	0.0	0.03	1.0	97.46032	-10.533	0	0.0	1.0	12.0	0.0	0.0
-11111.111	800.0	100.0	100.0	0	0.0	0.0	0.027	1.0	97.67584	-10.533	0	0.0	1.0	12.0	0.0	0.0
-11111.111	800.0	100.0	100.0	0	0.0	0.0	0.024	1.0	96.76851	-10.615	0	0.0	1.0	12.0	0.0	0.0
-11111.111	800.0	100.0	100.0	0	0.0	0.0	0.021	1.0	96.76851	-10.651	0	0.0	1.0	12.0	0.0	0.0
-11111.111	800.0	100.0	100.0	0	0.0	0.0	0.018	1.0	96.59282	-10.651	0	0.0	1.0	12.0	0.0	0.0
-11111.111	800.0	100.0	100.0	0	0.0	0.0	0.015	1.0	96.831375	-10.715	0	0.0	1.0	12.0	0.0	0.0
-11111.111	800.0	100.0	100.0	0	0.0	0.0	0.012	1.0	96.831375	-10.715	0	0.0	1.0	12.0	0.0	0.0
-11111.111	800.0	100.0	100.0	0	0.0	0.0	0.009	1.0	96.52337	-10.745	0	0.0	1.0	12.0	0.0	0.0
-11111.111	800.0	100.0	100.0	0	0.0	0.0	0.006	1.0	96.52337	-10.796	0	0.0	1.0	12.0	0.0	0.0
-11111.111	800.0	100.0	100.0	1	0.0	0.0	0.004	1.0	96.7125	-10.796	0	0.0	1.0	12.0	0.0	0.0
-11111.111	800.0	100.0	100.0	1	0.0	0.0	0.001	1.0	96.71012	-10.819	0	0.0	1.0	12.0	0.0	0.0
-11111.111	800.0	100.0	100.0	1	0.0	0.0	0.0	1.0	96.863266	-10.861	0	0.0	1.0	12.0	0.0	0.0
-11111.111	800.0	100.0	100.0	1	0.0	0.0	-0.002	1.0	97.68326	-10.861	0	0.0	1.0	12.0	0.0	0.0
-11111.111	800.0	100.0	100.0	1	0.0	0.0	-0.005	1.0	96.82172	-10.879	0	0.0	1.0	12.0	0.0	0.0
-11111.111	800.0	100.0	100.0	1	0.0	0.0	-0.007	1.0	96.82172	-10.879	0	0.0	1.0	12.0	0.0	0.0
-11111.111	800.0	100.0	100.0	1	0.0	0.0	-0.009	1.0	97.0562	-10.913	0	0.0	1.0	13.0	0.0	0.0
-11111.111	800.0	100.0	100.0	1	0.0	0.0	-0.011	1.0	97.0562	-10.943	0	0.0	1.0	13.0	0.0	0.0
-11111.111	800.0	100.0	100.0	0	0.0	0.0	-0.013	1.0	96.387314	-10.943	0	0.0	2.0	14.0	0.0	0.0
0.0	800.0	100.0	100.0	0	0.0	0.0	-0.015	1.0	96.76684	-10.955	0	0.0	2.0	0.0	0.0	0.0
0.0	800.0	100.0	100.0	0	0.0	0.0	-0.017	1.0	96.76684	-10.967	0	0.0	2.0	0.0	0.0	0.0
0.0	800.0	100.0	100.0	0	0.0	0.0	-0.018	1.0	96.61598	-10.967	0	0.0	2.0	0.0	0.0	0.0
0.0	800.0	100.0	100.0	0	0.0	0.0	-0.02	1.0	96.31954	-10.202	0	0.0	2.0	0.0	0.0	0.0
0.0	800.0	100.0	100.0	0	0.0	0.0	-0.021	1.0	96.31954	-10.202	0	0.0	2.0	0.0	0.0	0.0
0.0	800.0	100.0	100.0	0	0.0	0.0	-0.023	1.0	95.22612	-9.481	0	0.0	2.0	0.0	0.0	0.0
0.0	800.0	100.0	100.0	0	0.0	0.0	-0.024	1.0	95.22612	-8.187	0	0.0	2.0	0.0	0.0	0.0
0.0	800.0	100.0	100.0	0	0.0	0.0	-0.024	1.0	95.38713	-8.187	0	0.0	2.0	0.0	0.0	0.0
0.0	800.0	100.0	100.0	0	0.0	0.0	-0.025	1.0	95.48433	-7.608	0	0.0	2.0	0.0	0.0	0.0
0.0	800.0	100.0	100.0	0	0.0	0.0	-0.026	1.0	95.48433	-6.57	0	0.0	2.0	0.0	0.0	0.0
0.0	800.0	100.0	100.0	0	0.0	0.0	-0.027	1.0	95.90109	-6.57	0	0.0	2.0	0.0	0.0	0.0
0.0	800.0	100.0	100.0	0	0.0	0.0	-0.028	1.0	96.07477	-6.106	0	0.0	2.0	0.0	0.0	0.0
0.0	800.0	100.0	100.0	0	0.0	0.0	-0.029	1.0	96.07477	-6.106	0	0.0	2.0	0.0	0.0	0.0
0.0	800.0	100.0	100.0	0	0.0	0.0	-0.03	1.0	95.6179	-5.273	0	0.0	2.0	0.0	0.0	0.0
0.0	800.0	100.0	100.0	0	0.0	0.0	-0.03	1.0	95.6179	-4.554	0	0.0	2.0	0.0	0.0	0.0
0.0	800.0	100.0	100.0	0	0.0	0.0	-0.03	1.0	96.57912	-4.554	0	0.0	2.0	0.0	0.0	0.0
0.0	800.0	100.0	100.0	0	0.0	0.0	-0.031	1.0	96.87694	-4.231	0	0.0	2.0	0.0	0.0	0.0
0.0	800.0	100.0	100.0	0	0.0	0.0	-0.031	1.0	96.95187	-3.654	0	0.0	2.0	0.0	0.0	0.0
0.0	800.0	100.0	100.0	0	0.0	0.0	-0.031	1.0	97.08261	-3.654	0	0.0	2.0	0.0	0.0	0.0
0.0	800.0	100.0	100.0	0	0.0	0.0	-0.032	1.0	97.130226	-3.395	0	0.0	2.0	0.0	0.0	0.0
0.0	800.0	100.0	100.0	0	0.0	0.0	-0.032	1.0	97.130226	-3.395	0	0.0	2.0	0.0	0.0	0.0
0.0	800.0	100.0	100.0	0	0.0	0.0	-0.031	1.0	97.34035	-2.932	0	0.0	2.0	1.0	0.0	0.0
0.0	800.0	100.0	100.0	0	0.0	0.0	-0.031	1.0	97.34035	-2.725	0	0.0	2.0	1.0	0.0	0.0
0.0	800.0	100.0	100.0	0	0.0	0.0	-0.031	1.0	97.58697	-2.725	1	0.0	2.0	4.0	0.0	0.0
12500.001	900.0	100.0	100.0	0	0.0	0.0	-0.03	1.0	97.490974	-2.353	1	0.0	2.0	4.0	0.0	0.0
12500.001	900.0	100.0	100.0	0	0.0	0.0	-0.028	1.0	97.490974	-2.032	1	0.0	2.0	4.0	0.0	0.0
12500.001	900.0	100.0	100.0	0	0.0	0.0	-0.027	1.0	97.927124	-2.032	1	0.0	2.0	4.0	0.0	0.0
12500.001	900.0	100.0	100.0	0	0.0	0.0	-0.026	1.0	98.503334	-1.888	1	0.0	2.0	4.0	0.0	0.0
12500.001	900.0	100.0	100.0	0	0.0	0.0	-0.024	1.0	98.503334	-1.888	1	0.0	2.0	4.0	0.0	0.0
12500.001	900.0	100.0	100.0	0	0.0	0.0	-0.021	1.0	98.30544	0.074	1	0.0	2.0	4.0	0.0	0.0
12500.001	900.0	100.0	100.0	0	0.0	0.0	-0.019	1.0	98.30544	0.954	1	0.0	2.0	4.0	0.0	0.0
12500.001	900.0	100.0	100.0	0	0.0	0.0	-0.016	1.0	97.359795	0.954	1	0.0	2.0	4.0	0.0	0.0
12500.001	900.0	100.0	100.0	0	0.0	0.0	-0.013	1.0	97.11209	2.531	1	0.0	2.0	4.0	0.0	0.0
12500.001	900.0	100.0	100.0	0	0.0	0.0	-0.009	1.0	97.11209	3.237	1	0.0	2.0	4.0	0.0	0.0
12500.001	900.0	100.0	100.0	0	0.0	0.0	-0.006	1.0	97.45658	3.237	1	0.0	2.0	5.0	0.0	0.0
12500.001	900.0	100.0	100.0	0	0.0	0.0	-0.002	1.0	97.45658	4.503	1	0.0	2.0	5.0	0.0	0.0
12500.001	900.0	100.0	100.0	0	0.0	0.0	0.001	1.0	97.19656	4.503	1	0.0	2.0	5.0	0.0	0.0
12500.001	900.0	100.0	100.0	0	0.0	0.0	0.005	1.0	96.55218	5.596	1	0.0	2.0	5.0	0.0	0.0
12500.001	900.0	100.0	100.0	0	0.0	0.0	0.01	1.0	96.55218	6.085	1	0.0	2.0	5.0	0.0	0.0
12500.001	900.0	100.0	100.0	0	0.0	0.0	0.014	1.0	96.236465	6.085	1	0.0	2.0	5.0	0.0	0.0
12500.001	900.0	100.0	100.0	0	0.0	0.0	0.018	1.0	95.62485	6.963	1	0.0	2.0	5.0	0.0	0.0
12500.001	900.0	100.0	100.0	0	0.0	0.0	0.023	1.0	95.62485	7.356	1	0.0	2.0	5.0	0.0	0.0
12500.001	900.0	100.0	100.0	0	0.0	0.0	0.027	1.0	95.002754	7.356	1	0.0	2.0	5.0	0.0	0.0
12500.001	900.0	100.0	100.0	0	0.0	0.0	0.032	1.0	95.002754	8.059	1	0.0	2.0	5.0	0.0	0.0
12500.001	900.0	100.0	100.0	0	0.0	0.0	0.036	1.0	97.345985	8.059	1	0.0	2.0	5.0	0.0	0.0
12500.001	900.0	100.0	100.0	0	0.0	0.0	0.041	1.0	97.00492	8.374	1	0.0	2.0	5.0	0.0	0.0
12500.001	900.0	100.0	100.0	0	0.0	0.0	0.046	1.0	98.0284	8.939	1	0.0	2.0	5.0	0.0	0.0
12500.001	900.0	100.0	100.0	0	0.0	0.0	0.05	1.0	97.546875	8.939	1	0.0	2.0	5.0	0.0	0.0
12500.001	900.0	100.0	100.0	0	0.0	0.0	0.055	1.0	96.89577	9.428	1	0.0	2.0	5.0	0.0	0.0
12500.001	900.0	100.0	100.0	0	0.0	0.0	0.059	1.0	96.89577	9.646	1	0.0	2.0	5.0	0.0	0.0
12500.001	900.0	100.0	100.0	0	0.0	0.0	0.063	1.0	96.21919	9.646	1	0.0	2.0	5.0	0.0	0.0
12500.001	900.0	100.0	100.0	0	0.0	0.0	0.067	1.0	96.21919	9.849	1	0.0	2.0	5.0	0.0	0.0
12500.001	900.0	100.0	100.0	0	0.0	0.0	0.071	1.0	96.498085	9.849	1	0.0	2.0	5.0	0.0	0.0
12500.001	900.0	100.0	100.0	0	0.0	0.0	0.076	1.0	96.88786	10.212	1	0.0	2.0	5.0	0.0	0.0
12500.001	900.0	100.0	100.0	0	0.0	0.0	0.08	1.0	96.88786	10.376	1	0.0	2.0	5.0	0.0	0.0
12500.001	900.0	100.0	100.0	0	0.0	0.0	0.083	1.0	95.85876	10.376	1	0.0	2.0	5.0	0.0	0.0
12500.001	900.0	100.0	100.0	0	0.0	0.0	0.087	1.0	96.48693	10.667	1	0.0	2.0	5.0	0.0	0.0
12500.001	900.0	100.0	100.0	0	0.0	0.0	0.091	1.0	96.48693	10.799	1	0.0	2.0	5.0	0.0	0.0
12500.001	900.0	100.0	100.0	0	0.0	0.0	0.094	1.0	97.35079	10.799	1	0.0	2.0	5.0	0.0	0.0
12500.001	900.0	100.0	100.0	0	0.0	0.0	0.097	1.0	97.35079	11.033	1	0.0	2.0	5.0	0.0	0.0
12500.001	900.0	100.0	100.0	0	0.0	0.0	0.1	1.0	97.21686	11.033	1	0.0	2.0	5.0	0.0	0.0
12500.001	900.0	100.0	100.0	0	0.0	0.0	0.103	1.0	97.33003	11.235	1	0.0	2.0	5.0	0.0	0.0
12500.001	900.0	100.0	100.0	0	0.0	0.0	0.106	1.0	97.33003	11.326	1	0.0	2.0	5.0	0.0	0.0
12500.001	900.0	100.0	100.0	0	0.0	0.0	0.11	1.0	97.66445	11.326	1	0.0	2.0	5.0	0.0	0.0
12500.001	900.0	100.0	100.0	0	0.0	0.0	0.113	1.0	98.07344	11.488	1	0.0	2.0	5.0	0.0	0.0
12500.001	900.0	100.0	100.0	0	0.0	0.0	0.116	1.0	98.07344	11.561	1	0.0	2.0	5.0	0.0	0.0
12500.001	900.0	100.0	100.0	0	0.0	0.0	0.119	1.0	98.44515	11.561	1	0.0	2.0	5.0	0.0	0.0
12500.001	900.0	100.0	100.0	0	0.0	0.0	0.122	1.0	98.44515	11.691	1	0.0	2.0	5.0	0.0	0.0
12500.001	900.0	100.0	100.0	0	0.0	0.0	0.125	1.0	98.064224	11.691	1	0.0	2.0	5.0	0.0	0.0
12500.001	900.0	100.0	100.0	0	0.0	0.0	0.127	1.0	98.48769	11.804	1	0.0	2.0	5.0	0.0	0.0
12500.001	900.0	100.0	100.0	0	0.0	0.0	0.13	1.0	98.48769	11.855	1	0.0	2.0	5.0	0.0	0.0
12500.001	900.0	100.0	100.0	0	0.0	0.0	0.133	1.0	97.69807	11.855	1	0.0	2.0	5.0	0.0	0.0
12500.001	900.0	100.0	100.0	0	0.0	0.0	0.136	1.0	98.1022	11.944	1	0.0	2.0	5.0	0.0	0.0
12500.001	900.0	100.0	100.0	0	0.0	0.0	0.139	1.0	98.1022	11.986	1	0.0	2.0	5.0	0.0	0.0
12500.001	900.0	100.0	100.0	0	0.0	0.0	0.141	1.0	98.07211	11.986	1	0.0	2.0	5.0	0.0	0.0
12500.001	900.0	100.0	100.0	0	0.0	0.0	0.144	1.0	98.30343	12.057	1	0.0	2.0	5.0	0.0	0.0
12500.001	900.0	100.0	100.0	0	0.0	0.0	0.147	1.0	98.42084	12.057	1	0.0	2.0	5.0	0.0	0.0
12500.001	900.0	100.0	100.0	0	0.0	0.0	0.15	1.0	98.9545	12.091	1	0.0	2.0	5.0	0.0	0.0
12500.001	900.0	100.0	100.0	0	0.0	0.0	0.152	1.0	98.9545	12.148	1	0.0	2.0	5.0	0.0	0.0
12500.001	900.0	100.0	100.0	0	0.0	0.0	0.155	1.0	98.85639	12.148	1	0.0	2.0	6.0	0.0	0.0
0.0	900.0	100.0	100.0	1	0.0	0.0	0.158	1.0	98.35455	12.198	1	1.0	2.0	0.0	0.0	0.0
0.0	900.0	100.0	100.0	1	0.0	0.0	0.161	1.0	98.35455	12.22	1	1.0	2.0	0.0	0.0	0.0
0.0	900.0	100.0	100.0	1	0.0	0.0	0.163	1.0	98.516426	12.22	1	1.0	2.0	0.0	0.0	0.0
0.0	900.0	100.0	100.0	1	0.0	0.0	0.166	1.0	98.516426	12.262	1	1.0	2.0	0.0	0.0	0.0
0.0	900.0	100.0	100.0	1	0.0	0.0	0.169	1.0	98.03487	12.262	1	1.0	2.0	0.0	0.0	0.0
0.0	900.0	100.0	100.0	1	0.0	0.0	0.171	1.0	97.72924	11.394	1	1.0	2.0	0.0	0.0	0.0
0.0	900.0	100.0	100.0	1	0.0	0.0	0.173	1.0	98.3557	9.841	1	1.0	2.0	0.0	0.0	0.0
0.0	900.0	100.0	100.0	1	0.0	0.0	0.175	1.0	97.88079	9.841	1	1.0	2.0	0.0	0.0	0.0
0.0	900.0	100.0	100.0	1	0.0	0.0	0.177	1.0	98.250725	9.144	1	1.0	2.0	0.0	0.0	0.0
0.0	900.0	100.0	100.0	1	0.0	0.0	0.179	1.0	98.250725	7.896	1	1.0	2.0	0.0	0.0	0.0
0.0	900.0	100.0	100.0	1	0.0	0.0	0.181	1.0	98.42188	7.896	1	1.0	2.0	0.0	0.0	0.0
0.0	900.0	100.0	100.0	1	0.0	0.0	0.183	1.0	98.42188	6.819	1	1.0	2.0	0.0	0.0	0.0
0.0	900.0	100.0	100.0	1	0.0	0.0	0.184	1.0	98.180885	6.819	1	1.0	2.0	0.0	0.0	0.0
0.0	900.0	100.0	100.0	1	0.0	0.0	0.186	1.0	98.371124	6.337	1	1.0	2.0	0.0	0.0	0.0
0.0	900.0	100.0	100.0	1	0.0	0.0	0.187	1.0	98.371124	5.472	1	1.0	2.0	0.0	0.0	0.0
0.0	900.0	100.0	100.0	1	0.0	0.0	0.189	1.0	97.37288	5.472	1	1.0	2.0	0.0	0.0	0.0
0.0	900.0	100.0	100.0	1	0.0	0.0	0.191	1.0	96.01624	5.086	1	1.0	2.0	0.0	0.0	0.0
0.0	900.0	100.0	100.0	1	0.0	0.0	0.192	1.0	96.01624	4.726	1	1.0	2.0	0.0	0.0	0.0
0.0	900.0	100.0	100.0	1	0.0	0.0	0.193	1.0	96.40947	4.726	1	1.0	2.0	0.0	0.0	0.0
0.0	900.0	100.0	100.0	1	0.0	0.0	0.194	1.0	96.40947	4.082	1	1.0	2.0	0.0	0.0	0.0
0.0	900.0	100.0	100.0	1	0.0	0.0	0.195	1.0	96.63746	4.082	1	1.0	2.0	0.0	0.0	0.0
0.0	900.0	100.0	100.0	1	0.0	0.0	0.196	1.0	98.486176	3.524	1	1.0	2.0	0.0	0.0	0.0
0.0	900.0	100.0	100.0	1	0.0	0.0	0.197	1.0	98.486176	3.276	1	1.0	2.0	0.0	0.0	0.0
0.0	900.0	100.0	100.0	1	0.0	0.0	0.198	1.0	98.97966	3.276	1	1.0	2.0	0.0	0.0	0.0
0.0	900.0	100.0	100.0	1	0.0	0.0	0.198	1.0	98.76669	2.828	1	1.0	2.0	0.0	0.0	0.0
0.0	900.0	100.0	100.0	1	0.0	0.0	0.199	1.0	98.76669	2.628	1	1.0	2.0	0.0	0.0	0.0
0.0	900.0	100.0	100.0	1	0.0	0.0	0.199	1.0	98.5997	2.628	1	1.0	2.0	0.0	0.0	0.0
0.0	900.0	100.0	100.0	1	0.0	0.0	0.2	1.0	98.5997	2.27	1	1.0	2.0	0.0	0.0	0.0
0.0	900.0	100.0	100.0	1	0.0	0.0	0.2	1.0	97.48131	2.27	1	1.0	2.0	0.0	0.0	0.0
0.0	900.0	100.0	100.0	1	0.0	0.0	0.2	1.0	96.33432	1.959	1	1.0	2.0	0.0	0.0	0.0
0.0	900.0	100.0	100.0	1	0.0	0.0	0.201	1.0	96.33432	1.821	1	1.0	2.0	0.0	0.0	0.0
0.0	900.0	100.0	100.0	1	0.0	0.0	0.201	1.0	96.33084	1.821	1	1.0	2.0	0.0	0.0	0.0
0.0	900.0	100.0	100.0	1	0.0	0.0	0.201	1.0	97.15482	1.692	1	1.0	2.0	0.0	0.0	0.0
0.0	900.0	100.0	100.0	1	0.0	0.0	0.201	1.0	97.15482	1.461	1	1.0	2.0	0.0	0.0	0.0
0.0	900.0	100.0	100.0	1	0.0	0.0	0.2	1.0	97.28868	1.461	1	1.0	2.0	8.0	0.0	0.0
0.0	900.0	100.0	100.0	1	0.0	0.0	0.2	1.0	97.28868	1.263	1	1.0	2.0	8.0	0.0	0.0
0.0	900.0	100.0	100.0	1	0.0	0.0	0.199	1.0	97.22496	1.263	1	1.0	2.0	11.0	0.0	0.0
-9722.223	700.0	100.0	100.0	1	0.0	0.0	0.198	1.0	96.8519	1.172	1	1.0	2.0	11.0	0.0	0.0
-9722.223	700.0	100.0	100.0	1	0.0	0.0	0.197	1.0	96.13148	1.012	1	1.0	2.0	11.0	0.0	0.0
-9722.223	700.0	100.0	100.0	1	0.0	0.0	0.196	1.0	95.74382	1.012	1	1.0	2.0	11.0	0.0	0.0
-9722.223	700.0	100.0	100.0	1	0.0	0.0	0.195	1.0	95.488525	0.94	1	1.0	2.0	11.0	0.0	0.0
-9722.223	700.0	100.0	100.0	1	0.0	0.0	0.193	1.0	96.00784	-0.513	1	1.0	2.0	11.0	0.0	0.0
-9722.223	700.0	100.0	100.0	1	0.0	0.0	0.191	1.0	96.3748	-0.513	1	1.0	2.0	11.0	0.0	0.0
-9722.223	700.0	100.0	100.0	1	0.0	0.0	0.189	1.0	96.3748	-1.165	1	1.0	2.0	11.0	0.0	0.0
-9722.223	700.0	100.0	100.0	1	0.0	0.0	0.187	1.0	95.65313	-1.165	1	1.0	2.0	11.0	0.0	0.0
-9722.223	700.0	100.0	100.0	1	0.0	0.0	0.184	1.0	95.393875	-2.334	1	1.0	2.0	11.0	0.0	0.0
-9722.223	700.0	100.0	100.0	1	0.0	0.0	0.181	1.0	95.393875	-2.857	1	1.0	2.0	11.0	0.0	0.0
-9722.223	700.0	100.0	100.0	1	0.0	0.0	0.178	1.0	95.63067	-2.857	1	1.0	2.0	11.0	0.0	0.0
-9722.223	700.0	100.0	100.0	1	0.0	0.0	0.175	1.0	95.1542	-3.795	1	1.0	2.0	11.0	0.0	0.0
-9722.223	700.0	100.0	100.0	1	0.0	0.0	0.171	1.0	95.1542	-4.215	1	1.0	2.0	11.0	0.0	0.0
-9722.223	700.0	100.0	100.0	1	0.0	0.0	0.168	1.0	97.477486	-4.215	1	1.0	2.0	11.0	0.0	0.0
-9722.223	700.0	100.0	100.0	1	0.0	0.0	0.164	1.0	97.477486	-4.968	1	1.0	2.0	11.0	0.0	0.0
-9722.223	700.0	100.0	100.0	1	0.0	0.0	0.16	1.0	98.07627	-4.968	1	1.0	2.0	11.0	0.0	0.0
-9722.223	700.0	100.0	100.0	1	0.0	0.0	0.156	1.0	97.981155	-5.305	1	1.0	2.0	11.0	0.0	0.0
-9722.223	700.0	100.0	100.0	1	0.0	0.0	0.152	1.0	97.981155	-5.909	1	1.0	2.0	11.0	0.0	0.0
-9722.223	700.0	100.0	100.0	1	0.0	0.0	0.147	1.0	97.993065	-5.909	1	1.0	2.0	12.0	0.0	0.0
-9722.223	700.0	100.0	100.0	1	0.0	0.0	0.143	1.0	98.34898	-6.431	1	1.0	2.0	12.0	0.0	0.0
-9722.223	700.0	100.0	100.0	1	0.0	0.0	0.138	1.0	98.34898	-6.665	1	1.0	2.0	12.0	0.0	0.0
-9722.223	700.0	100.0	100.0	1	0.0	0.0	0.134	1.0	98.24731	-6.665	1	1.0	2.0	12.0	0.0	0.0
-9722.223	700.0	100.0	100.0	1	0.0	0.0	0.129	1.0	98.24731	-7.083	1	1.0	2.0	12.0	0.0	0.0
-9722.223	700.0	100.0	100.0	1	0.0	0.0	0.125	1.0	97.90228	-7.083	1	1.0	2.0	12.0	0.0	0.0
-9722.223	700.0	100.0	100.0	1	0.0	0.0	0.121	1.0	97.878	-7.445	1	1.0	2.0	12.0	0.0	0.0
-9722.223	700.0	100.0	100.0	1	0.0	0.0	0.117	1.0	97.878	-7.607	1	1.0	2.0	12.0	0.0	0.0
-9722.223	700.0	100.0	100.0	1	0.0	0.0	0.113	1.0	97.657005	-7.607	1	1.0	2.0	12.0	0.0	0.0
-9722.223	700.0	100.0	100.0	1	0.0	0.0	0.109	1.0	96.650314	-7.897	1	1.0	2.0	12.0	0.0	0.0
-9722.223	700.0	100.0	100.0	1	0.0	0.0	0.105	1.0	96.650314	-8.027	1	1.0	2.0	12.0	0.0	0.0
-9722.223	700.0	100.0	100.0	1	0.0	0.0	0.1	1.0	96.89365	-8.027	1	1.0	2.0	12.0	0.0	0.0
-9722.223	700.0	100.0	100.0	1	0.0	0.0	0.096	1.0	96.89365	-8.26	1	1.0	2.0	12.0	0.0	0.0
-9722.223	700.0	100.0	100.0	1	0.0	0.0	0.092	1.0	97.31841	-8.26	1	1.0	2.0	12.0	0.0	0.0
-9722.223	700.0	100.0	100.0	1	0.0	0.0	0.088	1.0	98.00652	-8.365	1	1.0	2.0	12.0	0.0	0.0
-9722.223	700.0	100.0	100.0	1	0.0	0.0	0.084	1.0	98.00652	-8.551	1	1.0	2.0	12.0	0.0	0.0
-9722.223	700.0	100.0	100.0	1	0.0	0.0	0.081	1.0	97.27224	-8.551	1	1.0	2.0	12.0	0.0	0.0
-9722.223	700.0	100.0	100.0	1	0.0	0.0	0.077	1.0	97.231575	-8.634	1	1.0	2.0	12.0	0.0	0.0
-9722.223	700.0	100.0	100.0	1	0.0	0.0	0.074	1.0	97.231575	-8.784	1	1.0	2.0	12.0	0.0	0.0
-9722.223	700.0	100.0	100.0	1	0.0	0.0	0.07	1.0	97.499886	-8.784	1	1.0	2.0	12.0	0.0	0.0
-9722.223	700.0	100.0	100.0	1	0.0	0.0	0.067	1.0	97.499886	-8.852	1	1.0	2.0	12.0	0.0	0.0
-9722.223	700.0	100.0	100.0	1	0.0	0.0	0.063	1.0	97.22911	-8.852	1	1.0	2.0	12.0	0.0	0.0
-9722.223	700.0	100.0	100.0	1	0.0	0.0	0.06	1.0	96.9859	-8.972	1	1.0	2.0	12.0	0.0	0.0
-9722.223	700.0	100.0	100.0	1	0.0	0.0	0.056	1.0	96.9859	-9.026	1	1.0	2.0	12.0	0.0	0.0
-9722.223	700.0	100.0	100.0	1	0.0	0.0	0.053	1.0	96.62038	-9.026	1	1.0	2.0	12.0	0.0	0.0
-9722.223	700.0	100.0	100.0	1	0.0	0.0	0.05	1.0	97.79864	-9.123	1	1.0	2.0	12.0	0.0	0.0
-9722.223	700.0	100.0	100.0	1	0.0	0.0	0.047	1.0	97.79864	-9.167	1	1.0	2.0	12.0	0.0	0.0
-9722.223	700.0	100.0	100.0	1	0.0	0.0	0.044	1.0	97.63129	-9.167	1	1.0	2.0	12.0	0.0	0.0
-9722.223	700.0	100.0	100.0	1	0.0	0.0	0.041	1.0	97.63129	-9.243	1	1.0	2.0	12.0	0.0	0.0
-9722.223	700.0	100.0	100.0	1	0.0	0.0	0.038	1.0	98.14598	-9.243	1	1.0	2.0	12.0	0.0	0.0
-9722.223	700.0	100.0	100.0	1	0.0	0.0	0.035	1.0	97.42708	-9.311	1	1.0	2.0	12.0	0.0	0.0
-9722.223	700.0	100.0	100.0	1	0.0	0.0	0.031	1.0	97.42708	-9.34	1	1.0	2.0	12.0	0.0	0.0
-9722.223	700.0	100.0	100.0	1	0.0	0.0	0.028	1.0	96.81782	-9.34	1	1.0	2.0	12.0	0.0	0.0
-9722.223	700.0	100.0	100.0	1	0.0	0.0	0.025	1.0	96.13666	-9.394	1	1.0	2.0	12.0	0.0	0.0
-9722.223	700.0	100.0	100.0	1	0.0	0.0	0.022	1.0	96.13666	-9.418	1	1.0	2.0	12.0	0.0	0.0
-9722.223	700.0	100.0	100.0	1	0.0	0.0	0.019	1.0	96.41741	-9.418	1	1.0	2.0	12.0	0.0	0.0
-9722.223	700.0	100.0	100.0	1	0.0	0.0	0.017	1.0	96.41741	-9.462	1	1.0	2.0	12.0	0.0	0.0
-9722.223	700.0	100.0	100.0	1	0.0	0.0	0.014	1.0	95.56682	-9.462	1	1.0	2.0	12.0	0.0	0.0
-9722.223	700.0	100.0	100.0	1	0.0	0.0	0.011	1.0	95.32191	-9.498	1	1.0	2.0	12.0	0.0	0.0
-9722.223	700.0	100.0	100.0	1	0.0	0.0	0.008	1.0	95.32191	-9.515	1	1.0	2.0	12.0	0.0	0.0
-9722.223	700.0	100.0	100.0	1	0.0	0.0	0.005	1.0	94.57154	-9.515	1	1.0	2.0	12.0	0.0	0.0
-9722.223	700.0	100.0	100.0	1	0.0	0.0	0.003	1.0	94.19494	-9.531	1	1.0	2.0	12.0	0.0	0.0
-9722.223	700.0	100.0	100.0	1	0.0	0.0	0.0	1.0	94.19494	-9.558	1	1.0	2.0	12.0	0.0	0.0
-9722.223	700.0	100.0	100.0	1	0.0	0.0	-0.001	1.0	93.697105	-9.558	1	1.0	2.0	12.0	0.0	0.0
-9722.223	700.0	100.0	100.0	1	0.0	0.0	-0.004	1.0	93.697105	-9.571	1	1.0	2.0	12.0	0.0	0.0
-9722.223	700.0	100.0	100.0	1	0.0	0.0	-0.006	1.0	94.520836	-9.571	1	1.0	2.0	12.0	0.0	0.0
-9722.223	700.0	100.0	100.0	1	0.0	0.0	-0.008	1.0	95.47109	-9.593	1	1.0	2.0	12.0	0.0	0.0
-9722.223	700.0	100.0	100.0	1	0.0	0.0	-0.011	1.0	95.47109	-9.603	1	1.0	2.0	12.0	0.0	0.0
-9722.223	700.0	100.0	100.0	1	0.0	0.0	-0.013	1.0	96.06087	-9.603	1	1.0	2.0	13.0	0.0	0.0
0.0	700.0	100.0	100.0	1	0.0	0.0	-0.015	1.0	96.46054	-9.621	1	1.0	3.0	0.0	0.0	0.0
0.0	700.0	100.0	100.0	1	0.0	0.0	-0.017	1.0	96.46054	-9.629	1	1.0	3.0	0.0	0.0	0.0
0.0	700.0	100.0	100.0	1	0.0	0.0	-0.019	1.0	96.31649	-9.629	1	1.0	3.0	0.0	0.0	0.0
0.0	700.0	100.0	100.0	1	0.0	0.0	-0.021	1.0	96.31649	-9.643	1	1.0	3.0	0.0	0.0	0.0
0.0	700.0	100.0	100.0	1	0.0	0.0	-0.023	1.0	96.643845	-9.643	1	1.0	3.0	0.0	0.0	0.0
0.0	700.0	100.0	100.0	1	0.0	0.0	-0.025	1.0	95.35602	-8.328	1	1.0	3.0	0.0	0.0	0.0
0.0	700.0	100.0	100.0	1	0.0	0.0	-0.026	1.0	95.35602	-7.739	1	1.0	3.0	0.0	0.0	0.0
0.0	700.0	100.0	100.0	1	0.0	0.0	-0.028	1.0	95.61705	-7.739	1	1.0	3.0	0.0	0.0	0.0
0.0	700.0	100.0	100.0	1	0.0	0.0	-0.029	1.0	95.82213	-6.684	1	1.0	3.0	0.0	0.0	0.0
0.0	700.0	100.0	100.0	1	0.0	0.0	-0.031	1.0	95.82213	-6.211	1	1.0	3.0	0.0	0.0	0.0
0.0	700.0	100.0	100.0	1	0.0	0.0	-0.033	1.0	95.51812	-6.211	1	1.0	3.0	0.0	0.0	0.0
0.0	700.0	100.0	100.0	1	0.0	0.0	-0.034	1.0	95.51812	-5.363	1	1.0	3.0	0.0	0.0	0.0
0.0	700.0	100.0	100.0	1	0.0	0.0	-0.035	1.0	95.98825	-5.363	1	1.0	3.0	0.0	0.0	0.0
0.0	700.0	100.0	100.0	1	0.0	0.0	-0.037	1.0	96.08648	-4.984	1	1.0	3.0	0.0	0.0	0.0
0.0	700.0	100.0	100.0	1	0.0	0.0	-0.038	1.0	96.439384	-4.304	1	1.0	3.0	0.0	0.0	0.0
0.0	700.0	100.0	100.0	1	0.0	0.0	-0.039	1.0	96.299255	-4.304	1	1.0	3.0	0.0	0.0	0.0
0.0	700.0	100.0	100.0	1	0.0	0.0	-0.04	1.0	96.58042	-3.999	1	1.0	3.0	0.0	0.0	0.0
0.0	700.0	100.0	100.0	1	0.0	0.0	-0.041	1.0	96.58042	-3.999	1	1.0	3.0	0.0	0.0	0.0
0.0	700.0	100.0	100.0	1	0.0	0.0	-0.042	1.0	96.96719	-3.454	1	1.0	3.0	0.0	0.0	0.0
0.0	700.0	100.0	100.0	1	0.0	0.0	-0.042	1.0	96.96719	-3.209	1	1.0	3.0	0.0	0.0	0.0
0.0	700.0	100.0	100.0	1	0.0	0.0	-0.042	1.0	96.23019	-3.209	1	1.0	3.0	0.0	0.0	0.0
0.0	700.0	100.0	100.0	1	0.0	0.0	-0.043	1.0	96.11098	-2.771	1	1.0	3.0	0.0	0.0	0.0
0.0	700.0	100.0	100.0	1	0.0	0.0	-0.043	1.0	96.11098	-2.575	1	1.0	3.0	0.0	0.0	0.0
0.0	700.0	100.0	100.0	1	0.0	0.0	-0.043	1.0	96.042915	-2.575	1	1.0	3.0	0.0	0.0	0.0
0.0	700.0	100.0	100.0	1	0.0	0.0	-0.042	1.0	96.46977	-2.224	1	1.0	3.0	1.0	0.0	0.0
0.0	700.0	100.0	100.0	1	0.0	0.0	-0.042	1.0	96.46977	-2.067	1	1.0	3.0	1.0	0.0	0.0
0.0	700.0	100.0	100.0	1	0.0	0.0	-0.041	1.0	96.572685	-2.067	1	1.0	3.0	4.0	0.0	0.0
0.0	700.0	100.0	100.0	1	0.0	0.0	-0.04	1.0	96.572685	-1.785	1	1.0	3.0	4.0	0.0	0.0
13888.89	1000.0	100.0	100.0	1	0.0	0.0	-0.039	1.0	96.27608	-1.785	1	1.0	3.0	4.0	0.0	0.0
13888.89	1000.0	100.0	100.0	1	0.0	0.0	-0.038	1.0	97.09789	-1.541	1	1.0	3.0	4.0	0.0	0.0
13888.89	1000.0	100.0	100.0	1	0.0	0.0	-0.036	1.0	97.09789	-1.432	1	1.0	3.0	4.0	0.0	0.0
13888.89	1000.0	100.0	100.0	1	0.0	0.0	-0.035	1.0	97.38689	-1.432	1	1.0	3.0	4.0	0.0	0.0
13888.89	1000.0	100.0	100.0	1	0.0	0.0	-0.033	1.0	97.84659	0.658	1	1.0	3.0	4.0	0.0	0.0
13888.89	1000.0	100.0	100.0	1	0.0	0.0	-0.03	1.0	97.84659	1.594	1	1.0	3.0	4.0	0.0	0.0
13888.89	1000.0	100.0	100.0	1	0.0	0.0	-0.028	1.0	97.397095	1.594	1	1.0	3.0	4.0	0.0	0.0
13888.89	1000.0	100.0	100.0	1	0.0	0.0	-0.025	1.0	97.397095	3.275	1	1.0	3.0	4.0	0.0	0.0
13888.89	1000.0	100.0	100.0	1	0.0	0.0	-0.022	1.0	97.52382	3.275	1	1.0	3.0	4.0	0.0	0.0
13888.89	1000.0	100.0	100.0	1	0.0	0.0	-0.019	1.0	97.36881	4.724	1	1.0	3.0	4.0	0.0	0.0
13888.89	1000.0	100.0	100.0	1	0.0	0.0	-0.016	1.0	97.36881	5.373	1	1.0	3.0	4.0	0.0	0.0
13888.89	1000.0	100.0	100.0	1	0.0	0.0	-0.012	1.0	96.75713	5.373	1	1.0	3.0	4.0	0.0	0.0
13888.89	1000.0	100.0	100.0	1	0.0	0.0	-0.009	1.0	96.626	6.537	1	1.0	3.0	4.0	0.0	0.0
13888.89	1000.0	100.0	100.0	1	0.0	0.0	-0.005	1.0	96.626	7.059	1	1.0	3.0	4.0	0.0	0.0
13888.89	1000.0	100.0	100.0	1	0.0	0.0	-0.001	1.0	96.99344	7.059	1	1.0	3.0	5.0	0.0	0.0
13888.89	1000.0	100.0	100.0	1	0.0	0.0	0.002	1.0	97.33299	7.993	1	1.0	3.0	5.0	0.0	0.0
13888.89	1000.0	100.0	100.0	1	0.0	0.0	0.006	1.0	97.0023	7.993	1	1.0	3.0	5.0	0.0	0.0
13888.89	1000.0	100.0	100.0	1	0.0	0.0	0.011	1.0	97.43643	8.41	1	1.0	3.0	5.0	0.0	0.0
13888.89	1000.0	100.0	100.0	1	0.0	0.0	0.015	1.0	96.57554	9.16	1	1.0	3.0	5.0	0.0	0.0
13888.89	1000.0	100.0	100.0	1	0.0	0.0	0.02	1.0	98.212006	9.16	1	1.0	3.0	5.0	0.0	0.0
13888.89	1000.0	100.0	100.0	1	0.0	0.0	0.025	1.0	98.436516	9.495	1	1.0	3.0	5.0	0.0	0.0
13888.89	1000.0	100.0	100.0	1	0.0	0.0	0.029	1.0	98.436516	10.098	1	1.0	3.0	5.0	0.0	0.0
13888.89	1000.0	100.0	100.0	1	0.0	0.0	0.034	1.0	98.256256	10.098	1	1.0	3.0	5.0	0.0	0.0
13888.89	1000.0	100.0	100.0	1	0.0	0.0	0.039	1.0	98.256256	10.618	1	1.0	3.0	5.0	0.0	0.0
13888.89	1000.0	100.0	100.0	1	0.0	0.0	0.045	1.0	98.48537	10.618	1	1.0	3.0	5.0	0.0	0.0
13888.89	1000.0	100.0	100.0	1	0.0	0.0	0.05	1.0	98.253204	10.85	1	1.0	3.0	5.0	0.0	0.0
13888.89	1000.0	100.0	100.0	1	0.0	0.0	0.055	1.0	98.253204	11.267	1	1.0	3.0	5.0	0.0	0.0
13888.89	1000.0	100.0	100.0	1	0.0	0.0	0.06	1.0	98.469215	11.267	1	1.0	3.0	5.0	0.0	0.0
13888.89	1000.0	100.0	100.0	1	0.0	0.0	0.065	1.0	97.78766	11.453	1	1.0	3.0	5.0	0.0	0.0
13888.89	1000.0	100.0	100.0	1	0.0	0.0	0.069	1.0	97.98647	11.787	1	1.0	3.0	5.0	0.0	0.0
13888.89	1000.0	100.0	100.0	1	0.0	0.0	0.074	1.0	97.09726	11.787	1	1.0	3.0	5.0	0.0	0.0
13888.89	1000.0	100.0	100.0	1	0.0	0.0	0.079	1.0	97.09726	11.937	1	1.0	3.0	5.0	0.0	0.0
13888.89	1000.0	100.0	100.0	1	0.0	0.0	0.084	1.0	96.59238	11.937	1	1.0	3.0	5.0	0.0	0.0
13888.89	1000.0	100.0	100.0	1	0.0	0.0	0.089	1.0	96.28065	12.207	1	1.0	3.0	5.0	0.0	0.0
13888.89	1000.0	100.0	100.0	1	0.0	0.0	0.093	1.0	96.28065	12.327	1	1.0	3.0	5.0	0.0	0.0
13888.89	1000.0	100.0	100.0	1	0.0	0.0	0.097	1.0	96.13906	12.327	1	1.0	3.0	5.0	0.0	0.0
13888.89	1000.0	100.0	100.0	1	0.0	0.0	0.101	1.0	96.49982	12.542	1	1.0	3.0	5.0	0.0	0.0
13888.89	1000.0	100.0	100.0	1	0.0	0.0	0.105	1.0	96.49982	12.639	1	1.0	3.0	5.0	0.0	0.0
13888.89	1000.0	100.0	100.0	1	0.0	0.0	0.109	1.0	96.27872	12.639	1	1.0	3.0	5.0	0.0	0.0
13888.89	1000.0	100.0	100.0	1	0.0	0.0	0.113	1.0	96.27872	12.811	1	1.0	3.0	5.0	0.0	0.0
13888.89	1000.0	100.0	100.0	1	0.0	0.0	0.117	1.0	95.7432	12.811	1	1.0	3.0	5.0	0.0	0.0
13888.89	1000.0	100.0	100.0	1	0.0	0.0	0.121	1.0	95.152916	12.961	1	1.0	3.0	5.0	0.0	0.0
13888.89	1000.0	100.0	100.0	1	0.0	0.0	0.124	1.0	95.152916	13.028	1	1.0	3.0	5.0	0.0	0.0
13888.89	1000.0	100.0	100.0	1	0.0	0.0	0.128	1.0	96.02671	13.028	1	1.0	3.0	5.0	0.0	0.0
13888.89	1000.0	100.0	100.0	1	0.0	0.0	0.131	1.0	95.558586	13.148	1	1.0	3.0	5.0	0.0	0.0
13888.89	1000.0	100.0	100.0	1	0.0	0.0	0.134	1.0	95.558586	13.148	1	1.0	3.0	5.0	0.0	0.0
13888.89	1000.0	100.0	100.0	1	0.0	0.0	0.137	1.0	94.85234	13.201	1	1.0	3.0	5.0	0.0	0.0
13888.89	1000.0	100.0	100.0	1	0.0	0.0	0.14	1.0	94.85234	13.298	1	1.0	3.0	5.0	0.0	0.0
13888.89	1000.0	100.0	100.0	1	0.0	0.0	0.143	1.0	97.6283	13.298	1	1.0	3.0	5.0	0.0	0.0
13888.89	1000.0	100.0	100.0	1	0.0	0.0	0.147	1.0	97.41955	13.34	1	1.0	3.0	5.0	0.0	0.0
13888.89	1000.0	100.0	100.0	1	0.0	0.0	0.15	1.0	97.98036	13.418	1	1.0	3.0	5.0	0.0	0.0
13888.89	1000.0	100.0	100.0	1	0.0	0.0	0.153	1.0	98.32913	13.418	1	1.0	3.0	6.0	0.0	0.0
13888.89	1000.0	100.0	100.0	0	0.0	0.0	0.156	1.0	98.37883	13.484	1	2.0	3.0	7.0	0.0	1.0
13888.89	1000.0	100.0	100.0	0	0.0	0.0	0.159	1.0	98.37883	13.484	1	2.0	3.0	7.0	0.0	1.0
0.0	1000.0	100.0	100.0	0	0.0	0.0	0.162	1.0	98.31162	13.515	1	2.0	3.0	0.0	0.0	1.0
0.0	1000.0	100.0	100.0	0	0.0	0.0	0.165	1.0	98.31162	13.542	1	2.0	3.0	0.0	0.0	1.0
0.0	1000.0	100.0	100.0	0	0.0	0.0	0.168	1.0	98.84491	13.542	1	2.0	3.0	0.0	0.0	1.0
0.0	1000.0	100.0	100.0	0	0.0	0.0	0.171	1.0	99.79614	12.609	1	2.0	3.0	0.0	0.0	1.0
0.0	1000.0	100.0	100.0	0	0.0	0.0	0.174	1.0	99.79614	10.889	1	2.0	3.0	0.0	0.0	1.0
0.0	1000.0	100.0	100.0	0	0.0	0.0	0.176	1.0	99.748344	10.889	1	2.0	3.0	0.0	0.0	1.0
0.0	1000.0	100.0	100.0	0	0.0	0.0	0.178	1.0	98.5547	10.119	1	2.0	3.0	0.0	0.0	1.0
0.0	1000.0	100.0	100.0	0	0.0	0.0	0.181	1.0	98.5547	8.739	1	2.0	3.0	0.0	0.0	1.0
0.0	1000.0	100.0	100.0	0	0.0	0.0	0.183	1.0	98.67462	8.739	1	2.0	3.0	0.0	0.0	1.0
0.0	1000.0	100.0	100.0	0	0.0	0.0	0.185	1.0	98.67462	8.12	1	2.0	3.0	0.0	0.0	1.0
0.0	1000.0	100.0	100.0	0	0.0	0.0	0.187	1.0	99.00688	8.12	1	2.0	3.0	0.0	0.0	1.0
0.0	1000.0	100.0	100.0	0	0.0	0.0	0.189	1.0	98.72325	7.012	1	2.0	3.0	0.0	0.0	1.0
0.0	1000.0	100.0	100.0	0	0.0	0.0	0.191	1.0	98.72325	6.056	1	2.0	3.0	0.0	0.0	1.0
0.0	1000.0	100.0	100.0	0	0.0	0.0	0.193	1.0	99.83309	6.056	1	2.0	3.0	0.0	0.0	1.0
0.0	1000.0	100.0	100.0	0	0.0	0.0	0.194	1.0	98.20605	5.627	1	2.0	3.0	0.0	0.0	1.0
0.0	1000.0	100.0	100.0	0	0.0	0.0	0.196	1.0	98.20605	4.859	1	2.0	3.0	0.0	0.0	1.0
0.0	1000.0	100.0	100.0	0	0.0	0.0	0.197	1.0	98.2056	4.859	1	2.0	3.0	0.0	0.0	1.0
0.0	1000.0	100.0	100.0	0	0.0	0.0	0.198	1.0	98.2056	4.517	1	2.0	3.0	0.0	0.0	1.0
0.0	1000.0	100.0	100.0	0	0.0	0.0	0.199	1.0	97.73735	4.517	1	2.0	3.0	0.0	0.0	1.0
0.0	1000.0	100.0	100.0	0	0.0	0.0	0.199	1.0	97.20305	3.9	1	2.0	3.0	0.0	0.0	1.0
0.0	1000.0	100.0	100.0	0	0.0	0.0	0.199	1.0	97.20305	3.624	1	2.0	3.0	0.0	0.0	1.0
0.0	1000.0	100.0	100.0	0	0.0	0.0	0.2	1.0	96.9361	3.624	1	2.0	3.0	0.0	0.0	1.0
0.0	1000.0	100.0	100.0	0	0.0	0.0	0.2	1.0	96.959564	3.129	1	2.0	3.0	0.0	0.0	1.0
0.0	1000.0	100.0	100.0	0	0.0	0.0	0.2	1.0	96.959564	3.129	1	2.0	3.0	0.0	0.0	1.0
0.0	1000.0	100.0	100.0	0	0.0	0.0	0.199	1.0	96.89061	2.908	1	2.0	3.0	8.0	0.0	1.0
0.0	1000.0	100.0	100.0	0	0.0	0.0	0.199	1.0	96.89061	2.511	1	2.0	3.0	8.0	0.0	1.0
0.0	1000.0	100.0	100.0	0	0.0	0.0	0.198	1.0	97.5638	2.511	1	2.0	3.0	11.0	0.0	1.0
-8333.334	600.0	100.0	100.0	0	0.0	0.0	0.197	1.0	96.27657	2.333	1	2.0	3.0	11.0	0.0	1.0
-8333.334	600.0	100.0	100.0	0	0.0	0.0	0.196	1.0	96.27657	2.015	1	2.0	3.0	11.0	0.0	1.0
-8333.334	600.0	100.0	100.0	0	0.0	0.0	0.195	1.0	100.01133	2.015	1	2.0	3.0	11.0	0.0	1.0
-8333.334	600.0	100.0	100.0	1	0.0	0.0	0.193	1.0	98.27833	1.873	1	2.0	3.0	11.0	0.0	1.0
-8333.334	600.0	100.0	100.0	1	0.0	0.0	0.191	1.0	98.27833	1.873	1	2.0	3.0	11.0	0.0	1.0
-8333.334	600.0	100.0	100.0	1	0.0	0.0	0.189	1.0	98.30873	0.479	1	2.0	3.0	11.0	0.0	1.0
-8333.334	600.0	100.0	100.0	1	0.0	0.0	0.187	1.0	98.09051	-0.722	1	2.0	3.0	11.0	0.0	1.0
-8333.334	600.0	100.0	100.0	1	0.0	0.0	0.184	1.0	97.9754	-0.722	1	2.0	3.0	11.0	0.0	1.0
-8333.334	600.0	100.0	100.0	1	0.0	0.0	0.181	1.0	97.40447	-1.261	1	2.0	3.0	11.0	0.0	1.0
-8333.334	600.0	100.0	100.0	1	0.0	0.0	0.178	1.0	97.40447	-2.227	1	2.0	3.0	11.0	0.0	1.0
-8333.334	600.0	100.0	100.0	1	0.0	0.0	0.175	1.0	97.57311	-2.227	1	2.0	3.0	11.0	0.0	1.0
-8333.334	600.0	100.0	100.0	1	0.0	0.0	0.171	1.0	97.9388	-2.659	1	2.0	3.0	11.0	0.0	1.0
-8333.334	600.0	100.0	100.0	1	0.0	0.0	0.168	1.0	97.9388	-2.659	1	2.0	3.0	11.0	0.0	1.0
-8333.334	600.0	100.0	100.0	1	0.0	0.0	0.165	1.0	98.11375	-3.435	1	2.0	3.0	11.0	0.0	1.0
-8333.334	600.0	100.0	100.0	1	0.0	0.0	0.161	1.0	98.11375	-3.782	1	2.0	3.0	11.0	0.0	1.0
-8333.334	600.0	100.0	100.0	1	0.0	0.0	0.158	1.0	98.031425	-3.782	1	2.0	3.0	11.0	0.0	1.0
-8333.334	600.0	100.0	100.0	1	0.0	0.0	0.154	1.0	98.19202	-4.404	1	2.0	3.0	11.0	0.0	1.0
-8333.334	600.0	100.0	100.0	1	0.0	0.0	0.151	1.0	98.22358	-4.941	1	2.0	3.0	11.0	0.0	1.0
-8333.334	600.0	100.0	100.0	1	0.0	0.0	0.147	1.0	98.26945	-4.941	1	2.0	3.0	12.0	0.0	1.0
-8333.334	600.0	100.0	100.0	1	0.0	0.0	0.143	1.0	98.47844	-5.182	1	2.0	3.0	12.0	0.0	1.0
-8333.334	600.0	100.0	100.0	1	0.0	0.0	0.139	1.0	97.68493	-5.182	1	2.0	3.0	12.0	0.0	1.0
-8333.334	600.0	100.0	100.0	1	0.0	0.0	0.135	1.0	96.79081	-5.613	1	2.0	3.0	12.0	0.0	1.0
-8333.334	600.0	100.0	100.0	1	0.0	0.0	0.131	1.0	96.79081	-5.985	1	2.0	3.0	12.0	0.0	1.0
-8333.334	600.0	100.0	100.0	1	0.0	0.0	0.127	1.0	96.76657	-5.985	1	2.0	3.0	12.0	0.0	1.0
-8333.334	600.0	100.0	100.0	1	0.0	0.0	0.123	1.0	96.660416	-6.153	1	2.0	3.0	12.0	0.0	1.0
-8333.334	600.0	100.0	100.0	1	0.0	0.0	0.119	1.0	96.660416	-6.307	1	2.0	3.0	12.0	0.0	1.0
-8333.334	600.0	100.0	100.0	1	0.0	0.0	0.115	1.0	97.50108	-6.307	1	2.0	3.0	12.0	0.0	1.0
-8333.334	600.0	100.0	100.0	1	0.0	0.0	0.111	1.0	96.78372	-6.586	1	2.0	3.0	12.0	0.0	1.0
-8333.334	600.0	100.0	100.0	1	0.0	0.0	0.107	1.0	96.78372	-6.586	1	2.0	3.0	12.0	0.0	1.0
-8333.334	600.0	100.0	100.0	1	0.0	0.0	0.103	1.0	95.86406	-6.825	1	2.0	3.0	12.0	0.0	1.0
-8333.334	600.0	100.0	100.0	1	0.0	0.0	0.099	1.0	95.86406	-6.932	1	2.0	3.0	12.0	0.0	1.0
-8333.334	600.0	100.0	100.0	1	0.0	0.0	0.095	1.0	95.6515	-6.932	1	2.0	3.0	12.0	0.0	1.0
-8333.334	600.0	100.0	100.0	1	0.0	0.0	0.092	1.0	96.28498	-7.125	1	2.0	3.0	12.0	0.0	1.0
-8333.334	600.0	100.0	100.0	1	0.0	0.0	0.088	1.0	96.28498	-7.211	1	2.0	3.0	12.0	0.0	1.0
-8333.334	600.0	100.0	100.0	1	0.0	0.0	0.085	1.0	95.88603	-7.211	1	2.0	3.0	12.0	0.0	1.0
-8333.334	600.0	100.0	100.0	1	0.0	0.0	0.081	1.0	95.37525	-7.365	1	2.0	3.0	12.0	0.0	1.0
-8333.334	600.0	100.0	100.0	1	0.0	0.0	0.078	1.0	95.37525	-7.365	1	2.0	3.0	12.0	0.0	1.0
-8333.334	600.0	100.0	100.0	1	0.0	0.0	0.075	1.0	95.36278	-7.435	1	2.0	3.0	12.0	0.0	1.0
-8333.334	600.0	100.0	100.0	1	0.0	0.0	0.071	1.0	95.36278	-7.499	1	2.0	3.0	12.0	0.0	1.0
-8333.334	600.0	100.0	100.0	1	0.0	0.0	0.068	1.0	96.18461	-7.499	1	2.0	3.0	12.0	0.0	1.0
-8333.334	600.0	100.0	100.0	1	0.0	0.0	0.065	1.0	96.64585	-7.614	1	2.0	3.0	12.0	0.0	1.0
-8333.334	600.0	100.0	100.0	1	0.0	0.0	0.062	1.0	97.233315	-7.713	1	2.0	3.0	12.0	0.0	1.0
-8333.334	600.0	100.0	100.0	1	0.0	0.0	0.06	1.0	97.61432	-7.713	1	2.0	3.0	12.0	0.0	1.0
-8333.334	600.0	100.0	100.0	1	0.0	0.0	0.057	1.0	98.137764	-7.758	1	2.0	3.0	12.0	0.0	1.0
-8333.334	600.0	100.0	100.0	1	0.0	0.0	0.055	1.0	98.137764	-7.758	1	2.0	3.0	12.0	0.0	1.0
-8333.334	600.0	100.0	100.0	1	0.0	0.0	0.052	1.0	97.87305	-7.838	1	2.0	3.0	12.0	0.0	1.0
-8333.334	600.0	100.0	100.0	1	0.0	0.0	0.049	1.0	97.87305	-7.908	1	2.0	3.0	12.0	0.0	1.0
-8333.334	600.0	100.0	100.0	1	0.0	0.0	0.046	1.0	98.396194	-7.908	1	2.0	3.0	12.0	0.0	1.0
-8333.334	600.0	100.0	100.0	1	0.0	0.0	0.044	1.0	97.746635	-7.938	1	2.0	3.0	12.0	0.0	1.0
-8333.334	600.0	100.0	100.0	1	0.0	0.0	0.041	1.0	97.746635	-7.993	1	2.0	3.0	12.0	0.0	1.0
-8333.334	600.0	100.0	100.0	1	0.0	0.0	0.039	1.0	97.58357	-7.993	1	2.0	3.0	12.0	0.0	1.0
-8333.334	600.0	100.0	100.0	1	0.0	0.0	0.036	1.0	96.730286	-8.018	1	2.0	3.0	12.0	0.0	1.0
-8333.334	600.0	100.0	100.0	1	0.0	0.0	0.034	1.0	96.730286	-8.062	1	2.0	3.0	12.0	0.0	1.0
-8333.334	600.0	100.0	100.0	1	0.0	0.0	0.032	1.0	97.17391	-8.062	1	2.0	3.0	12.0	0.0	1.0
-8333.334	600.0	100.0	100.0	1	0.0	0.0	0.029	1.0	97.17391	-8.082	1	2.0	3.0	12.0	0.0	1.0
-8333.334	600.0	100.0	100.0	1	0.0	0.0	0.027	1.0	96.707664	-8.082	1	2.0	3.0	12.0	0.0	1.0
-8333.334	600.0	100.0	100.0	1	0.0	0.0	0.024	1.0	97.185905	-8.118	1	2.0	3.0	12.0	0.0	1.0
-8333.334	600.0	100.0	100.0	1	0.0	0.0	0.022	1.0	97.185905	-8.134	1	2.0	3.0	12.0	0.0	1.0
-8333.334	600.0	100.0	100.0	1	0.0	0.0	0.02	1.0	96.63251	-8.134	1	2.0	3.0	12.0	0.0	1.0
-8333.334	600.0	100.0	100.0	1	0.0	0.0	0.018	1.0	96.12324	-8.162	1	2.0	3.0	12.0	0.0	1.0
-8333.334	600.0	100.0	100.0	1	0.0	0.0	0.016	1.0	96.12324	-8.162	1	2.0	3.0	12.0	0.0	1.0
-8333.334	600.0	100.0	100.0	1	0.0	0.0	0.014	1.0	95.5198	-8.175	1	2.0	3.0	12.0	0.0	1.0
-8333.334	600.0	100.0	100.0	1	0.0	0.0	0.012	1.0	95.5198	-8.198	1	2.0	3.0	12.0	0.0	1.0
-8333.334	600.0	100.0	100.0	1	0.0	0.0	0.01	1.0	94.772675	-8.198	1	2.0	3.0	12.0	0.0	1.0
-8333.334	600.0	100.0	100.0	1	0.0	0.0	0.008	1.0	94.19467	-8.208	1	2.0	3.0	12.0	0.0	1.0
-8333.334	600.0	100.0	100.0	1	0.0	0.0	0.006	1.0	94.19467	-8.227	1	2.0	3.0	12.0	0.0	1.0
-8333.334	600.0	100.0	100.0	1	0.0	0.0	0.005	1.0	94.21631	-8.227	1	2.0	3.0	12.0	0.0	1.0
-8333.334	600.0	100.0	100.0	1	0.0	0.0	0.003	1.0	95.91176	-8.235	1	2.0	3.0	12.0	0.0	1.0
-8333.334	600.0	100.0	100.0	1	0.0	0.0	0.002	1.0	95.91176	-8.235	1	2.0	3.0	12.0	0.0	1.0
-8333.334	600.0	100.0	100.0	1	0.0	0.0	0.0	1.0	95.393585	-8.25	1	2.0	3.0	12.0	0.0	1.0
-8333.334	600.0	100.0	100.0	1	0.0	0.0	0.0	1.0	95.393585	-8.262	1	2.0	3.0	12.0	0.0	1.0
-8333.334	600.0	100.0	100.0	1	0.0	0.0	-0.001	1.0	95.19419	-8.262	1	2.0	3.0	12.0	0.0	1.0
-8333.334	600.0	100.0	100.0	1	0.0	0.0	-0.003	1.0	95.093925	-8.268	1	2.0	3.0	12.0	0.0	1.0
-8333.334	600.0	100.0	100.0	1	0.0	0.0	-0.004	1.0	95.093925	-8.273	1	2.0	3.0	12.0	0.0	1.0
-8333.334	600.0	100.0	100.0	1	0.0	0.0	-0.005	1.0	96.33453	-8.273	1	2.0	3.0	12.0	0.0	1.0
-8333.334	600.0	100.0	100.0	1	0.0	0.0	-0.006	1.0	95.967316	-8.283	1	2.0	3.0	12.0	0.0	1.0
-8333.334	600.0	100.0	100.0	1	0.0	0.0	-0.007	1.0	95.967316	-8.283	1	2.0	3.0	12.0	0.0	1.0
-8333.334	600.0	100.0	100.0	1	0.0	0.0	-0.009	1.0	96.46821	-8.291	1	2.0	3.0	13.0	0.0	1.0
-8333.334	600.0	100.0	100.0	0	0.0	0.0	-0.01	1.0	96.46821	-8.295	1	2.0	4.0	14.0	0.0	1.0
0.0	600.0	100.0	100.0	0	0.0	0.0	-0.011	1.0	96.227234	-8.295	1	2.0	4.0	0.0	0.0	1.0
0.0	600.0	100.0	100.0	0	0.0	0.0	-0.012	1.0	96.94791	-8.301	1	2.0	4.0	0.0	0.0	1.0
0.0	600.0	100.0	100.0	0	0.0	0.0	-0.013	1.0	96.94791	-8.304	1	2.0	4.0	0.0	0.0	1.0
0.0	600.0	100.0	100.0	0	0.0	0.0	-0.015	1.0	97.24458	-8.304	1	2.0	4.0	0.0	0.0	1.0
0.0	600.0	100.0	100.0	0	0.0	0.0	-0.016	1.0	96.91215	-7.172	1	2.0	4.0	0.0	0.0	1.0
0.0	600.0	100.0	100.0	0	0.0	0.0	-0.017	1.0	96.91215	-7.172	1	2.0	4.0	0.0	0.0	1.0
0.0	600.0	100.0	100.0	0	0.0	0.0	-0.018	1.0	96.92001	-6.665	1	2.0	4.0	0.0	0.0	1.0
0.0	600.0	100.0	100.0	0	0.0	0.0	-0.018	1.0	96.92001	-5.755	1	2.0	4.0	0.0	0.0	1.0
0.0	600.0	100.0	100.0	0	0.0	0.0	-0.019	1.0	96.91886	-5.755	1	2.0	4.0	0.0	0.0	1.0
0.0	600.0	100.0	100.0	0	0.0	0.0	-0.02	1.0	97.389145	-5.348	1	2.0	4.0	0.0	0.0	1.0
0.0	600.0	100.0	100.0	0	0.0	0.0	-0.021	1.0	97.389145	-4.618	1	2.0	4.0	0.0	0.0	1.0
0.0	600.0	100.0	100.0	0	0.0	0.0	-0.022	1.0	95.856186	-4.618	1	2.0	4.0	0.0	0.0	1.0
0.0	600.0	100.0	100.0	0	0.0	0.0	-0.023	1.0	95.55362	-4.292	1	2.0	4.0	0.0	0.0	1.0
0.0	600.0	100.0	100.0	0	0.0	0.0	-0.024	1.0	95.55362	-4.292	1	2.0	4.0	0.0	0.0	1.0
0.0	600.0	100.0	100.0	0	0.0	0.0	-0.025	1.0	95.83375	-3.707	1	2.0	4.0	0.0	0.0	1.0
0.0	600.0	100.0	100.0	0	0.0	0.0	-0.026	1.0	95.83375	-3.444	1	2.0	4.0	0.0	0.0	1.0
0.0	600.0	100.0	100.0	0	0.0	0.0	-0.027	1.0	96.60368	-3.444	1	2.0	4.0	0.0	0.0	1.0
0.0	600.0	100.0	100.0	0	0.0	0.0	-0.028	1.0	95.81134	-2.974	1	2.0	4.0	0.0	0.0	1.0
0.0	600.0	100.0	100.0	0	0.0	0.0	-0.029	1.0	95.81134	-2.764	1	2.0	4.0	0.0	0.0	1.0
0.0	600.0	100.0	100.0	0	0.0	0.0	-0.029	1.0	96.5154	-2.764	1	2.0	4.0	0.0	0.0	1.0
0.0	600.0	100.0	100.0	0	0.0	0.0	-0.03	1.0	96.7471	-2.387	1	2.0	4.0	0.0	0.0	1.0
0.0	600.0	100.0	100.0	0	0.0	0.0	-0.03	1.0	96.7471	-2.387	1	2.0	4.0	0.0	0.0	1.0
0.0	600.0	100.0	100.0	0	0.0	0.0	-0.031	1.0	96.81225	-2.218	1	2.0	4.0	0.0	0.0	1.0
0.0	600.0	100.0	100.0	0	0.0	0.0	-0.032	1.0	96.81225	-1.915	1	2.0	4.0	0.0	0.0	1.0
0.0	600.0	100.0	100.0	0	0.0	0.0	-0.032	1.0	97.070435	-1.915	1	2.0	4.0	0.0	0.0	1.0
0.0	600.0	100.0	100.0	0	0.0	0.0	-0.032	1.0	96.54637	-1.654	1	2.0	4.0	0.0	0.0	1.0
0.0	600.0	100.0	100.0	0	0.0	0.0	-0.033	1.0	96.54637	-1.538	1	2.0	4.0	0.0	0.0	1.0
0.0	600.0	100.0	100.0	0	0.0	0.0	-0.033	1.0	96.05433	-1.538	1	2.0	4.0	0.0	0.0	1.0
0.0	600.0	100.0	100.0	0	0.0	0.0	-0.033	1.0	96.01415	-1.327	1	2.0	4.0	0.0	0.0	1.0
0.0	600.0	100.0	100.0	0	0.0	0.0	-0.033	1.0	96.01415	-1.327	1	2.0	4.0	0.0	0.0	1.0
0.0	600.0	100.0	100.0	0	0.0	0.0	-0.033	1.0	96.89147	-1.233	1	2.0	4.0	0.0	0.0	1.0
0.0	600.0	100.0	100.0	0	0.0	0.0	-0.033	1.0	96.89147	-1.064	1	2.0	4.0	0.0	0.0	1.0
0.0	600.0	100.0	100.0	0	0.0	0.0	-0.032	1.0	96.884575	-1.064	1	2.0	4.0	0.0	0.0	1.0
0.0	600.0	100.0	100.0	0	0.0	0.0	-0.032	1.0	97.26397	-0.989	1	2.0	4.0	2.0	0.0	1.0
0.0	600.0	100.0	100.0	0	0.0	0.0	-0.031	1.0	97.26397	-0.854	1	2.0	4.0	2.0	0.0	1.0
0.0	600.0	100.0	100.0	0	0.0	0.0	-0.031	1.0	97.38869	-0.854	1	2.0	4.0	4.0	0.0	1.0
12500.001	900.0	100.0	100.0	0	0.0	0.0	-0.03	1.0	96.28158	-0.737	1	2.0	4.0	4.0	0.0	1.0
12500.001	900.0	100.0	100.0	0	0.0	0.0	-0.028	1.0	96.28158	-0.685	1	2.0	4.0	4.0	0.0	1.0
12500.001	900.0	100.0	100.0	0	0.0	0.0	-0.027	1.0	96.61533	-0.685	1	2.0	4.0	4.0	0.0	1.0
12500.001	900.0	100.0	100.0	0	0.0	0.0	-0.026	1.0	96.61533	0.291	1	2.0	4.0	4.0	0.0	1.0
12500.001	900.0	100.0	100.0	0	0.0	0.0	-0.024	1.0	95.75757	0.291	1	2.0	4.0	4.0	0.0	1.0
12500.001	900.0	100.0	100.0	1	0.0	0.0	-0.023	1.0	96.71409	1.155	1	2.0	4.0	4.0	0.0	1.0
12500.001	900.0	100.0	100.0	1	0.0	0.0	-0.021	1.0	96.71409	2.705	1	2.0	4.0	4.0	0.0	1.0
12500.001	900.0	100.0	100.0	1	0.0	0.0	-0.018	1.0	97.86263	2.705	1	2.0	4.0	4.0	0.0	1.0
12500.001	900.0	100.0	100.0	1	0.0	0.0	-0.016	1.0	97.61102	3.398	1	2.0	4.0	4.0	0.0	1.0
12500.001	900.0	100.0	100.0	1	0.0	0.0	-0.014	1.0	97.61102	3.398	1	2.0	4.0	4.0	0.0	1.0
12500.001	900.0	100.0	100.0	1	0.0	0.0	-0.011	1.0	96.93259	4.642	1	2.0	4.0	4.0	0.0	1.0
12500.001	900.0	100.0	100.0	1	0.0	0.0	-0.008	1.0	96.93259	5.199	1	2.0	4.0	4.0	0.0	1.0
12500.001	900.0	100.0	100.0	1	0.0	0.0	-0.005	1.0	96.42795	5.199	1	2.0	4.0	5.0	0.0	1.0
12500.001	900.0	100.0	100.0	1	0.0	0.0	-0.002	1.0	96.850716	6.198	1	2.0	4.0	5.0	0.0	1.0
12500.001	900.0	100.0	100.0	1	0.0	0.0	0.0	1.0	96.850716	7.06	1	2.0	4.0	5.0	0.0	1.0
12500.001	900.0	100.0	100.0	1	0.0	0.0	0.003	1.0	97.43025	7.06	1	2.0	4.0	5.0	0.0	1.0
12500.001	900.0	100.0	100.0	1	0.0	0.0	0.007	1.0	97.23896	7.445	1	2.0	4.0	5.0	0.0	1.0
12500.001	900.0	100.0	100.0	1	0.0	0.0	0.01	1.0	97.23896	7.445	1	2.0	4.0	5.0	0.0	1.0
12500.001	900.0	100.0	100.0	1	0.0	0.0	0.014	1.0	97.985	8.136	1	2.0	4.0	5.0	0.0	1.0
12500.001	900.0	100.0	100.0	1	0.0	0.0	0.017	1.0	97.985	8.446	1	2.0	4.0	5.0	0.0	1.0
12500.001	900.0	100.0	100.0	1	0.0	0.0	0.021	1.0	98.04483	8.446	1	2.0	4.0	5.0	0.0	1.0
12500.001	900.0	100.0	100.0	1	0.0	0.0	0.024	1.0	99.38306	9.002	1	2.0	4.0	5.0	0.0	1.0
12500.001	900.0	100.0	100.0	1	0.0	0.0	0.028	1.0	99.38306	9.251	1	2.0	4.0	5.0	0.0	1.0
12500.001	900.0	100.0	100.0	1	0.0	0.0	0.031	1.0	99.26874	9.251	1	2.0	4.0	5.0	0.0	1.0
12500.001	900.0	100.0	100.0	1	0.0	0.0	0.035	1.0	99.28272	9.695	1	2.0	4.0	5.0	0.0	1.0
12500.001	900.0	100.0	100.0	1	0.0	0.0	0.039	1.0	99.28272	9.695	1	2.0	4.0	5.0	0.0	1.0
12500.001	900.0	100.0	100.0	1	0.0	0.0	0.043	1.0	98.44316	10.081	1	2.0	4.0	5.0	0.0	1.0
12500.001	900.0	100.0	100.0	1	0.0	0.0	0.046	1.0	98.44316	10.252	1	2.0	4.0	5.0	0.0	1.0
12500.001	900.0	100.0	100.0	1	0.0	0.0	0.05	1.0	97.548325	10.252	1	2.0	4.0	5.0	0.0	1.0
12500.001	900.0	100.0	100.0	1	0.0	0.0	0.053	1.0	97.08943	10.561	1	2.0	4.0	5.0	0.0	1.0
12500.001	900.0	100.0	100.0	1	0.0	0.0	0.057	1.0	97.08943	10.7	1	2.0	4.0	5.0	0.0	1.0
12500.001	900.0	100.0	100.0	1	0.0	0.0	0.06	1.0	97.033615	10.7	1	2.0	4.0	5.0	0.0	1.0
12500.001	900.0	100.0	100.0	1	0.0	0.0	0.064	1.0	97.05552	10.948	1	2.0	4.0	5.0	0.0	1.0
12500.001	900.0	100.0	100.0	1	0.0	0.0	0.067	1.0	97.05552	10.948	1	2.0	4.0	5.0	0.0	1.0
12500.001	900.0	100.0	100.0	1	0.0	0.0	0.07	1.0	97.77601	11.059	1	2.0	4.0	5.0	0.0	1.0
12500.001	900.0	100.0	100.0	1	0.0	0.0	0.074	1.0	97.77601	11.257	1	2.0	4.0	5.0	0.0	1.0
12500.001	900.0	100.0	100.0	1	0.0	0.0	0.077	1.0	97.06508	11.257	1	2.0	4.0	5.0	0.0	1.0
12500.001	900.0	100.0	100.0	1	0.0	0.0	0.08	1.0	96.86529	11.347	1	2.0	4.0	5.0	0.0	1.0
12500.001	900.0	100.0	100.0	1	0.0	0.0	0.084	1.0	96.86529	11.507	1	2.0	4.0	5.0	0.0	1.0
12500.001	900.0	100.0	100.0	1	0.0	0.0	0.087	1.0	96.59077	11.507	1	2.0	4.0	5.0	0.0	1.0
12500.001	900.0	100.0	100.0	1	0.0	0.0	0.09	1.0	96.59077	11.578	1	2.0	4.0	5.0	0.0	1.0
12500.001	900.0	100.0	100.0	1	0.0	0.0	0.093	1.0	97.48329	11.578	1	2.0	4.0	5.0	0.0	1.0
12500.001	900.0	100.0	100.0	1	0.0	0.0	0.096	1.0	96.87637	11.705	1	2.0	4.0	5.0	0.0	1.0
12500.001	900.0	100.0	100.0	1	0.0	0.0	0.099	1.0	96.87637	11.817	1	2.0	4.0	5.0	0.0	1.0
12500.001	900.0	100.0	100.0	1	0.0	0.0	0.102	1.0	96.6257	11.817	1	2.0	4.0	5.0	0.0	1.0
12500.001	900.0	100.0	100.0	1	0.0	0.0	0.104	1.0	96.35602	11.865	1	2.0	4.0	5.0	0.0	1.0
12500.001	900.0	100.0	100.0	1	0.0	0.0	0.107	1.0	96.35602	11.955	1	2.0	4.0	5.0	0.0	1.0
12500.001	900.0	100.0	100.0	1	0.0	0.0	0.11	1.0	96.46973	11.955	1	2.0	4.0	5.0	0.0	1.0
12500.001	900.0	100.0	100.0	1	0.0	0.0	0.113	1.0	96.46973	11.995	1	2.0	4.0	5.0	0.0	1.0
12500.001	900.0	100.0	100.0	1	0.0	0.0	0.116	1.0	96.50535	11.995	1	2.0	4.0	5.0	0.0	1.0
12500.001	900.0	100.0	100.0	1	0.0	0.0	0.118	1.0	96.133354	12.066	1	2.0	4.0	5.0	0.0	1.0
12500.001	900.0	100.0	100.0	1	0.0	0.0	0.121	1.0	96.133354	12.097	1	2.0	4.0	5.0	0.0	1.0
12500.001	900.0	100.0	100.0	1	0.0	0.0	0.124	1.0	95.572556	12.097	1	2.0	4.0	5.0	0.0	1.0
12500.001	900.0	100.0	100.0	1	0.0	0.0	0.126	1.0	94.72247	12.154	1	2.0	4.0	5.0	0.0	1.0
12500.001	900.0	100.0	100.0	1	0.0	0.0	0.128	1.0	94.72247	12.181	1	2.0	4.0	5.0	0.0	1.0
12500.001	900.0	100.0	100.0	1	0.0	0.0	0.131	1.0	94.29915	12.181	1	2.0	4.0	5.0	0.0	1.0
12500.001	900.0	100.0	100.0	1	0.0	0.0	0.133	1.0	94.29915	12.226	1	2.0	4.0	5.0	0.0	1.0
12500.001	900.0	100.0	100.0	1	0.0	0.0	0.136	1.0	95.48854	12.226	1	2.0	4.0	5.0	0.0	1.0
12500.001	900.0	100.0	100.0	1	0.0	0.0	0.138	1.0	95.42071	12.247	1	2.0	4.0	5.0	0.0	1.0
12500.001	900.0	100.0	100.0	1	0.0	0.0	0.14	1.0	95.42071	12.283	1	2.0	4.0	5.0	0.0	1.0
12500.001	900.0	100.0	100.0	1	0.0	0.0	0.143	1.0	94.9587	12.283	1	2.0	4.0	5.0	0.0	1.0
12500.001	900.0	100.0	100.0	1	0.0	0.0	0.145	1.0	95.39899	12.299	1	2.0	4.0	5.0	0.0	1.0
12500.001	900.0	100.0	100.0	1	0.0	0.0	0.148	1.0	95.39899	12.33	1	2.0	4.0	5.0	0.0	1.0
12500.001	900.0	100.0	100.0	1	0.0	0.0	0.15	1.0	95.52239	12.33	1	2.0	4.0	5.0	0.0	1.0
12500.001	900.0	100.0	100.0	1	0.0	0.0	0.152	1.0	95.52239	12.342	1	2.0	4.0	5.0	0.0	1.0
12500.001	900.0	100.0	100.0	1	0.0	0.0	0.154	1.0	95.55646	12.342	1	2.0	4.0	5.0	0.0	1.0
12500.001	900.0	100.0	100.0	0	0.0	0.0	0.157	1.0	94.73979	12.367	1	3.0	4.0	7.0	0.0	1.0
12500.001	900.0	100.0	100.0	0	0.0	0.0	0.159	1.0	94.73979	12.377	1	3.0	4.0	7.0	0.0	1.0
0.0	900.0	100.0	100.0	0	0.0	0.0	0.161	1.0	96.4805	12.377	1	3.0	4.0	0.0	0.0	1.0
0.0	900.0	100.0	100.0	0	0.0	0.0	0.163	1.0	95.637215	12.396	1	3.0	4.0	0.0	0.0	1.0
0.0	900.0	100.0	100.0	0	0.0	0.0	0.166	1.0	95.637215	12.405	1	3.0	4.0	0.0	0.0	1.0
0.0	900.0	100.0	100.0	0	0.0	0.0	0.168	1.0	95.95859	12.405	1	3.0	4.0	0.0	0.0	1.0
0.0	900.0	100.0	100.0	0	0.0	0.0	0.17	1.0	95.95859	10.713	1	3.0	4.0	0.0	0.0	1.0
0.0	900.0	100.0	100.0	0	0.0	0.0	0.172	1.0	96.381714	10.713	1	3.0	4.0	0.0	0.0	1.0
0.0	900.0	100.0	100.0	0	0.0	0.0	0.173	1.0	96.37715	9.955	1	3.0	4.0	0.0	0.0	1.0
0.0	900.0	100.0	100.0	0	0.0	0.0	0.175	1.0	96.37715	8.598	1	3.0	4.0	0.0	0.0	1.0
0.0	900.0	100.0	100.0	0	0.0	0.0	0.176	1.0	96.78277	8.598	1	3.0	4.0	0.0	0.0	1.0
0.0	900.0	100.0	100.0	0	0.0	0.0	0.178	1.0	97.81435	7.424	1	3.0	4.0	0.0	0.0	1.0
0.0	900.0	100.0	100.0	0	0.0	0.0	0.179	1.0	97.81435	6.899	1	3.0	4.0	0.0	0.0	1.0
0.0	900.0	100.0	100.0	0	0.0	0.0	0.18	1.0	97.96075	6.899	1	3.0	4.0	0.0	0.0	1.0
0.0	900.0	100.0	100.0	0	0.0	0.0	0.182	1.0	98.0247	5.959	1	3.0	4.0	0.0	0.0	1.0
0.0	900.0	100.0	100.0	0	0.0	0.0	0.183	1.0	97.426865	5.959	1	3.0	4.0	0.0	0.0	1.0
0.0	900.0	100.0	100.0	0	0.0	0.0	0.184	1.0	96.55855	5.536	1	3.0	4.0	0.0	0.0	1.0
0.0	900.0	100.0	100.0	0	0.0	0.0	0.185	1.0	97.248436	4.781	1	3.0	4.0	0.0	0.0	1.0
0.0	900.0	100.0	100.0	0	0.0	0.0	0.186	1.0	96.9473	4.781	1	3.0	4.0	0.0	0.0	1.0
0.0	900.0	100.0	100.0	0	0.0	0.0	0.187	1.0	96.266815	4.443	1	3.0	4.0	0.0	0.0	1.0
0.0	900.0	100.0	100.0	0	0.0	0.0	0.188	1.0	96.35894	3.837	1	3.0	4.0	0.0	0.0	1.0
0.0	900.0	100.0	100.0	0	0.0	0.0	0.188	1.0	95.97545	3.837	1	3.0	4.0	0.0	0.0	1.0
0.0	900.0	100.0	100.0	0	0.0	0.0	0.189	1.0	95.97545	3.565	1	3.0	4.0	0.0	0.0	1.0
0.0	900.0	100.0	100.0	0	0.0	0.0	0.189	1.0	95.84149	3.565	1	3.0	4.0	0.0	0.0	1.0
0.0	900.0	100.0	100.0	0	0.0	0.0	0.19	1.0	95.87779	3.079	1	3.0	4.0	0.0	0.0	1.0
0.0	900.0	100.0	100.0	0	0.0	0.0	0.19	1.0	95.87779	2.862	1	3.0	4.0	0.0	0.0	1.0
0.0	900.0	100.0	100.0	0	0.0	0.0	0.19	1.0	96.14337	2.862	1	3.0	4.0	0.0	0.0	1.0
0.0	900.0	100.0	100.0	0	0.0	0.0	0.19	1.0	96.38051	2.471	1	3.0	4.0	0.0	0.0	1.0
0.0	900.0	100.0	100.0	0	0.0	0.0	0.19	1.0	96.38051	2.133	1	3.0	4.0	0.0	0.0	1.0
0.0	900.0	100.0	100.0	0	0.0	0.0	0.19	1.0	96.06388	2.133	1	3.0	4.0	0.0	0.0	1.0
0.0	900.0	100.0	100.0	0	0.0	0.0	0.189	1.0	96.06388	1.982	1	3.0	4.0	0.0	0.0	1.0
0.0	900.0	100.0	100.0	0	0.0	0.0	0.189	1.0	96.90746	1.982	1	3.0	4.0	8.0	0.0	1.0
0.0	900.0	100.0	100.0	0	0.0	0.0	0.188	0.0	95.75856	1.712	1	3.0	4.0	0.0	0.0	1.0
0.0	900.0	100.0	100.0	0	0.0	0.0	0.187	0.0	95.75856	1.591	1	3.0	4.0	0.0	0.0	1.0
0.0	900.0	100.0	100.0	0	0.0	0.0	0.186	0.0	96.00969	1.591	1	3.0	4.0	0.0	0.0	1.0
0.0	900.0	100.0	100.0	0	0.0	0.0	0.185	0.0	95.97693	1.373	1	3.0	4.0	0.0	0.0	1.0
0.0	900.0	100.0	100.0	0	0.0	0.0	0.184	0.0	95.97693	1.276	1	3.0	4.0	0.0	0.0	1.0
0.0	900.0	100.0	100.0	0	0.0	0.0	0.183	0.0	96.16007	1.276	1	3.0	4.0	0.0	0.0	1.0
0.0	900.0	100.0	100.0	0	0.0	0.0	0.181	0.0	96.16007	1.102	1	3.0	4.0	0.0	0.0	1.0
0.0	900.0	100.0	100.0	0	0.0	0.0	0.179	0.0	96.29326	1.102	1	3.0	4.0	0.0	0.0	1.0
0.0	900.0	100.0	100.0	0	0.0	0.0	0.178	0.0	95.46019	1.025	1	3.0	4.0	0.0	0.0	1.0
0.0	900.0	100.0	100.0	0	0.0	0.0	0.176	0.0	95.46019	0.884	1	3.0	4.0	0.0	0.0	1.0
0.0	900.0	100.0	100.0	0	0.0	0.0	0.174	0.0	95.747185	0.884	1	3.0	4.0	0.0	0.0	1.0
0.0	900.0	100.0	100.0	0	0.0	0.0	0.172	0.0	96.20844	0.821	1	3.0	4.0	0.0	0.0	1.0
0.0	900.0	100.0	100.0	0	0.0	0.0	0.171	0.0	96.20844	0.71	1	3.0	4.0	0.0	0.0	1.0
0.0	900.0	100.0	100.0	0	0.0	0.0	0.169	0.0	96.33523	0.71	1	3.0	4.0	0.0	0.0	1.0
0.0	900.0	100.0	100.0	0	0.0	0.0	0.167	0.0	96.33523	0.659	1	3.0	4.0	0.0	0.0	1.0
0.0	900.0	100.0	100.0	0	0.0	0.0	0.165	0.0	96.396835	0.659	1	3.0	4.0	0.0	0.0	1.0
0.0	900.0	100.0	100.0	0	0.0	0.0	0.163	0.0	96.24939	0.569	1	3.0	4.0	0.0	0.0	1.0
0.0	900.0	100.0	100.0	0	0.0	0.0	0.161	0.0	96.24939	0.529	1	3.0	4.0	0.0	0.0	1.0
0.0	900.0	100.0	100.0	0	0.0	0.0	0.159	0.0	96.94372	0.529	1	3.0	4.0	0.0	0.0	1.0
0.0	900.0	100.0	100.0	0	0.0	0.0	0.156	0.0	97.21053	0.456	1	3.0	4.0	0.0	0.0	1.0
0.0	900.0	100.0	100.0	0	0.0	0.0	0.154	0.0	97.21053	0.394	1	3.0	4.0	0.0	0.0	1.0
0.0	900.0	100.0	100.0	0	0.0	0.0	0.152	0.0	97.36845	0.394	1	3.0	4.0	0.0	0.0	1.0
0.0	900.0	100.0	100.0	0	0.0	0.0	0.15	0.0	97.36845	0.366	1	3.0	4.0	0.0	0.0	1.0
0.0	900.0	100.0	100.0	0	0.0	0.0	0.148	0.0	97.99229	0.366	1	3.0	4.0	0.0	0.0	1.0
0.0	900.0	100.0	100.0	0	0.0	0.0	0.147	0.0	96.81609	0.316	1	3.0	4.0	0.0	0.0	1.0
0.0	900.0	100.0	100.0	0	0.0	0.0	0.144	0.0	96.81609	0.293	1	3.0	4.0	0.0	0.0	1.0
0.0	900.0	100.0	100.0	0	0.0	0.0	0.142	0.0	96.77774	0.293	1	3.0	4.0	0.0	0.0	1.0
0.0	900.0	100.0	100.0	0	0.0	0.0	0.14	0.0	96.77809	0.253	1	3.0	4.0	0.0	0.0	1.0
0.0	900.0	100.0	100.0	0	0.0	0.0	0.138	0.0	96.77809	0.235	1	3.0	4.0	0.0	0.0	1.0
0.0	900.0	100.0	100.0	0	0.0	0.0	0.136	0.0	97.05313	0.235	1	3.0	4.0	0.0	0.0	1.0
0.0	900.0	100.0	100.0	0	0.0	0.0	0.134	0.0	97.05313	0.203	1	3.0	4.0	0.0	0.0	1.0
0.0	900.0	100.0	100.0	0	0.0	0.0	0.132	0.0	96.803215	0.203	1	3.0	4.0	0.0	0.0	1.0
0.0	900.0	100.0	100.0	0	0.0	0.0	0.13	0.0	97.44097	0.175	1	3.0	4.0	0.0	0.0	1.0
0.0	900.0	100.0	100.0	0	0.0	0.0	0.128	0.0	97.44097	0.162	1	3.0	4.0	0.0	0.0	1.0
0.0	900.0	100.0	100.0	0	0.0	0.0	0.126	0.0	97.59517	0.162	1	3.0	4.0	0.0	0.0	1.0
0.0	900.0	100.0	100.0	0	0.0	0.0	0.124	0.0	97.00228	0.14	1	3.0	4.0	0.0	0.0	1.0
0.0	900.0	100.0	100.0	0	0.0	0.0	0.122	0.0	97.00228	0.13	1	3.0	4.0	0.0	0.0	1.0
0.0	900.0	100.0	100.0	0	0.0	0.0	0.12	0.0	97.0577	0.13	1	3.0	4.0	0.0	0.0	1.0
0.0	900.0	100.0	100.0	0	0.0	0.0	0.118	0.0	97.0577	0.112	1	3.0	4.0	0.0	0.0	1.0
0.0	900.0	100.0	100.0	0	0.0	0.0	0.116	0.0	96.436035	0.112	1	3.0	4.0	0.0	0.0	1.0
0.0	900.0	100.0	100.0	0	0.0	0.0	0.114	0.0	95.76694	0.104	1	3.0	4.0	0.0	0.0	1.0
0.0	900.0	100.0	100.0	0	0.0	0.0	0.112	0.0	95.76694	0.09	1	3.0	4.0	0.0	0.0	1.0
0.0	900.0	100.0	100.0	0	0.0	0.0	0.111	0.0	95.6703	0.09	1	3.0	4.0	0.0	0.0	1.0
0.0	900.0	100.0	100.0	0	0.0	0.0	0.109	0.0	95.75538	0.083	1	3.0	4.0	0.0	0.0	1.0
0.0	900.0	100.0	100.0	0	0.0	0.0	0.107	0.0	95.75538	0.072	1	3.0	4.0	0.0	0.0	1.0
0.0	900.0	100.0	100.0	0	0.0	0.0	0.105	0.0	95.8548	0.072	1	3.0	4.0	0.0	0.0	1.0
0.0	900.0	100.0	100.0	0	0.0	0.0	0.104	0.0	95.8548	0.067	1	3.0	4.0	0.0	0.0	1.0
0.0	900.0	100.0	100.0	0	0.0	0.0	0.102	0.0	96.72493	0.067	1	3.0	4.0	0.0	0.0	1.0
0.0	900.0	100.0	100.0	0	0.0	0.0	0.1	0.0	96.81472	0.057	1	3.0	4.0	0.0	0.0	1.0
0.0	900.0	100.0	100.0	0	0.0	0.0	0.098	0.0	96.81472	0.049	1	3.0	4.0	0.0	0.0	1.0
0.0	900.0	100.0	100.0	0	0.0	0.0	0.097	0.0	97.07731	0.049	1	3.0	4.0	0.0	0.0	1.0
0.0	900.0	100.0	100.0	0	0.0	0.0	0.095	0.0	97.02339	0.046	1	3.0	4.0	0.0	0.0	1.0
0.0	900.0	100.0	100.0	0	0.0	0.0	0.093	0.0	97.02339	0.039	1	3.0	4.0	0.0	0.0	1.0
0.0	900.0	100.0	100.0	0	0.0	0.0	0.092	0.0	97.24609	0.039	1	3.0	4.0	0.0	0.0	1.0
0.0	900.0	100.0	100.0	0	0.0	0.0	0.09	0.0	97.24609	0.036	1	3.0	4.0	0.0	0.0	1.0
0.0	900.0	100.0	100.0	0	0.0	0.0	0.088	0.0	97.51515	0.036	1	3.0	4.0	0.0	0.0	1.0
0.0	900.0	100.0	100.0	0	0.0	0.0	0.087	0.0	97.59161	0.031	1	3.0	4.0	0.0	0.0	1.0
0.0	900.0	100.0	100.0	0	0.0	0.0	0.085	0.0	97.59161	0.029	1	3.0	4.0	0.0	0.0	1.0
0.0	900.0	100.0	100.0	0	0.0	0.0	0.083	0.0	97.76815	0.029	1	3.0	4.0	0.0	0.0	1.0
0.0	900.0	100.0	100.0	0	0.0	0.0	0.082	0.0	97.64275	0.025	1	3.0	4.0	0.0	0.0	1.0
0.0	900.0	100.0	100.0	0	0.0	0.0	0.08	0.0	97.64275	0.023	1	3.0	4.0	0.0	0.0	1.0
0.0	900.0	100.0	100.0	0	0.0	0.0	0.079	0.0	97.07975	0.023	1	3.0	4.0	0.0	0.0	1.0
0.0	900.0	100.0	100.0	0	0.0	0.0	0.077	0.0	97.07975	0.02	1	3.0	4.0	0.0	0.0	1.0
0.0	900.0	100.0	100.0	0	0.0	0.0	0.076	0.0	97.29853	0.02	1	3.0	4.0	0.0	0.0	1.0
0.0	900.0	100.0	100.0	0	0.0	0.0	0.074	0.0	96.68875	0.018	1	3.0	4.0	0.0	0.0	1.0
0.0	900.0	100.0	100.0	0	0.0	0.0	0.072	0.0	96.68875	0.015	1	3.0	4.0	0.0	0.0	1.0
0.0	900.0	100.0	100.0	0	0.0	0.0	0.07	0.0	96.91889	0.015	1	3.0	4.0	0.0	0.0	1.0
0.0	900.0	100.0	100.0	0	0.0	0.0	0.069	0.0	97.36687	0.013	1	3.0	4.0	0.0	0.0	1.0
0.0	900.0	100.0	100.0	0	0.0	0.0	0.067	0.0	97.36687	0.012	1	3.0	4.0	0.0	0.0	1.0
0.0	900.0	100.0	100.0	0	0.0	0.0	0.065	0.0	97.55983	0.012	1	3.0	4.0	0.0	0.0	1.0
0.0	900.0	100.0	100.0	0	0.0	0.0	0.063	0.0	97.55983	0.01	1	3.0	4.0	0.0	0.0	1.0
0.0	900.0	100.0	100.0	0	0.0	0.0	0.062	0.0	97.80082	0.01	1	3.0	4.0	0.0	0.0	1.0
0.0	900.0	100.0	100.0	0	0.0	0.0	0.06	0.0	97.3214	0.009	1	3.0	4.0	0.0	0.0	1.0
0.0	900.0	100.0	100.0	0	0.0	0.0	0.058	0.0	97.01265	0.008	1	3.0	4.0	0.0	0.0	1.0
0.0	900.0	100.0	100.0	0	0.0	0.0	0.056	0.0	97.22767	0.008	1	3.0	4.0	0.0	0.0	1.0
0.0	900.0	100.0	100.0	0	0.0	0.0	0.054	0.0	97.283066	0.007	1	3.0	4.0	0.0	0.0	1.0
0.0	900.0	100.0	100.0	0	0.0	0.0	0.052	0.0	97.283066	0.006	1	3.0	4.0	0.0	0.0	1.0
0.0	900.0	100.0	100.0	0	0.0	0.0	0.05	0.0	96.597084	0.006	1	3.0	4.0	0.0	0.0	1.0
0.0	900.0	100.0	100.0	0	0.0	0.0	0.048	0.0	96.597084	0.006	1	3.0	4.0	0.0	0.0	1.0
0.0	900.0	100.0	100.0	0	0.0	0.0	0.046	0.0	97.92819	0.006	1	3.0	4.0	0.0	0.0	1.0
0.0	900.0	100.0	100.0	0	0.0	0.0	0.044	0.0	98.586945	0.005	1	3.0	4.0	0.0	0.0	1.0
0.0	900.0	100.0	100.0	0	0.0	0.0	0.042	0.0	98.586945	0.004	1	3.0	4.0	0.0	0.0	1.0
0.0	900.0	100.0	100.0	0	0.0	0.0	0.039	0.0	98.1392	0.004	1	3.0	4.0	0.0	0.0	1.0
0.0	900.0	100.0	100.0	0	0.0	0.0	0.037	0.0	98.03717	0.003	1	3.0	4.0	0.0	0.0	1.0
0.0	900.0	100.0	100.0	0	0.0	0.0	0.034	0.0	98.13068	0.003	1	3.0	4.0	0.0	0.0	1.0
0.0	900.0	100.0	100.0	0	0.0	0.0	0.032	0.0	98.38094	0.003	1	3.0	4.0	0.0	0.0	1.0
0.0	900.0	100.0	100.0	0	0.0	0.0	0.029	0.0	98.38094	0.002	1	3.0	4.0	0.0	0.0	1.0
0.0	900.0	100.0	100.0	0	0.0	0.0	0.026	0.0	98.03938	0.002	1	3.0	4.0	0.0	0.0	1.0
0.0	900.0	100.0	100.0	0	0.0	0.0	0.023	0.0	97.119125	0.002	1	3.0	4.0	0.0	0.0	1.0
0.0	900.0	100.0	100.0	0	0.0	0.0	0.021	0.0	97.119125	0.002	1	3.0	4.0	0.0	0.0	1.0
0.0	900.0	100.0	100.0	0	0.0	0.0	0.018	0.0	97.793625	0.002	1	3.0	4.0	0.0	0.0	1.0
0.0	900.0	100.0	100.0	0	0.0	0.0	0.014	0.0	97.79229	0.001	1	3.0	4.0	0.0	0.0	1.0
0.0	900.0	100.0	100.0	0	0.0	0.0	0.011	0.0	97.79229	0.001	1	3.0	4.0	0.0	0.0	1.0
0.0	900.0	100.0	100.0	0	0.0	0.0	0.008	0.0	97.24748	0.001	1	3.0	4.0	0.0	0.0	1.0
0.0	900.0	100.0	100.0	0	0.0	0.0	0.004	0.0	97.24748	0.001	1	3.0	4.0	0.0	0.0	1.0
0.0	900.0	100.0	100.0	0	0.0	0.0	0.001	0.0	97.05777	0.001	1	3.0	4.0	0.0	0.0	1.0
0.0	900.0	100.0	100.0	0	0.0	0.0	-0.002	0.0	98.37372	0.0	1	3.0	4.0	0.0	0.0	1.0
0.0	900.0	100.0	100.0	0	0.0	0.0	-0.005	0.0	98.37372	0.0	1	3.0	4.0	0.0	0.0	1.0
0.0	900.0	100.0	100.0	0	0.0	0.0	-0.009	0.0	98.03052	0.0	1	3.0	4.0	0.0	0.0	1.0
0.0	900.0	100.0	100.0	0	0.0	0.0	-0.012	0.0	97.967445	0.0	1	3.0	4.0	0.0	0.0	1.0
0.0	900.0	100.0	100.0	0	0.0	0.0	-0.016	0.0	97.967445	0.0	1	3.0	4.0	0.0	0.0	1.0
0.0	900.0	100.0	100.0	0	0.0	0.0	-0.019	0.0	98.93446	0.0	1	3.0	4.0	0.0	0.0	1.0
0.0	900.0	100.0	100.0	0	0.0	0.0	-0.023	0.0	98.93446	0.0	1	3.0	4.0	0.0	0.0	1.0
0.0	900.0	100.0	100.0	0	0.0	0.0	-0.026	0.0	97.88317	0.0	1	3.0	4.0	0.0	0.0	1.0
0.0	900.0	100.0	100.0	0	0.0	0.0	-0.029	0.0	98.688354	0.0	1	3.0	4.0	0.0	0.0	1.0
0.0	900.0	100.0	100.0	0	0.0	0.0	-0.031	0.0	98.688354	0.0	1	3.0	4.0	0.0	0.0	1.0
0.0	900.0	100.0	100.0	0	0.0	0.0	-0.034	0.0	98.60527	0.0	1	3.0	4.0	0.0	0.0	1.0
0.0	900.0	100.0	100.0	0	0.0	0.0	-0.036	0.0	98.07756	0.0	1	3.0	4.0	0.0	0.0	1.0
0.0	900.0	100.0	100.0	0	0.0	0.0	-0.037	0.0	98.07756	0.0	1	3.0	4.0	0.0	0.0	1.0
0.0	900.0	100.0	100.0	0	0.0	0.0	-0.038	0.0	97.64075	0.0	1	3.0	4.0	0.0	0.0	1.0
0.0	900.0	100.0	100.0	0	0.0	0.0	-0.039	0.0	97.26439	0.0	1	3.0	4.0	0.0	0.0	1.0
0.0	900.0	100.0	100.0	0	0.0	0.0	-0.04	0.0	96.740105	0.0	1	3.0	4.0	0.0	0.0	1.0
0.0	900.0	100.0	100.0	0	0.0	0.0	-0.04	0.0	97.17268	0.0	1	3.0	4.0	0.0	0.0	1.0
0.0	900.0	100.0	100.0	0	0.0	0.0	-0.04	0.0	96.55839	0.0	1	3.0	4.0	0.0	0.0	1.0
0.0	900.0	100.0	100.0	0	0.0	0.0	-0.039	0.0	96.53353	0.0	1	3.0	4.0	1.0	0.0	1.0
0.0	900.0	100.0	100.0	0	0.0	0.0	-0.038	0.0	96.73692	0.0	1	3.0	4.0	2.0	0.0	1.0
0.0	900.0	100.0	100.0	0	0.0	0.0	-0.037	0.0	96.73692	0.0	1	3.0	4.0	2.0	0.0	1.0
11111.111	800.0	100.0	100.0	0	0.0	0.0	-0.036	0.0	96.49248	0.0	1	3.0	4.0	4.0	0.0	1.0
11111.111	800.0	100.0	100.0	0	0.0	0.0	-0.034	0.0	96.49248	0.0	1	3.0	4.0	4.0	0.0	1.0
11111.111	800.0	100.0	100.0	0	0.0	0.0	-0.033	0.0	96.69839	0.0	1	3.0	4.0	4.0	0.0	1.0
11111.111	800.0	100.0	100.0	0	0.0	0.0	-0.031	0.0	97.012344	0.0	1	3.0	4.0	4.0	0.0	1.0
11111.111	800.0	100.0	100.0	0	0.0	0.0	-0.029	0.0	97.012344	0.785	1	3.0	4.0	4.0	0.0	1.0
11111.111	800.0	100.0	100.0	0	0.0	0.0	-0.026	0.0	96.49838	0.785	1	3.0	4.0	4.0	0.0	1.0
11111.111	800.0	100.0	100.0	0	0.0	0.0	-0.024	0.0	96.204384	2.196	1	3.0	4.0	4.0	0.0	1.0
11111.111	800.0	100.0	100.0	0	0.0	0.0	-0.021	0.0	96.204384	3.415	1	3.0	4.0	4.0	0.0	1.0
11111.111	800.0	100.0	100.0	0	0.0	0.0	-0.018	0.0	96.67777	3.415	1	3.0	4.0	4.0	0.0	1.0
11111.111	800.0	100.0	100.0	0	0.0	0.0	-0.015	0.0	96.67777	3.959	1	3.0	4.0	4.0	0.0	1.0
11111.111	800.0	100.0	100.0	0	0.0	0.0	-0.012	0.0	96.44087	3.959	1	3.0	4.0	4.0	0.0	1.0
11111.111	800.0	100.0	100.0	0	0.0	0.0	-0.008	0.0	95.64141	4.936	1	3.0	4.0	5.0	0.0	1.0
11111.111	800.0	100.0	100.0	0	0.0	0.0	-0.005	0.0	95.64141	5.374	1	3.0	4.0	5.0	0.0	1.0
11111.111	800.0	100.0	100.0	0	0.0	0.0	-0.002	0.0	95.415184	5.374	1	3.0	4.0	5.0	0.0	1.0
11111.111	800.0	100.0	100.0	0	0.0	0.0	0.001	0.0	95.67457	6.159	1	3.0	4.0	5.0	0.0	1.0
11111.111	800.0	100.0	100.0	0	0.0	0.0	0.005	0.0	95.67457	6.159	1	3.0	4.0	5.0	0.0	1.0
11111.111	800.0	100.0	100.0	0	0.0	0.0	0.009	0.0	95.010445	6.511	1	3.0	4.0	5.0	0.0	1.0
11111.111	800.0	100.0	100.0	0	0.0	0.0	0.012	0.0	95.010445	7.14	1	3.0	4.0	5.0	0.0	1.0
11111.111	800.0	100.0	100.0	0	0.0	0.0	0.016	0.0	95.45172	7.14	1	3.0	4.0	5.0	0.0	1.0
11111.111	800.0	100.0	100.0	0	0.0	0.0	0.02	0.0	95.42429	7.422	1	3.0	4.0	5.0	0.0	1.0
11111.111	800.0	100.0	100.0	0	0.0	0.0	0.024	0.0	96.43369	7.927	1	3.0	4.0	5.0	0.0	1.0
11111.111	800.0	100.0	100.0	0	0.0	0.0	0.028	0.0	96.33737	7.927	1	3.0	4.0	5.0	0.0	1.0
11111.111	800.0	100.0	100.0	0	0.0	0.0	0.031	0.0	96.245026	8.153	1	3.0	4.0	5.0	0.0	1.0
11111.111	800.0	100.0	100.0	0	0.0	0.0	0.035	0.0	96.245026	8.558	1	3.0	4.0	5.0	0.0	1.0
11111.111	800.0	100.0	100.0	0	0.0	0.0	0.039	0.0	96.10484	8.558	1	3.0	4.0	5.0	0.0	1.0
11111.111	800.0	100.0	100.0	0	0.0	0.0	0.042	0.0	96.10484	8.908	1	3.0	4.0	5.0	0.0	1.0
11111.111	800.0	100.0	100.0	0	0.0	0.0	0.046	0.0	97.633804	8.908	1	3.0	4.0	5.0	0.0	1.0
11111.111	800.0	100.0	100.0	0	0.0	0.0	0.049	0.0	97.601715	9.065	1	3.0	4.0	5.0	0.0	1.0
11111.111	800.0	100.0	100.0	0	0.0	0.0	0.053	0.0	97.601715	9.346	1	3.0	4.0	5.0	0.0	1.0
11111.111	800.0	100.0	100.0	0	0.0	0.0	0.056	0.0	98.237785	9.346	1	3.0	4.0	5.0	0.0	1.0
11111.111	800.0	100.0	100.0	0	0.0	0.0	0.059	0.0	97.50121	9.472	1	3.0	4.0	5.0	0.0	1.0
11111.111	800.0	100.0	100.0	0	0.0	0.0	0.063	0.0	97.50121	9.698	1	3.0	4.0	5.0	0.0	1.0
11111.111	800.0	100.0	100.0	0	0.0	0.0	0.066	0.0	97.49922	9.698	1	3.0	4.0	5.0	0.0	1.0
11111.111	800.0	100.0	100.0	0	0.0	0.0	0.069	0.0	97.49922	9.799	1	3.0	4.0	5.0	0.0	1.0
11111.111	800.0	100.0	100.0	0	0.0	0.0	0.072	0.0	97.89102	9.799	1	3.0	4.0	5.0	0.0	1.0
11111.111	800.0	100.0	100.0	0	0.0	0.0	0.075	0.0	98.6346	9.98	1	3.0	4.0	5.0	0.0	1.0
11111.111	800.0	100.0	100.0	0	0.0	0.0	0.078	0.0	98.6346	10.061	1	3.0	4.0	5.0	0.0	1.0
11111.111	800.0	100.0	100.0	0	0.0	0.0	0.081	0.0	99.00014	10.061	1	3.0	4.0	5.0	0.0	1.0
11111.111	800.0	100.0	100.0	0	0.0	0.0	0.084	0.0	99.08172	10.205	1	3.0	4.0	5.0	0.0	1.0
11111.111	800.0	100.0	100.0	0	0.0	0.0	0.087	0.0	99.08172	10.205	1	3.0	4.0	5.0	0.0	1.0
11111.111	800.0	100.0	100.0	0	0.0	0.0	0.09	0.0	98.92949	10.332	1	3.0	4.0	5.0	0.0	1.0
11111.111	800.0	100.0	100.0	0	0.0	0.0	0.092	0.0	98.92949	10.387	1	3.0	4.0	5.0	0.0	1.0
11111.111	800.0	100.0	100.0	0	0.0	0.0	0.095	0.0	98.93843	10.387	1	3.0	4.0	5.0	0.0	1.0
11111.111	800.0	100.0	100.0	0	0.0	0.0	0.097	0.0	98.04319	10.488	1	3.0	4.0	5.0	0.0	1.0
11111.111	800.0	100.0	100.0	0	0.0	0.0	0.1	0.0	98.04319	10.534	1	3.0	4.0	5.0	0.0	1.0
11111.111	800.0	100.0	100.0	0	0.0	0.0	0.102	0.0	98.08458	10.534	1	3.0	4.0	5.0	0.0	1.0
11111.111	800.0	100.0	100.0	0	0.0	0.0	0.104	0.0	98.050644	10.615	1	3.0	4.0	5.0	0.0	1.0
11111.111	800.0	100.0	100.0	0	0.0	0.0	0.106	0.0	98.050644	10.684	1	3.0	4.0	5.0	0.0	1.0
11111.111	800.0	100.0	100.0	0	0.0	0.0	0.108	0.0	98.09219	10.684	1	3.0	4.0	5.0	0.0	1.0
11111.111	800.0	100.0	100.0	0	0.0	0.0	0.11	0.0	98.09219	10.715	1	3.0	4.0	5.0	0.0	1.0
11111.111	800.0	100.0	100.0	0	0.0	0.0	0.112	0.0	98.20901	10.715	1	3.0	4.0	5.0	0.0	1.0
11111.111	800.0	100.0	100.0	0	0.0	0.0	0.113	0.0	97.47734	10.772	1	3.0	4.0	5.0	0.0	1.0
11111.111	800.0	100.0	100.0	0	0.0	0.0	0.115	0.0	97.47734	10.797	1	3.0	4.0	5.0	0.0	1.0
11111.111	800.0	100.0	100.0	0	0.0	0.0	0.116	0.0	97.754486	10.797	1	3.0	4.0	5.0	0.0	1.0
11111.111	800.0	100.0	100.0	1	0.0	0.0	0.118	0.0	96.65323	10.842	1	3.0	4.0	5.0	0.0	1.0
11111.111	800.0	100.0	100.0	1	0.0	0.0	0.12	0.0	96.65323	10.861	1	3.0	4.0	5.0	0.0	1.0
11111.111	800.0	100.0	100.0	1	0.0	0.0	0.121	0.0	96.98157	10.861	1	3.0	4.0	5.0	0.0	1.0
11111.111	800.0	100.0	100.0	1	0.0	0.0	0.123	0.0	96.971504	10.898	1	3.0	4.0	5.0	0.0	1.0
11111.111	800.0	100.0	100.0	1	0.0	0.0	0.125	0.0	96.163765	10.898	1	3.0	4.0	5.0	0.0	1.0
11111.111	800.0	100.0	100.0	1	0.0	0.0	0.126	0.0	96.68138	10.929	1	3.0	4.0	5.0	0.0	1.0
11111.111	800.0	100.0	100.0	1	0.0	0.0	0.127	0.0	96.68138	10.943	1	3.0	4.0	5.0	0.0	1.0
11111.111	800.0	100.0	100.0	1	0.0	0.0	0.129	0.0	95.36623	10.943	1	3.0	4.0	5.0	0.0	1.0
11111.111	800.0	100.0	100.0	1	0.0	0.0	0.13	0.0	96.0967	10.955	1	3.0	4.0	5.0	0.0	1.0
11111.111	800.0	100.0	100.0	1	0.0	0.0	0.132	0.0	96.55855	10.955	1	3.0	4.0	5.0	0.0	1.0
11111.111	800.0	100.0	100.0	1	0.0	0.0	0.133	0.0	96.74208	10.978	1	3.0	4.0	5.0	0.0	1.0
11111.111	800.0	100.0	100.0	1	0.0	0.0	0.135	0.0	96.74208	10.99	1	3.0	4.0	5.0	0.0	1.0
11111.111	800.0	100.0	100.0	1	0.0	0.0	0.137	0.0	96.92881	10.99	1	3.0	4.0	5.0	0.0	1.0
11111.111	800.0	100.0	100.0	1	0.0	0.0	0.138	0.0	98.170074	11.008	1	3.0	4.0	5.0	0.0	1.0
11111.111	800.0	100.0	100.0	1	0.0	0.0	0.139	0.0	98.170074	11.023	1	3.0	4.0	5.0	0.0	1.0
11111.111	800.0	100.0	100.0	1	0.0	0.0	0.141	0.0	97.21757	11.023	1	3.0	4.0	5.0	0.0	1.0
11111.111	800.0	100.0	100.0	1	0.0	0.0	0.143	0.0	98.98727	11.031	1	3.0	4.0	5.0	0.0	1.0
11111.111	800.0	100.0	100.0	1	0.0	0.0	0.145	0.0	98.98727	11.044	1	3.0	4.0	5.0	0.0	1.0
11111.111	800.0	100.0	100.0	1	0.0	0.0	0.147	0.0	97.85152	11.044	1	3.0	4.0	5.0	0.0	1.0
11111.111	800.0	100.0	100.0	1	0.0	0.0	0.149	0.0	97.85152	11.05	1	3.0	4.0	5.0	0.0	1.0
11111.111	800.0	100.0	100.0	1	0.0	0.0	0.15	0.0	98.132866	11.05	1	3.0	4.0	5.0	0.0	1.0
11111.111	800.0	100.0	100.0	1	0.0	0.0	0.152	0.0	98.03044	11.061	1	3.0	4.0	5.0	0.0	1.0
11111.111	800.0	100.0	100.0	1	0.0	0.0	0.154	0.0	98.03044	11.065	1	3.0	4.0	5.0	0.0	1.0
11111.111	800.0	100.0	100.0	1	0.0	0.0	0.156	0.0	97.63654	11.065	1	3.0	4.0	6.0	0.0	1.0
0.0	800.0	100.0	100.0	0	0.0	0.0	0.158	0.0	97.8181	11.073	1	4.0	4.0	0.0	0.0	1.0
0.0	800.0	100.0	100.0	0	0.0	0.0	0.16	0.0	97.8181	11.073	1	4.0	4.0	0.0	0.0	1.0
0.0	800.0	100.0	100.0	0	0.0	0.0	0.162	0.0	97.77777	11.076	1	4.0	4.0	0.0	0.0	1.0
0.0	800.0	100.0	100.0	0	0.0	0.0	0.163	0.0	97.77777	11.084	1	4.0	4.0	0.0	0.0	1.0
0.0	800.0	100.0	100.0	0	0.0	0.0	0.165	0.0	98.45838	11.084	1	4.0	4.0	0.0	0.0	1.0
0.0	800.0	100.0	100.0	0	0.0	0.0	0.167	0.0	98.83374	10.3	1	4.0	4.0	0.0	0.0	1.0
0.0	800.0	100.0	100.0	0	0.0	0.0	0.168	0.0	98.83374	8.895	1	4.0	4.0	0.0	0.0	1.0
0.0	800.0	100.0	100.0	0	0.0	0.0	0.169	0.0	98.07716	8.895	1	4.0	4.0	0.0	0.0	1.0
0.0	800.0	100.0	100.0	0	0.0	0.0	0.17	0.0	97.644585	7.681	1	4.0	4.0	0.0	0.0	1.0
0.0	800.0	100.0	100.0	0	0.0	0.0	0.171	0.0	97.644585	7.681	1	4.0	4.0	0.0	0.0	1.0
0.0	800.0	100.0	100.0	0	0.0	0.0	0.172	0.0	97.10656	7.139	1	4.0	4.0	0.0	0.0	1.0
0.0	800.0	100.0	100.0	0	0.0	0.0	0.173	0.0	97.10656	6.164	1	4.0	4.0	0.0	0.0	1.0
0.0	800.0	100.0	100.0	0	0.0	0.0	0.174	0.0	97.03948	6.164	1	4.0	4.0	0.0	0.0	1.0
0.0	800.0	100.0	100.0	0	0.0	0.0	0.175	0.0	97.60067	5.728	1	4.0	4.0	0.0	0.0	1.0
0.0	800.0	100.0	100.0	0	0.0	0.0	0.176	0.0	97.60067	4.946	1	4.0	4.0	0.0	0.0	1.0
0.0	800.0	100.0	100.0	0	0.0	0.0	0.176	0.0	97.35336	4.946	1	4.0	4.0	0.0	0.0	1.0
0.0	800.0	100.0	100.0	0	0.0	0.0	0.177	0.0	97.31741	4.598	1	4.0	4.0	0.0	0.0	1.0
0.0	800.0	100.0	100.0	0	0.0	0.0	0.178	0.0	97.31741	4.598	1	4.0	4.0	0.0	0.0	1.0
0.0	800.0	100.0	100.0	0	0.0	0.0	0.178	0.0	97.48505	3.969	1	4.0	4.0	0.0	0.0	1.0
0.0	800.0	100.0	100.0	0	0.0	0.0	0.179	0.0	97.48505	3.428	1	4.0	4.0	0.0	0.0	1.0
0.0	800.0	100.0	100.0	0	0.0	0.0	0.179	0.0	97.10925	3.428	1	4.0	4.0	0.0	0.0	1.0
0.0	800.0	100.0	100.0	0	0.0	0.0	0.179	0.0	97.51653	3.185	1	4.0	4.0	0.0	0.0	1.0
0.0	800.0	100.0	100.0	0	0.0	0.0	0.179	0.0	97.51653	2.751	1	4.0	4.0	0.0	0.0	1.0
0.0	800.0	100.0	100.0	0	0.0	0.0	0.179	0.0	96.54343	2.751	1	4.0	4.0	0.0	0.0	1.0
0.0	800.0	100.0	100.0	0	0.0	0.0	0.179	0.0	96.73807	2.556	1	4.0	4.0	0.0	0.0	1.0
0.0	800.0	100.0	100.0	0	0.0	0.0	0.179	0.0	96.73807	2.556	1	4.0	4.0	0.0	0.0	1.0
0.0	800.0	100.0	100.0	0	0.0	0.0	0.179	0.0	97.142586	2.375	1	4.0	4.0	0.0	0.0	1.0
0.0	800.0	100.0	100.0	0	0.0	0.0	0.179	0.0	97.142586	2.052	1	4.0	4.0	0.0	0.0	1.0
0.0	800.0	100.0	100.0	0	0.0	0.0	0.179	0.0	97.78514	2.052	1	4.0	4.0	0.0	0.0	1.0
0.0	800.0	100.0	100.0	0	0.0	0.0	0.179	0.0	97.30127	1.771	1	4.0	4.0	0.0	0.0	1.0
0.0	800.0	100.0	100.0	0	0.0	0.0	0.178	0.0	97.30127	1.646	1	4.0	4.0	0.0	0.0	1.0
0.0	800.0	100.0	100.0	0	0.0	0.0	0.178	0.0	96.777054	1.646	1	4.0	4.0	14.0	0.0	1.0
0.0	800.0	100.0	100.0	0	0.0	0.0	0.177	0.0	95.94322	1.421	1	4.0	4.0	0.0	0.0	1.0
0.0	800.0	100.0	100.0	0	0.0	0.0	0.176	0.0	95.94322	1.421	1	4.0	4.0	0.0	0.0	1.0
0.0	800.0	100.0	100.0	0	0.0	0.0	0.176	0.0	95.9959	1.227	1	4.0	4.0	0.0	0.0	1.0
0.0	800.0	100.0	100.0	0	0.0	0.0	0.175	0.0	95.9959	1.14	1	4.0	4.0	0.0	0.0	1.0
0.0	800.0	100.0	100.0	0	0.0	0.0	0.173	0.0	96.47936	1.14	1	4.0	4.0	0.0	0.0	1.0
0.0	800.0	100.0	100.0	0	0.0	0.0	0.172	0.0	96.550644	0.984	1	4.0	4.0	0.0	0.0	1.0
0.0	800.0	100.0	100.0	0	0.0	0.0	0.171	0.0	96.550644	0.915	1	4.0	4.0	0.0	0.0	1.0
0.0	800.0	100.0	100.0	0	0.0	0.0	0.17	0.0	96.82414	0.915	1	4.0	4.0	0.0	0.0	1.0
0.0	800.0	100.0	100.0	0	0.0	0.0	0.168	0.0	95.71634	0.79	1	4.0	4.0	0.0	0.0	1.0
0.0	800.0	100.0	100.0	0	0.0	0.0	0.166	0.0	95.71634	0.734	1	4.0	4.0	0.0	0.0	1.0
0.0	800.0	100.0	100.0	0	0.0	0.0	0.165	0.0	95.861786	0.734	1	4.0	4.0	0.0	0.0	1.0
0.0	800.0	100.0	100.0	0	0.0	0.0	0.163	0.0	95.861786	0.634	1	4.0	4.0	0.0	0.0	1.0
0.0	800.0	100.0	100.0	0	0.0	0.0	0.161	0.0	94.75067	0.634	1	4.0	4.0	0.0	0.0	1.0
0.0	800.0	100.0	100.0	0	0.0	0.0	0.159	0.0	95.28651	0.589	1	4.0	4.0	0.0	0.0	1.0
0.0	800.0	100.0	100.0	0	0.0	0.0	0.156	0.0	95.28651	0.547	1	4.0	4.0	0.0	0.0	1.0
0.0	800.0	100.0	100.0	0	0.0	0.0	0.154	0.0	94.21619	0.547	1	4.0	4.0	0.0	0.0	1.0
0.0	800.0	100.0	100.0	0	0.0	0.0	0.151	0.0	95.152885	0.472	1	4.0	4.0	0.0	0.0	1.0
0.0	800.0	100.0	100.0	0	0.0	0.0	0.149	0.0	95.152885	0.472	1	4.0	4.0	0.0	0.0	1.0
0.0	800.0	100.0	100.0	0	0.0	0.0	0.146	0.0	95.38617	0.439	1	4.0	4.0	0.0	0.0	1.0
0.0	800.0	100.0	100.0	0	0.0	0.0	0.143	0.0	95.38617	0.379	1	4.0	4.0	0.0	0.0	1.0
0.0	800.0	100.0	100.0	0	0.0	0.0	0.14	0.0	96.00002	0.379	1	4.0	4.0	0.0	0.0	1.0
0.0	800.0	100.0	100.0	0	0.0	0.0	0.137	0.0	96.91057	0.327	1	4.0	4.0	0.0	0.0	1.0
0.0	800.0	100.0	100.0	0	0.0	0.0	0.135	0.0	96.91057	0.304	1	4.0	4.0	0.0	0.0	1.0
0.0	800.0	100.0	100.0	0	0.0	0.0	0.132	0.0	97.21854	0.304	1	4.0	4.0	0.0	0.0	1.0
0.0	800.0	100.0	100.0	0	0.0	0.0	0.13	0.0	97.022064	0.262	1	4.0	4.0	0.0	0.0	1.0
0.0	800.0	100.0	100.0	0	0.0	0.0	0.127	0.0	97.022064	0.262	1	4.0	4.0	0.0	0.0	1.0
0.0	800.0	100.0	100.0	0	0.0	0.0	0.125	0.0	97.22281	0.226	1	4.0	4.0	0.0	0.0	1.0
0.0	800.0	100.0	100.0	0	0.0	0.0	0.122	0.0	97.22281	0.21	1	4.0	4.0	0.0	0.0	1.0
0.0	800.0	100.0	100.0	0	0.0	0.0	0.12	0.0	97.01727	0.21	1	4.0	4.0	0.0	0.0	1.0
0.0	800.0	100.0	100.0	0	0.0	0.0	0.117	0.0	97.37802	0.181	1	4.0	4.0	0.0	0.0	1.0
0.0	800.0	100.0	100.0	0	0.0	0.0	0.115	0.0	97.37802	0.168	1	4.0	4.0	0.0	0.0	1.0
0.0	800.0	100.0	100.0	0	0.0	0.0	0.113	0.0	96.87351	0.168	1	4.0	4.0	0.0	0.0	1.0
0.0	800.0	100.0	100.0	0	0.0	0.0	0.11	0.0	96.79838	0.145	1	4.0	4.0	0.0	0.0	1.0
0.0	800.0	100.0	100.0	0	0.0	0.0	0.108	0.0	96.79838	0.145	1	4.0	4.0	0.0	0.0	1.0
0.0	800.0	100.0	100.0	0	0.0	0.0	0.105	0.0	96.54746	0.135	1	4.0	4.0	0.0	0.0	1.0
0.0	800.0	100.0	100.0	0	0.0	0.0	0.103	0.0	96.54746	0.116	1	4.0	4.0	0.0	0.0	1.0
0.0	800.0	100.0	100.0	0	0.0	0.0	0.101	0.0	96.296135	0.116	1	4.0	4.0	0.0	0.0	1.0
0.0	800.0	100.0	100.0	0	0.0	0.0	0.099	0.0	95.79508	0.108	1	4.0	4.0	0.0	0.0	1.0
0.0	800.0	100.0	100.0	0	0.0	0.0	0.097	0.0	95.79508	0.093	1	4.0	4.0	0.0	0.0	1.0
0.0	800.0	100.0	100.0	0	0.0	0.0	0.095	0.0	95.28834	0.093	1	4.0	4.0	0.0	0.0	1.0
0.0	800.0	100.0	100.0	0	0.0	0.0	0.093	0.0	95.31893	0.086	1	4.0	4.0	0.0	0.0	1.0
0.0	800.0	100.0	100.0	0	0.0	0.0	0.091	0.0	95.7983	0.086	1	4.0	4.0	0.0	0.0	1.0
0.0	800.0	100.0	100.0	0	0.0	0.0	0.089	0.0	95.12122	0.074	1	4.0	4.0	0.0	0.0	1.0
0.0	800.0	100.0	100.0	0	0.0	0.0	0.088	0.0	95.12122	0.069	1	4.0	4.0	0.0	0.0	1.0
0.0	800.0	100.0	100.0	0	0.0	0.0	0.086	0.0	94.82929	0.069	1	4.0	4.0	0.0	0.0	1.0
0.0	800.0	100.0	100.0	0	0.0	0.0	0.084	0.0	95.95448	0.059	1	4.0	4.0	0.0	0.0	1.0
0.0	800.0	100.0	100.0	0	0.0	0.0	0.083	0.0	95.95448	0.055	1	4.0	4.0	0.0	0.0	1.0
0.0	800.0	100.0	100.0	0	0.0	0.0	0.081	0.0	96.007065	0.055	1	4.0	4.0	0.0	0.0	1.0
0.0	800.0	100.0	100.0	0	0.0	0.0	0.08	0.0	96.19246	0.047	1	4.0	4.0	0.0	0.0	1.0
0.0	800.0	100.0	100.0	0	0.0	0.0	0.078	0.0	96.19246	0.047	1	4.0	4.0	0.0	0.0	1.0
0.0	800.0	100.0	100.0	0	0.0	0.0	0.077	0.0	96.56305	0.044	1	4.0	4.0	0.0	0.0	1.0
0.0	800.0	100.0	100.0	0	0.0	0.0	0.076	0.0	96.56305	0.038	1	4.0	4.0	0.0	0.0	1.0
0.0	800.0	100.0	100.0	0	0.0	0.0	0.074	0.0	97.021194	0.038	1	4.0	4.0	0.0	0.0	1.0
0.0	800.0	100.0	100.0	0	0.0	0.0	0.073	0.0	96.9002	0.035	1	4.0	4.0	0.0	0.0	1.0
0.0	800.0	100.0	100.0	0	0.0	0.0	0.071	0.0	96.9002	0.03	1	4.0	4.0	0.0	0.0	1.0
0.0	800.0	100.0	100.0	0	0.0	0.0	0.07	0.0	96.46697	0.03	1	4.0	4.0	0.0	0.0	1.0
0.0	800.0	100.0	100.0	0	0.0	0.0	0.069	0.0	96.804016	0.026	1	4.0	4.0	0.0	0.0	1.0
0.0	800.0	100.0	100.0	0	0.0	0.0	0.067	0.0	96.804016	0.026	1	4.0	4.0	0.0	0.0	1.0
0.0	800.0	100.0	100.0	0	0.0	0.0	0.065	0.0	96.961235	0.024	1	4.0	4.0	0.0	0.0	1.0
0.0	800.0	100.0	100.0	0	0.0	0.0	0.064	0.0	96.804146	0.02	1	4.0	4.0	0.0	0.0	1.0
0.0	800.0	100.0	100.0	0	0.0	0.0	0.063	0.0	98.60406	0.02	1	4.0	4.0	0.0	0.0	1.0
0.0	800.0	100.0	100.0	0	0.0	0.0	0.061	0.0	98.01992	0.019	1	4.0	4.0	0.0	0.0	1.0
0.0	800.0	100.0	100.0	0	0.0	0.0	0.06	0.0	98.01992	0.016	1	4.0	4.0	0.0	0.0	1.0
0.0	800.0	100.0	100.0	0	0.0	0.0	0.058	0.0	97.35934	0.016	1	4.0	4.0	0.0	0.0	1.0
0.0	800.0	100.0	100.0	0	0.0	0.0	0.057	0.0	97.36682	0.014	1	4.0	4.0	0.0	0.0	1.0
0.0	800.0	100.0	100.0	0	0.0	0.0	0.056	0.0	97.36682	0.014	1	4.0	4.0	0.0	0.0	1.0
0.0	800.0	100.0	100.0	0	0.0	0.0	0.054	0.0	97.72438	0.013	1	4.0	4.0	0.0	0.0	1.0
0.0	800.0	100.0	100.0	0	0.0	0.0	0.053	0.0	97.72438	0.011	1	4.0	4.0	0.0	0.0	1.0
0.0	800.0	100.0	100.0	0	0.0	0.0	0.052	0.0	97.19343	0.011	1	4.0	4.0	0.0	0.0	1.0
0.0	800.0	100.0	100.0	0	0.0	0.0	0.051	0.0	97.5056	0.01	1	4.0	4.0	0.0	0.0	1.0
0.0	800.0	100.0	100.0	0	0.0	0.0	0.049	0.0	97.5056	0.008	1	4.0	4.0	0.0	0.0	1.0
0.0	800.0	100.0	100.0	0	0.0	0.0	0.048	0.0	97.9929	0.008	1	4.0	4.0	0.0	0.0	1.0
0.0	800.0	100.0	100.0	0	0.0	0.0	0.048	0.0	98.11687	0.008	1	4.0	4.0	0.0	0.0	1.0
0.0	800.0	100.0	100.0	0	0.0	0.0	0.047	0.0	98.11687	0.006	1	4.0	4.0	0.0	0.0	1.0
0.0	800.0	100.0	100.0	0	0.0	0.0	0.046	0.0	98.703766	0.006	1	4.0	4.0	0.0	0.0	1.0
0.0	800.0	100.0	100.0	0	0.0	0.0	0.045	0.0	98.703766	0.006	1	4.0	4.0	0.0	0.0	1.0
0.0	800.0	100.0	100.0	0	0.0	0.0	0.044	0.0	98.80243	0.006	1	4.0	4.0	0.0	0.0	1.0
0.0	800.0	100.0	100.0	0	0.0	0.0	0.043	0.0	98.30699	0.005	1	4.0	4.0	0.0	0.0	1.0
0.0	800.0	100.0	100.0	0	0.0	0.0	0.042	0.0	98.30699	0.004	1	4.0	4.0	0.0	0.0	1.0
0.0	800.0	100.0	100.0	0	0.0	0.0	0.041	0.0	97.55669	0.004	1	4.0	4.0	0.0	0.0	1.0
0.0	800.0	100.0	100.0	0	0.0	0.0	0.04	0.0	97.785904	0.004	1	4.0	4.0	0.0	0.0	1.0
0.0	800.0	100.0	100.0	0	0.0	0.0	0.038	0.0	97.89879	0.004	1	4.0	4.0	0.0	0.0	1.0
0.0	800.0	100.0	100.0	0	0.0	0.0	0.036	0.0	97.58961	0.003	1	4.0	4.0	0.0	0.0	1.0
0.0	800.0	100.0	100.0	0	0.0	0.0	0.035	0.0	97.58961	0.003	1	4.0	4.0	0.0	0.0	1.0
0.0	800.0	100.0	100.0	0	0.0	0.0	0.033	0.0	97.65122	0.003	1	4.0	4.0	0.0	0.0	1.0
0.0	800.0	100.0	100.0	0	0.0	0.0	0.031	0.0	97.324814	0.002	1	4.0	4.0	0.0	0.0	1.0
0.0	800.0	100.0	100.0	0	0.0	0.0	0.029	0.0	97.324814	0.002	1	4.0	4.0	0.0	0.0	1.0
0.0	800.0	100.0	100.0	0	0.0	0.0	0.027	0.0	96.89773	0.002	1	4.0	4.0	0.0	0.0	1.0
0.0	800.0	100.0	100.0	0	0.0	0.0	0.025	0.0	95.97425	0.001	1	4.0	4.0	0.0	0.0	1.0
0.0	800.0	100.0	100.0	0	0.0	0.0	0.023	0.0	95.97425	0.001	1	4.0	4.0	0.0	0.0	1.0
0.0	800.0	100.0	100.0	0	0.0	0.0	0.02	0.0	96.6403	0.001	1	4.0	4.0	0.0	0.0	1.0
0.0	800.0	100.0	100.0	0	0.0	0.0	0.018	0.0	96.6403	0.001	1	4.0	4.0	0.0	0.0	1.0
0.0	800.0	100.0	100.0	0	0.0	0.0	0.016	0.0	97.13479	0.001	1	4.0	4.0	0.0	0.0	1.0
0.0	800.0	100.0	100.0	0	0.0	0.0	0.013	0.0	96.79114	0.0	1	4.0	4.0	0.0	0.0	1.0
0.0	800.0	100.0	100.0	0	0.0	0.0	0.01	0.0	96.79114	0.0	1	4.0	4.0	0.0	0.0	1.0
0.0	800.0	100.0	100.0	0	0.0	0.0	0.008	0.0	96.613525	0.0	1	4.0	4.0	0.0	0.0	1.0
0.0	800.0	100.0	100.0	0	0.0	0.0	0.005	0.0	96.13444	0.0	1	4.0	4.0	0.0	0.0	1.0
0.0	800.0	100.0	100.0	0	0.0	0.0	0.003	0.0	96.13444	0.0	1	4.0	4.0	0.0	0.0	1.0
0.0	800.0	100.0	100.0	0	0.0	0.0	0.001	0.0	96.0384	0.0	1	4.0	4.0	0.0	0.0	1.0
0.0	800.0	100.0	100.0	0	0.0	0.0	0.0	0.0	96.0384	0.0	1	4.0	4.0	0.0	0.0	1.0
0.0	800.0	100.0	100.0	0	0.0	0.0	-0.003	0.0	96.11422	0.0	1	4.0	4.0	0.0	0.0	1.0
0.0	800.0	100.0	100.0	0	0.0	0.0	-0.005	0.0	95.57791	0.0	1	4.0	4.0	0.0	0.0	1.0
0.0	800.0	100.0	100.0	0	0.0	0.0	-0.006	0.0	95.57791	0.0	1	4.0	4.0	0.0	0.0	1.0
0.0	800.0	100.0	100.0	0	0.0	0.0	-0.008	0.0	94.71696	0.0	1	4.0	4.0	0.0	0.0	1.0
0.0	800.0	100.0	100.0	0	0.0	0.0	-0.01	0.0	94.71696	0.0	1	4.0	4.0	0.0	0.0	1.0
0.0	800.0	100.0	100.0	0	0.0	0.0	-0.011	0.0	94.2834	0.0	1	4.0	4.0	0.0	0.0	1.0
0.0	800.0	100.0	100.0	0	0.0	0.0	-0.012	0.0	94.14011	0.0	1	4.0	4.0	0.0	0.0	1.0
0.0	800.0	100.0	100.0	0	0.0	0.0	-0.013	0.0	94.14011	0.0	1	4.0	4.0	0.0	0.0	1.0
0.0	800.0	100.0	100.0	0	0.0	0.0	-0.014	0.0	95.06244	0.0	1	4.0	4.0	0.0	0.0	1.0
0.0	800.0	100.0	100.0	0	0.0	0.0	-0.015	0.0	95.99309	0.0	1	4.0	4.0	0.0	0.0	1.0
0.0	800.0	100.0	100.0	0	0.0	0.0	-0.015	0.0	95.99309	0.0	1	4.0	4.0	0.0	0.0	1.0
0.0	800.0	100.0	100.0	0	0.0	0.0	-0.015	0.0	96.806656	0.0	1	4.0	4.0	0.0	0.0	1.0
0.0	800.0	100.0	100.0	0	0.0	0.0	-0.016	0.0	96.49468	0.0	1	4.0	4.0	0.0	0.0	1.0
0.0	800.0	100.0	100.0	0	0.0	0.0	-0.016	0.0	96.16431	0.0	1	4.0	4.0	0.0	0.0	1.0
0.0	800.0	100.0	100.0	0	0.0	0.0	-0.016	0.0	96.17172	0.0	1	4.0	4.0	0.0	0.0	1.0
0.0	800.0	100.0	100.0	0	0.0	0.0	-0.016	0.0	96.17172	0.0	1	4.0	4.0	0.0	0.0	1.0
0.0	800.0	100.0	100.0	0	0.0	0.0	-0.016	0.0	95.60979	0.0	1	4.0	4.0	0.0	0.0	1.0
0.0	800.0	100.0	100.0	0	0.0	0.0	-0.015	0.0	96.989944	0.0	1	4.0	4.0	1.0	0.0	1.0
0.0	800.0	100.0	100.0	0	0.0	0.0	-0.015	0.0	96.989944	0.0	1	4.0	4.0	2.0	0.0	1.0
0.0	800.0	100.0	100.0	0	0.0	0.0	-0.014	0.0	96.17775	0.0	1	4.0	4.0	4.0	0.0	1.0
0.0	800.0	100.0	100.0	0	0.0	0.0	-0.014	0.0	96.17775	0.0	1	4.0	4.0	4.0	0.0	1.0
9722.223	700.0	100.0	100.0	0	0.0	0.0	-0.012	0.0	95.55327	0.0	1	4.0	4.0	4.0	0.0	1.0
9722.223	700.0	100.0	100.0	0	0.0	0.0	-0.011	0.0	95.977715	0.0	1	4.0	4.0	4.0	0.0	1.0
9722.223	700.0	100.0	100.0	0	0.0	0.0	-0.01	0.0	95.977715	0.0	1	4.0	4.0	4.0	0.0	1.0
9722.223	700.0	100.0	100.0	0	0.0	0.0	-0.009	0.0	96.8584	0.0	1	4.0	4.0	4.0	0.0	1.0
9722.223	700.0	100.0	100.0	0	0.0	0.0	-0.007	0.0	97.181984	1.327	1	4.0	4.0	5.0	0.0	1.0
9722.223	700.0	100.0	100.0	0	0.0	0.0	-0.004	0.0	97.181984	2.473	1	4.0	4.0	5.0	0.0	1.0
9722.223	700.0	100.0	100.0	0	0.0	0.0	-0.002	0.0	96.28621	2.473	1	4.0	4.0	5.0	0.0	1.0
9722.223	700.0	100.0	100.0	0	0.0	0.0	0.0	0.0	96.28621	2.987	1	4.0	4.0	5.0	0.0	1.0
9722.223	700.0	100.0	100.0	0	0.0	0.0	0.003	0.0	96.632614	2.987	1	4.0	4.0	5.0	0.0	1.0
9722.223	700.0	100.0	100.0	0	0.0	0.0	0.006	0.0	97.73734	3.908	1	4.0	4.0	5.0	0.0	1.0
9722.223	700.0	100.0	100.0	0	0.0	0.0	0.009	0.0	97.73734	4.32	1	4.0	4.0	5.0	0.0	1.0
9722.223	700.0	100.0	100.0	0	0.0	0.0	0.013	0.0	97.764854	4.32	1	4.0	4.0	5.0	0.0	1.0
9722.223	700.0	100.0	100.0	0	0.0	0.0	0.016	0.0	98.04206	5.058	1	4.0	4.0	5.0	0.0	1.0
9722.223	700.0	100.0	100.0	0	0.0	0.0	0.02	0.0	98.04206	5.697	1	4.0	4.0	5.0	0.0	1.0
9722.223	700.0	100.0	100.0	0	0.0	0.0	0.024	0.0	97.73588	5.697	1	4.0	4.0	5.0	0.0	1.0
9722.223	700.0	100.0	100.0	0	0.0	0.0	0.028	0.0	97.73588	5.981	1	4.0	4.0	5.0	0.0	1.0
9722.223	700.0	100.0	100.0	0	0.0	0.0	0.032	0.0	97.71829	5.981	1	4.0	4.0	5.0	0.0	1.0
9722.223	700.0	100.0	100.0	0	0.0	0.0	0.035	0.0	97.54233	6.494	1	4.0	4.0	5.0	0.0	1.0
9722.223	700.0	100.0	100.0	0	0.0	0.0	0.04	0.0	97.54233	6.723	1	4.0	4.0	5.0	0.0	1.0
9722.223	700.0	100.0	100.0	0	0.0	0.0	0.044	0.0	96.87712	6.723	1	4.0	4.0	5.0	0.0	1.0
9722.223	700.0	100.0	100.0	0	0.0	0.0	0.047	0.0	96.66804	7.133	1	4.0	4.0	5.0	0.0	1.0
9722.223	700.0	100.0	100.0	0	0.0	0.0	0.051	0.0	96.66804	7.318	1	4.0	4.0	5.0	0.0	1.0
9722.223	700.0	100.0	100.0	0	0.0	0.0	0.055	0.0	96.74643	7.318	1	4.0	4.0	5.0	0.0	1.0
9722.223	700.0	100.0	100.0	0	0.0	0.0	0.059	0.0	96.670906	7.647	1	4.0	4.0	5.0	0.0	1.0
9722.223	700.0	100.0	100.0	0	0.0	0.0	0.063	0.0	96.53552	7.647	1	4.0	4.0	5.0	0.0	1.0
9722.223	700.0	100.0	100.0	0	0.0	0.0	0.066	0.0	96.17471	7.795	1	4.0	4.0	5.0	0.0	1.0
9722.223	700.0	100.0	100.0	0	0.0	0.0	0.07	0.0	96.172264	8.059	1	4.0	4.0	5.0	0.0	1.0
9722.223	700.0	100.0	100.0	0	0.0	0.0	0.073	0.0	95.89167	8.059	1	4.0	4.0	5.0	0.0	1.0
9722.223	700.0	100.0	100.0	0	0.0	0.0	0.077	0.0	96.3614	8.177	1	4.0	4.0	5.0	0.0	1.0
9722.223	700.0	100.0	100.0	0	0.0	0.0	0.081	0.0	96.3614	8.391	1	4.0	4.0	5.0	0.0	1.0
9722.223	700.0	100.0	100.0	0	0.0	0.0	0.084	0.0	98.12166	8.391	1	4.0	4.0	5.0	0.0	1.0
9722.223	700.0	100.0	100.0	0	0.0	0.0	0.087	0.0	98.12166	8.486	1	4.0	4.0	5.0	0.0	1.0
9722.223	700.0	100.0	100.0	0	0.0	0.0	0.091	0.0	97.65991	8.486	1	4.0	4.0	5.0	0.0	1.0
9722.223	700.0	100.0	100.0	0	0.0	0.0	0.094	0.0	97.068535	8.655	1	4.0	4.0	5.0	0.0	1.0
9722.223	700.0	100.0	100.0	0	0.0	0.0	0.097	0.0	97.068535	8.802	1	4.0	4.0	5.0	0.0	1.0
9722.223	700.0	100.0	100.0	0	0.0	0.0	0.1	0.0	97.702286	8.802	1	4.0	4.0	5.0	0.0	1.0
9722.223	700.0	100.0	100.0	0	0.0	0.0	0.102	0.0	96.80123	8.868	1	4.0	4.0	5.0	0.0	1.0
9722.223	700.0	100.0	100.0	0	0.0	0.0	0.105	0.0	96.80123	8.986	1	4.0	4.0	5.0	0.0	1.0
9722.223	700.0	100.0	100.0	0	0.0	0.0	0.108	0.0	95.77398	8.986	1	4.0	4.0	5.0	0.0	1.0
9722.223	700.0	100.0	100.0	0	0.0	0.0	0.111	0.0	95.77398	9.04	1	4.0	4.0	5.0	0.0	1.0
9722.223	700.0	100.0	100.0	0	0.0	0.0	0.114	0.0	96.232155	9.04	1	4.0	4.0	5.0	0.0	1.0
9722.223	700.0	100.0	100.0	0	0.0	0.0	0.116	0.0	95.33538	9.135	1	4.0	4.0	5.0	0.0	1.0
9722.223	700.0	100.0	100.0	0	0.0	0.0	0.119	0.0	95.33538	9.177	1	4.0	4.0	5.0	0.0	1.0
9722.223	700.0	100.0	100.0	0	0.0	0.0	0.121	0.0	95.01705	9.177	1	4.0	4.0	5.0	0.0	1.0
9722.223	700.0	100.0	100.0	0	0.0	0.0	0.124	0.0	95.79989	9.253	1	4.0	4.0	5.0	0.0	1.0
9722.223	700.0	100.0	100.0	0	0.0	0.0	0.126	0.0	95.79989	9.287	1	4.0	4.0	5.0	0.0	1.0
9722.223	700.0	100.0	100.0	0	0.0	0.0	0.128	0.0	94.99776	9.287	1	4.0	4.0	5.0	0.0	1.0
9722.223	700.0	100.0	100.0	0	0.0	0.0	0.131	0.0	94.99776	9.348	1	4.0	4.0	5.0	0.0	1.0
9722.223	700.0	100.0	100.0	0	0.0	0.0	0.133	0.0	95.63172	9.348	1	4.0	4.0	5.0	0.0	1.0
9722.223	700.0	100.0	100.0	0	0.0	0.0	0.135	0.0	94.88413	9.375	1	4.0	4.0	5.0	0.0	1.0
9722.223	700.0	100.0	100.0	0	0.0	0.0	0.138	0.0	94.88413	9.424	1	4.0	4.0	5.0	0.0	1.0
9722.223	700.0	100.0	100.0	1	0.0	0.0	0.14	0.0	94.46158	9.424	1	4.0	4.0	5.0	0.0	1.0
9722.223	700.0	100.0	100.0	1	0.0	0.0	0.142	0.0	94.281334	9.447	1	4.0	4.0	5.0	0.0	1.0
9722.223	700.0	100.0	100.0	1	0.0	0.0	0.144	0.0	94.281334	9.485	1	4.0	4.0	5.0	0.0	1.0
9722.223	700.0	100.0	100.0	1	0.0	0.0	0.146	0.0	94.96878	9.485	1	4.0	4.0	5.0	0.0	1.0
9722.223	700.0	100.0	100.0	1	0.0	0.0	0.149	0.0	94.96878	9.504	1	4.0	4.0	5.0	0.0	1.0
9722.223	700.0	100.0	100.0	1	0.0	0.0	0.15	0.0	94.64127	9.504	1	4.0	4.0	5.0	0.0	1.0
9722.223	700.0	100.0	100.0	1	0.0	0.0	0.152	0.0	93.698296	9.535	1	4.0	4.0	5.0	0.0	1.0
9722.223	700.0	100.0	100.0	1	0.0	0.0	0.154	0.0	93.698296	9.55	1	4.0	4.0	5.0	0.0	1.0
9722.223	700.0	100.0	100.0	1	0.0	0.0	0.156	0.0	93.33735	9.55	1	4.0	4.0	6.0	0.0	1.0
0.0	700.0	100.0	100.0	0	0.0	0.0	0.159	0.0	94.03246	9.575	1	5.0	4.0	0.0	0.0	1.0
0.0	700.0	100.0	100.0	0	0.0	0.0	0.161	0.0	94.03246	9.586	1	5.0	4.0	0.0	0.0	1.0
0.0	700.0	100.0	100.0	0	0.0	0.0	0.163	0.0	94.652985	9.586	1	5.0	4.0	0.0	0.0	1.0
0.0	700.0	100.0	100.0	0	0.0	0.0	0.165	0.0	94.652985	9.607	1	5.0	4.0	0.0	0.0	1.0
0.0	700.0	100.0	100.0	0	0.0	0.0	0.167	0.0	94.716774	9.607	1	5.0	4.0	0.0	0.0	1.0
0.0	700.0	100.0	100.0	0	0.0	0.0	0.169	0.0	95.4021	8.926	1	5.0	4.0	0.0	0.0	1.0
0.0	700.0	100.0	100.0	0	0.0	0.0	0.171	0.0	95.4021	7.71	1	5.0	4.0	0.0	0.0	1.0
0.0	700.0	100.0	100.0	0	0.0	0.0	0.172	0.0	95.69697	7.71	1	5.0	4.0	0.0	0.0	1.0
0.0	700.0	100.0	100.0	0	0.0	0.0	0.174	0.0	96.10091	7.164	1	5.0	4.0	0.0	0.0	1.0
0.0	700.0	100.0	100.0	0	0.0	0.0	0.175	0.0	96.10091	6.186	1	5.0	4.0	0.0	0.0	1.0
0.0	700.0	100.0	100.0	0	0.0	0.0	0.176	0.0	96.48741	6.186	1	5.0	4.0	0.0	0.0	1.0
0.0	700.0	100.0	100.0	0	0.0	0.0	0.178	0.0	96.48741	5.749	1	5.0	4.0	0.0	0.0	1.0
0.0	700.0	100.0	100.0	0	0.0	0.0	0.179	0.0	96.201385	5.749	1	5.0	4.0	0.0	0.0	1.0
0.0	700.0	100.0	100.0	0	0.0	0.0	0.18	0.0	96.492134	4.964	1	5.0	4.0	0.0	0.0	1.0
0.0	700.0	100.0	100.0	0	0.0	0.0	0.182	0.0	96.492134	4.614	1	5.0	4.0	0.0	0.0	1.0
0.0	700.0	100.0	100.0	0	0.0	0.0	0.183	0.0	96.74733	4.614	1	5.0	4.0	0.0	0.0	1.0
0.0	700.0	100.0	100.0	0	0.0	0.0	0.184	0.0	96.87064	3.985	1	5.0	4.0	0.0	0.0	1.0
0.0	700.0	100.0	100.0	0	0.0	0.0	0.185	0.0	96.87064	3.44	1	5.0	4.0	0.0	0.0	1.0
0.0	700.0	100.0	100.0	0	0.0	0.0	0.185	0.0	97.317566	3.44	1	5.0	4.0	0.0	0.0	1.0
0.0	700.0	100.0	100.0	0	0.0	0.0	0.186	0.0	97.317566	3.198	1	5.0	4.0	0.0	0.0	1.0
0.0	700.0	100.0	100.0	0	0.0	0.0	0.186	0.0	96.85393	3.198	1	5.0	4.0	0.0	0.0	1.0
0.0	700.0	100.0	100.0	0	0.0	0.0	0.187	0.0	95.92334	2.762	1	5.0	4.0	0.0	0.0	1.0
0.0	700.0	100.0	100.0	0	0.0	0.0	0.187	0.0	95.92334	2.566	1	5.0	4.0	0.0	0.0	1.0
0.0	700.0	100.0	100.0	0	0.0	0.0	0.187	0.0	96.078636	2.566	1	5.0	4.0	0.0	0.0	1.0
0.0	700.0	100.0	100.0	0	0.0	0.0	0.187	0.0	95.674484	2.215	1	5.0	4.0	0.0	0.0	1.0
0.0	700.0	100.0	100.0	0	0.0	0.0	0.187	0.0	95.674484	2.058	1	5.0	4.0	0.0	0.0	1.0
0.0	700.0	100.0	100.0	0	0.0	0.0	0.187	0.0	96.439026	2.058	1	5.0	4.0	0.0	0.0	1.0
0.0	700.0	100.0	100.0	0	0.0	0.0	0.186	0.0	96.439026	1.778	1	5.0	4.0	0.0	0.0	1.0
0.0	700.0	100.0	100.0	0	0.0	0.0	0.186	0.0	96.86403	1.778	1	5.0	4.0	8.0	0.0	1.0
0.0	700.0	100.0	100.0	0	0.0	0.0	0.185	1.0	97.44002	1.652	1	5.0	4.0	11.0	0.0	1.0
0.0	700.0	100.0	100.0	0	0.0	0.0	0.184	1.0	97.44002	1.426	1	5.0	4.0	11.0	0.0	1.0
-6944.445	500.0	100.0	100.0	0	0.0	0.0	0.183	1.0	97.57782	1.426	1	5.0	4.0	11.0	0.0	1.0
-6944.445	500.0	100.0	100.0	0	0.0	0.0	0.182	1.0	97.20002	1.231	1	5.0	4.0	11.0	0.0	1.0
-6944.445	500.0	100.0	100.0	0	0.0	0.0	0.181	1.0	97.20002	1.145	1	5.0	4.0	11.0	0.0	1.0
-6944.445	500.0	100.0	100.0	0	0.0	0.0	0.179	1.0	97.289696	1.145	1	5.0	4.0	11.0	0.0	1.0
-6944.445	500.0	100.0	100.0	0	0.0	0.0	0.177	1.0	97.289696	0.04	1	5.0	4.0	11.0	0.0	1.0
-6944.445	500.0	100.0	100.0	0	0.0	0.0	0.175	1.0	97.067055	0.04	1	5.0	4.0	11.0	0.0	1.0
-6944.445	500.0	100.0	100.0	0	0.0	0.0	0.172	1.0	97.18875	-0.452	1	5.0	4.0	11.0	0.0	1.0
-6944.445	500.0	100.0	100.0	0	0.0	0.0	0.17	1.0	97.03065	-1.339	1	5.0	4.0	11.0	0.0	1.0
-6944.445	500.0	100.0	100.0	0	0.0	0.0	0.167	1.0	96.96877	-1.339	1	5.0	4.0	11.0	0.0	1.0
-6944.445	500.0	100.0	100.0	0	0.0	0.0	0.164	1.0	96.551445	-1.736	1	5.0	4.0	11.0	0.0	1.0
-6944.445	500.0	100.0	100.0	0	0.0	0.0	0.161	1.0	96.551445	-2.447	1	5.0	4.0	11.0	0.0	1.0
-6944.445	500.0	100.0	100.0	0	0.0	0.0	0.157	1.0	97.07111	-2.447	1	5.0	4.0	11.0	0.0	1.0
-6944.445	500.0	100.0	100.0	0	0.0	0.0	0.154	1.0	97.07111	-2.766	1	5.0	4.0	11.0	0.0	1.0
-6944.445	500.0	100.0	100.0	0	0.0	0.0	0.15	1.0	97.58205	-2.766	1	5.0	4.0	11.0	0.0	1.0
-6944.445	500.0	100.0	100.0	0	0.0	0.0	0.146	1.0	96.21403	-3.337	1	5.0	4.0	12.0	0.0	1.0
-6944.445	500.0	100.0	100.0	0	0.0	0.0	0.142	1.0	96.21403	-3.83	1	5.0	4.0	12.0	0.0	1.0
-6944.445	500.0	100.0	100.0	0	0.0	0.0	0.138	1.0	96.29991	-3.83	1	5.0	4.0	12.0	0.0	1.0
-6944.445	500.0	100.0	100.0	0	0.0	0.0	0.134	1.0	96.24747	-4.051	1	5.0	4.0	12.0	0.0	1.0
-6944.445	500.0	100.0	100.0	0	0.0	0.0	0.13	1.0	96.24747	-4.446	1	5.0	4.0	12.0	0.0	1.0
-6944.445	500.0	100.0	100.0	0	0.0	0.0	0.126	1.0	96.5831	-4.446	1	5.0	4.0	12.0	0.0	1.0
-6944.445	500.0	100.0	100.0	0	0.0	0.0	0.121	1.0	96.5831	-4.624	1	5.0	4.0	12.0	0.0	1.0
-6944.445	500.0	100.0	100.0	0	0.0	0.0	0.117	1.0	96.320595	-4.624	1	5.0	4.0	12.0	0.0	1.0
-6944.445	500.0	100.0	100.0	0	0.0	0.0	0.113	1.0	96.31653	-4.941	1	5.0	4.0	12.0	0.0	1.0
-6944.445	500.0	100.0	100.0	0	0.0	0.0	0.109	1.0	96.31653	-5.083	1	5.0	4.0	12.0	0.0	1.0
-6944.445	500.0	100.0	100.0	0	0.0	0.0	0.105	1.0	97.26905	-5.083	1	5.0	4.0	12.0	0.0	1.0
-6944.445	500.0	100.0	100.0	0	0.0	0.0	0.102	1.0	97.164604	-5.338	1	5.0	4.0	12.0	0.0	1.0
-6944.445	500.0	100.0	100.0	0	0.0	0.0	0.098	1.0	97.164604	-5.452	1	5.0	4.0	12.0	0.0	1.0
-6944.445	500.0	100.0	100.0	0	0.0	0.0	0.094	1.0	97.43815	-5.452	1	5.0	4.0	12.0	0.0	1.0
-6944.445	500.0	100.0	100.0	0	0.0	0.0	0.091	1.0	96.682434	-5.658	1	5.0	4.0	12.0	0.0	1.0
-6944.445	500.0	100.0	100.0	0	0.0	0.0	0.087	1.0	96.61433	-5.658	1	5.0	4.0	12.0	0.0	1.0
-6944.445	500.0	100.0	100.0	0	0.0	0.0	0.084	1.0	96.943954	-5.749	1	5.0	4.0	12.0	0.0	1.0
-6944.445	500.0	100.0	100.0	0	0.0	0.0	0.08	1.0	96.943954	-5.914	1	5.0	4.0	12.0	0.0	1.0
-6944.445	500.0	100.0	100.0	0	0.0	0.0	0.077	1.0	96.89416	-5.914	1	5.0	4.0	12.0	0.0	1.0
-6944.445	500.0	100.0	100.0	0	0.0	0.0	0.074	1.0	96.60615	-6.055	1	5.0	4.0	12.0	0.0	1.0
-6944.445	500.0	100.0	100.0	0	0.0	0.0	0.071	1.0	96.60615	-6.118	1	5.0	4.0	12.0	0.0	1.0
-6944.445	500.0	100.0	100.0	0	0.0	0.0	0.068	1.0	96.05855	-6.118	1	5.0	4.0	12.0	0.0	1.0
-6944.445	500.0	100.0	100.0	0	0.0	0.0	0.065	1.0	96.05855	-6.232	1	5.0	4.0	12.0	0.0	1.0
-6944.445	500.0	100.0	100.0	0	0.0	0.0	0.062	1.0	94.66132	-6.232	1	5.0	4.0	12.0	0.0	1.0
-6944.445	500.0	100.0	100.0	0	0.0	0.0	0.059	1.0	95.206825	-6.283	1	5.0	4.0	12.0	0.0	1.0
-6944.445	500.0	100.0	100.0	0	0.0	0.0	0.057	1.0	95.206825	-6.33	1	5.0	4.0	12.0	0.0	1.0
-6944.445	500.0	100.0	100.0	0	0.0	0.0	0.054	1.0	95.364105	-6.33	1	5.0	4.0	12.0	0.0	1.0
-6944.445	500.0	100.0	100.0	0	0.0	0.0	0.051	1.0	95.134384	-6.415	1	5.0	4.0	12.0	0.0	1.0
-6944.445	500.0	100.0	100.0	0	0.0	0.0	0.049	1.0	95.134384	-6.453	1	5.0	4.0	12.0	0.0	1.0
-6944.445	500.0	100.0	100.0	0	0.0	0.0	0.046	1.0	95.27454	-6.453	1	5.0	4.0	12.0	0.0	1.0
-6944.445	500.0	100.0	100.0	0	0.0	0.0	0.044	1.0	95.27454	-6.521	1	5.0	4.0	12.0	0.0	1.0
-6944.445	500.0	100.0	100.0	0	0.0	0.0	0.041	1.0	95.705	-6.521	1	5.0	4.0	12.0	0.0	1.0
-6944.445	500.0	100.0	100.0	0	0.0	0.0	0.039	1.0	95.397736	-6.58	1	5.0	4.0	12.0	0.0	1.0
-6944.445	500.0	100.0	100.0	0	0.0	0.0	0.036	1.0	95.397736	-6.606	1	5.0	4.0	12.0	0.0	1.0
-6944.445	500.0	100.0	100.0	0	0.0	0.0	0.034	1.0	96.48667	-6.606	1	5.0	4.0	12.0	0.0	1.0
-6944.445	500.0	100.0	100.0	0	0.0	0.0	0.032	1.0	96.77781	-6.653	1	5.0	4.0	12.0	0.0	1.0
-6944.445	500.0	100.0	100.0	0	0.0	0.0	0.029	1.0	96.77781	-6.653	1	5.0	4.0	12.0	0.0	1.0
-6944.445	500.0	100.0	100.0	0	0.0	0.0	0.027	1.0	97.19448	-6.675	1	5.0	4.0	12.0	0.0	1.0
-6944.445	500.0	100.0	100.0	0	0.0	0.0	0.025	1.0	97.19448	-6.712	1	5.0	4.0	12.0	0.0	1.0
-6944.445	500.0	100.0	100.0	0	0.0	0.0	0.023	1.0	97.5143	-6.712	1	5.0	4.0	12.0	0.0	1.0
-6944.445	500.0	100.0	100.0	0	0.0	0.0	0.021	1.0	97.81463	-6.745	1	5.0	4.0	12.0	0.0	1.0
-6944.445	500.0	100.0	100.0	0	0.0	0.0	0.018	1.0	97.81463	-6.76	1	5.0	4.0	12.0	0.0	1.0
-6944.445	500.0	100.0	100.0	0	0.0	0.0	0.016	1.0	96.917656	-6.76	1	5.0	4.0	12.0	0.0	1.0
-6944.445	500.0	100.0	100.0	0	0.0	0.0	0.014	1.0	97.38164	-6.786	1	5.0	4.0	12.0	0.0	1.0
-6944.445	500.0	100.0	100.0	0	0.0	0.0	0.012	1.0	97.38164	-6.798	1	5.0	4.0	12.0	0.0	1.0
-6944.445	500.0	100.0	100.0	0	0.0	0.0	0.01	1.0	98.06749	-6.798	1	5.0	4.0	12.0	0.0	1.0
-6944.445	500.0	100.0	100.0	0	0.0	0.0	0.008	1.0	98.06749	-6.819	1	5.0	4.0	12.0	0.0	1.0
-6944.445	500.0	100.0	100.0	0	0.0	0.0	0.006	1.0	97.7359	-6.819	1	5.0	4.0	12.0	0.0	1.0
-6944.445	500.0	100.0	100.0	0	0.0	0.0	0.005	1.0	96.59682	-6.828	1	5.0	4.0	12.0	0.0	1.0
-6944.445	500.0	100.0	100.0	0	0.0	0.0	0.003	1.0	97.38391	-6.845	1	5.0	4.0	12.0	0.0	1.0
-6944.445	500.0	100.0	100.0	0	0.0	0.0	0.001	1.0	96.12701	-6.845	1	5.0	4.0	12.0	0.0	1.0
-6944.445	500.0	100.0	100.0	0	0.0	0.0	0.0	1.0	96.688736	-6.853	1	5.0	4.0	12.0	0.0	1.0
-6944.445	500.0	100.0	100.0	0	0.0	0.0	-0.002	1.0	96.688736	-6.853	1	5.0	4.0	12.0	0.0	1.0
-6944.445	500.0	100.0	100.0	0	0.0	0.0	-0.003	1.0	98.91941	-6.866	1	5.0	4.0	12.0	0.0	1.0
-6944.445	500.0	100.0	100.0	0	0.0	0.0	-0.005	1.0	98.91941	-6.872	1	5.0	4.0	12.0	0.0	1.0
-6944.445	500.0	100.0	100.0	0	0.0	0.0	-0.007	1.0	98.29547	-6.872	1	5.0	4.0	12.0	0.0	1.0
-6944.445	500.0	100.0	100.0	0	0.0	0.0	-0.008	1.0	98.18162	-6.883	1	5.0	4.0	12.0	0.0	1.0
-6944.445	500.0	100.0	100.0	0	0.0	0.0	-0.01	1.0	98.18162	-6.893	1	5.0	4.0	12.0	0.0	1.0
-6944.445	500.0	100.0	100.0	0	0.0	0.0	-0.012	1.0	97.8797	-6.893	1	5.0	2.0	14.0	1.0	1.0
0.0	500.0	100.0	100.0	0	0.0	0.0	-0.014	1.0	96.93073	-6.897	1	5.0	2.0	0.0	1.0	1.0
0.0	500.0	100.0	100.0	0	0.0	0.0	-0.015	1.0	96.93073	-6.897	1	5.0	2.0	0.0	1.0	1.0
0.0	500.0	100.0	100.0	0	0.0	0.0	-0.017	1.0	96.67257	-6.905	1	5.0	2.0	0.0	1.0	1.0
0.0	500.0	100.0	100.0	0	0.0	0.0	-0.019	1.0	96.67257	-6.908	1	5.0	2.0	0.0	1.0	1.0
0.0	500.0	100.0	100.0	0	0.0	0.0	-0.021	1.0	97.18544	-6.908	1	5.0	2.0	0.0	1.0	1.0
0.0	500.0	100.0	100.0	0	0.0	0.0	-0.022	1.0	96.801346	-5.965	1	5.0	2.0	0.0	1.0	1.0
0.0	500.0	100.0	100.0	0	0.0	0.0	-0.024	1.0	96.801346	-5.544	1	5.0	2.0	0.0	1.0	1.0
0.0	500.0	100.0	100.0	0	0.0	0.0	-0.025	1.0	96.56188	-5.544	1	5.0	2.0	0.0	1.0	1.0
0.0	500.0	100.0	100.0	0	0.0	0.0	-0.026	1.0	96.82366	-4.787	1	5.0	2.0	0.0	1.0	1.0
0.0	500.0	100.0	100.0	0	0.0	0.0	-0.027	1.0	96.82366	-4.449	1	5.0	2.0	0.0	1.0	1.0
0.0	500.0	100.0	100.0	0	0.0	0.0	-0.029	1.0	96.85112	-4.449	1	5.0	2.0	0.0	1.0	1.0
0.0	500.0	100.0	100.0	0	0.0	0.0	-0.03	1.0	96.90077	-3.842	1	5.0	2.0	0.0	1.0	1.0
0.0	500.0	100.0	100.0	0	0.0	0.0	-0.031	1.0	97.08213	-3.842	1	5.0	2.0	0.0	1.0	1.0
0.0	500.0	100.0	100.0	0	0.0	0.0	-0.032	1.0	96.25899	-3.57	1	5.0	2.0	0.0	1.0	1.0
0.0	500.0	100.0	100.0	0	0.0	0.0	-0.033	1.0	95.52626	-3.083	1	5.0	2.0	0.0	1.0	1.0
0.0	500.0	100.0	100.0	0	0.0	0.0	-0.034	1.0	95.248055	-3.083	1	5.0	2.0	0.0	1.0	1.0
0.0	500.0	100.0	100.0	0	0.0	0.0	-0.035	1.0	94.56999	-2.865	1	5.0	2.0	0.0	1.0	1.0
0.0	500.0	100.0	100.0	0	0.0	0.0	-0.035	1.0	95.684044	-2.865	1	5.0	2.0	0.0	1.0	1.0
0.0	500.0	100.0	100.0	0	0.0	0.0	-0.036	1.0	95.8591	-2.474	1	5.0	2.0	0.0	1.0	1.0
0.0	500.0	100.0	100.0	0	0.0	0.0	-0.036	1.0	95.8591	-2.299	1	5.0	2.0	0.0	1.0	1.0
0.0	500.0	100.0	100.0	0	0.0	0.0	-0.036	1.0	95.795746	-2.299	1	5.0	2.0	0.0	1.0	1.0
0.0	500.0	100.0	100.0	0	0.0	0.0	-0.037	1.0	96.232956	-1.985	1	5.0	2.0	0.0	1.0	1.0
0.0	500.0	100.0	100.0	0	0.0	0.0	-0.037	1.0	96.232956	-1.845	1	5.0	2.0	0.0	1.0	1.0
0.0	500.0	100.0	100.0	0	0.0	0.0	-0.037	1.0	95.76714	-1.845	1	5.0	2.0	0.0	1.0	1.0
0.0	500.0	100.0	100.0	0	0.0	0.0	-0.038	1.0	96.79517	-1.593	1	5.0	2.0	0.0	1.0	1.0
0.0	500.0	100.0	100.0	0	0.0	0.0	-0.038	1.0	96.79517	-1.48	1	5.0	2.0	0.0	1.0	1.0
0.0	500.0	100.0	100.0	0	0.0	0.0	-0.038	1.0	97.57362	-1.48	1	5.0	2.0	0.0	1.0	1.0
0.0	500.0	100.0	100.0	0	0.0	0.0	-0.038	1.0	97.57362	-1.278	1	5.0	2.0	0.0	1.0	1.0
0.0	500.0	100.0	100.0	0	0.0	0.0	-0.038	1.0	96.79018	-1.278	1	5.0	2.0	0.0	1.0	1.0
0.0	500.0	100.0	100.0	0	0.0	0.0	-0.038	1.0	97.33724	-1.104	1	5.0	2.0	0.0	1.0	1.0
0.0	500.0	100.0	100.0	0	0.0	0.0	-0.038	1.0	97.33724	-1.025	1	5.0	2.0	0.0	1.0	1.0
0.0	500.0	100.0	100.0	0	0.0	0.0	-0.038	1.0	97.34489	-1.025	1	5.0	2.0	0.0	1.0	1.0
0.0	500.0	100.0	100.0	0	0.0	0.0	-0.037	1.0	97.091354	-0.885	0	5.0	2.0	7.0	1.0	1.0
0.0	500.0	100.0	100.0	0	0.0	0.0	-0.037	1.0	97.091354	-0.823	0	5.0	2.0	7.0	1.0	1.0
0.0	500.0	100.0	100.0	0	0.0	0.0	-0.037	1.0	96.609795	-0.823	0	5.0	2.0	0.0	1.0	1.0
0.0	500.0	100.0	100.0	0	0.0	0.0	-0.037	1.0	96.609795	-0.71	0	5.0	2.0	0.0	1.0	1.0
0.0	500.0	100.0	100.0	0	0.0	0.0	-0.036	1.0	97.01401	-0.71	0	5.0	2.0	0.0	1.0	1.0
0.0	500.0	100.0	100.0	0	0.0	0.0	-0.036	1.0	96.80888	-0.66	0	5.0	2.0	0.0	1.0	1.0
0.0	500.0	100.0	100.0	0	0.0	0.0	-0.035	1.0	96.80888	-0.57	0	5.0	2.0	0.0	1.0	1.0
0.0	500.0	100.0	100.0	0	0.0	0.0	-0.035	1.0	97.140366	-0.57	0	5.0	2.0	0.0	1.0	1.0
0.0	500.0	100.0	100.0	0	0.0	0.0	-0.034	1.0	96.960976	-0.493	0	5.0	2.0	0.0	1.0	1.0
0.0	500.0	100.0	100.0	0	0.0	0.0	-0.033	1.0	96.960976	-0.493	0	5.0	2.0	0.0	1.0	1.0
0.0	500.0	100.0	100.0	0	0.0	0.0	-0.032	1.0	97.256714	-0.457	0	5.0	2.0	0.0	1.0	1.0
0.0	500.0	100.0	100.0	0	0.0	0.0	-0.031	1.0	97.256714	-0.394	0	5.0	2.0	0.0	1.0	1.0
0.0	500.0	100.0	100.0	0	0.0	0.0	-0.03	1.0	96.61154	-0.394	0	5.0	2.0	0.0	1.0	1.0
0.0	500.0	100.0	100.0	0	0.0	0.0	-0.028	1.0	96.50881	-0.366	0	5.0	2.0	0.0	1.0	1.0
0.0	500.0	100.0	100.0	0	0.0	0.0	-0.027	1.0	96.50881	-0.316	0	5.0	2.0	0.0	1.0	1.0
0.0	500.0	100.0	100.0	0	0.0	0.0	-0.025	1.0	96.03509	-0.316	0	5.0	2.0	0.0	1.0	1.0
0.0	500.0	100.0	100.0	0	0.0	0.0	-0.024	1.0	95.66207	-0.294	0	5.0	2.0	0.0	1.0	1.0
0.0	500.0	100.0	100.0	0	0.0	0.0	-0.022	1.0	95.66207	-0.253	0	5.0	2.0	0.0	1.0	1.0
0.0	500.0	100.0	100.0	0	0.0	0.0	-0.02	1.0	96.63585	-0.253	0	5.0	2.0	0.0	1.0	1.0
0.0	500.0	100.0	100.0	0	0.0	0.0	-0.018	1.0	96.63585	-0.235	0	5.0	2.0	0.0	1.0	1.0
0.0	500.0	100.0	100.0	0	0.0	0.0	-0.016	1.0	98.16359	-0.235	0	5.0	2.0	0.0	1.0	1.0
0.0	500.0	100.0	100.0	0	0.0	0.0	-0.013	1.0	98.931816	-0.203	0	5.0	2.0	0.0	1.0	1.0
0.0	500.0	100.0	100.0	0	0.0	0.0	-0.011	1.0	98.931816	-0.189	0	5.0	2.0	0.0	1.0	1.0
0.0	500.0	100.0	100.0	0	0.0	0.0	-0.009	1.0	98.65674	-0.189	0	5.0	2.0	0.0	1.0	1.0
0.0	500.0	100.0	100.0	0	0.0	0.0	-0.007	1.0	98.71457	-0.163	0	5.0	2.0	0.0	1.0	1.0
0.0	500.0	100.0	100.0	0	0.0	0.0	-0.004	1.0	98.71457	-0.14	0	5.0	2.0	0.0	1.0	1.0
0.0	500.0	100.0	100.0	0	0.0	0.0	-0.002	1.0	98.34095	-0.14	0	5.0	2.0	0.0	1.0	1.0
0.0	500.0	100.0	100.0	0	0.0	0.0	0.0	1.0	98.34095	-0.13	0	5.0	2.0	0.0	1.0	1.0
0.0	500.0	100.0	100.0	0	0.0	0.0	0.001	1.0	97.89231	-0.13	0	5.0	2.0	0.0	1.0	1.0
0.0	500.0	100.0	100.0	0	0.0	0.0	0.003	1.0	97.00257	-0.112	0	5.0	2.0	0.0	1.0	1.0
0.0	500.0	100.0	100.0	0	0.0	0.0	0.006	1.0	97.00257	-0.104	0	5.0	2.0	0.0	1.0	1.0
0.0	500.0	100.0	100.0	0	0.0	0.0	0.008	1.0	96.44679	-0.104	0	5.0	2.0	0.0	1.0	1.0
0.0	500.0	100.0	100.0	0	0.0	0.0	0.01	1.0	95.12521	-0.09	0	5.0	2.0	0.0	1.0	1.0
0.0	500.0	100.0	100.0	0	0.0	0.0	0.012	1.0	95.12521	-0.09	0	5.0	2.0	0.0	1.0	1.0
0.0	500.0	100.0	100.0	0	0.0	0.0	0.014	1.0	95.81147	-0.083	0	5.0	2.0	0.0	1.0	1.0
0.0	500.0	100.0	100.0	0	0.0	0.0	0.016	1.0	96.439026	-0.072	0	5.0	2.0	0.0	1.0	1.0
0.0	500.0	100.0	100.0	0	0.0	0.0	0.019	1.0	96.036865	-0.072	0	5.0	2.0	0.0	1.0	1.0
0.0	500.0	100.0	100.0	0	0.0	0.0	0.021	1.0	95.33651	-0.067	0	5.0	2.0	0.0	1.0	1.0
0.0	500.0	100.0	100.0	0	0.0	0.0	0.023	1.0	95.33651	-0.057	0	5.0	2.0	0.0	1.0	1.0
0.0	500.0	100.0	100.0	0	0.0	0.0	0.025	1.0	94.706375	-0.057	0	5.0	2.0	0.0	1.0	1.0
0.0	500.0	100.0	100.0	0	0.0	0.0	0.027	1.0	94.584526	-0.053	0	5.0	2.0	0.0	1.0	1.0
0.0	500.0	100.0	100.0	0	0.0	0.0	0.028	1.0	95.578445	-0.046	0	5.0	2.0	0.0	1.0	1.0
0.0	500.0	100.0	100.0	0	0.0	0.0	0.03	1.0	95.13178	-0.046	0	5.0	2.0	0.0	1.0	1.0
0.0	500.0	100.0	100.0	0	0.0	0.0	0.032	1.0	95.13178	-0.042	0	5.0	2.0	0.0	1.0	1.0
0.0	500.0	100.0	100.0	0	0.0	0.0	0.034	1.0	95.83156	-0.042	0	5.0	2.0	0.0	1.0	1.0
0.0	500.0	100.0	100.0	0	0.0	0.0	0.036	1.0	95.8509	-0.036	0	5.0	2.0	0.0	1.0	1.0
0.0	500.0	100.0	100.0	0	0.0	0.0	0.038	1.0	95.8509	-0.034	0	5.0	2.0	0.0	1.0	1.0
0.0	500.0	100.0	100.0	0	0.0	0.0	0.039	1.0	95.08795	-0.034	0	5.0	2.0	0.0	1.0	1.0
0.0	500.0	100.0	100.0	0	0.0	0.0	0.041	1.0	94.97847	-0.029	0	5.0	2.0	0.0	1.0	1.0
0.0	500.0	100.0	100.0	0	0.0	0.0	0.043	1.0	94.97847	-0.029	0	5.0	2.0	0.0	1.0	1.0
0.0	500.0	100.0	100.0	0	0.0	0.0	0.044	1.0	95.558685	-0.027	0	5.0	2.0	0.0	1.0	1.0
0.0	500.0	100.0	100.0	0	0.0	0.0	0.046	1.0	95.558685	-0.023	0	5.0	2.0	0.0	1.0	1.0
0.0	500.0	100.0	100.0	0	0.0	0.0	0.048	1.0	95.29651	-0.023	0	5.0	2.0	0.0	1.0	1.0
0.0	500.0	100.0	100.0	0	0.0	0.0	0.049	1.0	95.90969	-0.02	0	5.0	2.0	0.0	1.0	1.0
0.0	500.0	100.0	100.0	0	0.0	0.0	0.051	1.0	95.90969	-0.018	0	5.0	2.0	0.0	1.0	1.0
0.0	500.0	100.0	100.0	0	0.0	0.0	0.052	1.0	95.77346	-0.018	0	5.0	2.0	0.0	1.0	1.0
0.0	500.0	100.0	100.0	0	0.0	0.0	0.054	1.0	97.19904	-0.015	0	5.0	2.0	0.0	1.0	1.0
0.0	500.0	100.0	100.0	0	0.0	0.0	0.055	1.0	97.19904	-0.015	0	5.0	2.0	0.0	1.0	1.0
0.0	500.0	100.0	100.0	0	0.0	0.0	0.057	1.0	96.967415	-0.014	0	5.0	2.0	0.0	1.0	1.0
0.0	500.0	100.0	100.0	0	0.0	0.0	0.058	1.0	96.967415	-0.012	0	5.0	2.0	0.0	1.0	1.0
0.0	500.0	100.0	100.0	0	0.0	0.0	0.06	1.0	97.16336	-0.012	0	5.0	2.0	0.0	1.0	1.0
0.0	500.0	100.0	100.0	0	0.0	0.0	0.062	1.0	96.83474	-0.011	0	5.0	2.0	0.0	1.0	1.0
0.0	500.0	100.0	100.0	0	0.0	0.0	0.063	1.0	97.192375	-0.009	0	5.0	2.0	0.0	1.0	1.0
0.0	500.0	100.0	100.0	0	0.0	0.0	0.064	1.0	97.160545	-0.009	0	5.0	2.0	0.0	1.0	1.0
0.0	500.0	100.0	100.0	0	0.0	0.0	0.065	1.0	97.31307	-0.009	0	5.0	2.0	0.0	1.0	1.0
0.0	500.0	100.0	100.0	0	0.0	0.0	0.067	1.0	96.27238	-0.007	0	5.0	2.0	0.0	1.0	1.0
0.0	500.0	100.0	100.0	0	0.0	0.0	0.068	1.0	96.15127	-0.007	0	5.0	2.0	0.0	1.0	1.0
0.0	500.0	100.0	100.0	0	0.0	0.0	0.069	1.0	96.15127	-0.007	0	5.0	2.0	0.0	1.0	1.0
0.0	500.0	100.0	100.0	0	0.0	0.0	0.07	1.0	97.17928	-0.007	0	5.0	2.0	0.0	1.0	1.0
0.0	500.0	100.0	100.0	0	0.0	0.0	0.071	1.0	96.29607	-0.006	0	5.0	2.0	0.0	1.0	1.0
0.0	500.0	100.0	100.0	0	0.0	0.0	0.073	1.0	96.29607	-0.005	0	5.0	2.0	0.0	1.0	1.0
0.0	500.0	100.0	100.0	0	0.0	0.0	0.074	1.0	96.64971	-0.005	0	5.0	2.0	0.0	1.0	1.0
0.0	500.0	100.0	100.0	0	0.0	0.0	0.075	1.0	97.02549	-0.004	0	5.0	2.0	0.0	1.0	1.0
0.0	500.0	100.0	100.0	0	0.0	0.0	0.076	1.0	97.02549	-0.004	0	5.0	2.0	0.0	1.0	1.0
0.0	500.0	100.0	100.0	0	0.0	0.0	0.077	1.0	96.30848	-0.003	0	5.0	2.0	0.0	1.0	1.0
0.0	500.0	100.0	100.0	0	0.0	0.0	0.078	1.0	96.30848	-0.003	0	5.0	2.0	0.0	1.0	1.0
0.0	500.0	100.0	100.0	0	0.0	0.0	0.079	1.0	96.46759	-0.003	0	5.0	2.0	0.0	1.0	1.0
0.0	500.0	100.0	100.0	0	0.0	0.0	0.08	1.0	95.95569	-0.002	0	5.0	2.0	0.0	1.0	1.0
0.0	500.0	100.0	100.0	0	0.0	0.0	0.081	1.0	95.95569	-0.002	0	5.0	2.0	0.0	1.0	1.0
0.0	500.0	100.0	100.0	0	0.0	0.0	0.082	1.0	96.351585	-0.002	0	5.0	2.0	0.0	1.0	1.0
0.0	500.0	100.0	100.0	0	0.0	0.0	0.083	1.0	96.247154	-0.002	0	5.0	2.0	0.0	1.0	1.0
0.0	500.0	100.0	100.0	0	0.0	0.0	0.084	1.0	96.247154	-0.002	0	5.0	2.0	0.0	1.0	1.0
0.0	500.0	100.0	100.0	0	0.0	0.0	0.085	1.0	96.920555	-0.001	0	5.0	2.0	0.0	1.0	1.0
0.0	500.0	100.0	100.0	0	0.0	0.0	0.085	1.0	96.920555	-0.001	0	5.0	2.0	0.0	1.0	1.0
0.0	500.0	100.0	100.0	0	0.0	0.0	0.086	1.0	97.05797	-0.001	0	5.0	2.0	0.0	1.0	1.0
0.0	500.0	100.0	100.0	0	0.0	0.0	0.086	1.0	96.10024	-0.001	0	5.0	2.0	0.0	1.0	1.0
0.0	500.0	100.0	100.0	0	0.0	0.0	0.087	1.0	96.10024	-0.001	0	5.0	2.0	0.0	1.0	1.0
0.0	500.0	100.0	100.0	0	0.0	0.0	0.088	1.0	96.39463	-0.001	0	5.0	2.0	0.0	1.0	1.0
0.0	500.0	100.0	100.0	0	0.0	0.0	0.089	1.0	97.95216	0.0	0	5.0	2.0	0.0	1.0	1.0
0.0	500.0	100.0	100.0	0	0.0	0.0	0.09	1.0	97.95216	0.0	0	5.0	2.0	0.0	1.0	1.0
0.0	500.0	100.0	100.0	0	0.0	0.0	0.09	1.0	98.35191	0.0	0	5.0	2.0	0.0	1.0	1.0
0.0	500.0	100.0	100.0	0	0.0	0.0	0.091	1.0	98.35191	0.0	0	5.0	2.0	0.0	1.0	1.0
0.0	500.0	100.0	100.0	0	0.0	0.0	0.091	1.0	97.114235	0.0	0	5.0	2.0	0.0	1.0	1.0
0.0	500.0	100.0	100.0	0	0.0	0.0	0.092	1.0	97.35383	0.0	0	5.0	2.0	0.0	1.0	1.0
0.0	500.0	100.0	100.0	0	0.0	0.0	0.093	1.0	97.35383	0.0	0	5.0	2.0	0.0	1.0	1.0
0.0	500.0	100.0	100.0	0	0.0	0.0	0.094	1.0	97.63139	0.0	0	5.0	2.0	0.0	1.0	1.0
0.0	500.0	100.0	100.0	0	0.0	0.0	0.095	1.0	97.595726	0.0	0	5.0	2.0	0.0	1.0	1.0
0.0	500.0	100.0	100.0	0	0.0	0.0	0.096	1.0	97.18366	0.0	0	5.0	2.0	0.0	1.0	1.0
0.0	500.0	100.0	100.0	0	0.0	0.0	0.097	1.0	97.41921	0.0	0	5.0	2.0	0.0	1.0	1.0
0.0	500.0	100.0	100.0	0	0.0	0.0	0.098	1.0	97.41921	0.0	0	5.0	2.0	0.0	1.0	1.0
0.0	500.0	100.0	100.0	0	0.0	0.0	0.099	1.0	96.99481	0.0	0	5.0	2.0	0.0	1.0	1.0
0.0	500.0	100.0	100.0	0	0.0	0.0	0.101	1.0	97.248886	0.0	0	5.0	2.0	0.0	1.0	1.0
0.0	500.0	100.0	100.0	0	0.0	0.0	0.103	1.0	97.248886	0.0	0	5.0	2.0	0.0	1.0	1.0
0.0	500.0	100.0	100.0	0	0.0	0.0	0.105	1.0	98.13302	0.0	0	5.0	2.0	0.0	1.0	1.0
0.0	500.0	100.0	100.0	0	0.0	0.0	0.107	1.0	96.310555	0.0	0	5.0	2.0	0.0	1.0	1.0
0.0	500.0	100.0	100.0	0	0.0	0.0	0.109	1.0	96.310555	0.0	0	5.0	2.0	0.0	1.0	1.0
0.0	500.0	100.0	100.0	0	0.0	0.0	0.112	1.0	98.229774	0.0	0	5.0	2.0	0.0	1.0	1.0
0.0	500.0	100.0	100.0	0	0.0	0.0	0.114	1.0	98.229774	0.0	0	5.0	2.0	0.0	1.0	1.0
0.0	500.0	100.0	100.0	0	0.0	0.0	0.117	1.0	98.43606	0.0	0	5.0	2.0	0.0	1.0	1.0
0.0	500.0	100.0	100.0	0	0.0	0.0	0.12	1.0	98.267494	0.0	0	5.0	2.0	0.0	1.0	1.0
0.0	500.0	100.0	100.0	0	0.0	0.0	0.123	1.0	98.267494	0.0	0	5.0	2.0	0.0	1.0	1.0
0.0	500.0	100.0	100.0	0	0.0	0.0	0.126	1.0	97.306465	0.0	0	5.0	2.0	0.0	1.0	1.0
0.0	500.0	100.0	100.0	0	0.0	0.0	0.129	1.0	96.99089	0.0	0	5.0	2.0	0.0	1.0	1.0
0.0	500.0	100.0	100.0	0	0.0	0.0	0.132	1.0	96.99089	0.0	0	5.0	2.0	0.0	1.0	1.0
0.0	500.0	100.0	100.0	0	0.0	0.0	0.135	1.0	96.39417	0.0	0	5.0	2.0	0.0	1.0	1.0
0.0	500.0	100.0	100.0	0	0.0	0.0	0.138	1.0	95.80969	0.0	0	5.0	2.0	0.0	1.0	1.0
0.0	500.0	100.0	100.0	0	0.0	0.0	0.141	1.0	95.21476	0.0	0	5.0	2.0	0.0	1.0	1.0
0.0	500.0	100.0	100.0	0	0.0	0.0	0.144	1.0	95.92572	0.0	0	5.0	2.0	0.0	1.0	1.0
0.0	500.0	100.0	100.0	0	0.0	0.0	0.148	1.0	95.53158	0.0	0	5.0	2.0	0.0	1.0	1.0
0.0	500.0	100.0	100.0	0	0.0	0.0	0.151	1.0	95.01446	0.0	0	5.0	2.0	0.0	1.0	1.0
0.0	500.0	100.0	100.0	0	0.0	0.0	0.154	1.0	95.098976	0.0	0	5.0	2.0	0.0	1.0	1.0
0.0	500.0	100.0	100.0	0	0.0	0.0	0.157	1.0	95.60291	0.0	0	5.0	2.0	0.0	1.0	1.0
0.0	500.0	100.0	100.0	0	0.0	0.0	0.159	1.0	95.796524	0.0	0	5.0	2.0	0.0	1.0	1.0
0.0	500.0	100.0	100.0	0	0.0	0.0	0.162	1.0	95.796524	0.0	0	5.0	2.0	0.0	1.0	1.0
0.0	500.0	100.0	100.0	0	0.0	0.0	0.165	1.0	96.53464	0.0	0	5.0	2.0	0.0	1.0	1.0
0.0	500.0	100.0	100.0	0	0.0	0.0	0.167	1.0	96.519295	0.0	0	5.0	2.0	0.0	1.0	1.0
0.0	500.0	100.0	100.0	0	0.0	0.0	0.169	1.0	96.519295	0.0	0	5.0	2.0	0.0	1.0	1.0
0.0	500.0	100.0	100.0	0	0.0	0.0	0.171	1.0	96.065704	0.0	0	5.0	2.0	0.0	1.0	1.0
0.0	500.0	100.0	100.0	0	0.0	0.0	0.173	1.0	95.77218	0.0	0	5.0	2.0	0.0	1.0	1.0
0.0	500.0	100.0	100.0	0	0.0	0.0	0.174	1.0	95.77218	0.0	0	5.0	2.0	0.0	1.0	1.0
0.0	500.0	100.0	100.0	0	0.0	0.0	0.176	1.0	97.07351	0.0	0	5.0	2.0	0.0	1.0	1.0
0.0	500.0	100.0	100.0	0	0.0	0.0	0.177	1.0	97.07351	0.0	0	5.0	2.0	0.0	1.0	1.0
0.0	500.0	100.0	100.0	0	0.0	0.0	0.178	1.0	96.89088	0.0	0	5.0	2.0	0.0	1.0	1.0
0.0	500.0	100.0	100.0	0	0.0	0.0	0.179	1.0	96.76596	0.0	0	5.0	2.0	0.0	1.0	1.0
0.0	500.0	100.0	100.0	0	0.0	0.0	0.179	1.0	96.76596	0.0	0	5.0	2.0	0.0	1.0	1.0
0.0	500.0	100.0	100.0	0	0.0	0.0	0.179	1.0	97.94003	0.0	0	5.0	2.0	0.0	1.0	1.0
0.0	500.0	100.0	100.0	0	0.0	0.0	0.18	1.0	97.33671	0.0	0	5.0	2.0	0.0	1.0	1.0
0.0	500.0	100.0	100.0	0	0.0	0.0	0.18	1.0	97.33671	0.0	0	5.0	2.0	0.0	1.0	1.0
0.0	500.0	100.0	100.0	0	0.0	0.0	0.179	1.0	97.30252	0.0	0	5.0	2.0	8.0	1.0	1.0
0.0	500.0	100.0	100.0	0	0.0	0.0	0.179	1.0	97.30252	0.0	0	5.0	2.0	9.0	1.0	1.0
0.0	500.0	100.0	100.0	0	0.0	0.0	0.179	1.0	97.140076	0.0	0	5.0	2.0	11.0	1.0	1.0
-8333.334	600.0	100.0	100.0	0	0.0	0.0	0.178	1.0	95.99225	0.0	0	5.0	2.0	11.0	1.0	1.0
-8333.334	600.0	100.0	100.0	0	0.0	0.0	0.177	1.0	95.99225	0.0	0	5.0	2.0	11.0	1.0	1.0
-8333.334	600.0	100.0	100.0	0	0.0	0.0	0.176	1.0	95.64888	0.0	0	5.0	2.0	11.0	1.0	1.0
-8333.334	600.0	100.0	100.0	0	0.0	0.0	0.174	1.0	95.68072	0.0	0	5.0	2.0	11.0	1.0	1.0
-8333.334	600.0	100.0	100.0	0	0.0	0.0	0.173	1.0	95.68072	0.0	0	5.0	2.0	11.0	1.0	1.0
-8333.334	600.0	100.0	100.0	0	0.0	0.0	0.171	1.0	96.12281	-1.137	0	5.0	2.0	11.0	1.0	1.0
-8333.334	600.0	100.0	100.0	0	0.0	0.0	0.168	1.0	96.12281	-1.646	0	5.0	2.0	11.0	1.0	1.0
-8333.334	600.0	100.0	100.0	0	0.0	0.0	0.166	1.0	98.34354	-1.646	0	5.0	2.0	11.0	1.0	1.0
-8333.334	600.0	100.0	100.0	0	0.0	0.0	0.163	1.0	98.92209	-2.56	0	5.0	2.0	11.0	1.0	1.0
-8333.334	600.0	100.0	100.0	0	0.0	0.0	0.16	1.0	98.92209	-3.349	0	5.0	2.0	11.0	1.0	1.0
-8333.334	600.0	100.0	100.0	0	0.0	0.0	0.157	1.0	98.214066	-3.349	0	5.0	2.0	11.0	1.0	1.0
-8333.334	600.0	100.0	100.0	0	0.0	0.0	0.154	1.0	97.50427	-3.702	0	5.0	2.0	11.0	1.0	1.0
-8333.334	600.0	100.0	100.0	0	0.0	0.0	0.15	1.0	97.50427	-3.702	0	5.0	2.0	11.0	1.0	1.0
-8333.334	600.0	100.0	100.0	0	0.0	0.0	0.146	1.0	97.56246	-4.336	0	5.0	2.0	12.0	1.0	1.0
-8333.334	600.0	100.0	100.0	0	0.0	0.0	0.142	1.0	97.56246	-4.618	0	5.0	2.0	12.0	1.0	1.0
-8333.334	600.0	100.0	100.0	0	0.0	0.0	0.138	1.0	97.824936	-4.618	0	5.0	2.0	12.0	1.0	1.0
-8333.334	600.0	100.0	100.0	0	0.0	0.0	0.134	1.0	98.02514	-5.126	0	5.0	2.0	12.0	1.0	1.0
-8333.334	600.0	100.0	100.0	0	0.0	0.0	0.13	1.0	98.02514	-5.565	0	5.0	2.0	12.0	1.0	1.0
-8333.334	600.0	100.0	100.0	0	0.0	0.0	0.126	1.0	97.96778	-5.565	0	5.0	2.0	12.0	1.0	1.0
-8333.334	600.0	100.0	100.0	0	0.0	0.0	0.122	1.0	98.09198	-5.762	0	5.0	2.0	12.0	1.0	1.0
-8333.334	600.0	100.0	100.0	0	0.0	0.0	0.118	1.0	98.09198	-5.762	0	5.0	2.0	12.0	1.0	1.0
-8333.334	600.0	100.0	100.0	0	0.0	0.0	0.114	1.0	98.0306	-6.114	0	5.0	2.0	12.0	1.0	1.0
-8333.334	600.0	100.0	100.0	0	0.0	0.0	0.11	1.0	98.0306	-6.271	0	5.0	2.0	12.0	1.0	1.0
-8333.334	600.0	100.0	100.0	0	0.0	0.0	0.106	1.0	97.926865	-6.271	0	5.0	2.0	12.0	1.0	1.0
-8333.334	600.0	100.0	100.0	0	0.0	0.0	0.102	1.0	97.75225	-6.554	0	5.0	2.0	12.0	1.0	1.0
-8333.334	600.0	100.0	100.0	0	0.0	0.0	0.098	1.0	97.75225	-6.68	0	5.0	2.0	12.0	1.0	1.0
-8333.334	600.0	100.0	100.0	0	0.0	0.0	0.094	1.0	97.68401	-6.68	0	5.0	2.0	12.0	1.0	1.0
-8333.334	600.0	100.0	100.0	0	0.0	0.0	0.09	1.0	97.49586	-6.907	0	5.0	2.0	12.0	1.0	1.0
-8333.334	600.0	100.0	100.0	0	0.0	0.0	0.086	1.0	97.49586	-6.907	0	5.0	2.0	12.0	1.0	1.0
-8333.334	600.0	100.0	100.0	0	0.0	0.0	0.082	1.0	97.62064	-7.009	0	5.0	2.0	12.0	1.0	1.0
-8333.334	600.0	100.0	100.0	0	0.0	0.0	0.078	1.0	97.62064	-7.191	0	5.0	2.0	12.0	1.0	1.0
-8333.334	600.0	100.0	100.0	0	0.0	0.0	0.075	1.0	97.826675	-7.191	0	5.0	2.0	12.0	1.0	1.0
-8333.334	600.0	100.0	100.0	0	0.0	0.0	0.071	1.0	98.466385	-7.348	0	5.0	2.0	12.0	1.0	1.0
-8333.334	600.0	100.0	100.0	0	0.0	0.0	0.067	1.0	98.466385	-7.418	0	5.0	2.0	12.0	1.0	1.0
-8333.334	600.0	100.0	100.0	0	0.0	0.0	0.064	1.0	97.967575	-7.418	0	5.0	2.0	12.0	1.0	1.0
-8333.334	600.0	100.0	100.0	0	0.0	0.0	0.06	1.0	97.58575	-7.545	0	5.0	2.0	12.0	1.0	1.0
-8333.334	600.0	100.0	100.0	0	0.0	0.0	0.057	1.0	97.05329	-7.545	0	5.0	2.0	12.0	1.0	1.0
-8333.334	600.0	100.0	100.0	0	0.0	0.0	0.054	1.0	97.44711	-7.601	0	5.0	2.0	12.0	1.0	1.0
-8333.334	600.0	100.0	100.0	0	0.0	0.0	0.051	1.0	97.44711	-7.702	0	5.0	2.0	12.0	1.0	1.0
-8333.334	600.0	100.0	100.0	0	0.0	0.0	0.048	1.0	97.63783	-7.702	0	5.0	2.0	12.0	1.0	1.0
-8333.334	600.0	100.0	100.0	0	0.0	0.0	0.045	1.0	97.065186	-7.749	0	5.0	2.0	12.0	1.0	1.0
-8333.334	600.0	100.0	100.0	0	0.0	0.0	0.042	1.0	97.065186	-7.83	0	5.0	2.0	12.0	1.0	1.0
-8333.334	600.0	100.0	100.0	0	0.0	0.0	0.04	1.0	98.475044	-7.83	0	5.0	2.0	12.0	1.0	1.0
-8333.334	600.0	100.0	100.0	0	0.0	0.0	0.038	1.0	98.475044	-7.899	0	5.0	2.0	12.0	1.0	1.0
-8333.334	600.0	100.0	100.0	0	0.0	0.0	0.035	1.0	98.418755	-7.899	0	5.0	2.0	12.0	1.0	1.0
-8333.334	600.0	100.0	100.0	0	0.0	0.0	0.033	1.0	98.77832	-7.93	0	5.0	2.0	12.0	1.0	1.0
-8333.334	600.0	100.0	100.0	0	0.0	0.0	0.031	1.0	98.77832	-7.988	0	5.0	2.0	12.0	1.0	1.0
-8333.334	600.0	100.0	100.0	0	0.0	0.0	0.028	1.0	98.90553	-7.988	0	5.0	2.0	12.0	1.0	1.0
-8333.334	600.0	100.0	100.0	0	0.0	0.0	0.026	1.0	98.995056	-8.012	0	5.0	2.0	12.0	1.0	1.0
-8333.334	600.0	100.0	100.0	0	0.0	0.0	0.024	1.0	98.995056	-8.057	0	5.0	2.0	12.0	1.0	1.0
-8333.334	600.0	100.0	100.0	0	0.0	0.0	0.023	1.0	99.10572	-8.057	0	5.0	2.0	12.0	1.0	1.0
-8333.334	600.0	100.0	100.0	0	0.0	0.0	0.021	1.0	99.10572	-8.096	0	5.0	2.0	12.0	1.0	1.0
-8333.334	600.0	100.0	100.0	0	0.0	0.0	0.018	1.0	99.409485	-8.096	0	5.0	2.0	12.0	1.0	1.0
-8333.334	600.0	100.0	100.0	0	0.0	0.0	0.016	1.0	99.17455	-8.114	0	5.0	2.0	12.0	1.0	1.0
-8333.334	600.0	100.0	100.0	0	0.0	0.0	0.014	1.0	99.17455	-8.145	0	5.0	2.0	12.0	1.0	1.0
-8333.334	600.0	100.0	100.0	0	0.0	0.0	0.012	1.0	99.595345	-8.145	0	5.0	2.0	12.0	1.0	1.0
-8333.334	600.0	100.0	100.0	0	0.0	0.0	0.01	1.0	99.358765	-8.159	0	5.0	2.0	12.0	1.0	1.0
-8333.334	600.0	100.0	100.0	0	0.0	0.0	0.007	1.0	99.358765	-8.184	0	5.0	2.0	12.0	1.0	1.0
-8333.334	600.0	100.0	100.0	0	0.0	0.0	0.005	1.0	98.80931	-8.184	0	5.0	2.0	12.0	1.0	1.0
-8333.334	600.0	100.0	100.0	0	0.0	0.0	0.002	1.0	98.80931	-8.207	0	5.0	2.0	12.0	1.0	1.0
-8333.334	600.0	100.0	100.0	0	0.0	0.0	0.0	1.0	98.611435	-8.207	0	5.0	2.0	12.0	1.0	1.0
-8333.334	600.0	100.0	100.0	0	0.0	0.0	-0.002	1.0	98.245834	-8.216	0	5.0	2.0	12.0	1.0	1.0
-8333.334	600.0	100.0	100.0	0	0.0	0.0	-0.004	1.0	98.245834	-8.233	0	5.0	2.0	12.0	1.0	1.0
-8333.334	600.0	100.0	100.0	0	0.0	0.0	-0.007	1.0	98.63831	-8.233	0	5.0	2.0	12.0	1.0	1.0
-8333.334	600.0	100.0	100.0	0	0.0	0.0	-0.01	1.0	98.7887	-8.241	0	5.0	2.0	13.0	1.0	1.0
-8333.334	600.0	100.0	100.0	0	0.0	0.0	-0.012	1.0	99.052475	-8.241	0	5.0	2.0	13.0	1.0	1.0
0.0	600.0	100.0	100.0	0	0.0	0.0	-0.015	1.0	99.06027	-8.255	0	5.0	3.0	0.0	1.0	1.0
0.0	600.0	100.0	100.0	0	0.0	0.0	-0.018	1.0	99.06027	-8.261	0	5.0	3.0	0.0	1.0	1.0
0.0	600.0	100.0	100.0	0	0.0	0.0	-0.02	1.0	99.17093	-8.261	0	5.0	3.0	0.0	1.0	1.0
0.0	600.0	100.0	100.0	0	0.0	0.0	-0.023	1.0	98.80489	-8.272	0	5.0	3.0	0.0	1.0	1.0
0.0	600.0	100.0	100.0	0	0.0	0.0	-0.025	1.0	98.80489	-7.687	0	5.0	3.0	0.0	1.0	1.0
0.0	600.0	100.0	100.0	0	0.0	0.0	-0.027	1.0	98.02828	-7.687	0	5.0	3.0	0.0	1.0	1.0
0.0	600.0	100.0	100.0	0	0.0	0.0	-0.028	1.0	98.12303	-6.639	0	5.0	3.0	0.0	1.0	1.0
0.0	600.0	100.0	100.0	0	0.0	0.0	-0.03	1.0	98.12303	-6.169	0	5.0	3.0	0.0	1.0	1.0
0.0	600.0	100.0	100.0	0	0.0	0.0	-0.031	1.0	97.43686	-6.169	0	5.0	3.0	0.0	1.0	1.0
0.0	600.0	100.0	100.0	0	0.0	0.0	-0.032	1.0	97.43686	-5.327	0	5.0	3.0	0.0	1.0	1.0
0.0	600.0	100.0	100.0	0	0.0	0.0	-0.033	1.0	97.71179	-5.327	0	5.0	3.0	0.0	1.0	1.0
0.0	600.0	100.0	100.0	0	0.0	0.0	-0.034	1.0	97.6202	-4.601	0	5.0	3.0	0.0	1.0	1.0
0.0	600.0	100.0	100.0	0	0.0	0.0	-0.035	1.0	97.6202	-4.275	0	5.0	3.0	0.0	1.0	1.0
0.0	600.0	100.0	100.0	0	0.0	0.0	-0.035	1.0	97.669716	-4.275	0	5.0	3.0	0.0	1.0	1.0
0.0	600.0	100.0	100.0	0	0.0	0.0	-0.035	1.0	97.748886	-3.692	0	5.0	3.0	0.0	1.0	1.0
0.0	600.0	100.0	100.0	0	0.0	0.0	-0.035	1.0	97.748886	-3.431	0	5.0	3.0	0.0	1.0	1.0
0.0	600.0	100.0	100.0	0	0.0	0.0	-0.035	1.0	97.84386	-3.431	0	5.0	3.0	0.0	1.0	1.0
0.0	600.0	100.0	100.0	0	0.0	0.0	-0.035	1.0	97.84386	-2.963	0	5.0	3.0	0.0	1.0	1.0
0.0	600.0	100.0	100.0	0	0.0	0.0	-0.035	1.0	97.64915	-2.963	0	5.0	3.0	0.0	1.0	1.0
0.0	600.0	100.0	100.0	0	0.0	0.0	-0.034	1.0	96.56618	-2.753	0	5.0	3.0	1.0	1.0	1.0
0.0	600.0	100.0	100.0	0	0.0	0.0	-0.034	1.0	96.56618	-2.377	0	5.0	3.0	1.0	1.0	1.0
0.0	600.0	100.0	100.0	0	0.0	0.0	-0.033	1.0	97.9054	-2.377	1	5.0	3.0	4.0	1.0	1.0
8333.334	600.0	100.0	100.0	0	0.0	0.0	-0.032	1.0	98.53912	-2.209	1	5.0	3.0	4.0	1.0	1.0
8333.334	600.0	100.0	100.0	0	0.0	0.0	-0.03	1.0	98.53912	-1.908	1	5.0	3.0	4.0	1.0	1.0
8333.334	600.0	100.0	100.0	0	0.0	0.0	-0.029	1.0	99.42319	-1.908	1	5.0	3.0	4.0	1.0	1.0
8333.334	600.0	100.0	100.0	0	0.0	0.0	-0.028	1.0	99.42319	-1.057	1	5.0	3.0	4.0	1.0	1.0
8333.334	600.0	100.0	100.0	0	0.0	0.0	-0.026	1.0	98.53249	-1.057	1	5.0	3.0	4.0	1.0	1.0
8333.334	600.0	100.0	100.0	0	0.0	0.0	-0.024	1.0	97.714966	-0.392	1	5.0	3.0	4.0	1.0	1.0
8333.334	600.0	100.0	100.0	0	0.0	0.0	-0.022	1.0	97.714966	0.797	1	5.0	3.0	4.0	1.0	1.0
8333.334	600.0	100.0	100.0	0	0.0	0.0	-0.02	1.0	96.88005	0.797	1	5.0	3.0	4.0	1.0	1.0
8333.334	600.0	100.0	100.0	0	0.0	0.0	-0.018	1.0	97.25784	1.33	1	5.0	3.0	4.0	1.0	1.0
8333.334	600.0	100.0	100.0	0	0.0	0.0	-0.015	1.0	97.25784	2.288	1	5.0	3.0	4.0	1.0	1.0
8333.334	600.0	100.0	100.0	0	0.0	0.0	-0.013	1.0	97.46496	2.288	1	5.0	3.0	4.0	1.0	1.0
8333.334	600.0	100.0	100.0	0	0.0	0.0	-0.01	1.0	97.46496	3.113	1	5.0	3.0	4.0	1.0	1.0
8333.334	600.0	100.0	100.0	0	0.0	0.0	-0.007	1.0	98.18019	3.113	1	5.0	3.0	4.0	1.0	1.0
8333.334	600.0	100.0	100.0	0	0.0	0.0	-0.004	1.0	98.3661	3.483	1	5.0	3.0	5.0	1.0	1.0
8333.334	600.0	100.0	100.0	0	0.0	0.0	-0.001	1.0	98.3661	4.146	1	5.0	3.0	5.0	1.0	1.0
8333.334	600.0	100.0	100.0	0	0.0	0.0	0.001	1.0	98.38436	4.146	1	5.0	3.0	5.0	1.0	1.0
8333.334	600.0	100.0	100.0	0	0.0	0.0	0.004	1.0	98.01838	4.442	1	5.0	3.0	5.0	1.0	1.0
8333.334	600.0	100.0	100.0	0	0.0	0.0	0.007	1.0	98.01838	4.975	1	5.0	3.0	5.0	1.0	1.0
8333.334	600.0	100.0	100.0	0	0.0	0.0	0.011	1.0	97.781334	4.975	1	5.0	3.0	5.0	1.0	1.0
8333.334	600.0	100.0	100.0	0	0.0	0.0	0.014	1.0	97.781334	5.434	1	5.0	3.0	5.0	1.0	1.0
8333.334	600.0	100.0	100.0	0	0.0	0.0	0.017	1.0	97.489265	5.434	1	5.0	3.0	5.0	1.0	1.0
8333.334	600.0	100.0	100.0	0	0.0	0.0	0.02	1.0	96.47827	5.641	1	5.0	3.0	5.0	1.0	1.0
8333.334	600.0	100.0	100.0	0	0.0	0.0	0.024	1.0	96.47827	6.008	1	5.0	3.0	5.0	1.0	1.0
8333.334	600.0	100.0	100.0	0	0.0	0.0	0.027	1.0	97.88325	6.008	1	5.0	3.0	5.0	1.0	1.0
8333.334	600.0	100.0	100.0	0	0.0	0.0	0.03	1.0	97.759674	6.175	1	5.0	3.0	5.0	1.0	1.0
8333.334	600.0	100.0	100.0	0	0.0	0.0	0.033	1.0	97.759674	6.471	1	5.0	3.0	5.0	1.0	1.0
8333.334	600.0	100.0	100.0	0	0.0	0.0	0.036	1.0	96.49426	6.471	1	5.0	3.0	5.0	1.0	1.0
8333.334	600.0	100.0	100.0	0	0.0	0.0	0.039	1.0	96.49426	6.602	1	5.0	3.0	5.0	1.0	1.0
8333.334	600.0	100.0	100.0	0	0.0	0.0	0.042	1.0	95.946594	6.602	1	5.0	3.0	5.0	1.0	1.0
8333.334	600.0	100.0	100.0	0	0.0	0.0	0.045	1.0	96.67714	6.839	1	5.0	3.0	5.0	1.0	1.0
8333.334	600.0	100.0	100.0	0	0.0	0.0	0.048	1.0	96.67714	6.947	1	5.0	3.0	5.0	1.0	1.0
8333.334	600.0	100.0	100.0	0	0.0	0.0	0.05	1.0	96.865524	6.947	1	5.0	3.0	5.0	1.0	1.0
8333.334	600.0	100.0	100.0	0	0.0	0.0	0.053	1.0	96.418106	7.137	1	5.0	3.0	5.0	1.0	1.0
8333.334	600.0	100.0	100.0	0	0.0	0.0	0.056	1.0	96.418106	7.223	1	5.0	3.0	5.0	1.0	1.0
8333.334	600.0	100.0	100.0	0	0.0	0.0	0.058	1.0	96.9549	7.223	1	5.0	3.0	5.0	1.0	1.0
8333.334	600.0	100.0	100.0	0	0.0	0.0	0.061	1.0	96.9549	7.376	1	5.0	3.0	5.0	1.0	1.0
8333.334	600.0	100.0	100.0	0	0.0	0.0	0.063	1.0	96.62491	7.376	1	5.0	3.0	5.0	1.0	1.0
8333.334	600.0	100.0	100.0	0	0.0	0.0	0.065	1.0	96.66637	7.443	1	5.0	3.0	5.0	1.0	1.0
8333.334	600.0	100.0	100.0	0	0.0	0.0	0.067	1.0	96.32009	7.566	1	5.0	3.0	5.0	1.0	1.0
8333.334	600.0	100.0	100.0	0	0.0	0.0	0.069	1.0	96.662384	7.566	1	5.0	3.0	5.0	1.0	1.0
8333.334	600.0	100.0	100.0	0	0.0	0.0	0.072	1.0	96.98016	7.621	1	5.0	3.0	5.0	1.0	1.0
8333.334	600.0	100.0	100.0	0	0.0	0.0	0.074	1.0	96.98016	7.719	1	5.0	3.0	5.0	1.0	1.0
8333.334	600.0	100.0	100.0	0	0.0	0.0	0.077	1.0	97.24442	7.719	1	5.0	3.0	5.0	1.0	1.0
8333.334	600.0	100.0	100.0	0	0.0	0.0	0.079	1.0	97.24442	7.805	1	5.0	3.0	5.0	1.0	1.0
8333.334	600.0	100.0	100.0	0	0.0	0.0	0.081	1.0	97.46207	7.805	1	5.0	3.0	5.0	1.0	1.0
8333.334	600.0	100.0	100.0	0	0.0	0.0	0.083	1.0	97.54108	7.843	1	5.0	3.0	5.0	1.0	1.0
8333.334	600.0	100.0	100.0	0	0.0	0.0	0.085	1.0	97.54108	7.912	1	5.0	3.0	5.0	1.0	1.0
8333.334	600.0	100.0	100.0	0	0.0	0.0	0.087	1.0	97.419975	7.912	1	5.0	3.0	5.0	1.0	1.0
8333.334	600.0	100.0	100.0	0	0.0	0.0	0.089	1.0	96.970406	7.942	1	5.0	3.0	5.0	1.0	1.0
8333.334	600.0	100.0	100.0	0	0.0	0.0	0.091	1.0	96.970406	7.996	1	5.0	3.0	5.0	1.0	1.0
8333.334	600.0	100.0	100.0	0	0.0	0.0	0.093	1.0	96.88344	7.996	1	5.0	3.0	5.0	1.0	1.0
8333.334	600.0	100.0	100.0	0	0.0	0.0	0.095	1.0	96.88344	8.021	1	5.0	3.0	5.0	1.0	1.0
8333.334	600.0	100.0	100.0	0	0.0	0.0	0.097	1.0	97.17053	8.021	1	5.0	3.0	5.0	1.0	1.0
8333.334	600.0	100.0	100.0	0	0.0	0.0	0.099	1.0	97.49681	8.065	1	5.0	3.0	5.0	1.0	1.0
8333.334	600.0	100.0	100.0	0	0.0	0.0	0.101	1.0	97.49681	8.086	1	5.0	3.0	5.0	1.0	1.0
8333.334	600.0	100.0	100.0	0	0.0	0.0	0.103	1.0	97.0351	8.086	1	5.0	3.0	5.0	1.0	1.0
8333.334	600.0	100.0	100.0	0	0.0	0.0	0.105	1.0	97.07609	8.12	1	5.0	3.0	5.0	1.0	1.0
8333.334	600.0	100.0	100.0	0	0.0	0.0	0.107	1.0	97.07609	8.151	1	5.0	3.0	5.0	1.0	1.0
8333.334	600.0	100.0	100.0	0	0.0	0.0	0.109	1.0	97.675	8.151	1	5.0	3.0	5.0	1.0	1.0
8333.334	600.0	100.0	100.0	0	0.0	0.0	0.111	1.0	97.675	8.164	1	5.0	3.0	5.0	1.0	1.0
8333.334	600.0	100.0	100.0	0	0.0	0.0	0.113	1.0	97.768234	8.164	1	5.0	3.0	5.0	1.0	1.0
8333.334	600.0	100.0	100.0	0	0.0	0.0	0.115	1.0	97.32305	8.189	1	5.0	3.0	5.0	1.0	1.0
8333.334	600.0	100.0	100.0	0	0.0	0.0	0.117	1.0	97.32305	8.2	1	5.0	3.0	5.0	1.0	1.0
8333.334	600.0	100.0	100.0	0	0.0	0.0	0.119	1.0	97.74511	8.2	1	5.0	3.0	5.0	1.0	1.0
8333.334	600.0	100.0	100.0	0	0.0	0.0	0.121	1.0	96.38776	8.219	1	5.0	3.0	5.0	1.0	1.0
8333.334	600.0	100.0	100.0	0	0.0	0.0	0.124	1.0	96.38776	8.219	1	5.0	3.0	5.0	1.0	1.0
8333.334	600.0	100.0	100.0	0	0.0	0.0	0.126	1.0	97.17037	8.229	1	5.0	3.0	5.0	1.0	1.0
8333.334	600.0	100.0	100.0	0	0.0	0.0	0.128	1.0	97.17037	8.245	1	5.0	3.0	5.0	1.0	1.0
8333.334	600.0	100.0	100.0	0	0.0	0.0	0.13	1.0	96.870865	8.245	1	5.0	3.0	5.0	1.0	1.0
8333.334	600.0	100.0	100.0	0	0.0	0.0	0.132	1.0	96.51241	8.257	1	5.0	3.0	5.0	1.0	1.0
8333.334	600.0	100.0	100.0	0	0.0	0.0	0.135	1.0	96.51241	8.263	1	5.0	3.0	5.0	1.0	1.0
8333.334	600.0	100.0	100.0	0	0.0	0.0	0.137	1.0	95.64666	8.263	1	5.0	3.0	5.0	1.0	1.0
8333.334	600.0	100.0	100.0	0	0.0	0.0	0.139	1.0	95.14144	8.274	1	5.0	3.0	5.0	1.0	1.0
8333.334	600.0	100.0	100.0	0	0.0	0.0	0.141	1.0	95.05492	8.28	1	5.0	3.0	5.0	1.0	1.0
8333.334	600.0	100.0	100.0	0	0.0	0.0	0.144	1.0	94.284004	8.28	1	5.0	3.0	5.0	1.0	1.0
8333.334	600.0	100.0	100.0	0	0.0	0.0	0.146	1.0	94.284004	8.285	1	5.0	3.0	5.0	1.0	1.0
8333.334	600.0	100.0	100.0	0	0.0	0.0	0.148	1.0	95.36683	8.285	1	5.0	3.0	5.0	1.0	1.0
8333.334	600.0	100.0	100.0	0	0.0	0.0	0.151	1.0	96.09956	8.292	1	5.0	3.0	5.0	1.0	1.0
8333.334	600.0	100.0	100.0	0	0.0	0.0	0.153	1.0	96.09956	8.295	1	5.0	3.0	5.0	1.0	1.0
8333.334	600.0	100.0	100.0	0	0.0	0.0	0.155	1.0	96.606026	8.295	1	5.0	3.0	6.0	1.0	1.0
0.0	600.0	99.00498	100.0	0	0.0	0.0	0.158	1.0	97.11113	8.303	1	2.0	3.0	0.0	1.0	2.0
0.0	600.0	99.00498	100.0	0	0.0	0.0	0.16	1.0	97.11113	8.303	1	2.0	3.0	0.0	1.0	2.0
0.0	600.0	99.00498	100.0	0	0.0	0.0	0.162	1.0	97.46715	8.306	1	2.0	3.0	0.0	1.0	2.0
0.0	600.0	99.00498	100.0	0	0.0	0.0	0.165	1.0	97.46715	8.311	1	2.0	3.0	0.0	1.0	2.0
0.0	600.0	99.00498	100.0	0	0.0	0.0	0.167	1.0	97.387924	8.311	1	2.0	3.0	0.0	1.0	2.0
0.0	600.0	99.00498	100.0	0	0.0	0.0	0.169	1.0	98.03971	7.177	1	2.0	3.0	0.0	1.0	2.0
0.0	600.0	99.00498	100.0	0	0.0	0.0	0.171	1.0	98.03971	6.67	1	2.0	3.0	0.0	1.0	2.0
0.0	600.0	99.00498	100.0	0	0.0	0.0	0.173	1.0	97.97153	6.67	1	2.0	3.0	0.0	1.0	2.0
0.0	600.0	99.00498	100.0	0	0.0	0.0	0.174	1.0	97.86763	5.76	1	2.0	3.0	0.0	1.0	2.0
0.0	600.0	99.00498	100.0	0	0.0	0.0	0.176	1.0	97.86763	5.76	1	2.0	3.0	0.0	1.0	2.0
0.0	600.0	99.00498	100.0	0	0.0	0.0	0.177	1.0	98.1715	5.352	1	2.0	3.0	0.0	1.0	2.0
0.0	600.0	99.00498	100.0	0	0.0	0.0	0.179	1.0	98.1715	4.622	1	2.0	3.0	0.0	1.0	2.0
0.0	600.0	99.00498	100.0	0	0.0	0.0	0.18	1.0	98.263794	4.622	1	2.0	3.0	0.0	1.0	2.0
0.0	600.0	99.00498	100.0	0	0.0	0.0	0.181	1.0	97.39685	3.991	1	2.0	3.0	0.0	1.0	2.0
0.0	600.0	99.00498	100.0	0	0.0	0.0	0.182	1.0	97.39685	3.71	1	2.0	3.0	0.0	1.0	2.0
0.0	600.0	99.00498	100.0	0	0.0	0.0	0.183	1.0	96.676476	3.71	1	2.0	3.0	0.0	1.0	2.0
0.0	600.0	99.00498	100.0	0	0.0	0.0	0.184	1.0	96.764854	3.203	1	2.0	3.0	0.0	1.0	2.0
0.0	600.0	99.00498	100.0	0	0.0	0.0	0.185	1.0	96.764854	2.977	1	2.0	3.0	0.0	1.0	2.0
0.0	600.0	99.00498	100.0	0	0.0	0.0	0.185	1.0	96.61907	2.977	1	2.0	3.0	0.0	1.0	2.0
0.0	600.0	99.00498	100.0	0	0.0	0.0	0.185	1.0	96.61907	2.57	1	2.0	3.0	0.0	1.0	2.0
0.0	600.0	99.00498	100.0	0	0.0	0.0	0.185	1.0	97.50923	2.57	1	2.0	3.0	0.0	1.0	2.0
0.0	600.0	99.00498	100.0	0	0.0	0.0	0.185	1.0	97.33715	2.389	1	2.0	3.0	0.0	1.0	2.0
0.0	600.0	99.00498	100.0	0	0.0	0.0	0.185	1.0	97.33715	2.062	1	2.0	3.0	0.0	1.0	2.0
0.0	600.0	99.00498	100.0	0	0.0	0.0	0.184	1.0	97.571175	2.062	1	2.0	3.0	8.0	1.0	2.0
0.0	600.0	99.00498	100.0	0	0.0	0.0	0.184	1.0	97.71967	1.916	1	2.0	3.0	9.0	1.0	2.0
0.0	600.0	99.00498	100.0	0	0.0	0.0	0.183	1.0	97.71967	1.656	1	2.0	3.0	9.0	1.0	2.0
-9722.223	700.0	99.00498	100.0	0	0.0	0.0	0.182	1.0	97.93259	1.656	1	2.0	3.0	11.0	1.0	2.0
-9722.223	700.0	99.00498	100.0	0	0.0	0.0	0.181	1.0	97.93259	1.539	1	2.0	3.0	11.0	1.0	2.0
-9722.223	700.0	99.00498	100.0	0	0.0	0.0	0.179	1.0	97.61224	1.539	1	2.0	3.0	11.0	1.0	2.0
-9722.223	700.0	99.00498	100.0	0	0.0	0.0	0.178	1.0	97.920296	1.328	1	2.0	3.0	11.0	1.0	2.0
-9722.223	700.0	99.00498	100.0	0	0.0	0.0	0.176	1.0	97.920296	-0.179	1	2.0	3.0	11.0	1.0	2.0
-9722.223	700.0	99.00498	100.0	0	0.0	0.0	0.174	1.0	97.5483	-0.179	1	2.0	3.0	11.0	1.0	2.0
-9722.223	700.0	99.00498	100.0	1	0.0	0.0	0.172	1.0	98.40979	-0.854	1	2.0	3.0	11.0	1.0	2.0
-9722.223	700.0	99.00498	100.0	1	0.0	0.0	0.17	1.0	98.40979	-0.854	1	2.0	3.0	11.0	1.0	2.0
-9722.223	700.0	99.00498	100.0	1	0.0	0.0	0.167	1.0	98.27069	-2.065	1	2.0	3.0	11.0	1.0	2.0
-9722.223	700.0	99.00498	100.0	1	0.0	0.0	0.165	1.0	98.27069	-2.608	1	2.0	3.0	11.0	1.0	2.0
-9722.223	700.0	99.00498	100.0	1	0.0	0.0	0.162	1.0	97.42968	-2.608	1	2.0	3.0	11.0	1.0	2.0
-9722.223	700.0	99.00498	100.0	1	0.0	0.0	0.159	1.0	97.32313	-3.58	1	2.0	3.0	11.0	1.0	2.0
-9722.223	700.0	99.00498	100.0	1	0.0	0.0	0.156	1.0	97.32313	-4.015	1	2.0	3.0	11.0	1.0	2.0
-9722.223	700.0	99.00498	100.0	1	0.0	0.0	0.153	1.0	96.85215	-4.015	1	2.0	3.0	11.0	1.0	2.0
-9722.223	700.0	99.00498	100.0	1	0.0	0.0	0.149	1.0	96.839226	-4.795	1	2.0	3.0	12.0	1.0	2.0
-9722.223	700.0	99.00498	100.0	1	0.0	0.0	0.146	1.0	96.839226	-5.469	1	2.0	3.0	12.0	1.0	2.0
-9722.223	700.0	99.00498	100.0	1	0.0	0.0	0.142	1.0	97.13861	-5.469	1	2.0	3.0	12.0	1.0	2.0
-9722.223	700.0	99.00498	100.0	1	0.0	0.0	0.138	1.0	97.13861	-5.77	1	2.0	3.0	12.0	1.0	2.0
-9722.223	700.0	99.00498	100.0	1	0.0	0.0	0.134	1.0	97.425	-5.77	1	2.0	3.0	12.0	1.0	2.0
-9722.223	700.0	99.00498	100.0	1	0.0	0.0	0.13	1.0	97.96525	-6.311	1	2.0	3.0	12.0	1.0	2.0
-9722.223	700.0	99.00498	100.0	1	0.0	0.0	0.126	1.0	97.96525	-6.553	1	2.0	3.0	12.0	1.0	2.0
-9722.223	700.0	99.00498	100.0	1	0.0	0.0	0.122	1.0	97.774666	-6.553	1	2.0	3.0	12.0	1.0	2.0
-9722.223	700.0	99.00498	100.0	1	0.0	0.0	0.117	1.0	97.8203	-6.987	1	2.0	3.0	12.0	1.0	2.0
-9722.223	700.0	99.00498	100.0	1	0.0	0.0	0.113	1.0	97.8203	-7.181	1	2.0	3.0	12.0	1.0	2.0
-9722.223	700.0	99.00498	100.0	1	0.0	0.0	0.109	1.0	97.85614	-7.181	1	2.0	3.0	12.0	1.0	2.0
-9722.223	700.0	99.00498	100.0	1	0.0	0.0	0.105	1.0	97.85614	-7.529	1	2.0	3.0	12.0	1.0	2.0
-9722.223	700.0	99.00498	100.0	1	0.0	0.0	0.1	1.0	97.55518	-7.529	1	2.0	3.0	12.0	1.0	2.0
-9722.223	700.0	99.00498	100.0	1	0.0	0.0	0.096	1.0	97.67285	-7.83	1	2.0	3.0	12.0	1.0	2.0
-9722.223	700.0	99.00498	100.0	1	0.0	0.0	0.092	1.0	97.67285	-7.966	1	2.0	3.0	12.0	1.0	2.0
-9722.223	700.0	99.00498	100.0	1	0.0	0.0	0.088	1.0	97.464325	-7.966	1	2.0	3.0	12.0	1.0	2.0
-9722.223	700.0	99.00498	100.0	1	0.0	0.0	0.084	1.0	97.64316	-8.207	1	2.0	3.0	12.0	1.0	2.0
-9722.223	700.0	99.00498	100.0	1	0.0	0.0	0.08	1.0	97.64316	-8.207	1	2.0	3.0	12.0	1.0	2.0
-9722.223	700.0	99.00498	100.0	1	0.0	0.0	0.077	1.0	97.189026	-8.314	1	2.0	3.0	12.0	1.0	2.0
-9722.223	700.0	99.00498	100.0	1	0.0	0.0	0.073	1.0	97.189026	-8.508	1	2.0	3.0	12.0	1.0	2.0
-9722.223	700.0	99.00498	100.0	1	0.0	0.0	0.069	1.0	97.33992	-8.508	1	2.0	3.0	12.0	1.0	2.0
-9722.223	700.0	99.00498	100.0	1	0.0	0.0	0.066	1.0	97.23793	-8.595	1	2.0	3.0	12.0	1.0	2.0
-9722.223	700.0	99.00498	100.0	1	0.0	0.0	0.063	1.0	97.23793	-8.75	1	2.0	3.0	12.0	1.0	2.0
-9722.223	700.0	99.00498	100.0	1	0.0	0.0	0.06	1.0	96.79203	-8.75	1	2.0	3.0	12.0	1.0	2.0
-9722.223	700.0	99.00498	100.0	1	0.0	0.0	0.057	1.0	96.635284	-8.82	1	2.0	3.0	12.0	1.0	2.0
-9722.223	700.0	99.00498	100.0	1	0.0	0.0	0.054	1.0	96.635284	-8.944	1	2.0	3.0	12.0	1.0	2.0
-9722.223	700.0	99.00498	100.0	1	0.0	0.0	0.051	1.0	97.005486	-8.944	1	2.0	3.0	12.0	1.0	2.0
-9722.223	700.0	99.00498	100.0	1	0.0	0.0	0.048	1.0	97.005486	-9.0	1	2.0	3.0	12.0	1.0	2.0
-9722.223	700.0	99.00498	100.0	1	0.0	0.0	0.046	1.0	98.02376	-9.0	1	2.0	3.0	12.0	1.0	2.0
-9722.223	700.0	99.00498	100.0	1	0.0	0.0	0.043	1.0	98.03176	-9.1	1	2.0	3.0	12.0	1.0	2.0
-9722.223	700.0	99.00498	100.0	1	0.0	0.0	0.041	1.0	98.03176	-9.187	1	2.0	3.0	12.0	1.0	2.0
-9722.223	700.0	99.00498	100.0	1	0.0	0.0	0.039	1.0	98.11657	-9.187	1	2.0	3.0	12.0	1.0	2.0
-9722.223	700.0	99.00498	100.0	1	0.0	0.0	0.037	1.0	98.95865	-9.226	1	2.0	3.0	12.0	1.0	2.0
-9722.223	700.0	99.00498	100.0	1	0.0	0.0	0.035	1.0	98.95865	-9.295	1	2.0	3.0	12.0	1.0	2.0
-9722.223	700.0	99.00498	100.0	1	0.0	0.0	0.033	1.0	98.96935	-9.295	1	2.0	3.0	12.0	1.0	2.0
-9722.223	700.0	99.00498	100.0	1	0.0	0.0	0.03	1.0	98.96935	-9.355	1	2.0	3.0	12.0	1.0	2.0
-9722.223	700.0	99.00498	100.0	1	0.0	0.0	0.029	1.0	97.90563	-9.355	1	2.0	3.0	12.0	1.0	2.0
-9722.223	700.0	99.00498	100.0	1	0.0	0.0	0.027	1.0	97.94312	-9.382	1	2.0	3.0	12.0	1.0	2.0
-9722.223	700.0	99.00498	100.0	1	0.0	0.0	0.025	1.0	97.94312	-9.431	1	2.0	3.0	12.0	1.0	2.0
-9722.223	700.0	99.00498	100.0	1	0.0	0.0	0.023	1.0	97.6988	-9.431	1	2.0	3.0	12.0	1.0	2.0
-9722.223	700.0	99.00498	100.0	1	0.0	0.0	0.021	1.0	98.32196	-9.451	1	2.0	3.0	12.0	1.0	2.0
-9722.223	700.0	99.00498	100.0	1	0.0	0.0	0.019	1.0	98.32196	-9.49	1	2.0	3.0	12.0	1.0	2.0
-9722.223	700.0	99.00498	100.0	1	0.0	0.0	0.018	1.0	99.06683	-9.49	1	2.0	3.0	12.0	1.0	2.0
-9722.223	700.0	99.00498	100.0	1	0.0	0.0	0.016	1.0	99.06683	-9.507	1	2.0	3.0	12.0	1.0	2.0
-9722.223	700.0	99.00498	100.0	1	0.0	0.0	0.014	1.0	98.73062	-9.507	1	2.0	3.0	12.0	1.0	2.0
-9722.223	700.0	99.00498	100.0	1	0.0	0.0	0.012	1.0	98.87655	-9.538	1	2.0	3.0	12.0	1.0	2.0
-9722.223	700.0	99.00498	100.0	1	0.0	0.0	0.01	1.0	98.87655	-9.565	1	2.0	3.0	12.0	1.0	2.0
-9722.223	700.0	99.00498	100.0	1	0.0	0.0	0.008	1.0	99.13404	-9.565	1	2.0	3.0	12.0	1.0	2.0
-9722.223	700.0	99.00498	100.0	1	0.0	0.0	0.007	1.0	98.721146	-9.577	1	2.0	3.0	12.0	1.0	2.0
-9722.223	700.0	99.00498	100.0	1	0.0	0.0	0.005	1.0	98.721146	-9.577	1	2.0	3.0	12.0	1.0	2.0
-9722.223	700.0	99.00498	100.0	1	0.0	0.0	0.003	1.0	98.72623	-9.599	1	2.0	3.0	12.0	1.0	2.0
-9722.223	700.0	99.00498	100.0	1	0.0	0.0	0.001	1.0	98.72623	-9.608	1	2.0	3.0	12.0	1.0	2.0
-9722.223	700.0	99.00498	100.0	1	0.0	0.0	0.0	1.0	98.94306	-9.608	1	2.0	3.0	12.0	1.0	2.0
-9722.223	700.0	99.00498	100.0	1	0.0	0.0	-0.001	1.0	98.784904	-9.625	1	2.0	3.0	12.0	1.0	2.0
-9722.223	700.0	99.00498	100.0	1	0.0	0.0	-0.003	1.0	98.784904	-9.633	1	2.0	3.0	12.0	1.0	2.0
-9722.223	700.0	99.00498	100.0	1	0.0	0.0	-0.004	1.0	98.77536	-9.633	1	2.0	3.0	12.0	1.0	2.0
-9722.223	700.0	99.00498	100.0	1	0.0	0.0	-0.006	1.0	98.892586	-9.648	1	2.0	3.0	12.0	1.0	2.0
-9722.223	700.0	99.00498	100.0	1	0.0	0.0	-0.007	1.0	98.892586	-9.648	1	2.0	3.0	12.0	1.0	2.0
-9722.223	700.0	99.00498	100.0	1	0.0	0.0	-0.009	1.0	98.99048	-9.66	1	2.0	3.0	13.0	1.0	2.0
-9722.223	700.0	99.00498	99.00498	0	0.0	0.0	-0.01	1.0	98.99048	-9.665	1	2.0	2.0	14.0	2.0	2.0
0.0	700.0	99.00498	99.00498	0	0.0	0.0	-0.012	1.0	99.0983	-9.665	1	2.0	2.0	0.0	2.0	2.0
0.0	700.0	99.00498	99.00498	0	0.0	0.0	-0.013	1.0	100.1812	-9.674	1	2.0	2.0	0.0	2.0	2.0
0.0	700.0	99.00498	99.00498	0	0.0	0.0	-0.015	1.0	100.1812	-9.679	1	2.0	2.0	0.0	2.0	2.0
0.0	700.0	99.00498	99.00498	0	0.0	0.0	-0.016	1.0	99.57946	-9.679	1	2.0	2.0	0.0	2.0	2.0
0.0	700.0	99.00498	99.00498	0	0.0	0.0	-0.018	1.0	99.3535	-8.358	1	2.0	2.0	0.0	2.0	2.0
0.0	700.0	99.00498	99.00498	0	0.0	0.0	-0.018	1.0	99.3535	-7.768	1	2.0	2.0	0.0	2.0	2.0
0.0	700.0	99.00498	99.00498	0	0.0	0.0	-0.019	1.0	99.07593	-7.768	1	2.0	2.0	0.0	2.0	2.0
0.0	700.0	99.00498	99.00498	0	0.0	0.0	-0.021	1.0	99.07593	-6.707	1	2.0	2.0	0.0	2.0	2.0
0.0	700.0	99.00498	99.00498	0	0.0	0.0	-0.022	1.0	98.68011	-6.707	1	2.0	2.0	0.0	2.0	2.0
0.0	700.0	99.00498	99.00498	0	0.0	0.0	-0.023	1.0	98.95517	-5.792	1	2.0	2.0	0.0	2.0	2.0
0.0	700.0	99.00498	99.00498	0	0.0	0.0	-0.023	1.0	98.95517	-5.383	1	2.0	2.0	0.0	2.0	2.0
0.0	700.0	99.00498	99.00498	0	0.0	0.0	-0.024	1.0	98.539024	-5.383	1	2.0	2.0	0.0	2.0	2.0
0.0	700.0	99.00498	99.00498	0	0.0	0.0	-0.025	1.0	98.95047	-4.648	1	2.0	2.0	0.0	2.0	2.0
0.0	700.0	99.00498	99.00498	0	0.0	0.0	-0.026	1.0	98.95047	-4.648	1	2.0	2.0	0.0	2.0	2.0
0.0	700.0	99.00498	99.00498	0	0.0	0.0	-0.027	1.0	96.01745	-4.319	1	2.0	2.0	0.0	2.0	2.0
0.0	700.0	99.00498	99.00498	0	0.0	0.0	-0.027	1.0	99.103226	-4.014	1	2.0	2.0	0.0	2.0	2.0
0.0	700.0	99.00498	99.00498	0	0.0	0.0	-0.028	1.0	99.490616	-4.014	1	2.0	2.0	0.0	2.0	2.0
0.0	700.0	99.00498	99.00498	0	0.0	0.0	-0.028	1.0	98.977325	-3.466	1	2.0	2.0	0.0	2.0	2.0
0.0	700.0	99.00498	99.00498	0	0.0	0.0	-0.029	1.0	98.977325	-2.993	1	2.0	2.0	0.0	2.0	2.0
0.0	700.0	99.00498	99.00498	0	0.0	0.0	-0.029	1.0	96.440186	-2.993	1	2.0	2.0	0.0	2.0	2.0
0.0	700.0	99.00498	99.00498	0	0.0	0.0	-0.029	1.0	97.00219	-2.781	1	2.0	2.0	0.0	2.0	2.0
0.0	700.0	99.00498	99.00498	0	0.0	0.0	-0.029	1.0	97.63479	-2.781	1	2.0	2.0	0.0	2.0	2.0
0.0	700.0	99.00498	99.00498	0	0.0	0.0	-0.029	1.0	97.259674	-2.402	1	2.0	2.0	0.0	2.0	2.0
0.0	700.0	99.00498	99.00498	0	0.0	0.0	-0.029	1.0	97.259674	-2.232	1	2.0	2.0	0.0	2.0	2.0
0.0	700.0	99.00498	99.00498	0	0.0	0.0	-0.029	1.0	96.24013	-2.232	1	2.0	2.0	0.0	2.0	2.0
0.0	700.0	99.00498	99.00498	0	0.0	0.0	-0.029	1.0	97.03763	-1.927	1	2.0	2.0	0.0	2.0	2.0
0.0	700.0	99.00498	99.00498	0	0.0	0.0	-0.028	1.0	97.03763	-1.791	1	2.0	2.0	0.0	2.0	2.0
0.0	700.0	99.00498	99.00498	0	0.0	0.0	-0.028	1.0	96.54538	-1.791	1	2.0	2.0	1.0	2.0	2.0
0.0	700.0	99.00498	99.00498	0	0.0	0.0	-0.027	1.0	97.33242	-1.546	1	2.0	2.0	4.0	2.0	2.0
0.0	700.0	99.00498	99.00498	0	0.0	0.0	-0.027	1.0	97.33242	-1.437	1	2.0	2.0	4.0	2.0	2.0
9708.403	699.005	99.00498	99.00498	0	0.0	0.0	-0.026	1.0	96.327484	-1.437	1	2.0	2.0	4.0	2.0	2.0
9708.403	699.005	99.00498	99.00498	0	0.0	0.0	-0.025	1.0	96.327484	-1.242	1	2.0	2.0	4.0	2.0	2.0
9708.403	699.005	99.00498	99.00498	0	0.0	0.0	-0.024	1.0	96.23311	-1.242	1	2.0	2.0	4.0	2.0	2.0
9708.403	699.005	99.00498	99.00498	0	0.0	0.0	-0.022	1.0	96.97389	-1.153	1	2.0	2.0	4.0	2.0	2.0
9708.403	699.005	99.00498	99.00498	0	0.0	0.0	-0.021	1.0	96.97389	0.328	1	2.0	2.0	4.0	2.0	2.0
9708.403	699.005	99.00498	99.00498	0	0.0	0.0	-0.019	1.0	96.55754	0.328	1	2.0	2.0	4.0	2.0	2.0
9708.403	699.005	99.00498	99.00498	0	0.0	0.0	-0.017	1.0	96.15808	1.609	1	2.0	2.0	4.0	2.0	2.0
9708.403	699.005	99.00498	99.00498	0	0.0	0.0	-0.015	1.0	96.15808	1.609	1	2.0	2.0	4.0	2.0	2.0
9708.403	699.005	99.00498	99.00498	0	0.0	0.0	-0.013	1.0	96.50164	2.182	1	2.0	2.0	4.0	2.0	2.0
9708.403	699.005	99.00498	99.00498	0	0.0	0.0	-0.01	1.0	96.50164	3.21	1	2.0	2.0	4.0	2.0	2.0
9708.403	699.005	99.00498	99.00498	0	0.0	0.0	-0.008	1.0	96.47541	3.21	1	2.0	2.0	4.0	2.0	2.0
9708.403	699.005	99.00498	99.00498	0	0.0	0.0	-0.005	1.0	96.47553	3.671	1	2.0	2.0	5.0	2.0	2.0
9708.403	699.005	99.00498	99.00498	0	0.0	0.0	-0.002	1.0	96.47553	4.497	1	2.0	2.0	5.0	2.0	2.0
9708.403	699.005	99.00498	99.00498	0	0.0	0.0	0.0	1.0	96.59257	4.497	1	2.0	2.0	5.0	2.0	2.0
9708.403	699.005	99.00498	99.00498	0	0.0	0.0	0.003	1.0	98.47202	4.865	1	2.0	2.0	5.0	2.0	2.0
9708.403	699.005	99.00498	99.00498	0	0.0	0.0	0.006	1.0	98.47202	4.865	1	2.0	2.0	5.0	2.0	2.0
9708.403	699.005	99.00498	99.00498	0	0.0	0.0	0.01	1.0	97.9125	5.528	1	2.0	2.0	5.0	2.0	2.0
9708.403	699.005	99.00498	99.00498	0	0.0	0.0	0.013	1.0	97.9125	6.1	1	2.0	2.0	5.0	2.0	2.0
9708.403	699.005	99.00498	99.00498	0	0.0	0.0	0.016	1.0	98.154625	6.1	1	2.0	2.0	5.0	2.0	2.0
9708.403	699.005	99.00498	99.00498	0	0.0	0.0	0.02	1.0	97.911	6.356	1	2.0	2.0	5.0	2.0	2.0
9708.403	699.005	99.00498	99.00498	0	0.0	0.0	0.023	1.0	97.911	6.814	1	2.0	2.0	5.0	2.0	2.0
9708.403	699.005	99.00498	99.00498	0	0.0	0.0	0.026	1.0	97.61526	6.814	1	2.0	2.0	5.0	2.0	2.0
9708.403	699.005	99.00498	99.00498	0	0.0	0.0	0.03	1.0	97.552505	7.021	1	2.0	2.0	5.0	2.0	2.0
9708.403	699.005	99.00498	99.00498	0	0.0	0.0	0.033	1.0	97.620705	7.388	1	2.0	2.0	5.0	2.0	2.0
9708.403	699.005	99.00498	99.00498	0	0.0	0.0	0.036	1.0	96.881226	7.388	1	2.0	2.0	5.0	2.0	2.0
9708.403	699.005	99.00498	99.00498	0	0.0	0.0	0.04	1.0	96.881226	7.554	1	2.0	2.0	5.0	2.0	2.0
9708.403	699.005	99.00498	99.00498	0	0.0	0.0	0.043	1.0	97.46026	7.554	1	2.0	2.0	5.0	2.0	2.0
9708.403	699.005	99.00498	99.00498	0	0.0	0.0	0.046	1.0	97.817825	7.85	1	2.0	2.0	5.0	2.0	2.0
9708.403	699.005	99.00498	99.00498	0	0.0	0.0	0.049	1.0	97.817825	7.981	1	2.0	2.0	5.0	2.0	2.0
9708.403	699.005	99.00498	99.00498	0	0.0	0.0	0.053	1.0	97.02228	7.981	1	2.0	2.0	5.0	2.0	2.0
9708.403	699.005	99.00498	99.00498	0	0.0	0.0	0.056	1.0	97.54213	8.219	1	2.0	2.0	5.0	2.0	2.0
9708.403	699.005	99.00498	99.00498	0	0.0	0.0	0.059	1.0	97.54213	8.219	1	2.0	2.0	5.0	2.0	2.0
9708.403	699.005	99.00498	99.00498	0	0.0	0.0	0.062	1.0	96.23357	8.325	1	2.0	2.0	5.0	2.0	2.0
9708.403	699.005	99.00498	99.00498	0	0.0	0.0	0.065	1.0	96.23357	8.516	1	2.0	2.0	5.0	2.0	2.0
9708.403	699.005	99.00498	99.00498	0	0.0	0.0	0.068	1.0	98.10408	8.516	1	2.0	2.0	5.0	2.0	2.0
9708.403	699.005	99.00498	99.00498	0	0.0	0.0	0.07	1.0	98.54337	8.601	1	2.0	2.0	5.0	2.0	2.0
9708.403	699.005	99.00498	99.00498	0	0.0	0.0	0.073	1.0	98.54337	8.754	1	2.0	2.0	5.0	2.0	2.0
9708.403	699.005	99.00498	99.00498	0	0.0	0.0	0.076	1.0	98.673874	8.754	1	2.0	2.0	5.0	2.0	2.0
9708.403	699.005	99.00498	99.00498	0	0.0	0.0	0.079	1.0	98.0639	8.885	1	2.0	2.0	5.0	2.0	2.0
9708.403	699.005	99.00498	99.00498	0	0.0	0.0	0.081	1.0	98.0639	8.885	1	2.0	2.0	5.0	2.0	2.0
9708.403	699.005	99.00498	99.00498	0	0.0	0.0	0.084	1.0	98.23132	8.944	1	2.0	2.0	5.0	2.0	2.0
9708.403	699.005	99.00498	99.00498	0	0.0	0.0	0.086	1.0	98.23132	9.051	1	2.0	2.0	5.0	2.0	2.0
9708.403	699.005	99.00498	99.00498	0	0.0	0.0	0.088	1.0	98.875	9.051	1	2.0	2.0	5.0	2.0	2.0
9708.403	699.005	99.00498	99.00498	0	0.0	0.0	0.09	1.0	98.45825	9.097	1	2.0	2.0	5.0	2.0	2.0
9708.403	699.005	99.00498	99.00498	0	0.0	0.0	0.092	1.0	98.45825	9.182	1	2.0	2.0	5.0	2.0	2.0
9708.403	699.005	99.00498	99.00498	0	0.0	0.0	0.094	1.0	97.99401	9.182	1	2.0	2.0	5.0	2.0	2.0
9708.403	699.005	99.00498	99.00498	0	0.0	0.0	0.096	1.0	98.209656	9.257	1	2.0	2.0	5.0	2.0	2.0
9708.403	699.005	99.00498	99.00498	0	0.0	0.0	0.098	1.0	98.209656	9.257	1	2.0	2.0	5.0	2.0	2.0
9708.403	699.005	99.00498	99.00498	0	0.0	0.0	0.1	1.0	98.51366	9.289	1	2.0	2.0	5.0	2.0	2.0
9708.403	699.005	99.00498	99.00498	0	0.0	0.0	0.101	1.0	98.121284	9.348	1	2.0	2.0	5.0	2.0	2.0
9708.403	699.005	99.00498	99.00498	0	0.0	0.0	0.103	1.0	97.025314	9.348	1	2.0	2.0	5.0	2.0	2.0
9708.403	699.005	99.00498	99.00498	0	0.0	0.0	0.104	1.0	97.46667	9.398	1	2.0	2.0	5.0	2.0	2.0
9708.403	699.005	99.00498	99.00498	0	0.0	0.0	0.106	1.0	97.46667	9.422	1	2.0	2.0	5.0	2.0	2.0
9708.403	699.005	99.00498	99.00498	0	0.0	0.0	0.108	1.0	97.90431	9.422	1	2.0	2.0	5.0	2.0	2.0
9708.403	699.005	99.00498	99.00498	0	0.0	0.0	0.11	1.0	97.91112	9.462	1	2.0	2.0	5.0	2.0	2.0
9708.403	699.005	99.00498	99.00498	0	0.0	0.0	0.111	1.0	97.91112	9.462	1	2.0	2.0	5.0	2.0	2.0
9708.403	699.005	99.00498	99.00498	0	0.0	0.0	0.113	1.0	97.97824	9.481	1	2.0	2.0	5.0	2.0	2.0
9708.403	699.005	99.00498	99.00498	0	0.0	0.0	0.115	1.0	97.97824	9.514	1	2.0	2.0	5.0	2.0	2.0
9708.403	699.005	99.00498	99.00498	0	0.0	0.0	0.116	1.0	98.683624	9.514	1	2.0	2.0	5.0	2.0	2.0
9708.403	699.005	99.00498	99.00498	0	0.0	0.0	0.118	1.0	98.31511	9.528	1	2.0	2.0	5.0	2.0	2.0
9708.403	699.005	99.00498	99.00498	0	0.0	0.0	0.12	1.0	98.31511	9.554	1	2.0	2.0	5.0	2.0	2.0
9708.403	699.005	99.00498	99.00498	0	0.0	0.0	0.122	1.0	97.18809	9.554	1	2.0	2.0	5.0	2.0	2.0
9708.403	699.005	99.00498	99.00498	0	0.0	0.0	0.124	1.0	97.43338	9.567	1	2.0	2.0	5.0	2.0	2.0
9708.403	699.005	99.00498	99.00498	0	0.0	0.0	0.126	1.0	97.58368	9.567	1	2.0	2.0	5.0	2.0	2.0
9708.403	699.005	99.00498	99.00498	0	0.0	0.0	0.128	1.0	97.03088	9.588	1	2.0	2.0	5.0	2.0	2.0
9708.403	699.005	99.00498	99.00498	0	0.0	0.0	0.13	1.0	97.03088	9.596	1	2.0	2.0	5.0	2.0	2.0
9708.403	699.005	99.00498	99.00498	0	0.0	0.0	0.132	1.0	97.63025	9.596	1	2.0	2.0	5.0	2.0	2.0
9708.403	699.005	99.00498	99.00498	0	0.0	0.0	0.134	1.0	97.91277	9.613	1	2.0	2.0	5.0	2.0	2.0
9708.403	699.005	99.00498	99.00498	0	0.0	0.0	0.136	1.0	97.91277	9.622	1	2.0	2.0	5.0	2.0	2.0
9708.403	699.005	99.00498	99.00498	0	0.0	0.0	0.138	1.0	98.14523	9.622	1	2.0	2.0	5.0	2.0	2.0
9708.403	699.005	99.00498	99.00498	0	0.0	0.0	0.14	1.0	98.62648	9.634	1	2.0	2.0	5.0	2.0	2.0
9708.403	699.005	99.00498	99.00498	0	0.0	0.0	0.143	1.0	98.62648	9.634	1	2.0	2.0	5.0	2.0	2.0
9708.403	699.005	99.00498	99.00498	0	0.0	0.0	0.145	1.0	98.75416	9.647	1	2.0	2.0	5.0	2.0	2.0
9708.403	699.005	99.00498	99.00498	0	0.0	0.0	0.147	1.0	98.75416	9.651	1	2.0	2.0	5.0	2.0	2.0
9708.403	699.005	99.00498	99.00498	0	0.0	0.0	0.15	1.0	99.020325	9.651	1	2.0	2.0	5.0	2.0	2.0
9708.403	699.005	99.00498	99.00498	0	0.0	0.0	0.152	1.0	98.930786	9.662	1	2.0	2.0	5.0	2.0	2.0
9708.403	699.005	99.00498	99.00498	0	0.0	0.0	0.154	1.0	98.930786	9.666	1	2.0	2.0	5.0	2.0	2.0
9708.403	699.005	99.00498	99.00498	0	0.0	0.0	0.156	1.0	98.22406	9.666	1	2.0	2.0	6.0	2.0	2.0
0.0	699.005	99.00498	99.00498	0	0.0	0.0	0.159	1.0	96.93041	9.672	1	3.0	2.0	0.0	2.0	2.0
0.0	699.005	99.00498	99.00498	0	0.0	0.0	0.161	1.0	96.93041	9.672	1	3.0	2.0	0.0	2.0	2.0
0.0	699.005	99.00498	99.00498	0	0.0	0.0	0.163	1.0	97.24518	9.676	1	3.0	2.0	0.0	2.0	2.0
0.0	699.005	99.00498	99.00498	0	0.0	0.0	0.165	1.0	97.24518	9.683	1	3.0	2.0	0.0	2.0	2.0
0.0	699.005	99.00498	99.00498	0	0.0	0.0	0.168	1.0	97.86327	9.683	1	3.0	2.0	0.0	2.0	2.0
0.0	699.005	99.00498	99.00498	0	0.0	0.0	0.17	1.0	97.82994	8.998	1	3.0	2.0	0.0	2.0	2.0
0.0	699.005	99.00498	99.00498	0	0.0	0.0	0.172	1.0	97.82994	7.771	1	3.0	2.0	0.0	2.0	2.0
0.0	699.005	99.00498	99.00498	0	0.0	0.0	0.173	1.0	98.45744	7.771	1	3.0	2.0	0.0	2.0	2.0
0.0	699.005	99.00498	99.00498	0	0.0	0.0	0.175	1.0	98.37436	6.711	1	3.0	2.0	0.0	2.0	2.0
0.0	699.005	99.00498	99.00498	0	0.0	0.0	0.176	1.0	98.37436	6.711	1	3.0	2.0	0.0	2.0	2.0
0.0	699.005	99.00498	99.00498	0	0.0	0.0	0.178	1.0	98.47841	6.236	1	3.0	2.0	0.0	2.0	2.0
0.0	699.005	99.00498	99.00498	0	0.0	0.0	0.179	1.0	98.47841	5.386	1	3.0	2.0	0.0	2.0	2.0
0.0	699.005	99.00498	99.00498	0	0.0	0.0	0.181	1.0	98.66208	5.386	1	3.0	2.0	0.0	2.0	2.0
0.0	699.005	99.00498	99.00498	0	0.0	0.0	0.182	1.0	98.085594	5.004	1	3.0	2.0	0.0	2.0	2.0
0.0	699.005	99.00498	99.00498	0	0.0	0.0	0.184	1.0	98.085594	4.322	1	3.0	2.0	0.0	2.0	2.0
0.0	699.005	99.00498	99.00498	0	0.0	0.0	0.185	1.0	97.28741	4.322	1	3.0	2.0	0.0	2.0	2.0
0.0	699.005	99.00498	99.00498	0	0.0	0.0	0.185	1.0	97.43183	4.015	1	3.0	2.0	0.0	2.0	2.0
0.0	699.005	99.00498	99.00498	0	0.0	0.0	0.186	1.0	97.43183	4.015	1	3.0	2.0	0.0	2.0	2.0
0.0	699.005	99.00498	99.00498	0	0.0	0.0	0.187	1.0	96.022194	3.468	1	3.0	2.0	0.0	2.0	2.0
0.0	699.005	99.00498	99.00498	0	0.0	0.0	0.187	1.0	96.022194	2.994	1	3.0	2.0	0.0	2.0	2.0
0.0	699.005	99.00498	99.00498	0	0.0	0.0	0.187	1.0	95.55524	2.994	1	3.0	2.0	0.0	2.0	2.0
0.0	699.005	99.00498	99.00498	0	0.0	0.0	0.188	1.0	95.0957	2.783	1	3.0	2.0	0.0	2.0	2.0
0.0	699.005	99.00498	99.00498	0	0.0	0.0	0.188	1.0	95.0957	2.586	1	3.0	2.0	0.0	2.0	2.0
0.0	699.005	99.00498	99.00498	0	0.0	0.0	0.188	1.0	96.26734	2.586	1	3.0	2.0	0.0	2.0	2.0
0.0	699.005	99.00498	99.00498	0	0.0	0.0	0.187	1.0	97.00482	2.233	1	3.0	2.0	8.0	2.0	2.0
0.0	699.005	99.00498	99.00498	0	0.0	0.0	0.187	1.0	97.00482	2.233	1	3.0	2.0	8.0	2.0	2.0
0.0	699.005	99.00498	99.00498	0	0.0	0.0	0.187	1.0	96.86453	2.075	1	3.0	2.0	11.0	2.0	2.0
0.0	699.005	99.00498	99.00498	0	0.0	0.0	0.186	1.0	96.86453	1.792	1	3.0	2.0	11.0	2.0	2.0
-8347.153	600.995	99.00498	99.00498	0	0.0	0.0	0.185	1.0	97.81632	1.792	1	3.0	2.0	11.0	2.0	2.0
-8347.153	600.995	99.00498	99.00498	0	0.0	0.0	0.184	1.0	96.93048	1.547	1	3.0	2.0	11.0	2.0	2.0
-8347.153	600.995	99.00498	99.00498	0	0.0	0.0	0.184	1.0	96.93048	1.438	1	3.0	2.0	11.0	2.0	2.0
-8347.153	600.995	99.00498	99.00498	1	0.0	0.0	0.183	1.0	97.21538	1.438	1	3.0	2.0	11.0	2.0	2.0
-8347.153	600.995	99.00498	99.00498	1	0.0	0.0	0.181	1.0	97.08797	0.101	1	3.0	2.0	11.0	2.0	2.0
-8347.153	600.995	99.00498	99.00498	1	0.0	0.0	0.179	1.0	97.08797	-0.494	1	3.0	2.0	11.0	2.0	2.0
-8347.153	600.995	99.00498	99.00498	1	0.0	0.0	0.177	1.0	97.40624	-0.494	1	3.0	2.0	11.0	2.0	2.0
-8347.153	600.995	99.00498	99.00498	1	0.0	0.0	0.175	1.0	97.40624	-1.567	1	3.0	2.0	11.0	2.0	2.0
-8347.153	600.995	99.00498	99.00498	1	0.0	0.0	0.173	1.0	97.61518	-1.567	1	3.0	2.0	11.0	2.0	2.0
-8347.153	600.995	99.00498	99.00498	1	0.0	0.0	0.17	1.0	97.778015	-2.493	1	3.0	2.0	11.0	2.0	2.0
-8347.153	600.995	99.00498	99.00498	1	0.0	0.0	0.168	1.0	97.778015	-2.908	1	3.0	2.0	11.0	2.0	2.0
-8347.153	600.995	99.00498	99.00498	1	0.0	0.0	0.165	1.0	97.995346	-2.908	1	3.0	2.0	11.0	2.0	2.0
-8347.153	600.995	99.00498	99.00498	1	0.0	0.0	0.163	1.0	97.733475	-3.651	1	3.0	2.0	11.0	2.0	2.0
-8347.153	600.995	99.00498	99.00498	1	0.0	0.0	0.16	1.0	97.733475	-3.651	1	3.0	2.0	11.0	2.0	2.0
-8347.153	600.995	99.00498	99.00498	1	0.0	0.0	0.157	1.0	97.36791	-3.984	1	3.0	2.0	11.0	2.0	2.0
-8347.153	600.995	99.00498	99.00498	1	0.0	0.0	0.154	1.0	97.36791	-4.58	1	3.0	2.0	11.0	2.0	2.0
-8347.153	600.995	99.00498	99.00498	1	0.0	0.0	0.151	1.0	96.75553	-4.58	1	3.0	2.0	12.0	2.0	2.0
-8347.153	600.995	99.00498	99.00498	1	0.0	0.0	0.147	1.0	97.342384	-4.847	1	3.0	2.0	12.0	2.0	2.0
-8347.153	600.995	99.00498	99.00498	1	0.0	0.0	0.144	1.0	97.342384	-5.326	1	3.0	2.0	12.0	2.0	2.0
-8347.153	600.995	99.00498	99.00498	1	0.0	0.0	0.141	1.0	96.74895	-5.326	1	3.0	2.0	12.0	2.0	2.0
-8347.153	600.995	99.00498	99.00498	1	0.0	0.0	0.137	1.0	96.74895	-5.739	1	3.0	2.0	12.0	2.0	2.0
-8347.153	600.995	99.00498	99.00498	1	0.0	0.0	0.134	1.0	96.62507	-5.739	1	3.0	2.0	12.0	2.0	2.0
-8347.153	600.995	99.00498	99.00498	1	0.0	0.0	0.131	1.0	95.53251	-5.925	1	3.0	2.0	12.0	2.0	2.0
-8347.153	600.995	99.00498	99.00498	1	0.0	0.0	0.127	1.0	95.53251	-6.256	1	3.0	2.0	12.0	2.0	2.0
-8347.153	600.995	99.00498	99.00498	1	0.0	0.0	0.124	1.0	95.58206	-6.256	1	3.0	2.0	12.0	2.0	2.0
-8347.153	600.995	99.00498	99.00498	1	0.0	0.0	0.12	1.0	96.59941	-6.405	1	3.0	2.0	12.0	2.0	2.0
-8347.153	600.995	99.00498	99.00498	1	0.0	0.0	0.117	1.0	96.59941	-6.543	1	3.0	2.0	12.0	2.0	2.0
-8347.153	600.995	99.00498	99.00498	1	0.0	0.0	0.113	1.0	96.21074	-6.543	1	3.0	2.0	12.0	2.0	2.0
-8347.153	600.995	99.00498	99.00498	1	0.0	0.0	0.11	1.0	94.32382	-6.79	1	3.0	2.0	12.0	2.0	2.0
-8347.153	600.995	99.00498	99.00498	1	0.0	0.0	0.106	1.0	96.20607	-6.79	1	3.0	2.0	12.0	2.0	2.0
-8347.153	600.995	99.00498	99.00498	1	0.0	0.0	0.103	1.0	97.29761	-6.902	1	3.0	2.0	12.0	2.0	2.0
-8347.153	600.995	99.00498	99.00498	1	0.0	0.0	0.1	1.0	97.29761	-7.1	1	3.0	2.0	12.0	2.0	2.0
-8347.153	600.995	99.00498	99.00498	1	0.0	0.0	0.096	1.0	97.09157	-7.1	1	3.0	2.0	12.0	2.0	2.0
-8347.153	600.995	99.00498	99.00498	1	0.0	0.0	0.093	1.0	96.7539	-7.271	1	3.0	2.0	12.0	2.0	2.0
-8347.153	600.995	99.00498	99.00498	1	0.0	0.0	0.09	1.0	96.7539	-7.348	1	3.0	2.0	12.0	2.0	2.0
-8347.153	600.995	99.00498	99.00498	1	0.0	0.0	0.087	1.0	96.537186	-7.348	1	3.0	2.0	12.0	2.0	2.0
-8347.153	600.995	99.00498	99.00498	1	0.0	0.0	0.084	1.0	96.537186	-7.486	1	3.0	2.0	12.0	2.0	2.0
-8347.153	600.995	99.00498	99.00498	1	0.0	0.0	0.081	1.0	95.439995	-7.486	1	3.0	2.0	12.0	2.0	2.0
-8347.153	600.995	99.00498	99.00498	1	0.0	0.0	0.078	1.0	95.528336	-7.547	1	3.0	2.0	12.0	2.0	2.0
-8347.153	600.995	99.00498	99.00498	1	0.0	0.0	0.075	1.0	95.528336	-7.658	1	3.0	2.0	12.0	2.0	2.0
-8347.153	600.995	99.00498	99.00498	1	0.0	0.0	0.072	1.0	95.6684	-7.658	1	3.0	2.0	12.0	2.0	2.0
-8347.153	600.995	99.00498	99.00498	1	0.0	0.0	0.069	1.0	96.11724	-7.707	1	3.0	2.0	12.0	2.0	2.0
-8347.153	600.995	99.00498	99.00498	1	0.0	0.0	0.067	1.0	96.11724	-7.796	1	3.0	2.0	12.0	2.0	2.0
-8347.153	600.995	99.00498	99.00498	1	0.0	0.0	0.064	1.0	96.30268	-7.796	1	3.0	2.0	12.0	2.0	2.0
-8347.153	600.995	99.00498	99.00498	1	0.0	0.0	0.062	1.0	96.30268	-7.836	1	3.0	2.0	12.0	2.0	2.0
-8347.153	600.995	99.00498	99.00498	1	0.0	0.0	0.059	1.0	97.34112	-7.836	1	3.0	2.0	12.0	2.0	2.0
-8347.153	600.995	99.00498	99.00498	1	0.0	0.0	0.057	1.0	97.41844	-7.908	1	3.0	2.0	12.0	2.0	2.0
-8347.153	600.995	99.00498	99.00498	1	0.0	0.0	0.054	1.0	97.41844	-7.939	1	3.0	2.0	12.0	2.0	2.0
-8347.153	600.995	99.00498	99.00498	1	0.0	0.0	0.052	1.0	97.183876	-7.939	1	3.0	2.0	12.0	2.0	2.0
-8347.153	600.995	99.00498	99.00498	1	0.0	0.0	0.05	1.0	97.157364	-7.996	1	3.0	2.0	12.0	2.0	2.0
-8347.153	600.995	99.00498	99.00498	1	0.0	0.0	0.047	1.0	97.157364	-8.021	1	3.0	2.0	12.0	2.0	2.0
-8347.153	600.995	99.00498	99.00498	1	0.0	0.0	0.046	1.0	97.26243	-8.021	1	3.0	2.0	12.0	2.0	2.0
-8347.153	600.995	99.00498	99.00498	1	0.0	0.0	0.043	1.0	97.26243	-8.067	1	3.0	2.0	12.0	2.0	2.0
-8347.153	600.995	99.00498	99.00498	1	0.0	0.0	0.041	1.0	96.89749	-8.067	1	3.0	2.0	12.0	2.0	2.0
-8347.153	600.995	99.00498	99.00498	1	0.0	0.0	0.04	1.0	97.79177	-8.107	1	3.0	2.0	12.0	2.0	2.0
-8347.153	600.995	99.00498	99.00498	1	0.0	0.0	0.038	1.0	97.79177	-8.124	1	3.0	2.0	12.0	2.0	2.0
-8347.153	600.995	99.00498	99.00498	1	0.0	0.0	0.036	1.0	98.31438	-8.124	1	3.0	2.0	12.0	2.0	2.0
-8347.153	600.995	99.00498	99.00498	1	0.0	0.0	0.034	1.0	98.543304	-8.156	1	3.0	2.0	12.0	2.0	2.0
-8347.153	600.995	99.00498	99.00498	1	0.0	0.0	0.032	1.0	98.543304	-8.17	1	3.0	2.0	12.0	2.0	2.0
-8347.153	600.995	99.00498	99.00498	1	0.0	0.0	0.03	1.0	98.271	-8.17	1	3.0	2.0	12.0	2.0	2.0
-8347.153	600.995	99.00498	99.00498	1	0.0	0.0	0.029	1.0	98.271	-8.196	1	3.0	2.0	12.0	2.0	2.0
-8347.153	600.995	99.00498	99.00498	1	0.0	0.0	0.027	1.0	98.91956	-8.196	1	3.0	2.0	12.0	2.0	2.0
-8347.153	600.995	99.00498	99.00498	1	0.0	0.0	0.025	1.0	98.83215	-8.219	1	3.0	2.0	12.0	2.0	2.0
-8347.153	600.995	99.00498	99.00498	1	0.0	0.0	0.024	1.0	98.83215	-8.228	1	3.0	2.0	12.0	2.0	2.0
-8347.153	600.995	99.00498	99.00498	1	0.0	0.0	0.022	1.0	98.93309	-8.228	1	3.0	2.0	12.0	2.0	2.0
-8347.153	600.995	99.00498	99.00498	1	0.0	0.0	0.02	1.0	97.98152	-8.245	1	3.0	2.0	12.0	2.0	2.0
-8347.153	600.995	99.00498	99.00498	1	0.0	0.0	0.019	1.0	97.98152	-8.253	1	3.0	2.0	12.0	2.0	2.0
-8347.153	600.995	99.00498	99.00498	1	0.0	0.0	0.017	1.0	98.72093	-8.253	1	3.0	2.0	12.0	2.0	2.0
-8347.153	600.995	99.00498	99.00498	1	0.0	0.0	0.015	1.0	98.12736	-8.268	1	3.0	2.0	12.0	2.0	2.0
-8347.153	600.995	99.00498	99.00498	1	0.0	0.0	0.014	1.0	99.02092	-8.268	1	3.0	2.0	12.0	2.0	2.0
-8347.153	600.995	99.00498	99.00498	1	0.0	0.0	0.012	1.0	98.144905	-8.28	1	3.0	2.0	12.0	2.0	2.0
-8347.153	600.995	99.00498	99.00498	1	0.0	0.0	0.01	1.0	98.144905	-8.285	1	3.0	2.0	12.0	2.0	2.0
-8347.153	600.995	99.00498	99.00498	1	0.0	0.0	0.009	1.0	97.70748	-8.285	1	3.0	2.0	12.0	2.0	2.0
-8347.153	600.995	99.00498	99.00498	1	0.0	0.0	0.007	1.0	98.69319	-8.295	1	3.0	2.0	12.0	2.0	2.0
-8347.153	600.995	99.00498	99.00498	1	0.0	0.0	0.006	1.0	98.69319	-8.299	1	3.0	2.0	12.0	2.0	2.0
-8347.153	600.995	99.00498	99.00498	1	0.0	0.0	0.004	1.0	99.1873	-8.299	1	3.0	2.0	12.0	2.0	2.0
-8347.153	600.995	99.00498	99.00498	1	0.0	0.0	0.002	1.0	99.53335	-8.307	1	3.0	2.0	12.0	2.0	2.0
-8347.153	600.995	99.00498	99.00498	1	0.0	0.0	0.001	1.0	99.0617	-8.307	1	3.0	2.0	12.0	2.0	2.0
-8347.153	600.995	99.00498	99.00498	1	0.0	0.0	0.0	1.0	99.64282	-8.314	1	3.0	2.0	12.0	2.0	2.0
-8347.153	600.995	99.00498	99.00498	1	0.0	0.0	-0.001	1.0	99.64282	-8.318	1	3.0	2.0	12.0	2.0	2.0
-8347.153	600.995	99.00498	99.00498	1	0.0	0.0	-0.003	1.0	99.55319	-8.318	1	3.0	2.0	12.0	2.0	2.0
-8347.153	600.995	99.00498	99.00498	1	0.0	0.0	-0.004	1.0	98.61659	-8.323	1	3.0	2.0	12.0	2.0	2.0
-8347.153	600.995	99.00498	99.00498	1	0.0	0.0	-0.006	1.0	98.61659	-8.323	1	3.0	2.0	12.0	2.0	2.0
-8347.153	600.995	99.00498	99.00498	1	0.0	0.0	-0.007	1.0	99.37991	-8.325	1	3.0	2.0	12.0	2.0	2.0
-8347.153	600.995	99.00498	99.00498	1	0.0	0.0	-0.009	1.0	99.37991	-8.33	1	3.0	2.0	12.0	2.0	2.0
-8347.153	600.995	99.00498	99.00498	0	0.0	0.0	-0.011	1.0	98.01926	-8.33	1	3.0	3.0	14.0	2.0	2.0
0.0	600.995	99.00498	99.00498	0	0.0	0.0	-0.012	1.0	98.033714	-8.331	1	3.0	3.0	0.0	2.0	2.0
0.0	600.995	99.00498	99.00498	0	0.0	0.0	-0.014	1.0	98.033714	-8.333	1	3.0	3.0	0.0	2.0	2.0
0.0	600.995	99.00498	99.00498	0	0.0	0.0	-0.016	1.0	97.82869	-8.333	1	3.0	3.0	0.0	2.0	2.0
0.0	600.995	99.00498	99.00498	0	0.0	0.0	-0.017	1.0	98.452194	-8.337	1	3.0	3.0	0.0	2.0	2.0
0.0	600.995	99.00498	99.00498	0	0.0	0.0	-0.019	1.0	98.452194	-7.199	1	3.0	3.0	0.0	2.0	2.0
0.0	600.995	99.00498	99.00498	0	0.0	0.0	-0.02	1.0	98.35287	-7.199	1	3.0	3.0	0.0	2.0	2.0
0.0	600.995	99.00498	99.00498	0	0.0	0.0	-0.021	1.0	98.35287	-6.69	1	3.0	3.0	0.0	2.0	2.0
0.0	600.995	99.00498	99.00498	0	0.0	0.0	-0.022	1.0	98.87652	-6.69	1	3.0	3.0	0.0	2.0	2.0
0.0	600.995	99.00498	99.00498	0	0.0	0.0	-0.023	1.0	99.47015	-5.778	1	3.0	3.0	0.0	2.0	2.0
0.0	600.995	99.00498	99.00498	0	0.0	0.0	-0.024	1.0	99.47015	-5.369	1	3.0	3.0	0.0	2.0	2.0
0.0	600.995	99.00498	99.00498	0	0.0	0.0	-0.025	1.0	99.01851	-5.369	1	3.0	3.0	0.0	2.0	2.0
0.0	600.995	99.00498	99.00498	0	0.0	0.0	-0.025	1.0	99.77896	-4.636	1	3.0	3.0	0.0	2.0	2.0
0.0	600.995	99.00498	99.00498	0	0.0	0.0	-0.026	1.0	99.77896	-4.004	1	3.0	3.0	0.0	2.0	2.0
0.0	600.995	99.00498	99.00498	0	0.0	0.0	-0.026	1.0	98.68729	-4.004	1	3.0	3.0	0.0	2.0	2.0
0.0	600.995	99.00498	99.00498	0	0.0	0.0	-0.026	1.0	98.68729	-3.721	1	3.0	3.0	0.0	2.0	2.0
0.0	600.995	99.00498	99.00498	0	0.0	0.0	-0.026	1.0	98.37053	-3.721	1	3.0	3.0	0.0	2.0	2.0
0.0	600.995	99.00498	99.00498	0	0.0	0.0	-0.026	1.0	98.29331	-3.214	1	3.0	3.0	0.0	2.0	2.0
0.0	600.995	99.00498	99.00498	0	0.0	0.0	-0.026	1.0	98.29331	-2.986	1	3.0	3.0	0.0	2.0	2.0
0.0	600.995	99.00498	99.00498	0	0.0	0.0	-0.026	1.0	98.465744	-2.986	1	3.0	3.0	0.0	2.0	2.0
0.0	600.995	99.00498	99.00498	0	0.0	0.0	-0.026	1.0	98.98496	-2.578	1	3.0	3.0	0.0	2.0	2.0
0.0	600.995	99.00498	99.00498	0	0.0	0.0	-0.025	1.0	98.98496	-2.226	1	3.0	3.0	0.0	2.0	2.0
0.0	600.995	99.00498	99.00498	0	0.0	0.0	-0.025	1.0	98.37483	-2.226	1	3.0	3.0	2.0	2.0	2.0
0.0	600.995	99.00498	99.00498	0	0.0	0.0	-0.024	1.0	98.37483	-2.069	1	3.0	3.0	2.0	2.0	2.0
0.0	600.995	99.00498	99.00498	0	0.0	0.0	-0.023	1.0	97.462524	-2.069	1	3.0	3.0	4.0	2.0	2.0
11083.473	798.01	99.00498	99.00498	1	0.0	0.0	-0.022	1.0	98.72201	-1.786	1	3.0	3.0	4.0	2.0	2.0
11083.473	798.01	99.00498	99.00498	1	0.0	0.0	-0.021	1.0	98.72201	-1.66	1	3.0	3.0	4.0	2.0	2.0
11083.473	798.01	99.00498	99.00498	1	0.0	0.0	-0.021	1.0	98.284195	-1.66	1	3.0	3.0	4.0	2.0	2.0
11083.473	798.01	99.00498	99.00498	1	0.0	0.0	-0.019	1.0	98.489136	-0.649	1	3.0	3.0	4.0	2.0	2.0
11083.473	798.01	99.00498	99.00498	1	0.0	0.0	-0.018	1.0	98.489136	0.179	1	3.0	3.0	4.0	2.0	2.0
11083.473	798.01	99.00498	99.00498	1	0.0	0.0	-0.016	1.0	97.43229	0.179	1	3.0	3.0	4.0	2.0	2.0
11083.473	798.01	99.00498	99.00498	1	0.0	0.0	-0.015	1.0	97.43229	1.668	1	3.0	3.0	4.0	2.0	2.0
11083.473	798.01	99.00498	99.00498	1	0.0	0.0	-0.013	1.0	98.34267	1.668	1	3.0	3.0	4.0	2.0	2.0
11083.473	798.01	99.00498	99.00498	1	0.0	0.0	-0.011	1.0	98.31235	2.335	1	3.0	3.0	4.0	2.0	2.0
11083.473	798.01	99.00498	99.00498	1	0.0	0.0	-0.009	1.0	98.31235	3.531	1	3.0	3.0	4.0	2.0	2.0
11083.473	798.01	99.00498	99.00498	1	0.0	0.0	-0.006	1.0	98.42088	3.531	1	3.0	3.0	5.0	2.0	2.0
11083.473	798.01	99.00498	99.00498	1	0.0	0.0	-0.004	1.0	98.08225	4.562	1	3.0	3.0	5.0	2.0	2.0
11083.473	798.01	99.00498	99.00498	1	0.0	0.0	-0.002	1.0	98.08225	5.024	1	3.0	3.0	5.0	2.0	2.0
11083.473	798.01	99.00498	99.00498	1	0.0	0.0	0.0	1.0	98.25301	5.024	1	3.0	3.0	5.0	2.0	2.0
11083.473	798.01	99.00498	99.00498	1	0.0	0.0	0.003	1.0	98.25301	5.853	1	3.0	3.0	5.0	2.0	2.0
11083.473	798.01	99.00498	99.00498	1	0.0	0.0	0.005	1.0	97.9365	5.853	1	3.0	3.0	5.0	2.0	2.0
11083.473	798.01	99.00498	99.00498	1	0.0	0.0	0.008	1.0	99.90275	6.569	1	3.0	3.0	5.0	2.0	2.0
11083.473	798.01	99.00498	99.00498	1	0.0	0.0	0.011	1.0	99.90275	6.889	1	3.0	3.0	5.0	2.0	2.0
11083.473	798.01	99.00498	99.00498	1	0.0	0.0	0.014	1.0	99.842834	6.889	1	3.0	3.0	5.0	2.0	2.0
11083.473	798.01	99.00498	99.00498	1	0.0	0.0	0.017	1.0	98.7775	7.462	1	3.0	3.0	5.0	2.0	2.0
11083.473	798.01	99.00498	99.00498	1	0.0	0.0	0.02	1.0	98.7775	7.719	1	3.0	3.0	5.0	2.0	2.0
11083.473	798.01	99.00498	99.00498	1	0.0	0.0	0.023	1.0	98.699905	7.719	1	3.0	3.0	5.0	2.0	2.0
11083.473	798.01	99.00498	99.00498	1	0.0	0.0	0.026	1.0	99.2619	8.18	1	3.0	3.0	5.0	2.0	2.0
11083.473	798.01	99.00498	99.00498	1	0.0	0.0	0.029	1.0	98.162415	8.18	1	3.0	3.0	5.0	2.0	2.0
11083.473	798.01	99.00498	99.00498	1	0.0	0.0	0.032	1.0	98.55716	8.387	1	3.0	3.0	5.0	2.0	2.0
11083.473	798.01	99.00498	99.00498	1	0.0	0.0	0.035	1.0	98.135254	8.756	1	3.0	3.0	5.0	2.0	2.0
11083.473	798.01	99.00498	99.00498	1	0.0	0.0	0.038	1.0	97.85044	8.756	1	3.0	3.0	5.0	2.0	2.0
11083.473	798.01	99.00498	99.00498	1	0.0	0.0	0.041	1.0	98.04198	9.076	1	3.0	3.0	5.0	2.0	2.0
11083.473	798.01	99.00498	99.00498	1	0.0	0.0	0.044	1.0	98.04198	9.219	1	3.0	3.0	5.0	2.0	2.0
11083.473	798.01	99.00498	99.00498	1	0.0	0.0	0.047	1.0	98.757065	9.219	1	3.0	3.0	5.0	2.0	2.0
11083.473	798.01	99.00498	99.00498	1	0.0	0.0	0.05	1.0	98.757065	9.476	1	3.0	3.0	5.0	2.0	2.0
11083.473	798.01	99.00498	99.00498	1	0.0	0.0	0.053	1.0	98.982834	9.476	1	3.0	3.0	5.0	2.0	2.0
11083.473	798.01	99.00498	99.00498	1	0.0	0.0	0.055	1.0	98.93958	9.59	1	3.0	3.0	5.0	2.0	2.0
11083.473	798.01	99.00498	99.00498	1	0.0	0.0	0.058	1.0	98.93958	9.795	1	3.0	3.0	5.0	2.0	2.0
11083.473	798.01	99.00498	99.00498	1	0.0	0.0	0.061	1.0	97.28357	9.795	1	3.0	3.0	5.0	2.0	2.0
11083.473	798.01	99.00498	99.00498	1	0.0	0.0	0.063	1.0	97.57861	9.887	1	3.0	3.0	5.0	2.0	2.0
11083.473	798.01	99.00498	99.00498	1	0.0	0.0	0.066	1.0	97.57861	10.052	1	3.0	3.0	5.0	2.0	2.0
[truncated: 7,119 more rows]
