# Supplementary material for: Just noticeable differences for elbow joint torque feedback
Source: Sci Rep. 2021 Dec 7;11:23553. doi: 10.1038/s41598-021-02630-3 (PMC8651665; doi:10.1038/s41598-021-02630-3)
Supplement: Supplementary file 2 — Supplementary Information. [file 41598_2021_2630_MOESM2_ESM.zip › SupplementaryData_ScientificReports_KimAsbeck2021/S9_S2O.csv]

data 1	data 2	data 3	data 4	data 5	data 6	data 7	data 8	data 9	data 10	data 11	data 12	data 13	data 14	data 15	data 16	data 17
0.0	0.0	100.0	100.0	2	0.0	0.0	0.111	1.0	96.04996	0.0	0	0.0	0.0	0.0	0.0	0.0
0.0	0.0	100.0	100.0	2	0.0	0.0	0.108	1.0	96.04996	0.0	0	0.0	0.0	0.0	0.0	0.0
0.0	0.0	100.0	100.0	2	0.0	0.0	0.105	1.0	96.14132	0.0	0	0.0	0.0	0.0	0.0	0.0
0.0	0.0	100.0	100.0	2	0.0	0.0	0.101	1.0	96.14132	0.0	0	0.0	0.0	0.0	0.0	0.0
0.0	0.0	100.0	100.0	2	0.0	0.0	0.099	1.0	96.51946	0.0	0	0.0	0.0	0.0	0.0	0.0
0.0	0.0	100.0	100.0	2	0.0	0.0	0.096	1.0	96.84656	0.0	0	0.0	0.0	0.0	0.0	0.0
0.0	0.0	100.0	100.0	2	0.0	0.0	0.093	1.0	96.84656	0.0	0	0.0	0.0	0.0	0.0	0.0
0.0	0.0	100.0	100.0	2	0.0	0.0	0.09	1.0	96.436745	0.0	0	0.0	0.0	0.0	0.0	0.0
0.0	0.0	100.0	100.0	2	0.0	0.0	0.088	1.0	96.46022	0.0	0	0.0	0.0	0.0	0.0	0.0
0.0	0.0	100.0	100.0	2	0.0	0.0	0.085	1.0	96.46022	0.0	0	0.0	0.0	0.0	0.0	0.0
0.0	0.0	100.0	100.0	2	0.0	0.0	0.083	1.0	96.77156	0.0	0	0.0	0.0	0.0	0.0	0.0
0.0	0.0	100.0	100.0	2	0.0	0.0	0.08	1.0	96.77156	0.0	0	0.0	0.0	0.0	0.0	0.0
0.0	0.0	100.0	100.0	2	0.0	0.0	0.078	1.0	96.65718	0.0	0	0.0	0.0	0.0	0.0	0.0
0.0	0.0	100.0	100.0	2	0.0	0.0	0.075	1.0	97.0789	0.0	0	0.0	0.0	0.0	0.0	0.0
0.0	0.0	100.0	100.0	2	0.0	0.0	0.073	1.0	97.0789	0.0	0	0.0	0.0	0.0	0.0	0.0
0.0	0.0	100.0	100.0	2	0.0	0.0	0.07	1.0	97.36185	0.0	0	0.0	0.0	0.0	0.0	0.0
0.0	0.0	100.0	100.0	2	0.0	0.0	0.068	1.0	97.06437	0.0	0	0.0	0.0	0.0	0.0	0.0
0.0	0.0	100.0	100.0	2	0.0	0.0	0.065	1.0	97.06437	0.0	0	0.0	0.0	0.0	0.0	0.0
0.0	0.0	100.0	100.0	2	0.0	0.0	0.063	1.0	97.222855	0.0	0	0.0	0.0	0.0	0.0	0.0
0.0	0.0	100.0	100.0	2	0.0	0.0	0.061	1.0	97.222855	0.0	0	0.0	0.0	0.0	0.0	0.0
0.0	0.0	100.0	100.0	2	0.0	0.0	0.058	1.0	96.64412	0.0	0	0.0	0.0	0.0	0.0	0.0
0.0	0.0	100.0	100.0	2	0.0	0.0	0.056	1.0	97.075134	0.0	0	0.0	0.0	0.0	0.0	0.0
0.0	0.0	100.0	100.0	2	0.0	0.0	0.053	1.0	97.075134	0.0	0	0.0	0.0	0.0	0.0	0.0
0.0	0.0	100.0	100.0	2	0.0	0.0	0.051	1.0	96.951904	0.0	0	0.0	0.0	0.0	0.0	0.0
0.0	0.0	100.0	100.0	2	0.0	0.0	0.048	1.0	98.02352	0.0	0	0.0	0.0	0.0	0.0	0.0
0.0	0.0	100.0	100.0	2	0.0	0.0	0.046	1.0	98.02352	0.0	0	0.0	0.0	0.0	0.0	0.0
0.0	0.0	100.0	100.0	2	0.0	0.0	0.043	1.0	98.19385	0.0	0	0.0	0.0	0.0	0.0	0.0
0.0	0.0	100.0	100.0	2	0.0	0.0	0.041	1.0	98.19385	0.0	0	0.0	0.0	0.0	0.0	0.0
0.0	0.0	100.0	100.0	2	0.0	0.0	0.039	1.0	97.85318	0.0	0	0.0	0.0	0.0	0.0	0.0
0.0	0.0	100.0	100.0	2	0.0	0.0	0.036	1.0	98.41972	0.0	0	0.0	0.0	0.0	0.0	0.0
0.0	0.0	100.0	100.0	2	0.0	0.0	0.034	1.0	98.41972	0.0	0	0.0	0.0	0.0	0.0	0.0
0.0	0.0	100.0	100.0	2	0.0	0.0	0.032	1.0	98.61628	0.0	0	0.0	0.0	0.0	0.0	0.0
0.0	0.0	100.0	100.0	2	0.0	0.0	0.029	1.0	96.62477	0.0	0	0.0	0.0	0.0	0.0	0.0
0.0	0.0	100.0	100.0	2	0.0	0.0	0.028	1.0	96.62477	0.0	0	0.0	0.0	0.0	0.0	0.0
0.0	0.0	100.0	100.0	2	0.0	0.0	0.026	1.0	96.620544	0.0	0	0.0	0.0	0.0	0.0	0.0
0.0	0.0	100.0	100.0	2	0.0	0.0	0.024	1.0	96.620544	0.0	0	0.0	0.0	0.0	0.0	0.0
0.0	0.0	100.0	100.0	2	0.0	0.0	0.022	1.0	96.63211	0.0	0	0.0	0.0	0.0	0.0	0.0
0.0	0.0	100.0	100.0	2	0.0	0.0	0.02	1.0	96.8769	0.0	0	0.0	0.0	0.0	0.0	0.0
0.0	0.0	100.0	100.0	2	0.0	0.0	0.018	1.0	96.8769	0.0	0	0.0	0.0	0.0	0.0	0.0
0.0	0.0	100.0	100.0	2	0.0	0.0	0.017	1.0	97.38318	0.0	0	0.0	0.0	0.0	0.0	0.0
0.0	0.0	100.0	100.0	2	0.0	0.0	0.015	1.0	97.16859	0.0	0	0.0	0.0	0.0	0.0	0.0
0.0	0.0	100.0	100.0	2	0.0	0.0	0.014	1.0	97.16859	0.0	0	0.0	0.0	0.0	0.0	0.0
0.0	0.0	100.0	100.0	2	0.0	0.0	0.012	1.0	96.604065	0.0	0	0.0	0.0	0.0	0.0	0.0
0.0	0.0	100.0	100.0	2	0.0	0.0	0.011	1.0	96.604065	0.0	0	0.0	0.0	0.0	0.0	0.0
0.0	0.0	100.0	100.0	2	0.0	0.0	0.01	1.0	96.99684	0.0	0	0.0	0.0	0.0	0.0	0.0
0.0	0.0	100.0	100.0	2	0.0	0.0	0.008	1.0	96.21592	0.0	0	0.0	0.0	0.0	0.0	0.0
0.0	0.0	100.0	100.0	2	0.0	0.0	0.007	1.0	96.21592	0.0	0	0.0	0.0	0.0	0.0	0.0
0.0	0.0	100.0	100.0	2	0.0	0.0	0.006	1.0	95.99433	0.0	0	0.0	0.0	0.0	0.0	0.0
0.0	0.0	100.0	100.0	2	0.0	0.0	0.005	1.0	95.93173	0.0	0	0.0	0.0	0.0	0.0	0.0
0.0	0.0	100.0	100.0	2	0.0	0.0	0.003	1.0	95.93173	0.0	0	0.0	0.0	0.0	0.0	0.0
0.0	0.0	100.0	100.0	2	0.0	0.0	0.002	1.0	96.069565	0.0	0	0.0	0.0	0.0	0.0	0.0
0.0	0.0	100.0	100.0	2	0.0	0.0	0.0	1.0	96.069565	0.0	0	0.0	0.0	0.0	0.0	0.0
0.0	0.0	100.0	100.0	2	0.0	0.0	0.0	1.0	96.87947	0.0	0	0.0	0.0	0.0	0.0	0.0
0.0	0.0	100.0	100.0	2	0.0	0.0	-0.002	1.0	96.99313	0.0	0	0.0	0.0	0.0	0.0	0.0
0.0	0.0	100.0	100.0	2	0.0	0.0	-0.004	1.0	96.99313	0.0	0	0.0	0.0	0.0	0.0	0.0
0.0	0.0	100.0	100.0	2	0.0	0.0	-0.005	1.0	96.51339	0.0	0	0.0	0.0	0.0	0.0	0.0
0.0	0.0	100.0	100.0	2	0.0	0.0	-0.007	1.0	96.78276	0.0	0	0.0	0.0	0.0	0.0	0.0
0.0	0.0	100.0	100.0	2	0.0	0.0	-0.009	1.0	96.78276	0.0	0	0.0	0.0	0.0	0.0	0.0
0.0	0.0	100.0	100.0	2	0.0	0.0	-0.011	1.0	97.20172	0.0	0	0.0	0.0	1.0	0.0	0.0
0.0	0.0	100.0	100.0	2	0.0	0.0	-0.012	1.0	97.20172	0.0	0	0.0	0.0	1.0	0.0	0.0
0.0	0.0	100.0	100.0	2	0.0	0.0	-0.014	1.0	97.21077	0.0	0	0.0	0.0	0.0	0.0	0.0
0.0	0.0	100.0	100.0	2	0.0	0.0	-0.016	1.0	97.52561	0.0	0	0.0	0.0	0.0	0.0	0.0
0.0	0.0	100.0	100.0	2	0.0	0.0	-0.018	1.0	97.52561	0.0	0	0.0	0.0	0.0	0.0	0.0
0.0	0.0	100.0	100.0	2	0.0	0.0	-0.02	1.0	97.39112	0.0	0	0.0	0.0	0.0	0.0	0.0
0.0	0.0	100.0	100.0	2	0.0	0.0	-0.022	1.0	97.485855	0.0	0	0.0	0.0	0.0	0.0	0.0
0.0	0.0	100.0	100.0	2	0.0	0.0	-0.024	1.0	97.485855	0.0	0	0.0	0.0	0.0	0.0	0.0
0.0	0.0	100.0	100.0	2	0.0	0.0	-0.025	1.0	98.26102	0.0	0	0.0	0.0	0.0	0.0	0.0
0.0	0.0	100.0	100.0	2	0.0	0.0	-0.027	1.0	98.26102	0.0	0	0.0	0.0	0.0	0.0	0.0
0.0	0.0	100.0	100.0	2	0.0	0.0	-0.029	1.0	97.48268	0.0	0	0.0	0.0	0.0	0.0	0.0
0.0	0.0	100.0	100.0	2	0.0	0.0	-0.03	1.0	97.724785	0.0	0	0.0	0.0	0.0	0.0	0.0
0.0	0.0	100.0	100.0	2	0.0	0.0	-0.032	1.0	97.724785	0.0	0	0.0	0.0	0.0	0.0	0.0
0.0	0.0	100.0	100.0	2	0.0	0.0	-0.034	1.0	98.003876	0.0	0	0.0	0.0	0.0	0.0	0.0
0.0	0.0	100.0	100.0	2	0.0	0.0	-0.036	1.0	97.96682	0.0	0	0.0	0.0	0.0	0.0	0.0
0.0	0.0	100.0	100.0	2	0.0	0.0	-0.037	1.0	97.96682	0.0	0	0.0	0.0	0.0	0.0	0.0
0.0	0.0	100.0	100.0	2	0.0	0.0	-0.039	1.0	97.05751	0.0	0	0.0	0.0	0.0	0.0	0.0
0.0	0.0	100.0	100.0	2	0.0	0.0	-0.04	1.0	97.05751	0.0	0	0.0	0.0	0.0	0.0	0.0
0.0	0.0	100.0	100.0	2	0.0	0.0	-0.041	1.0	97.44069	0.0	0	0.0	0.0	0.0	0.0	0.0
0.0	0.0	100.0	100.0	2	0.0	0.0	-0.042	1.0	97.69834	0.0	0	0.0	0.0	0.0	0.0	0.0
0.0	0.0	100.0	100.0	2	0.0	0.0	-0.043	1.0	97.69834	0.0	0	0.0	0.0	0.0	0.0	0.0
0.0	0.0	100.0	100.0	2	0.0	0.0	-0.044	1.0	97.4957	0.0	0	0.0	0.0	0.0	0.0	0.0
0.0	0.0	100.0	100.0	2	0.0	0.0	-0.044	1.0	98.83359	0.0	0	0.0	0.0	0.0	0.0	0.0
0.0	0.0	100.0	100.0	2	0.0	0.0	-0.044	1.0	98.83359	0.0	0	0.0	0.0	0.0	0.0	0.0
0.0	0.0	100.0	100.0	2	0.0	0.0	-0.044	1.0	98.50619	0.0	0	0.0	0.0	0.0	0.0	0.0
0.0	0.0	100.0	100.0	2	0.0	0.0	-0.044	1.0	98.50619	0.0	0	0.0	0.0	0.0	0.0	0.0
0.0	0.0	100.0	100.0	2	0.0	0.0	-0.043	1.0	98.08807	0.0	0	0.0	0.0	0.0	0.0	0.0
0.0	0.0	100.0	100.0	2	0.0	0.0	-0.043	1.0	97.82212	0.0	0	0.0	0.0	0.0	0.0	0.0
0.0	0.0	100.0	100.0	2	0.0	0.0	-0.041	1.0	97.82212	0.0	0	0.0	0.0	0.0	0.0	0.0
0.0	0.0	100.0	100.0	2	0.0	0.0	-0.04	1.0	97.49138	0.0	0	0.0	0.0	0.0	0.0	0.0
0.0	0.0	100.0	100.0	2	0.0	0.0	-0.038	1.0	97.5812	0.0	0	0.0	0.0	0.0	0.0	0.0
0.0	0.0	100.0	100.0	2	0.0	0.0	-0.036	1.0	97.5812	0.0	0	0.0	0.0	0.0	0.0	0.0
0.0	0.0	100.0	100.0	2	0.0	0.0	-0.034	1.0	98.1058	0.0	0	0.0	0.0	0.0	0.0	0.0
0.0	0.0	100.0	100.0	2	0.0	0.0	-0.032	1.0	98.1058	0.0	0	0.0	0.0	0.0	0.0	0.0
0.0	0.0	100.0	100.0	2	0.0	0.0	-0.029	1.0	97.26382	0.0	0	0.0	0.0	0.0	0.0	0.0
0.0	0.0	100.0	100.0	2	0.0	0.0	-0.026	1.0	97.55617	0.0	0	0.0	0.0	0.0	0.0	0.0
0.0	0.0	100.0	100.0	2	0.0	0.0	-0.024	1.0	97.55617	0.0	0	0.0	0.0	0.0	0.0	0.0
0.0	0.0	100.0	100.0	2	0.0	0.0	-0.021	1.0	97.75846	0.0	0	0.0	0.0	0.0	0.0	0.0
0.0	0.0	100.0	100.0	2	0.0	0.0	-0.017	1.0	96.72075	0.0	0	0.0	0.0	0.0	0.0	0.0
0.0	0.0	100.0	100.0	2	0.0	0.0	-0.014	1.0	96.72075	0.0	0	0.0	0.0	0.0	0.0	0.0
0.0	0.0	100.0	100.0	2	0.0	0.0	-0.011	1.0	97.011314	0.0	0	0.0	0.0	0.0	0.0	0.0
0.0	0.0	100.0	100.0	2	0.0	0.0	-0.007	1.0	97.011314	0.0	0	0.0	0.0	0.0	0.0	0.0
0.0	0.0	100.0	100.0	2	0.0	0.0	-0.004	1.0	96.26142	0.0	0	0.0	0.0	0.0	0.0	0.0
0.0	0.0	100.0	100.0	2	0.0	0.0	0.0	1.0	96.52747	0.0	0	0.0	0.0	0.0	0.0	0.0
0.0	0.0	100.0	100.0	2	0.0	0.0	0.002	1.0	96.52747	0.0	0	0.0	0.0	0.0	0.0	0.0
0.0	0.0	100.0	100.0	2	0.0	0.0	0.006	1.0	96.01002	0.0	0	0.0	0.0	0.0	0.0	0.0
0.0	0.0	100.0	100.0	2	0.0	0.0	0.01	1.0	96.16885	0.0	0	0.0	0.0	0.0	0.0	0.0
0.0	0.0	100.0	100.0	2	0.0	0.0	0.014	1.0	96.16885	0.0	0	0.0	0.0	0.0	0.0	0.0
0.0	0.0	100.0	100.0	2	0.0	0.0	0.017	1.0	95.903625	0.0	0	0.0	0.0	0.0	0.0	0.0
0.0	0.0	100.0	100.0	2	0.0	0.0	0.021	1.0	95.903625	0.0	0	0.0	0.0	0.0	0.0	0.0
0.0	0.0	100.0	100.0	2	0.0	0.0	0.024	1.0	95.723976	0.0	0	0.0	0.0	0.0	0.0	0.0
0.0	0.0	100.0	100.0	2	0.0	0.0	0.028	1.0	96.13072	0.0	0	0.0	0.0	0.0	0.0	0.0
0.0	0.0	100.0	100.0	2	0.0	0.0	0.031	1.0	96.13072	0.0	0	0.0	0.0	0.0	0.0	0.0
0.0	0.0	100.0	100.0	2	0.0	0.0	0.035	1.0	96.135765	0.0	0	0.0	0.0	0.0	0.0	0.0
0.0	0.0	100.0	100.0	2	0.0	0.0	0.038	1.0	96.135765	0.0	0	0.0	0.0	0.0	0.0	0.0
0.0	0.0	100.0	100.0	2	0.0	0.0	0.042	1.0	96.29251	0.0	0	0.0	0.0	0.0	0.0	0.0
0.0	0.0	100.0	100.0	2	0.0	0.0	0.045	1.0	96.52861	0.0	0	0.0	0.0	0.0	0.0	0.0
0.0	0.0	100.0	100.0	2	0.0	0.0	0.048	1.0	96.52861	0.0	0	0.0	0.0	0.0	0.0	0.0
0.0	0.0	100.0	100.0	2	0.0	0.0	0.052	1.0	96.98421	0.0	0	0.0	0.0	0.0	0.0	0.0
0.0	0.0	100.0	100.0	2	0.0	0.0	0.055	1.0	97.19613	0.0	0	0.0	0.0	0.0	0.0	0.0
0.0	0.0	100.0	100.0	2	0.0	0.0	0.058	1.0	97.19613	0.0	0	0.0	0.0	0.0	0.0	0.0
0.0	0.0	100.0	100.0	2	0.0	0.0	0.061	1.0	97.42173	0.0	0	0.0	0.0	0.0	0.0	0.0
0.0	0.0	100.0	100.0	2	0.0	0.0	0.064	1.0	97.42173	0.0	0	0.0	0.0	0.0	0.0	0.0
0.0	0.0	100.0	100.0	2	0.0	0.0	0.067	1.0	97.28677	0.0	0	0.0	0.0	0.0	0.0	0.0
0.0	0.0	100.0	100.0	2	0.0	0.0	0.07	1.0	98.18828	0.0	0	0.0	0.0	0.0	0.0	0.0
0.0	0.0	100.0	100.0	2	0.0	0.0	0.073	1.0	98.18828	0.0	0	0.0	0.0	0.0	0.0	0.0
0.0	0.0	100.0	100.0	2	0.0	0.0	0.076	1.0	98.33245	0.0	0	0.0	0.0	0.0	0.0	0.0
0.0	0.0	100.0	100.0	2	0.0	0.0	0.079	1.0	97.88651	0.0	0	0.0	0.0	0.0	0.0	0.0
0.0	0.0	100.0	100.0	2	0.0	0.0	0.082	1.0	97.88651	0.0	0	0.0	0.0	0.0	0.0	0.0
0.0	0.0	100.0	100.0	2	0.0	0.0	0.085	1.0	98.05942	0.0	0	0.0	0.0	0.0	0.0	0.0
0.0	0.0	100.0	100.0	2	0.0	0.0	0.087	1.0	98.05942	0.0	0	0.0	0.0	0.0	0.0	0.0
0.0	0.0	100.0	100.0	2	0.0	0.0	0.09	1.0	96.66795	0.0	0	0.0	0.0	0.0	0.0	0.0
0.0	0.0	100.0	100.0	2	0.0	0.0	0.092	1.0	96.314835	0.0	0	0.0	0.0	0.0	0.0	0.0
0.0	0.0	100.0	100.0	2	0.0	0.0	0.094	1.0	96.314835	0.0	0	0.0	0.0	0.0	0.0	0.0
0.0	0.0	100.0	100.0	2	0.0	0.0	0.097	1.0	97.39132	0.0	0	0.0	0.0	0.0	0.0	0.0
0.0	0.0	100.0	100.0	2	0.0	0.0	0.099	1.0	97.16263	0.0	0	0.0	0.0	0.0	0.0	0.0
0.0	0.0	100.0	100.0	2	0.0	0.0	0.101	1.0	97.16263	0.0	0	0.0	0.0	0.0	0.0	0.0
0.0	0.0	100.0	100.0	2	0.0	0.0	0.103	1.0	97.42129	0.0	0	0.0	0.0	0.0	0.0	0.0
0.0	0.0	100.0	100.0	2	0.0	0.0	0.105	1.0	97.42129	0.0	0	0.0	0.0	0.0	0.0	0.0
0.0	0.0	100.0	100.0	2	0.0	0.0	0.108	1.0	97.50189	0.0	0	0.0	0.0	0.0	0.0	0.0
0.0	0.0	100.0	100.0	2	0.0	0.0	0.11	1.0	97.73512	0.0	0	0.0	0.0	0.0	0.0	0.0
0.0	0.0	100.0	100.0	2	0.0	0.0	0.112	1.0	97.73512	0.0	0	0.0	0.0	0.0	0.0	0.0
0.0	0.0	100.0	100.0	2	0.0	0.0	0.115	1.0	98.05626	0.0	0	0.0	0.0	0.0	0.0	0.0
0.0	0.0	100.0	100.0	2	0.0	0.0	0.117	1.0	98.2597	0.0	0	0.0	0.0	0.0	0.0	0.0
0.0	0.0	100.0	100.0	2	0.0	0.0	0.119	1.0	98.2597	0.0	0	0.0	0.0	0.0	0.0	0.0
0.0	0.0	100.0	100.0	2	0.0	0.0	0.121	1.0	97.90605	0.0	0	0.0	0.0	0.0	0.0	0.0
0.0	0.0	100.0	100.0	2	0.0	0.0	0.124	1.0	97.90605	0.0	0	0.0	0.0	0.0	0.0	0.0
0.0	0.0	100.0	100.0	2	0.0	0.0	0.126	1.0	97.60141	0.0	0	0.0	0.0	0.0	0.0	0.0
0.0	0.0	100.0	100.0	2	0.0	0.0	0.129	1.0	97.56773	0.0	0	0.0	0.0	0.0	0.0	0.0
0.0	0.0	100.0	100.0	2	0.0	0.0	0.132	1.0	97.56773	0.0	0	0.0	0.0	0.0	0.0	0.0
0.0	0.0	100.0	100.0	2	0.0	0.0	0.134	1.0	97.86795	0.0	0	0.0	0.0	0.0	0.0	0.0
0.0	0.0	100.0	100.0	2	0.0	0.0	0.137	1.0	98.012245	0.0	0	0.0	0.0	0.0	0.0	0.0
0.0	0.0	100.0	100.0	2	0.0	0.0	0.139	1.0	98.012245	0.0	0	0.0	0.0	0.0	0.0	0.0
0.0	0.0	100.0	100.0	2	0.0	0.0	0.142	1.0	97.26347	0.0	0	0.0	0.0	0.0	0.0	0.0
0.0	0.0	100.0	100.0	2	0.0	0.0	0.145	1.0	97.26347	0.0	0	0.0	0.0	0.0	0.0	0.0
0.0	0.0	100.0	100.0	2	0.0	0.0	0.147	1.0	97.18377	0.0	0	0.0	0.0	0.0	0.0	0.0
0.0	0.0	100.0	100.0	2	0.0	0.0	0.15	1.0	97.58309	0.0	0	0.0	0.0	0.0	0.0	0.0
0.0	0.0	100.0	100.0	2	0.0	0.0	0.152	1.0	97.58309	0.0	0	0.0	0.0	0.0	0.0	0.0
0.0	0.0	100.0	100.0	2	0.0	0.0	0.154	1.0	97.57521	0.0	0	0.0	0.0	0.0	0.0	0.0
0.0	0.0	100.0	100.0	2	0.0	0.0	0.157	1.0	97.25964	0.0	0	0.0	0.0	0.0	0.0	0.0
0.0	0.0	100.0	100.0	2	0.0	0.0	0.159	1.0	97.25964	0.0	0	0.0	0.0	0.0	0.0	0.0
0.0	0.0	100.0	100.0	2	0.0	0.0	0.161	1.0	97.38053	0.0	0	0.0	0.0	0.0	0.0	0.0
0.0	0.0	100.0	100.0	2	0.0	0.0	0.163	1.0	97.38053	0.0	0	0.0	0.0	0.0	0.0	0.0
0.0	0.0	100.0	100.0	2	0.0	0.0	0.165	1.0	97.08735	0.0	0	0.0	0.0	0.0	0.0	0.0
0.0	0.0	100.0	100.0	2	0.0	0.0	0.167	1.0	97.36276	0.0	0	0.0	0.0	0.0	0.0	0.0
0.0	0.0	100.0	100.0	2	0.0	0.0	0.169	1.0	97.282684	0.0	0	0.0	0.0	0.0	0.0	0.0
0.0	0.0	100.0	100.0	2	0.0	0.0	0.171	1.0	97.25215	0.0	0	0.0	0.0	0.0	0.0	0.0
0.0	0.0	100.0	100.0	2	0.0	0.0	0.172	1.0	96.21091	0.0	0	0.0	0.0	0.0	0.0	0.0
0.0	0.0	100.0	100.0	2	0.0	0.0	0.174	1.0	96.21091	0.0	0	0.0	0.0	0.0	0.0	0.0
0.0	0.0	100.0	100.0	2	0.0	0.0	0.175	1.0	96.18743	0.0	0	0.0	0.0	0.0	0.0	0.0
0.0	0.0	100.0	100.0	2	0.0	0.0	0.176	1.0	96.18743	0.0	0	0.0	0.0	0.0	0.0	0.0
0.0	0.0	100.0	100.0	2	0.0	0.0	0.177	1.0	96.787796	0.0	0	0.0	0.0	0.0	0.0	0.0
0.0	0.0	100.0	100.0	2	0.0	0.0	0.179	1.0	98.067764	0.0	0	0.0	0.0	0.0	0.0	0.0
0.0	0.0	100.0	100.0	2	0.0	0.0	0.18	1.0	98.067764	0.0	0	0.0	0.0	0.0	0.0	0.0
0.0	0.0	100.0	100.0	2	0.0	0.0	0.181	1.0	97.63081	0.0	0	0.0	0.0	0.0	0.0	0.0
0.0	0.0	100.0	100.0	2	0.0	0.0	0.182	1.0	97.83729	0.0	0	0.0	0.0	0.0	0.0	0.0
0.0	0.0	100.0	100.0	2	0.0	0.0	0.182	1.0	97.83729	0.0	0	0.0	0.0	0.0	0.0	0.0
0.0	0.0	100.0	100.0	2	0.0	0.0	0.183	1.0	97.42241	0.0	0	0.0	0.0	0.0	0.0	0.0
0.0	0.0	100.0	100.0	2	0.0	0.0	0.184	1.0	97.42241	0.0	0	0.0	0.0	0.0	0.0	0.0
0.0	0.0	100.0	100.0	2	0.0	0.0	0.184	1.0	97.46662	0.0	0	0.0	0.0	0.0	0.0	0.0
0.0	0.0	100.0	100.0	2	0.0	0.0	0.185	1.0	98.62395	0.0	0	0.0	0.0	0.0	0.0	0.0
0.0	0.0	100.0	100.0	2	0.0	0.0	0.185	1.0	98.62395	0.0	0	0.0	0.0	0.0	0.0	0.0
0.0	0.0	100.0	100.0	2	0.0	0.0	0.185	1.0	97.48229	0.0	0	0.0	0.0	0.0	0.0	0.0
0.0	0.0	100.0	100.0	2	0.0	0.0	0.185	1.0	97.57736	0.0	0	0.0	0.0	0.0	0.0	0.0
0.0	0.0	100.0	100.0	2	0.0	0.0	0.184	1.0	97.57736	0.0	0	0.0	0.0	0.0	0.0	0.0
0.0	0.0	100.0	100.0	2	0.0	0.0	0.184	1.0	97.95026	0.0	0	0.0	0.0	9.0	0.0	0.0
0.0	0.0	100.0	100.0	2	0.0	0.0	0.183	1.0	97.95026	0.0	0	0.0	0.0	9.0	0.0	0.0
0.0	0.0	100.0	100.0	2	0.0	0.0	0.182	1.0	97.69694	0.0	0	0.0	0.0	10.0	0.0	0.0
6944.445	500.0	100.0	100.0	2	0.0	0.0	0.181	1.0	97.604576	0.0	0	0.0	0.0	10.0	0.0	0.0
6944.445	500.0	100.0	100.0	2	0.0	0.0	0.18	1.0	97.604576	0.0	0	0.0	0.0	10.0	0.0	0.0
6944.445	500.0	100.0	100.0	2	0.0	0.0	0.178	1.0	97.73094	0.0	0	0.0	0.0	10.0	0.0	0.0
6944.445	500.0	100.0	100.0	2	0.0	0.0	0.176	1.0	96.85895	0.49	0	0.0	0.0	10.0	0.0	0.0
6944.445	500.0	100.0	100.0	2	0.0	0.0	0.175	1.0	96.85895	0.947	0	0.0	0.0	10.0	0.0	0.0
6944.445	500.0	100.0	100.0	2	0.0	0.0	0.173	1.0	97.06453	0.947	0	0.0	0.0	10.0	0.0	0.0
6944.445	500.0	100.0	100.0	2	0.0	0.0	0.171	1.0	97.06453	1.766	0	0.0	0.0	10.0	0.0	0.0
6944.445	500.0	100.0	100.0	2	0.0	0.0	0.169	1.0	96.641975	1.766	0	0.0	0.0	10.0	0.0	0.0
6944.445	500.0	100.0	100.0	2	0.0	0.0	0.167	1.0	97.485306	2.133	0	0.0	0.0	10.0	0.0	0.0
6944.445	500.0	100.0	100.0	2	0.0	0.0	0.165	1.0	96.94141	2.79	0	0.0	0.0	10.0	0.0	0.0
6944.445	500.0	100.0	100.0	2	0.0	0.0	0.163	1.0	96.31544	2.79	0	0.0	0.0	10.0	0.0	0.0
6944.445	500.0	100.0	100.0	2	0.0	0.0	0.161	1.0	97.80928	3.084	0	0.0	0.0	10.0	0.0	0.0
6944.445	500.0	100.0	100.0	2	0.0	0.0	0.158	1.0	97.80928	3.612	0	0.0	0.0	10.0	0.0	0.0
6944.445	500.0	100.0	100.0	2	0.0	0.0	0.156	1.0	97.700645	3.612	0	0.0	0.0	10.0	0.0	0.0
6944.445	500.0	100.0	100.0	2	0.0	0.0	0.154	1.0	97.700645	4.068	0	0.0	0.0	10.0	0.0	0.0
6944.445	500.0	100.0	100.0	2	0.0	0.0	0.152	1.0	98.002205	4.068	0	0.0	0.0	10.0	0.0	0.0
6944.445	500.0	100.0	100.0	2	0.0	0.0	0.149	1.0	97.89593	4.272	0	0.0	0.0	12.0	0.0	0.0
6944.445	500.0	100.0	100.0	2	0.0	0.0	0.147	1.0	97.89593	4.638	0	0.0	0.0	12.0	0.0	0.0
6944.445	500.0	100.0	100.0	2	0.0	0.0	0.145	1.0	97.67151	4.638	0	0.0	0.0	12.0	0.0	0.0
6944.445	500.0	100.0	100.0	2	0.0	0.0	0.143	1.0	97.05466	4.801	0	0.0	0.0	12.0	0.0	0.0
6944.445	500.0	100.0	100.0	2	0.0	0.0	0.141	1.0	97.05466	5.094	0	0.0	0.0	12.0	0.0	0.0
6944.445	500.0	100.0	100.0	2	0.0	0.0	0.138	1.0	96.7254	5.094	0	0.0	0.0	12.0	0.0	0.0
6944.445	500.0	100.0	100.0	2	0.0	0.0	0.136	1.0	96.7254	5.227	0	0.0	0.0	12.0	0.0	0.0
6944.445	500.0	100.0	100.0	2	0.0	0.0	0.134	1.0	97.29839	5.227	0	0.0	0.0	12.0	0.0	0.0
6944.445	500.0	100.0	100.0	2	0.0	0.0	0.132	1.0	97.167336	5.462	0	0.0	0.0	12.0	0.0	0.0
6944.445	500.0	100.0	100.0	2	0.0	0.0	0.13	1.0	97.167336	5.567	0	0.0	0.0	12.0	0.0	0.0
6944.445	500.0	100.0	100.0	2	0.0	0.0	0.127	1.0	96.074356	5.567	0	0.0	0.0	12.0	0.0	0.0
6944.445	500.0	100.0	100.0	2	0.0	0.0	0.125	1.0	97.60736	5.757	0	0.0	0.0	12.0	0.0	0.0
6944.445	500.0	100.0	100.0	2	0.0	0.0	0.123	1.0	97.60736	5.841	0	0.0	0.0	12.0	0.0	0.0
6944.445	500.0	100.0	100.0	2	0.0	0.0	0.121	1.0	95.74391	5.841	0	0.0	0.0	12.0	0.0	0.0
6944.445	500.0	100.0	100.0	2	0.0	0.0	0.118	1.0	95.74391	5.993	0	0.0	0.0	12.0	0.0	0.0
6944.445	500.0	100.0	100.0	2	0.0	0.0	0.116	1.0	96.27012	5.993	0	0.0	0.0	12.0	0.0	0.0
6944.445	500.0	100.0	100.0	2	0.0	0.0	0.114	1.0	95.45012	6.123	0	0.0	0.0	12.0	0.0	0.0
6944.445	500.0	100.0	100.0	2	0.0	0.0	0.112	1.0	95.45012	6.182	0	0.0	0.0	12.0	0.0	0.0
6944.445	500.0	100.0	100.0	2	0.0	0.0	0.11	1.0	95.12592	6.182	0	0.0	0.0	12.0	0.0	0.0
6944.445	500.0	100.0	100.0	2	0.0	0.0	0.107	1.0	94.77577	6.287	0	0.0	0.0	12.0	0.0	0.0
6944.445	500.0	100.0	100.0	2	0.0	0.0	0.105	1.0	94.77577	6.335	0	0.0	0.0	12.0	0.0	0.0
6944.445	500.0	100.0	100.0	2	0.0	0.0	0.103	1.0	95.42993	6.335	0	0.0	0.0	12.0	0.0	0.0
6944.445	500.0	100.0	100.0	2	0.0	0.0	0.101	1.0	95.42993	6.418	0	0.0	0.0	12.0	0.0	0.0
6944.445	500.0	100.0	100.0	2	0.0	0.0	0.099	1.0	95.516914	6.418	0	0.0	0.0	12.0	0.0	0.0
6944.445	500.0	100.0	100.0	2	0.0	0.0	0.097	1.0	95.556915	6.456	0	0.0	0.0	12.0	0.0	0.0
6944.445	500.0	100.0	100.0	2	0.0	0.0	0.095	1.0	95.556915	6.524	0	0.0	0.0	12.0	0.0	0.0
6944.445	500.0	100.0	100.0	2	0.0	0.0	0.093	1.0	96.120255	6.524	0	0.0	0.0	12.0	0.0	0.0
6944.445	500.0	100.0	100.0	2	0.0	0.0	0.091	1.0	95.91342	6.554	0	0.0	0.0	12.0	0.0	0.0
6944.445	500.0	100.0	100.0	2	0.0	0.0	0.089	1.0	95.91342	6.609	0	0.0	0.0	12.0	0.0	0.0
6944.445	500.0	100.0	100.0	2	0.0	0.0	0.088	1.0	96.09889	6.609	0	0.0	0.0	12.0	0.0	0.0
6944.445	500.0	100.0	100.0	2	0.0	0.0	0.086	1.0	96.09889	6.633	0	0.0	0.0	12.0	0.0	0.0
6944.445	500.0	100.0	100.0	2	0.0	0.0	0.084	1.0	96.462204	6.633	0	0.0	0.0	12.0	0.0	0.0
6944.445	500.0	100.0	100.0	2	0.0	0.0	0.082	1.0	96.36086	6.676	0	0.0	0.0	12.0	0.0	0.0
6944.445	500.0	100.0	100.0	2	0.0	0.0	0.081	1.0	96.36086	6.696	0	0.0	0.0	12.0	0.0	0.0
6944.445	500.0	100.0	100.0	2	0.0	0.0	0.079	1.0	96.54725	6.696	0	0.0	0.0	12.0	0.0	0.0
6944.445	500.0	100.0	100.0	2	0.0	0.0	0.077	1.0	96.34366	6.731	0	0.0	0.0	12.0	0.0	0.0
6944.445	500.0	100.0	100.0	2	0.0	0.0	0.075	1.0	96.34366	6.731	0	0.0	0.0	12.0	0.0	0.0
6944.445	500.0	100.0	100.0	2	0.0	0.0	0.073	1.0	96.165115	6.747	0	0.0	0.0	12.0	0.0	0.0
6944.445	500.0	100.0	100.0	2	0.0	0.0	0.071	1.0	96.165115	6.774	0	0.0	0.0	12.0	0.0	0.0
6944.445	500.0	100.0	100.0	2	0.0	0.0	0.069	1.0	96.28267	6.774	0	0.0	0.0	12.0	0.0	0.0
6944.445	500.0	100.0	100.0	2	0.0	0.0	0.066	1.0	96.4859	6.788	0	0.0	0.0	12.0	0.0	0.0
6944.445	500.0	100.0	100.0	2	0.0	0.0	0.064	1.0	96.4859	6.81	0	0.0	0.0	12.0	0.0	0.0
6944.445	500.0	100.0	100.0	2	0.0	0.0	0.062	1.0	96.690926	6.81	0	0.0	0.0	12.0	0.0	0.0
6944.445	500.0	100.0	100.0	2	0.0	0.0	0.06	1.0	97.8627	6.83	0	0.0	0.0	12.0	0.0	0.0
6944.445	500.0	100.0	100.0	2	0.0	0.0	0.057	1.0	97.8627	6.838	0	0.0	0.0	12.0	0.0	0.0
6944.445	500.0	100.0	100.0	2	0.0	0.0	0.055	1.0	97.58389	6.838	0	0.0	0.0	12.0	0.0	0.0
6944.445	500.0	100.0	100.0	2	0.0	0.0	0.053	1.0	97.58389	6.853	0	0.0	0.0	12.0	0.0	0.0
6944.445	500.0	100.0	100.0	2	0.0	0.0	0.051	1.0	97.83654	6.853	0	0.0	0.0	12.0	0.0	0.0
6944.445	500.0	100.0	100.0	2	0.0	0.0	0.048	1.0	97.31188	6.861	0	0.0	0.0	12.0	0.0	0.0
6944.445	500.0	100.0	100.0	2	0.0	0.0	0.046	1.0	97.31188	6.873	0	0.0	0.0	12.0	0.0	0.0
6944.445	500.0	100.0	100.0	2	0.0	0.0	0.044	1.0	96.90909	6.873	0	0.0	0.0	12.0	0.0	0.0
6944.445	500.0	100.0	100.0	2	0.0	0.0	0.042	1.0	97.30277	6.879	0	0.0	0.0	12.0	0.0	0.0
6944.445	500.0	100.0	100.0	2	0.0	0.0	0.04	1.0	97.30277	6.889	0	0.0	0.0	12.0	0.0	0.0
6944.445	500.0	100.0	100.0	2	0.0	0.0	0.038	1.0	96.77807	6.889	0	0.0	0.0	12.0	0.0	0.0
6944.445	500.0	100.0	100.0	2	0.0	0.0	0.036	1.0	96.77807	6.897	0	0.0	0.0	12.0	0.0	0.0
6944.445	500.0	100.0	100.0	2	0.0	0.0	0.034	1.0	97.55185	6.897	0	0.0	0.0	12.0	0.0	0.0
6944.445	500.0	100.0	100.0	2	0.0	0.0	0.032	1.0	97.67168	6.902	0	0.0	0.0	12.0	0.0	0.0
6944.445	500.0	100.0	100.0	2	0.0	0.0	0.03	1.0	97.67168	6.909	0	0.0	0.0	12.0	0.0	0.0
6944.445	500.0	100.0	100.0	2	0.0	0.0	0.028	1.0	97.31674	6.909	0	0.0	0.0	12.0	0.0	0.0
6944.445	500.0	100.0	100.0	2	0.0	0.0	0.026	1.0	97.10016	6.911	0	0.0	0.0	12.0	0.0	0.0
6944.445	500.0	100.0	100.0	2	0.0	0.0	0.025	1.0	97.10016	6.911	0	0.0	0.0	12.0	0.0	0.0
6944.445	500.0	100.0	100.0	2	0.0	0.0	0.023	1.0	96.56949	6.917	0	0.0	0.0	12.0	0.0	0.0
6944.445	500.0	100.0	100.0	2	0.0	0.0	0.021	1.0	96.56949	6.92	0	0.0	0.0	12.0	0.0	0.0
6944.445	500.0	100.0	100.0	2	0.0	0.0	0.02	1.0	96.839294	6.92	0	0.0	0.0	12.0	0.0	0.0
6944.445	500.0	100.0	100.0	2	0.0	0.0	0.018	1.0	97.0259	6.925	0	0.0	0.0	12.0	0.0	0.0
6944.445	500.0	100.0	100.0	2	0.0	0.0	0.016	1.0	97.0259	6.927	0	0.0	0.0	12.0	0.0	0.0
6944.445	500.0	100.0	100.0	2	0.0	0.0	0.015	1.0	97.2159	6.927	0	0.0	0.0	12.0	0.0	0.0
6944.445	500.0	100.0	100.0	2	0.0	0.0	0.013	1.0	97.20067	6.929	0	0.0	0.0	12.0	0.0	0.0
6944.445	500.0	100.0	100.0	2	0.0	0.0	0.011	1.0	97.20067	6.933	0	0.0	0.0	12.0	0.0	0.0
6944.445	500.0	100.0	100.0	2	0.0	0.0	0.01	1.0	97.72468	6.933	0	0.0	0.0	12.0	0.0	0.0
6944.445	500.0	100.0	100.0	2	0.0	0.0	0.008	1.0	97.72468	6.934	0	0.0	0.0	12.0	0.0	0.0
6944.445	500.0	100.0	100.0	2	0.0	0.0	0.007	1.0	97.88728	6.934	0	0.0	0.0	12.0	0.0	0.0
6944.445	500.0	100.0	100.0	2	0.0	0.0	0.005	1.0	97.38004	6.936	0	0.0	0.0	12.0	0.0	0.0
6944.445	500.0	100.0	100.0	2	0.0	0.0	0.004	1.0	97.38004	6.938	0	0.0	0.0	12.0	0.0	0.0
6944.445	500.0	100.0	100.0	2	0.0	0.0	0.003	1.0	97.467255	6.938	0	0.0	0.0	12.0	0.0	0.0
6944.445	500.0	100.0	100.0	2	0.0	0.0	0.001	1.0	97.33265	6.941	0	0.0	0.0	12.0	0.0	0.0
6944.445	500.0	100.0	100.0	2	0.0	0.0	0.0	1.0	97.33265	6.941	0	0.0	0.0	12.0	0.0	0.0
6944.445	500.0	100.0	100.0	2	0.0	0.0	-0.002	1.0	97.55948	6.942	0	0.0	0.0	12.0	0.0	0.0
6944.445	500.0	100.0	100.0	2	0.0	0.0	-0.003	1.0	97.56128	6.943	0	0.0	0.0	12.0	0.0	0.0
6944.445	500.0	100.0	100.0	2	0.0	0.0	-0.005	1.0	97.178345	6.943	0	0.0	0.0	12.0	0.0	0.0
6944.445	500.0	100.0	100.0	2	0.0	0.0	-0.006	1.0	97.58174	6.945	0	0.0	0.0	12.0	0.0	0.0
6944.445	500.0	100.0	100.0	2	0.0	0.0	-0.008	1.0	97.58174	6.945	0	0.0	0.0	12.0	0.0	0.0
6944.445	500.0	100.0	100.0	2	0.0	0.0	-0.009	1.0	97.79203	6.945	0	0.0	0.0	13.0	0.0	0.0
0.0	500.0	100.0	100.0	0	0.0	0.0	-0.011	1.0	97.41755	6.946	0	0.0	1.0	0.0	0.0	0.0
0.0	500.0	100.0	100.0	0	0.0	0.0	-0.012	1.0	97.41755	6.946	0	0.0	1.0	0.0	0.0	0.0
0.0	500.0	100.0	100.0	0	0.0	0.0	-0.013	1.0	97.54509	6.947	0	0.0	1.0	0.0	0.0	0.0
0.0	500.0	100.0	100.0	0	0.0	0.0	-0.015	1.0	97.54509	6.948	0	0.0	1.0	0.0	0.0	0.0
0.0	500.0	100.0	100.0	0	0.0	0.0	-0.016	1.0	96.38996	6.948	0	0.0	1.0	0.0	0.0	0.0
0.0	500.0	100.0	100.0	0	0.0	0.0	-0.018	1.0	96.50139	6.455	0	0.0	1.0	0.0	0.0	0.0
0.0	500.0	100.0	100.0	0	0.0	0.0	-0.019	1.0	96.50139	5.575	0	0.0	1.0	0.0	0.0	0.0
0.0	500.0	100.0	100.0	0	0.0	0.0	-0.021	1.0	96.6796	5.575	0	0.0	1.0	0.0	0.0	0.0
0.0	500.0	100.0	100.0	0	0.0	0.0	-0.022	1.0	96.749886	5.18	0	0.0	1.0	0.0	0.0	0.0
0.0	500.0	100.0	100.0	0	0.0	0.0	-0.024	1.0	96.749886	4.475	0	0.0	1.0	0.0	0.0	0.0
0.0	500.0	100.0	100.0	0	0.0	0.0	-0.025	1.0	96.99318	4.475	0	0.0	1.0	0.0	0.0	0.0
0.0	500.0	100.0	100.0	0	0.0	0.0	-0.027	1.0	96.99318	4.157	0	0.0	1.0	0.0	0.0	0.0
0.0	500.0	100.0	100.0	0	0.0	0.0	-0.028	1.0	97.16697	4.157	0	0.0	1.0	0.0	0.0	0.0
0.0	500.0	100.0	100.0	0	0.0	0.0	-0.03	1.0	97.59218	3.591	0	0.0	1.0	0.0	0.0	0.0
0.0	500.0	100.0	100.0	0	0.0	0.0	-0.031	1.0	97.59218	3.336	0	0.0	1.0	0.0	0.0	0.0
0.0	500.0	100.0	100.0	0	0.0	0.0	-0.032	1.0	97.96992	3.336	0	0.0	1.0	0.0	0.0	0.0
0.0	500.0	100.0	100.0	0	0.0	0.0	-0.033	1.0	97.98295	2.882	0	0.0	1.0	0.0	0.0	0.0
0.0	500.0	100.0	100.0	0	0.0	0.0	-0.034	1.0	97.98295	2.882	0	0.0	1.0	0.0	0.0	0.0
0.0	500.0	100.0	100.0	0	0.0	0.0	-0.035	1.0	97.04994	2.488	0	0.0	1.0	0.0	0.0	0.0
0.0	500.0	100.0	100.0	0	0.0	0.0	-0.035	1.0	97.04994	2.312	0	0.0	1.0	0.0	0.0	0.0
0.0	500.0	100.0	100.0	0	0.0	0.0	-0.036	1.0	96.91713	2.312	0	0.0	1.0	0.0	0.0	0.0
0.0	500.0	100.0	100.0	0	0.0	0.0	-0.036	1.0	97.4358	1.996	0	0.0	1.0	0.0	0.0	0.0
0.0	500.0	100.0	100.0	0	0.0	0.0	-0.036	1.0	97.4358	1.855	0	0.0	1.0	0.0	0.0	0.0
0.0	500.0	100.0	100.0	0	0.0	0.0	-0.036	1.0	97.80304	1.855	0	0.0	1.0	0.0	0.0	0.0
0.0	500.0	100.0	100.0	0	0.0	0.0	-0.036	1.0	98.43045	1.602	0	0.0	1.0	0.0	0.0	0.0
0.0	500.0	100.0	100.0	0	0.0	0.0	-0.035	1.0	98.43045	1.602	0	0.0	1.0	0.0	0.0	0.0
0.0	500.0	100.0	100.0	0	0.0	0.0	-0.034	1.0	98.70895	1.488	0	0.0	1.0	7.0	0.0	0.0
0.0	500.0	100.0	100.0	0	0.0	0.0	-0.033	1.0	98.70895	1.285	0	0.0	1.0	7.0	0.0	0.0
0.0	500.0	100.0	100.0	0	0.0	0.0	-0.032	1.0	98.777466	1.285	0	0.0	1.0	0.0	0.0	0.0
0.0	500.0	100.0	100.0	0	0.0	0.0	-0.03	1.0	99.38198	1.11	0	0.0	1.0	0.0	0.0	0.0
0.0	500.0	100.0	100.0	0	0.0	0.0	-0.028	1.0	99.38198	1.031	0	0.0	1.0	0.0	0.0	0.0
0.0	500.0	100.0	100.0	0	0.0	0.0	-0.026	1.0	99.04387	1.031	0	0.0	1.0	0.0	0.0	0.0
0.0	500.0	100.0	100.0	0	0.0	0.0	-0.024	1.0	98.81555	0.89	0	0.0	1.0	0.0	0.0	0.0
0.0	500.0	100.0	100.0	0	0.0	0.0	-0.021	1.0	98.81555	0.89	0	0.0	1.0	0.0	0.0	0.0
0.0	500.0	100.0	100.0	0	0.0	0.0	-0.019	1.0	98.425674	0.828	0	0.0	1.0	0.0	0.0	0.0
0.0	500.0	100.0	100.0	0	0.0	0.0	-0.016	1.0	98.425674	0.714	0	0.0	1.0	0.0	0.0	0.0
0.0	500.0	100.0	100.0	0	0.0	0.0	-0.013	1.0	98.5885	0.714	0	0.0	1.0	0.0	0.0	0.0
0.0	500.0	100.0	100.0	0	0.0	0.0	-0.01	1.0	98.58023	0.617	0	0.0	1.0	0.0	0.0	0.0
0.0	500.0	100.0	100.0	0	0.0	0.0	-0.007	1.0	98.58023	0.573	0	0.0	1.0	0.0	0.0	0.0
0.0	500.0	100.0	100.0	0	0.0	0.0	-0.004	1.0	98.55132	0.573	0	0.0	1.0	0.0	0.0	0.0
0.0	500.0	100.0	100.0	0	0.0	0.0	-0.002	1.0	98.99198	0.495	0	0.0	1.0	0.0	0.0	0.0
0.0	500.0	100.0	100.0	0	0.0	0.0	0.0	1.0	98.99198	0.495	0	0.0	1.0	0.0	0.0	0.0
0.0	500.0	100.0	100.0	0	0.0	0.0	0.003	1.0	98.38394	0.459	0	0.0	1.0	0.0	0.0	0.0
0.0	500.0	100.0	100.0	0	0.0	0.0	0.007	1.0	98.38394	0.397	0	0.0	1.0	0.0	0.0	0.0
0.0	500.0	100.0	100.0	0	0.0	0.0	0.01	1.0	98.23261	0.397	0	0.0	1.0	0.0	0.0	0.0
0.0	500.0	100.0	100.0	0	0.0	0.0	0.013	1.0	97.81261	0.342	0	0.0	1.0	0.0	0.0	0.0
0.0	500.0	100.0	100.0	0	0.0	0.0	0.015	1.0	97.81261	0.318	0	0.0	1.0	0.0	0.0	0.0
0.0	500.0	100.0	100.0	0	0.0	0.0	0.018	1.0	97.242195	0.318	0	0.0	1.0	0.0	0.0	0.0
0.0	500.0	100.0	100.0	0	0.0	0.0	0.021	1.0	97.660255	0.274	0	0.0	1.0	0.0	0.0	0.0
0.0	500.0	100.0	100.0	0	0.0	0.0	0.024	1.0	97.660255	0.274	0	0.0	1.0	0.0	0.0	0.0
0.0	500.0	100.0	100.0	0	0.0	0.0	0.027	1.0	97.97057	0.255	0	0.0	1.0	0.0	0.0	0.0
0.0	500.0	100.0	100.0	0	0.0	0.0	0.03	1.0	97.97057	0.22	0	0.0	1.0	0.0	0.0	0.0
0.0	500.0	100.0	100.0	0	0.0	0.0	0.032	1.0	97.32337	0.22	0	0.0	1.0	0.0	0.0	0.0
0.0	500.0	100.0	100.0	0	0.0	0.0	0.035	1.0	97.14645	0.204	0	0.0	1.0	0.0	0.0	0.0
0.0	500.0	100.0	100.0	0	0.0	0.0	0.037	1.0	97.14645	0.176	0	0.0	1.0	0.0	0.0	0.0
0.0	500.0	100.0	100.0	0	0.0	0.0	0.04	1.0	98.07749	0.176	0	0.0	1.0	0.0	0.0	0.0
0.0	500.0	100.0	100.0	0	0.0	0.0	0.043	1.0	98.120895	0.164	0	0.0	1.0	0.0	0.0	0.0
0.0	500.0	100.0	100.0	0	0.0	0.0	0.045	1.0	98.120895	0.164	0	0.0	1.0	0.0	0.0	0.0
0.0	500.0	100.0	100.0	0	0.0	0.0	0.048	1.0	97.886696	0.141	0	0.0	1.0	0.0	0.0	0.0
0.0	500.0	100.0	100.0	0	0.0	0.0	0.05	1.0	97.886696	0.122	0	0.0	1.0	0.0	0.0	0.0
0.0	500.0	100.0	100.0	0	0.0	0.0	0.052	1.0	97.340225	0.122	0	0.0	1.0	0.0	0.0	0.0
0.0	500.0	100.0	100.0	0	0.0	0.0	0.055	1.0	96.94571	0.113	0	0.0	1.0	0.0	0.0	0.0
0.0	500.0	100.0	100.0	0	0.0	0.0	0.057	1.0	96.94571	0.105	0	0.0	1.0	0.0	0.0	0.0
0.0	500.0	100.0	100.0	0	0.0	0.0	0.06	1.0	97.04628	0.105	0	0.0	1.0	0.0	0.0	0.0
0.0	500.0	100.0	100.0	0	0.0	0.0	0.062	1.0	97.04628	0.09	0	0.0	1.0	0.0	0.0	0.0
0.0	500.0	100.0	100.0	0	0.0	0.0	0.064	1.0	97.21988	0.09	0	0.0	1.0	0.0	0.0	0.0
0.0	500.0	100.0	100.0	0	0.0	0.0	0.067	1.0	95.719246	0.078	0	0.0	1.0	0.0	0.0	0.0
0.0	500.0	100.0	100.0	0	0.0	0.0	0.069	1.0	95.719246	0.072	0	0.0	1.0	0.0	0.0	0.0
0.0	500.0	100.0	100.0	0	0.0	0.0	0.071	1.0	95.4521	0.072	0	0.0	1.0	0.0	0.0	0.0
0.0	500.0	100.0	100.0	0	0.0	0.0	0.073	1.0	95.25151	0.062	0	0.0	1.0	0.0	0.0	0.0
0.0	500.0	100.0	100.0	0	0.0	0.0	0.076	1.0	95.25151	0.058	0	0.0	1.0	0.0	0.0	0.0
0.0	500.0	100.0	100.0	0	0.0	0.0	0.078	1.0	95.9865	0.058	0	0.0	1.0	0.0	0.0	0.0
0.0	500.0	100.0	100.0	0	0.0	0.0	0.08	1.0	95.9865	0.05	0	0.0	1.0	0.0	0.0	0.0
0.0	500.0	100.0	100.0	0	0.0	0.0	0.083	1.0	96.41408	0.05	0	0.0	1.0	0.0	0.0	0.0
0.0	500.0	100.0	100.0	0	0.0	0.0	0.085	1.0	95.98726	0.046	0	0.0	1.0	0.0	0.0	0.0
0.0	500.0	100.0	100.0	0	0.0	0.0	0.087	1.0	95.98726	0.04	0	0.0	1.0	0.0	0.0	0.0
0.0	500.0	100.0	100.0	0	0.0	0.0	0.089	1.0	95.77725	0.04	0	0.0	1.0	0.0	0.0	0.0
0.0	500.0	100.0	100.0	0	0.0	0.0	0.091	1.0	96.14401	0.037	0	0.0	1.0	0.0	0.0	0.0
0.0	500.0	100.0	100.0	0	0.0	0.0	0.094	1.0	96.14401	0.031	0	0.0	1.0	0.0	0.0	0.0
0.0	500.0	100.0	100.0	0	0.0	0.0	0.096	1.0	96.28357	0.031	0	0.0	1.0	0.0	0.0	0.0
0.0	500.0	100.0	100.0	0	0.0	0.0	0.098	1.0	96.28357	0.029	0	0.0	1.0	0.0	0.0	0.0
0.0	500.0	100.0	100.0	0	0.0	0.0	0.1	1.0	97.17896	0.029	0	0.0	1.0	0.0	0.0	0.0
0.0	500.0	100.0	100.0	0	0.0	0.0	0.102	1.0	97.38283	0.025	0	0.0	1.0	0.0	0.0	0.0
0.0	500.0	100.0	100.0	0	0.0	0.0	0.104	1.0	97.38283	0.023	0	0.0	1.0	0.0	0.0	0.0
0.0	500.0	100.0	100.0	0	0.0	0.0	0.106	1.0	96.89195	0.023	0	0.0	1.0	0.0	0.0	0.0
0.0	500.0	100.0	100.0	0	0.0	0.0	0.108	1.0	96.88672	0.02	0	0.0	1.0	0.0	0.0	0.0
0.0	500.0	100.0	100.0	0	0.0	0.0	0.109	1.0	96.88672	0.017	0	0.0	1.0	0.0	0.0	0.0
0.0	500.0	100.0	100.0	0	0.0	0.0	0.111	1.0	97.2494	0.017	0	0.0	1.0	0.0	0.0	0.0
0.0	500.0	100.0	100.0	0	0.0	0.0	0.113	1.0	97.2494	0.016	0	0.0	1.0	0.0	0.0	0.0
0.0	500.0	100.0	100.0	0	0.0	0.0	0.115	1.0	97.55191	0.016	0	0.0	1.0	0.0	0.0	0.0
0.0	500.0	100.0	100.0	0	0.0	0.0	0.116	1.0	97.925316	0.013	0	0.0	1.0	0.0	0.0	0.0
0.0	500.0	100.0	100.0	0	0.0	0.0	0.118	1.0	97.925316	0.012	0	0.0	1.0	0.0	0.0	0.0
0.0	500.0	100.0	100.0	0	0.0	0.0	0.12	1.0	98.205475	0.012	0	0.0	1.0	0.0	0.0	0.0
0.0	500.0	100.0	100.0	0	0.0	0.0	0.122	1.0	97.63576	0.01	0	0.0	1.0	0.0	0.0	0.0
0.0	500.0	100.0	100.0	0	0.0	0.0	0.123	1.0	97.63576	0.009	0	0.0	1.0	0.0	0.0	0.0
0.0	500.0	100.0	100.0	0	0.0	0.0	0.125	1.0	98.052895	0.009	0	0.0	1.0	0.0	0.0	0.0
0.0	500.0	100.0	100.0	0	0.0	0.0	0.127	1.0	98.052895	0.008	0	0.0	1.0	0.0	0.0	0.0
0.0	500.0	100.0	100.0	0	0.0	0.0	0.128	1.0	98.016884	0.008	0	0.0	1.0	0.0	0.0	0.0
0.0	500.0	100.0	100.0	0	0.0	0.0	0.13	1.0	98.713936	0.007	0	0.0	1.0	0.0	0.0	0.0
0.0	500.0	100.0	100.0	0	0.0	0.0	0.132	1.0	98.713936	0.006	0	0.0	1.0	0.0	0.0	0.0
0.0	500.0	100.0	100.0	0	0.0	0.0	0.134	1.0	98.90402	0.006	0	0.0	1.0	0.0	0.0	0.0
0.0	500.0	100.0	100.0	0	0.0	0.0	0.135	1.0	98.19033	0.005	0	0.0	1.0	0.0	0.0	0.0
0.0	500.0	100.0	100.0	0	0.0	0.0	0.137	1.0	98.19033	0.005	0	0.0	1.0	0.0	0.0	0.0
0.0	500.0	100.0	100.0	0	0.0	0.0	0.139	1.0	98.02101	0.005	0	0.0	1.0	0.0	0.0	0.0
0.0	500.0	100.0	100.0	0	0.0	0.0	0.14	1.0	97.536095	0.004	0	0.0	1.0	0.0	0.0	0.0
0.0	500.0	100.0	100.0	0	0.0	0.0	0.142	1.0	97.52803	0.004	0	0.0	1.0	0.0	0.0	0.0
0.0	500.0	100.0	100.0	0	0.0	0.0	0.144	1.0	97.26123	0.003	0	0.0	1.0	0.0	0.0	0.0
0.0	500.0	100.0	100.0	0	0.0	0.0	0.145	1.0	97.26123	0.003	0	0.0	1.0	0.0	0.0	0.0
0.0	500.0	100.0	100.0	0	0.0	0.0	0.147	1.0	97.00429	0.003	0	0.0	1.0	0.0	0.0	0.0
0.0	500.0	100.0	100.0	0	0.0	0.0	0.148	1.0	96.9329	0.002	0	0.0	1.0	0.0	0.0	0.0
0.0	500.0	100.0	100.0	0	0.0	0.0	0.15	1.0	96.9329	0.002	0	0.0	1.0	0.0	0.0	0.0
0.0	500.0	100.0	100.0	0	0.0	0.0	0.151	1.0	96.404976	0.002	0	0.0	1.0	0.0	0.0	0.0
0.0	500.0	100.0	100.0	0	0.0	0.0	0.153	1.0	96.404976	0.001	0	0.0	1.0	0.0	0.0	0.0
0.0	500.0	100.0	100.0	0	0.0	0.0	0.155	1.0	97.068695	0.001	0	0.0	1.0	0.0	0.0	0.0
0.0	500.0	100.0	100.0	0	0.0	0.0	0.156	1.0	97.93369	0.001	0	0.0	1.0	0.0	0.0	0.0
0.0	500.0	100.0	100.0	0	0.0	0.0	0.157	1.0	97.93369	0.001	0	0.0	1.0	0.0	0.0	0.0
0.0	500.0	100.0	100.0	0	0.0	0.0	0.159	1.0	97.578835	0.001	0	0.0	1.0	0.0	0.0	0.0
0.0	500.0	100.0	100.0	0	0.0	0.0	0.161	1.0	98.36679	0.001	0	0.0	1.0	0.0	0.0	0.0
0.0	500.0	100.0	100.0	0	0.0	0.0	0.162	1.0	98.36679	0.0	0	0.0	1.0	0.0	0.0	0.0
0.0	500.0	100.0	100.0	0	0.0	0.0	0.163	1.0	98.15667	0.0	0	0.0	1.0	0.0	0.0	0.0
0.0	500.0	100.0	100.0	0	0.0	0.0	0.164	1.0	98.15667	0.0	0	0.0	1.0	0.0	0.0	0.0
0.0	500.0	100.0	100.0	0	0.0	0.0	0.166	1.0	98.178444	0.0	0	0.0	1.0	0.0	0.0	0.0
0.0	500.0	100.0	100.0	0	0.0	0.0	0.167	1.0	97.77846	0.0	0	0.0	1.0	0.0	0.0	0.0
0.0	500.0	100.0	100.0	0	0.0	0.0	0.168	1.0	97.77846	0.0	0	0.0	1.0	0.0	0.0	0.0
0.0	500.0	100.0	100.0	0	0.0	0.0	0.169	1.0	97.634636	0.0	0	0.0	1.0	0.0	0.0	0.0
0.0	500.0	100.0	100.0	0	0.0	0.0	0.17	1.0	97.91266	0.0	0	0.0	1.0	0.0	0.0	0.0
0.0	500.0	100.0	100.0	0	0.0	0.0	0.171	1.0	97.91266	0.0	0	0.0	1.0	0.0	0.0	0.0
0.0	500.0	100.0	100.0	0	0.0	0.0	0.172	1.0	97.48699	0.0	0	0.0	1.0	0.0	0.0	0.0
0.0	500.0	100.0	100.0	0	0.0	0.0	0.173	1.0	97.48699	0.0	0	0.0	1.0	0.0	0.0	0.0
0.0	500.0	100.0	100.0	0	0.0	0.0	0.173	1.0	97.460915	0.0	0	0.0	1.0	0.0	0.0	0.0
0.0	500.0	100.0	100.0	0	0.0	0.0	0.174	1.0	96.52711	0.0	0	0.0	1.0	0.0	0.0	0.0
0.0	500.0	100.0	100.0	0	0.0	0.0	0.174	1.0	96.52711	0.0	0	0.0	1.0	0.0	0.0	0.0
0.0	500.0	100.0	100.0	0	0.0	0.0	0.174	1.0	97.83812	0.0	0	0.0	1.0	0.0	0.0	0.0
0.0	500.0	100.0	100.0	0	0.0	0.0	0.175	1.0	97.79533	0.0	0	0.0	1.0	0.0	0.0	0.0
0.0	500.0	100.0	100.0	0	0.0	0.0	0.175	1.0	97.79533	0.0	0	0.0	1.0	0.0	0.0	0.0
0.0	500.0	100.0	100.0	0	0.0	0.0	0.174	1.0	97.5583	0.0	0	0.0	1.0	8.0	0.0	0.0
0.0	500.0	100.0	100.0	0	0.0	0.0	0.174	1.0	97.5583	0.0	0	0.0	1.0	8.0	0.0	0.0
0.0	500.0	100.0	100.0	0	0.0	0.0	0.174	1.0	97.81631	0.0	0	0.0	1.0	10.0	0.0	0.0
8333.334	600.0	100.0	100.0	0	0.0	0.0	0.173	1.0	97.43242	0.0	0	0.0	1.0	10.0	0.0	0.0
8333.334	600.0	100.0	100.0	0	0.0	0.0	0.172	1.0	97.43242	0.0	0	0.0	1.0	10.0	0.0	0.0
8333.334	600.0	100.0	100.0	0	0.0	0.0	0.171	1.0	98.42074	0.0	0	0.0	1.0	10.0	0.0	0.0
8333.334	600.0	100.0	100.0	0	0.0	0.0	0.17	1.0	98.68616	0.589	0	0.0	1.0	10.0	0.0	0.0
8333.334	600.0	100.0	100.0	0	0.0	0.0	0.168	1.0	98.68616	1.137	0	0.0	1.0	10.0	0.0	0.0
8333.334	600.0	100.0	100.0	0	0.0	0.0	0.167	1.0	98.58604	1.137	0	0.0	1.0	10.0	0.0	0.0
8333.334	600.0	100.0	100.0	0	0.0	0.0	0.165	1.0	98.58604	2.12	0	0.0	1.0	10.0	0.0	0.0
8333.334	600.0	100.0	100.0	0	0.0	0.0	0.163	1.0	98.606735	2.12	0	0.0	1.0	10.0	0.0	0.0
8333.334	600.0	100.0	100.0	0	0.0	0.0	0.161	1.0	98.14156	2.56	0	0.0	1.0	10.0	0.0	0.0
8333.334	600.0	100.0	100.0	0	0.0	0.0	0.159	1.0	98.14156	3.349	0	0.0	1.0	10.0	0.0	0.0
8333.334	600.0	100.0	100.0	0	0.0	0.0	0.157	1.0	98.28969	3.349	0	0.0	1.0	10.0	0.0	0.0
8333.334	600.0	100.0	100.0	0	0.0	0.0	0.155	1.0	99.33829	4.03	0	0.0	1.0	10.0	0.0	0.0
8333.334	600.0	100.0	100.0	0	0.0	0.0	0.152	1.0	99.33829	4.336	0	0.0	1.0	10.0	0.0	0.0
8333.334	600.0	100.0	100.0	0	0.0	0.0	0.149	1.0	99.040535	4.336	0	0.0	1.0	12.0	0.0	0.0
8333.334	600.0	100.0	100.0	0	0.0	0.0	0.147	1.0	99.590065	4.882	0	0.0	1.0	12.0	0.0	0.0
8333.334	600.0	100.0	100.0	0	0.0	0.0	0.144	1.0	99.09301	4.882	0	0.0	1.0	12.0	0.0	0.0
8333.334	600.0	100.0	100.0	0	0.0	0.0	0.141	1.0	98.81863	5.354	0	0.0	1.0	12.0	0.0	0.0
8333.334	600.0	100.0	100.0	0	0.0	0.0	0.138	1.0	98.81863	5.566	0	0.0	1.0	12.0	0.0	0.0
8333.334	600.0	100.0	100.0	0	0.0	0.0	0.135	1.0	98.72181	5.566	0	0.0	1.0	12.0	0.0	0.0
8333.334	600.0	100.0	100.0	0	0.0	0.0	0.132	1.0	97.86568	5.944	0	0.0	1.0	12.0	0.0	0.0
8333.334	600.0	100.0	100.0	0	0.0	0.0	0.129	1.0	97.86568	6.115	0	0.0	1.0	12.0	0.0	0.0
8333.334	600.0	100.0	100.0	0	0.0	0.0	0.127	1.0	97.59619	6.115	0	0.0	1.0	12.0	0.0	0.0
8333.334	600.0	100.0	100.0	0	0.0	0.0	0.124	1.0	97.59619	6.418	0	0.0	1.0	12.0	0.0	0.0
8333.334	600.0	100.0	100.0	0	0.0	0.0	0.121	1.0	97.432434	6.418	0	0.0	1.0	12.0	0.0	0.0
8333.334	600.0	100.0	100.0	0	0.0	0.0	0.118	1.0	97.540306	6.554	0	0.0	1.0	12.0	0.0	0.0
8333.334	600.0	100.0	100.0	0	0.0	0.0	0.116	1.0	97.540306	6.798	0	0.0	1.0	12.0	0.0	0.0
8333.334	600.0	100.0	100.0	0	0.0	0.0	0.113	1.0	97.35892	6.798	0	0.0	1.0	12.0	0.0	0.0
8333.334	600.0	100.0	100.0	0	0.0	0.0	0.11	1.0	97.41158	6.908	0	0.0	1.0	12.0	0.0	0.0
8333.334	600.0	100.0	100.0	0	0.0	0.0	0.107	1.0	97.41158	7.104	0	0.0	1.0	12.0	0.0	0.0
8333.334	600.0	100.0	100.0	0	0.0	0.0	0.105	1.0	97.787445	7.104	0	0.0	1.0	12.0	0.0	0.0
8333.334	600.0	100.0	100.0	0	0.0	0.0	0.102	1.0	97.787445	7.191	0	0.0	1.0	12.0	0.0	0.0
8333.334	600.0	100.0	100.0	0	0.0	0.0	0.1	1.0	97.5206	7.191	0	0.0	1.0	12.0	0.0	0.0
8333.334	600.0	100.0	100.0	0	0.0	0.0	0.097	1.0	96.86878	7.348	0	0.0	1.0	12.0	0.0	0.0
8333.334	600.0	100.0	100.0	0	0.0	0.0	0.095	1.0	96.86878	7.484	0	0.0	1.0	12.0	0.0	0.0
8333.334	600.0	100.0	100.0	0	0.0	0.0	0.093	1.0	97.19769	7.484	0	0.0	1.0	12.0	0.0	0.0
8333.334	600.0	100.0	100.0	0	0.0	0.0	0.091	1.0	96.37255	7.545	0	0.0	1.0	12.0	0.0	0.0
8333.334	600.0	100.0	100.0	0	0.0	0.0	0.089	1.0	96.37255	7.545	0	0.0	1.0	12.0	0.0	0.0
8333.334	600.0	100.0	100.0	0	0.0	0.0	0.087	1.0	97.463295	7.601	0	0.0	1.0	12.0	0.0	0.0
8333.334	600.0	100.0	100.0	0	0.0	0.0	0.085	1.0	97.463295	7.702	0	0.0	1.0	12.0	0.0	0.0
8333.334	600.0	100.0	100.0	0	0.0	0.0	0.083	1.0	97.61419	7.702	0	0.0	1.0	12.0	0.0	0.0
8333.334	600.0	100.0	100.0	0	0.0	0.0	0.081	1.0	97.97031	7.791	0	0.0	1.0	12.0	0.0	0.0
8333.334	600.0	100.0	100.0	0	0.0	0.0	0.08	1.0	97.97031	7.83	0	0.0	1.0	12.0	0.0	0.0
8333.334	600.0	100.0	100.0	0	0.0	0.0	0.078	1.0	97.955864	7.83	0	0.0	1.0	12.0	0.0	0.0
8333.334	600.0	100.0	100.0	0	0.0	0.0	0.077	1.0	97.87081	7.899	0	0.0	1.0	12.0	0.0	0.0
8333.334	600.0	100.0	100.0	0	0.0	0.0	0.075	1.0	97.87081	7.931	0	0.0	1.0	12.0	0.0	0.0
8333.334	600.0	100.0	100.0	0	0.0	0.0	0.074	1.0	97.37742	7.931	0	0.0	1.0	12.0	0.0	0.0
8333.334	600.0	100.0	100.0	0	0.0	0.0	0.073	1.0	96.90024	7.988	0	0.0	1.0	12.0	0.0	0.0
8333.334	600.0	100.0	100.0	0	0.0	0.0	0.071	1.0	96.5131	7.988	0	0.0	1.0	12.0	0.0	0.0
8333.334	600.0	100.0	100.0	0	0.0	0.0	0.07	1.0	96.59285	8.012	0	0.0	1.0	12.0	0.0	0.0
8333.334	600.0	100.0	100.0	0	0.0	0.0	0.069	1.0	96.59285	8.057	0	0.0	1.0	12.0	0.0	0.0
8333.334	600.0	100.0	100.0	0	0.0	0.0	0.068	1.0	96.89111	8.057	0	0.0	1.0	12.0	0.0	0.0
8333.334	600.0	100.0	100.0	0	0.0	0.0	0.066	1.0	96.82029	8.077	0	0.0	1.0	12.0	0.0	0.0
8333.334	600.0	100.0	100.0	0	0.0	0.0	0.065	1.0	96.82029	8.077	0	0.0	1.0	12.0	0.0	0.0
8333.334	600.0	100.0	100.0	0	0.0	0.0	0.064	1.0	96.99045	8.115	0	0.0	1.0	12.0	0.0	0.0
8333.334	600.0	100.0	100.0	0	0.0	0.0	0.063	1.0	96.99045	8.145	0	0.0	1.0	12.0	0.0	0.0
8333.334	600.0	100.0	100.0	0	0.0	0.0	0.061	1.0	96.33451	8.145	0	0.0	1.0	12.0	0.0	0.0
8333.334	600.0	100.0	100.0	0	0.0	0.0	0.06	1.0	96.71453	8.159	0	0.0	1.0	12.0	0.0	0.0
8333.334	600.0	100.0	100.0	0	0.0	0.0	0.058	1.0	96.71453	8.185	0	0.0	1.0	12.0	0.0	0.0
8333.334	600.0	100.0	100.0	0	0.0	0.0	0.056	1.0	95.945694	8.185	0	0.0	1.0	12.0	0.0	0.0
8333.334	600.0	100.0	100.0	0	0.0	0.0	0.054	1.0	96.1134	8.195	0	0.0	1.0	12.0	0.0	0.0
8333.334	600.0	100.0	100.0	0	0.0	0.0	0.053	1.0	96.1134	8.216	0	0.0	1.0	12.0	0.0	0.0
8333.334	600.0	100.0	100.0	0	0.0	0.0	0.051	1.0	96.36636	8.216	0	0.0	1.0	12.0	0.0	0.0
8333.334	600.0	100.0	100.0	0	0.0	0.0	0.049	1.0	96.36636	8.226	0	0.0	1.0	12.0	0.0	0.0
8333.334	600.0	100.0	100.0	0	0.0	0.0	0.047	1.0	96.338646	8.226	0	0.0	1.0	12.0	0.0	0.0
8333.334	600.0	100.0	100.0	0	0.0	0.0	0.045	1.0	96.20218	8.242	0	0.0	1.0	12.0	0.0	0.0
8333.334	600.0	100.0	100.0	0	0.0	0.0	0.043	1.0	96.20218	8.248	0	0.0	1.0	12.0	0.0	0.0
8333.334	600.0	100.0	100.0	0	0.0	0.0	0.041	1.0	97.31282	8.248	0	0.0	1.0	12.0	0.0	0.0
8333.334	600.0	100.0	100.0	0	0.0	0.0	0.04	1.0	96.27132	8.261	0	0.0	1.0	12.0	0.0	0.0
8333.334	600.0	100.0	100.0	0	0.0	0.0	0.038	1.0	96.27132	8.261	0	0.0	1.0	12.0	0.0	0.0
8333.334	600.0	100.0	100.0	0	0.0	0.0	0.036	1.0	95.84758	8.267	0	0.0	1.0	12.0	0.0	0.0
8333.334	600.0	100.0	100.0	0	0.0	0.0	0.034	1.0	95.8731	8.278	0	0.0	1.0	12.0	0.0	0.0
8333.334	600.0	100.0	100.0	0	0.0	0.0	0.033	1.0	96.07259	8.278	0	0.0	1.0	12.0	0.0	0.0
8333.334	600.0	100.0	100.0	0	0.0	0.0	0.031	1.0	95.72534	8.282	0	0.0	1.0	12.0	0.0	0.0
8333.334	600.0	100.0	100.0	0	0.0	0.0	0.029	1.0	95.72534	8.29	0	0.0	1.0	12.0	0.0	0.0
8333.334	600.0	100.0	100.0	0	0.0	0.0	0.028	1.0	95.61805	8.29	0	0.0	1.0	12.0	0.0	0.0
8333.334	600.0	100.0	100.0	0	0.0	0.0	0.026	1.0	95.469894	8.299	0	0.0	1.0	12.0	0.0	0.0
8333.334	600.0	100.0	100.0	0	0.0	0.0	0.025	1.0	95.469894	8.299	0	0.0	1.0	12.0	0.0	0.0
8333.334	600.0	100.0	100.0	0	0.0	0.0	0.023	1.0	95.883	8.301	0	0.0	1.0	12.0	0.0	0.0
8333.334	600.0	100.0	100.0	0	0.0	0.0	0.022	1.0	95.883	8.307	0	0.0	1.0	12.0	0.0	0.0
8333.334	600.0	100.0	100.0	0	0.0	0.0	0.021	1.0	96.32529	8.307	0	0.0	1.0	12.0	0.0	0.0
8333.334	600.0	100.0	100.0	0	0.0	0.0	0.019	1.0	95.9966	8.309	0	0.0	1.0	12.0	0.0	0.0
8333.334	600.0	100.0	100.0	0	0.0	0.0	0.018	1.0	95.9966	8.314	0	0.0	1.0	12.0	0.0	0.0
8333.334	600.0	100.0	100.0	0	0.0	0.0	0.016	1.0	95.79053	8.314	0	0.0	1.0	12.0	0.0	0.0
8333.334	600.0	100.0	100.0	0	0.0	0.0	0.015	1.0	96.092926	8.316	0	0.0	1.0	12.0	0.0	0.0
8333.334	600.0	100.0	100.0	0	0.0	0.0	0.013	1.0	96.092926	8.32	0	0.0	1.0	12.0	0.0	0.0
8333.334	600.0	100.0	100.0	0	0.0	0.0	0.012	1.0	95.98286	8.32	0	0.0	1.0	12.0	0.0	0.0
8333.334	600.0	100.0	100.0	0	0.0	0.0	0.01	1.0	95.98286	8.322	0	0.0	1.0	12.0	0.0	0.0
8333.334	600.0	100.0	100.0	0	0.0	0.0	0.009	1.0	96.3764	8.322	0	0.0	1.0	12.0	0.0	0.0
8333.334	600.0	100.0	100.0	0	0.0	0.0	0.007	1.0	96.78821	8.325	0	0.0	1.0	12.0	0.0	0.0
8333.334	600.0	100.0	100.0	0	0.0	0.0	0.006	1.0	96.78821	8.326	0	0.0	1.0	12.0	0.0	0.0
8333.334	600.0	100.0	100.0	0	0.0	0.0	0.004	1.0	96.74323	8.326	0	0.0	1.0	12.0	0.0	0.0
8333.334	600.0	100.0	100.0	0	0.0	0.0	0.003	1.0	97.02719	8.328	0	0.0	1.0	12.0	0.0	0.0
8333.334	600.0	100.0	100.0	0	0.0	0.0	0.002	1.0	97.02719	8.328	0	0.0	1.0	12.0	0.0	0.0
8333.334	600.0	100.0	100.0	0	0.0	0.0	0.0	1.0	96.82468	8.33	0	0.0	1.0	12.0	0.0	0.0
8333.334	600.0	100.0	100.0	0	0.0	0.0	-0.001	1.0	96.82468	8.332	0	0.0	1.0	12.0	0.0	0.0
8333.334	600.0	100.0	100.0	0	0.0	0.0	-0.002	1.0	96.26619	8.332	0	0.0	1.0	12.0	0.0	0.0
8333.334	600.0	100.0	100.0	0	0.0	0.0	-0.004	1.0	95.78415	8.333	0	0.0	1.0	12.0	0.0	0.0
8333.334	600.0	100.0	100.0	0	0.0	0.0	-0.005	1.0	95.78415	8.333	0	0.0	1.0	12.0	0.0	0.0
8333.334	600.0	100.0	100.0	0	0.0	0.0	-0.007	1.0	95.590225	8.333	0	0.0	1.0	12.0	0.0	0.0
8333.334	600.0	100.0	100.0	0	0.0	0.0	-0.008	1.0	96.32426	8.335	0	0.0	1.0	12.0	0.0	0.0
8333.334	600.0	100.0	100.0	0	0.0	0.0	-0.01	1.0	96.32426	8.335	0	0.0	1.0	12.0	0.0	0.0
8333.334	600.0	100.0	100.0	0	0.0	0.0	-0.011	1.0	96.422424	8.335	0	0.0	1.0	13.0	0.0	0.0
8333.334	600.0	100.0	100.0	0	0.0	0.0	-0.012	1.0	96.422424	8.337	0	0.0	1.0	13.0	0.0	0.0
0.0	600.0	100.0	100.0	0	0.0	0.0	-0.014	1.0	96.5051	8.337	0	0.0	2.0	0.0	0.0	0.0
0.0	600.0	100.0	100.0	0	0.0	0.0	-0.015	1.0	96.668495	8.337	0	0.0	2.0	0.0	0.0	0.0
0.0	600.0	100.0	100.0	0	0.0	0.0	-0.016	1.0	96.668495	8.339	0	0.0	2.0	0.0	0.0	0.0
0.0	600.0	100.0	100.0	0	0.0	0.0	-0.018	1.0	96.48219	8.339	0	0.0	2.0	0.0	0.0	0.0
0.0	600.0	100.0	100.0	0	0.0	0.0	-0.019	1.0	96.634834	7.749	0	0.0	2.0	0.0	0.0	0.0
0.0	600.0	100.0	100.0	0	0.0	0.0	-0.02	1.0	96.96575	6.692	0	0.0	2.0	0.0	0.0	0.0
0.0	600.0	100.0	100.0	0	0.0	0.0	-0.021	1.0	96.37944	6.692	0	0.0	2.0	0.0	0.0	0.0
0.0	600.0	100.0	100.0	0	0.0	0.0	-0.023	1.0	96.37944	6.218	0	0.0	2.0	0.0	0.0	0.0
0.0	600.0	100.0	100.0	0	0.0	0.0	-0.024	1.0	96.46273	6.218	0	0.0	2.0	0.0	0.0	0.0
0.0	600.0	100.0	100.0	0	0.0	0.0	-0.024	1.0	96.540115	5.37	0	0.0	2.0	0.0	0.0	0.0
0.0	600.0	100.0	100.0	0	0.0	0.0	-0.025	1.0	96.540115	4.991	0	0.0	2.0	0.0	0.0	0.0
0.0	600.0	100.0	100.0	0	0.0	0.0	-0.026	1.0	96.73053	4.991	0	0.0	2.0	0.0	0.0	0.0
0.0	600.0	100.0	100.0	0	0.0	0.0	-0.027	1.0	97.14985	4.309	0	0.0	2.0	0.0	0.0	0.0
0.0	600.0	100.0	100.0	0	0.0	0.0	-0.027	1.0	97.14985	4.309	0	0.0	2.0	0.0	0.0	0.0
0.0	600.0	100.0	100.0	0	0.0	0.0	-0.027	1.0	97.22611	3.721	0	0.0	2.0	0.0	0.0	0.0
0.0	600.0	100.0	100.0	0	0.0	0.0	-0.027	1.0	97.22611	3.458	0	0.0	2.0	0.0	0.0	0.0
0.0	600.0	100.0	100.0	0	0.0	0.0	-0.027	1.0	97.002686	3.458	0	0.0	2.0	0.0	0.0	0.0
0.0	600.0	100.0	100.0	0	0.0	0.0	-0.026	1.0	96.59723	2.986	1	0.0	2.0	2.0	0.0	0.0
0.0	600.0	100.0	100.0	0	0.0	0.0	-0.026	1.0	96.59723	2.775	1	0.0	2.0	2.0	0.0	0.0
0.0	600.0	100.0	100.0	0	0.0	0.0	-0.024	1.0	96.32522	2.775	1	0.0	2.0	3.0	0.0	0.0
-6944.445	500.0	100.0	100.0	0	0.0	0.0	-0.023	1.0	96.759094	2.396	1	0.0	2.0	3.0	0.0	0.0
-6944.445	500.0	100.0	100.0	0	0.0	0.0	-0.021	1.0	96.759094	2.396	1	0.0	2.0	3.0	0.0	0.0
-6944.445	500.0	100.0	100.0	0	0.0	0.0	-0.019	1.0	97.3649	2.228	1	0.0	2.0	3.0	0.0	0.0
-6944.445	500.0	100.0	100.0	0	0.0	0.0	-0.017	1.0	97.3649	1.431	1	0.0	2.0	3.0	0.0	0.0
-6944.445	500.0	100.0	100.0	0	0.0	0.0	-0.014	1.0	96.76981	1.431	1	0.0	2.0	3.0	0.0	0.0
-6944.445	500.0	100.0	100.0	0	0.0	0.0	-0.012	1.0	97.44257	0.838	1	0.0	2.0	3.0	0.0	0.0
-6944.445	500.0	100.0	100.0	0	0.0	0.0	-0.009	1.0	97.44257	-0.222	1	0.0	2.0	3.0	0.0	0.0
-6944.445	500.0	100.0	100.0	0	0.0	0.0	-0.006	1.0	97.708115	-0.222	1	0.0	2.0	5.0	0.0	0.0
-6944.445	500.0	100.0	100.0	1	0.0	0.0	-0.003	1.0	98.7512	-1.14	1	0.0	2.0	5.0	0.0	0.0
-6944.445	500.0	100.0	100.0	1	0.0	0.0	0.0	1.0	98.7512	-1.14	1	0.0	2.0	5.0	0.0	0.0
-6944.445	500.0	100.0	100.0	1	0.0	0.0	0.002	1.0	98.881836	-1.551	1	0.0	2.0	5.0	0.0	0.0
-6944.445	500.0	100.0	100.0	1	0.0	0.0	0.005	1.0	98.881836	-2.288	1	0.0	2.0	5.0	0.0	0.0
-6944.445	500.0	100.0	100.0	1	0.0	0.0	0.008	1.0	97.930725	-2.288	1	0.0	2.0	5.0	0.0	0.0
-6944.445	500.0	100.0	100.0	1	0.0	0.0	0.011	1.0	97.680695	-2.617	1	0.0	2.0	5.0	0.0	0.0
-6944.445	500.0	100.0	100.0	1	0.0	0.0	0.014	1.0	96.97568	-3.209	1	0.0	2.0	5.0	0.0	0.0
-6944.445	500.0	100.0	100.0	1	0.0	0.0	0.017	1.0	97.15598	-3.209	1	0.0	2.0	5.0	0.0	0.0
-6944.445	500.0	100.0	100.0	1	0.0	0.0	0.02	1.0	97.6846	-3.473	1	0.0	2.0	5.0	0.0	0.0
-6944.445	500.0	100.0	100.0	1	0.0	0.0	0.023	1.0	97.6846	-3.473	1	0.0	2.0	5.0	0.0	0.0
-6944.445	500.0	100.0	100.0	1	0.0	0.0	0.026	1.0	98.52955	-3.948	1	0.0	2.0	5.0	0.0	0.0
-6944.445	500.0	100.0	100.0	1	0.0	0.0	0.028	1.0	98.52955	-4.358	1	0.0	2.0	5.0	0.0	0.0
-6944.445	500.0	100.0	100.0	1	0.0	0.0	0.031	1.0	96.65115	-4.358	1	0.0	2.0	5.0	0.0	0.0
-6944.445	500.0	100.0	100.0	1	0.0	0.0	0.033	1.0	97.16085	-4.541	1	0.0	2.0	5.0	0.0	0.0
-6944.445	500.0	100.0	100.0	1	0.0	0.0	0.035	1.0	97.16085	-4.87	1	0.0	2.0	5.0	0.0	0.0
-6944.445	500.0	100.0	100.0	1	0.0	0.0	0.037	1.0	97.380875	-4.87	1	0.0	2.0	5.0	0.0	0.0
-6944.445	500.0	100.0	100.0	1	0.0	0.0	0.039	1.0	96.65554	-5.017	1	0.0	2.0	5.0	0.0	0.0
-6944.445	500.0	100.0	100.0	1	0.0	0.0	0.042	1.0	96.65554	-5.017	1	0.0	2.0	5.0	0.0	0.0
-6944.445	500.0	100.0	100.0	1	0.0	0.0	0.044	1.0	96.731544	-5.281	1	0.0	2.0	5.0	0.0	0.0
-6944.445	500.0	100.0	100.0	1	0.0	0.0	0.045	1.0	96.731544	-5.399	1	0.0	2.0	5.0	0.0	0.0
-6944.445	500.0	100.0	100.0	1	0.0	0.0	0.047	1.0	97.000336	-5.399	1	0.0	2.0	5.0	0.0	0.0
-6944.445	500.0	100.0	100.0	1	0.0	0.0	0.048	1.0	96.39752	-5.611	1	0.0	2.0	5.0	0.0	0.0
-6944.445	500.0	100.0	100.0	1	0.0	0.0	0.05	1.0	96.39752	-5.706	1	0.0	2.0	5.0	0.0	0.0
-6944.445	500.0	100.0	100.0	1	0.0	0.0	0.051	1.0	96.8907	-5.706	1	0.0	2.0	5.0	0.0	0.0
-6944.445	500.0	100.0	100.0	1	0.0	0.0	0.053	1.0	96.80887	-5.876	1	0.0	2.0	5.0	0.0	0.0
-6944.445	500.0	100.0	100.0	1	0.0	0.0	0.054	1.0	96.80887	-5.876	1	0.0	2.0	5.0	0.0	0.0
-6944.445	500.0	100.0	100.0	1	0.0	0.0	0.056	1.0	97.08913	-5.952	1	0.0	2.0	5.0	0.0	0.0
-6944.445	500.0	100.0	100.0	1	0.0	0.0	0.057	1.0	97.08913	-6.089	1	0.0	2.0	5.0	0.0	0.0
-6944.445	500.0	100.0	100.0	1	0.0	0.0	0.058	1.0	96.88436	-6.089	1	0.0	2.0	5.0	0.0	0.0
-6944.445	500.0	100.0	100.0	1	0.0	0.0	0.059	1.0	97.73769	-6.151	1	0.0	2.0	5.0	0.0	0.0
-6944.445	500.0	100.0	100.0	1	0.0	0.0	0.061	1.0	97.73769	-6.259	1	0.0	2.0	5.0	0.0	0.0
-6944.445	500.0	100.0	100.0	1	0.0	0.0	0.062	1.0	97.92474	-6.259	1	0.0	2.0	5.0	0.0	0.0
-6944.445	500.0	100.0	100.0	1	0.0	0.0	0.063	1.0	97.00008	-6.354	1	0.0	2.0	5.0	0.0	0.0
-6944.445	500.0	100.0	100.0	1	0.0	0.0	0.064	1.0	97.00008	-6.354	1	0.0	2.0	5.0	0.0	0.0
-6944.445	500.0	100.0	100.0	1	0.0	0.0	0.065	1.0	96.62043	-6.396	1	0.0	2.0	5.0	0.0	0.0
-6944.445	500.0	100.0	100.0	1	0.0	0.0	0.067	1.0	96.62043	-6.472	1	0.0	2.0	5.0	0.0	0.0
-6944.445	500.0	100.0	100.0	1	0.0	0.0	0.068	1.0	96.935486	-6.472	1	0.0	2.0	5.0	0.0	0.0
-6944.445	500.0	100.0	100.0	1	0.0	0.0	0.069	1.0	96.7431	-6.507	1	0.0	2.0	5.0	0.0	0.0
-6944.445	500.0	100.0	100.0	1	0.0	0.0	0.07	1.0	96.7431	-6.567	1	0.0	2.0	5.0	0.0	0.0
-6944.445	500.0	100.0	100.0	1	0.0	0.0	0.071	1.0	96.57972	-6.567	1	0.0	2.0	5.0	0.0	0.0
-6944.445	500.0	100.0	100.0	1	0.0	0.0	0.072	1.0	96.57972	-6.594	1	0.0	2.0	5.0	0.0	0.0
-6944.445	500.0	100.0	100.0	1	0.0	0.0	0.074	1.0	96.99149	-6.594	1	0.0	2.0	5.0	0.0	0.0
-6944.445	500.0	100.0	100.0	1	0.0	0.0	0.075	1.0	97.12465	-6.644	1	0.0	2.0	5.0	0.0	0.0
-6944.445	500.0	100.0	100.0	1	0.0	0.0	0.076	1.0	97.12465	-6.666	1	0.0	2.0	5.0	0.0	0.0
-6944.445	500.0	100.0	100.0	1	0.0	0.0	0.077	1.0	96.8521	-6.666	1	0.0	2.0	5.0	0.0	0.0
-6944.445	500.0	100.0	100.0	1	0.0	0.0	0.079	1.0	97.11463	-6.705	1	0.0	2.0	5.0	0.0	0.0
-6944.445	500.0	100.0	100.0	1	0.0	0.0	0.08	1.0	97.11463	-6.723	1	0.0	2.0	5.0	0.0	0.0
-6944.445	500.0	100.0	100.0	1	0.0	0.0	0.081	1.0	96.20814	-6.723	1	0.0	2.0	5.0	0.0	0.0
-6944.445	500.0	100.0	100.0	1	0.0	0.0	0.083	1.0	96.20814	-6.753	1	0.0	2.0	5.0	0.0	0.0
-6944.445	500.0	100.0	100.0	1	0.0	0.0	0.084	1.0	96.825905	-6.753	1	0.0	2.0	5.0	0.0	0.0
-6944.445	500.0	100.0	100.0	1	0.0	0.0	0.086	1.0	96.93972	-6.767	1	0.0	2.0	5.0	0.0	0.0
-6944.445	500.0	100.0	100.0	1	0.0	0.0	0.087	1.0	96.93972	-6.792	1	0.0	2.0	5.0	0.0	0.0
-6944.445	500.0	100.0	100.0	1	0.0	0.0	0.088	1.0	96.587494	-6.792	1	0.0	2.0	5.0	0.0	0.0
-6944.445	500.0	100.0	100.0	1	0.0	0.0	0.09	1.0	97.83392	-6.814	1	0.0	2.0	5.0	0.0	0.0
-6944.445	500.0	100.0	100.0	1	0.0	0.0	0.092	1.0	97.83392	-6.824	1	0.0	2.0	5.0	0.0	0.0
-6944.445	500.0	100.0	100.0	1	0.0	0.0	0.093	1.0	98.29786	-6.824	1	0.0	2.0	5.0	0.0	0.0
-6944.445	500.0	100.0	100.0	1	0.0	0.0	0.095	1.0	98.29786	-6.842	1	0.0	2.0	5.0	0.0	0.0
-6944.445	500.0	100.0	100.0	1	0.0	0.0	0.096	1.0	98.4493	-6.842	1	0.0	2.0	5.0	0.0	0.0
-6944.445	500.0	100.0	100.0	1	0.0	0.0	0.098	1.0	97.97034	-6.849	1	0.0	2.0	5.0	0.0	0.0
-6944.445	500.0	100.0	100.0	1	0.0	0.0	0.099	1.0	97.97034	-6.863	1	0.0	2.0	5.0	0.0	0.0
-6944.445	500.0	100.0	100.0	1	0.0	0.0	0.101	1.0	97.77377	-6.863	1	0.0	2.0	5.0	0.0	0.0
-6944.445	500.0	100.0	100.0	1	0.0	0.0	0.103	1.0	96.471954	-6.875	1	0.0	2.0	5.0	0.0	0.0
-6944.445	500.0	100.0	100.0	1	0.0	0.0	0.104	1.0	96.471954	-6.882	1	0.0	2.0	5.0	0.0	0.0
-6944.445	500.0	100.0	100.0	1	0.0	0.0	0.106	1.0	96.872154	-6.882	1	0.0	2.0	5.0	0.0	0.0
-6944.445	500.0	100.0	100.0	1	0.0	0.0	0.108	1.0	96.872154	-6.891	1	0.0	2.0	5.0	0.0	0.0
-6944.445	500.0	100.0	100.0	1	0.0	0.0	0.109	1.0	97.43354	-6.891	1	0.0	2.0	5.0	0.0	0.0
-6944.445	500.0	100.0	100.0	1	0.0	0.0	0.11	1.0	97.59172	-6.895	1	0.0	2.0	5.0	0.0	0.0
-6944.445	500.0	100.0	100.0	1	0.0	0.0	0.112	1.0	97.59172	-6.903	1	0.0	2.0	5.0	0.0	0.0
-6944.445	500.0	100.0	100.0	1	0.0	0.0	0.114	1.0	96.92225	-6.903	1	0.0	2.0	5.0	0.0	0.0
-6944.445	500.0	100.0	100.0	1	0.0	0.0	0.115	1.0	97.450775	-6.906	1	0.0	2.0	5.0	0.0	0.0
-6944.445	500.0	100.0	100.0	1	0.0	0.0	0.116	1.0	97.450775	-6.913	1	0.0	2.0	5.0	0.0	0.0
-6944.445	500.0	100.0	100.0	1	0.0	0.0	0.117	1.0	96.92683	-6.913	1	0.0	2.0	5.0	0.0	0.0
-6944.445	500.0	100.0	100.0	1	0.0	0.0	0.119	1.0	96.92683	-6.918	1	0.0	2.0	5.0	0.0	0.0
-6944.445	500.0	100.0	100.0	1	0.0	0.0	0.12	1.0	96.43061	-6.918	1	0.0	2.0	5.0	0.0	0.0
-6944.445	500.0	100.0	100.0	1	0.0	0.0	0.121	1.0	96.03681	-6.921	1	0.0	2.0	5.0	0.0	0.0
-6944.445	500.0	100.0	100.0	1	0.0	0.0	0.122	1.0	96.03681	-6.923	1	0.0	2.0	5.0	0.0	0.0
-6944.445	500.0	100.0	100.0	1	0.0	0.0	0.124	1.0	96.31181	-6.923	1	0.0	2.0	5.0	0.0	0.0
-6944.445	500.0	100.0	100.0	1	0.0	0.0	0.125	1.0	96.14882	-6.927	1	0.0	2.0	5.0	0.0	0.0
-6944.445	500.0	100.0	100.0	1	0.0	0.0	0.127	1.0	96.14882	-6.93	1	0.0	2.0	5.0	0.0	0.0
-6944.445	500.0	100.0	100.0	1	0.0	0.0	0.128	1.0	96.21303	-6.93	1	0.0	2.0	5.0	0.0	0.0
-6944.445	500.0	100.0	100.0	1	0.0	0.0	0.129	1.0	96.21303	-6.932	1	0.0	2.0	5.0	0.0	0.0
-6944.445	500.0	100.0	100.0	1	0.0	0.0	0.131	1.0	96.41482	-6.932	1	0.0	2.0	5.0	0.0	0.0
-6944.445	500.0	100.0	100.0	1	0.0	0.0	0.132	1.0	96.87668	-6.935	1	0.0	2.0	5.0	0.0	0.0
-6944.445	500.0	100.0	100.0	1	0.0	0.0	0.134	1.0	96.87668	-6.936	1	0.0	2.0	5.0	0.0	0.0
-6944.445	500.0	100.0	100.0	1	0.0	0.0	0.135	1.0	95.776764	-6.936	1	0.0	2.0	5.0	0.0	0.0
-6944.445	500.0	100.0	100.0	1	0.0	0.0	0.137	1.0	95.9456	-6.938	1	0.0	2.0	5.0	0.0	0.0
-6944.445	500.0	100.0	100.0	1	0.0	0.0	0.138	1.0	95.9456	-6.94	1	0.0	2.0	5.0	0.0	0.0
-6944.445	500.0	100.0	100.0	1	0.0	0.0	0.139	1.0	95.762405	-6.94	1	0.0	2.0	5.0	0.0	0.0
-6944.445	500.0	100.0	100.0	1	0.0	0.0	0.141	1.0	95.762405	-6.942	1	0.0	2.0	5.0	0.0	0.0
-6944.445	500.0	100.0	100.0	1	0.0	0.0	0.142	1.0	96.362885	-6.942	1	0.0	2.0	5.0	0.0	0.0
-6944.445	500.0	100.0	100.0	1	0.0	0.0	0.144	1.0	96.07346	-6.942	1	0.0	2.0	5.0	0.0	0.0
-6944.445	500.0	100.0	100.0	1	0.0	0.0	0.145	1.0	96.51685	-6.943	1	0.0	2.0	5.0	0.0	0.0
-6944.445	500.0	100.0	100.0	1	0.0	0.0	0.147	1.0	96.0838	-6.943	1	0.0	2.0	5.0	0.0	0.0
-6944.445	500.0	100.0	100.0	1	0.0	0.0	0.149	1.0	96.43152	-6.944	1	0.0	2.0	5.0	0.0	0.0
-6944.445	500.0	100.0	100.0	1	0.0	0.0	0.151	1.0	96.217285	-6.945	1	0.0	2.0	5.0	0.0	0.0
-6944.445	500.0	100.0	100.0	1	0.0	0.0	0.152	1.0	96.15733	-6.945	1	0.0	2.0	5.0	0.0	0.0
-6944.445	500.0	100.0	100.0	1	0.0	0.0	0.154	1.0	96.15733	-6.945	1	0.0	2.0	5.0	0.0	0.0
-6944.445	500.0	100.0	100.0	1	0.0	0.0	0.156	1.0	96.05422	-6.945	1	0.0	2.0	6.0	0.0	0.0
0.0	500.0	100.0	100.0	0	0.0	0.0	0.158	1.0	95.93576	-6.946	1	1.0	2.0	0.0	0.0	0.0
0.0	500.0	100.0	100.0	0	0.0	0.0	0.16	1.0	95.93576	-6.947	1	1.0	2.0	0.0	0.0	0.0
0.0	500.0	100.0	100.0	0	0.0	0.0	0.163	1.0	96.05691	-6.947	1	1.0	2.0	0.0	0.0	0.0
0.0	500.0	100.0	100.0	0	0.0	0.0	0.165	1.0	96.57844	-6.948	1	1.0	2.0	0.0	0.0	0.0
0.0	500.0	100.0	100.0	0	0.0	0.0	0.167	1.0	96.57844	-6.456	1	1.0	2.0	0.0	0.0	0.0
0.0	500.0	100.0	100.0	0	0.0	0.0	0.169	1.0	96.990814	-6.456	1	1.0	2.0	0.0	0.0	0.0
0.0	500.0	100.0	100.0	0	0.0	0.0	0.171	1.0	96.990814	-5.575	1	1.0	2.0	0.0	0.0	0.0
0.0	500.0	100.0	100.0	0	0.0	0.0	0.173	1.0	97.31477	-5.575	1	1.0	2.0	0.0	0.0	0.0
0.0	500.0	100.0	100.0	0	0.0	0.0	0.175	1.0	97.54875	-4.815	1	1.0	2.0	0.0	0.0	0.0
0.0	500.0	100.0	100.0	0	0.0	0.0	0.177	1.0	97.54875	-4.475	1	1.0	2.0	0.0	0.0	0.0
0.0	500.0	100.0	100.0	0	0.0	0.0	0.179	1.0	97.615204	-4.475	1	1.0	2.0	0.0	0.0	0.0
0.0	500.0	100.0	100.0	0	0.0	0.0	0.18	1.0	97.41446	-3.865	1	1.0	2.0	0.0	0.0	0.0
0.0	500.0	100.0	100.0	0	0.0	0.0	0.181	1.0	97.41446	-3.59	1	1.0	2.0	0.0	0.0	0.0
0.0	500.0	100.0	100.0	0	0.0	0.0	0.182	1.0	97.15899	-3.59	1	1.0	2.0	0.0	0.0	0.0
0.0	500.0	100.0	100.0	0	0.0	0.0	0.183	1.0	97.15899	-3.101	1	1.0	2.0	0.0	0.0	0.0
0.0	500.0	100.0	100.0	0	0.0	0.0	0.184	1.0	96.60753	-3.101	1	1.0	2.0	0.0	0.0	0.0
0.0	500.0	100.0	100.0	0	0.0	0.0	0.184	1.0	96.983185	-2.677	1	1.0	2.0	0.0	0.0	0.0
0.0	500.0	100.0	100.0	0	0.0	0.0	0.184	1.0	96.983185	-2.488	1	1.0	2.0	0.0	0.0	0.0
0.0	500.0	100.0	100.0	0	0.0	0.0	0.184	1.0	97.3836	-2.488	1	1.0	2.0	0.0	0.0	0.0
0.0	500.0	100.0	100.0	0	0.0	0.0	0.183	0.0	98.18329	-2.148	1	1.0	2.0	14.0	0.0	0.0
0.0	500.0	100.0	100.0	0	0.0	0.0	0.182	0.0	98.18329	-1.996	1	1.0	2.0	14.0	0.0	0.0
0.0	500.0	100.0	100.0	0	0.0	0.0	0.181	0.0	98.35826	-1.996	1	1.0	2.0	0.0	0.0	0.0
0.0	500.0	100.0	100.0	0	0.0	0.0	0.179	0.0	98.35826	-1.724	1	1.0	2.0	0.0	0.0	0.0
0.0	500.0	100.0	100.0	0	0.0	0.0	0.177	0.0	97.986	-1.724	1	1.0	2.0	0.0	0.0	0.0
0.0	500.0	100.0	100.0	0	0.0	0.0	0.175	0.0	97.796684	-1.602	1	1.0	2.0	0.0	0.0	0.0
0.0	500.0	100.0	100.0	0	0.0	0.0	0.172	0.0	97.796684	-1.383	1	1.0	2.0	0.0	0.0	0.0
0.0	500.0	100.0	100.0	0	0.0	0.0	0.17	0.0	98.03159	-1.383	1	1.0	2.0	0.0	0.0	0.0
0.0	500.0	100.0	100.0	0	0.0	0.0	0.167	0.0	97.96314	-1.285	1	1.0	2.0	0.0	0.0	0.0
0.0	500.0	100.0	100.0	0	0.0	0.0	0.164	0.0	97.96314	-1.11	1	1.0	2.0	0.0	0.0	0.0
0.0	500.0	100.0	100.0	0	0.0	0.0	0.16	0.0	98.03113	-1.11	1	1.0	2.0	0.0	0.0	0.0
0.0	500.0	100.0	100.0	0	0.0	0.0	0.156	0.0	98.03113	-0.958	1	1.0	2.0	0.0	0.0	0.0
0.0	500.0	100.0	100.0	0	0.0	0.0	0.152	0.0	97.938225	-0.958	1	1.0	2.0	0.0	0.0	0.0
0.0	500.0	100.0	100.0	0	0.0	0.0	0.147	0.0	98.12892	-0.89	1	1.0	2.0	0.0	0.0	0.0
0.0	500.0	100.0	100.0	0	0.0	0.0	0.143	0.0	98.12892	-0.769	1	1.0	2.0	0.0	0.0	0.0
0.0	500.0	100.0	100.0	0	0.0	0.0	0.138	0.0	97.65435	-0.769	1	1.0	2.0	0.0	0.0	0.0
0.0	500.0	100.0	100.0	0	0.0	0.0	0.133	0.0	97.91865	-0.714	1	1.0	2.0	0.0	0.0	0.0
0.0	500.0	100.0	100.0	0	0.0	0.0	0.129	0.0	97.91865	-0.617	1	1.0	2.0	0.0	0.0	0.0
0.0	500.0	100.0	100.0	0	0.0	0.0	0.124	0.0	96.969795	-0.617	1	1.0	2.0	0.0	0.0	0.0
0.0	500.0	100.0	100.0	0	0.0	0.0	0.119	0.0	96.969795	-0.532	1	1.0	2.0	0.0	0.0	0.0
0.0	500.0	100.0	100.0	0	0.0	0.0	0.114	0.0	96.90222	-0.532	1	1.0	2.0	0.0	0.0	0.0
0.0	500.0	100.0	100.0	0	0.0	0.0	0.11	0.0	95.65203	-0.495	1	1.0	2.0	0.0	0.0	0.0
0.0	500.0	100.0	100.0	0	0.0	0.0	0.105	0.0	95.65203	-0.459	1	1.0	2.0	0.0	0.0	0.0
0.0	500.0	100.0	100.0	0	0.0	0.0	0.1	0.0	96.39237	-0.459	1	1.0	2.0	0.0	0.0	0.0
0.0	500.0	100.0	100.0	0	0.0	0.0	0.095	0.0	96.40592	-0.397	1	1.0	2.0	0.0	0.0	0.0
0.0	500.0	100.0	100.0	0	0.0	0.0	0.09	0.0	96.40592	-0.368	1	1.0	2.0	0.0	0.0	0.0
0.0	500.0	100.0	100.0	0	0.0	0.0	0.085	0.0	96.53939	-0.368	1	1.0	2.0	0.0	0.0	0.0
0.0	500.0	100.0	100.0	0	0.0	0.0	0.08	0.0	96.53939	-0.318	1	1.0	2.0	0.0	0.0	0.0
0.0	500.0	100.0	100.0	0	0.0	0.0	0.076	0.0	96.331024	-0.318	1	1.0	2.0	0.0	0.0	0.0
0.0	500.0	100.0	100.0	0	0.0	0.0	0.071	0.0	95.816795	-0.274	1	1.0	2.0	0.0	0.0	0.0
0.0	500.0	100.0	100.0	0	0.0	0.0	0.067	0.0	95.816795	-0.255	1	1.0	2.0	0.0	0.0	0.0
0.0	500.0	100.0	100.0	0	0.0	0.0	0.062	0.0	95.43355	-0.255	1	1.0	2.0	0.0	0.0	0.0
0.0	500.0	100.0	100.0	0	0.0	0.0	0.058	0.0	94.53096	-0.22	1	1.0	2.0	0.0	0.0	0.0
0.0	500.0	100.0	100.0	0	0.0	0.0	0.053	0.0	94.53096	-0.204	1	1.0	2.0	0.0	0.0	0.0
0.0	500.0	100.0	100.0	0	0.0	0.0	0.049	0.0	94.904854	-0.204	1	1.0	2.0	0.0	0.0	0.0
0.0	500.0	100.0	100.0	0	0.0	0.0	0.044	0.0	94.904854	-0.19	1	1.0	2.0	0.0	0.0	0.0
0.0	500.0	100.0	100.0	0	0.0	0.0	0.04	0.0	94.94545	-0.19	1	1.0	2.0	0.0	0.0	0.0
0.0	500.0	100.0	100.0	0	0.0	0.0	0.036	0.0	94.76109	-0.164	1	1.0	2.0	0.0	0.0	0.0
0.0	500.0	100.0	100.0	0	0.0	0.0	0.031	0.0	94.76109	-0.141	1	1.0	2.0	0.0	0.0	0.0
0.0	500.0	100.0	100.0	0	0.0	0.0	0.026	0.0	95.41925	-0.141	1	1.0	2.0	0.0	0.0	0.0
0.0	500.0	100.0	100.0	0	0.0	0.0	0.021	0.0	95.27637	-0.131	1	1.0	2.0	0.0	0.0	0.0
0.0	500.0	100.0	100.0	0	0.0	0.0	0.017	0.0	95.27637	-0.113	1	1.0	2.0	0.0	0.0	0.0
0.0	500.0	100.0	100.0	0	0.0	0.0	0.012	0.0	95.19503	-0.113	1	1.0	2.0	0.0	0.0	0.0
0.0	500.0	100.0	100.0	0	0.0	0.0	0.008	0.0	95.19503	-0.105	1	1.0	2.0	0.0	0.0	0.0
0.0	500.0	100.0	100.0	0	0.0	0.0	0.003	0.0	95.73107	-0.105	1	1.0	2.0	0.0	0.0	0.0
0.0	500.0	100.0	100.0	0	0.0	0.0	0.0	0.0	95.72928	-0.09	1	1.0	2.0	0.0	0.0	0.0
0.0	500.0	100.0	100.0	0	0.0	0.0	-0.004	0.0	95.72928	-0.084	1	1.0	2.0	0.0	0.0	0.0
0.0	500.0	100.0	100.0	0	0.0	0.0	-0.008	0.0	95.746025	-0.084	1	1.0	2.0	0.0	0.0	0.0
0.0	500.0	100.0	100.0	0	0.0	0.0	-0.012	0.0	95.974945	-0.072	1	1.0	2.0	0.0	0.0	0.0
0.0	500.0	100.0	100.0	0	0.0	0.0	-0.016	0.0	95.974945	-0.067	1	1.0	2.0	0.0	0.0	0.0
0.0	500.0	100.0	100.0	0	0.0	0.0	-0.019	0.0	96.18501	-0.067	1	1.0	2.0	0.0	0.0	0.0
0.0	500.0	100.0	100.0	0	0.0	0.0	-0.022	0.0	95.80512	-0.058	1	1.0	2.0	0.0	0.0	0.0
0.0	500.0	100.0	100.0	0	0.0	0.0	-0.025	0.0	96.12938	-0.058	1	1.0	2.0	0.0	0.0	0.0
0.0	500.0	100.0	100.0	0	0.0	0.0	-0.027	0.0	96.84938	-0.053	1	1.0	2.0	0.0	0.0	0.0
0.0	500.0	100.0	100.0	0	0.0	0.0	-0.029	0.0	96.84938	-0.046	1	1.0	2.0	0.0	0.0	0.0
0.0	500.0	100.0	100.0	0	0.0	0.0	-0.03	0.0	97.23818	-0.046	1	1.0	2.0	0.0	0.0	0.0
0.0	500.0	100.0	100.0	0	0.0	0.0	-0.031	0.0	97.41038	-0.04	1	1.0	2.0	0.0	0.0	0.0
0.0	500.0	100.0	100.0	0	0.0	0.0	-0.032	0.0	97.41038	-0.037	1	1.0	2.0	0.0	0.0	0.0
0.0	500.0	100.0	100.0	0	0.0	0.0	-0.033	0.0	97.60694	-0.037	1	1.0	2.0	0.0	0.0	0.0
0.0	500.0	100.0	100.0	0	0.0	0.0	-0.033	0.0	97.60694	-0.031	1	1.0	2.0	0.0	0.0	0.0
0.0	500.0	100.0	100.0	0	0.0	0.0	-0.033	0.0	97.17537	-0.031	1	1.0	2.0	0.0	0.0	0.0
0.0	500.0	100.0	100.0	0	0.0	0.0	-0.033	0.0	96.83523	-0.029	1	1.0	2.0	0.0	0.0	0.0
0.0	500.0	100.0	100.0	0	0.0	0.0	-0.032	0.0	97.129654	-0.025	1	1.0	2.0	0.0	0.0	0.0
0.0	500.0	100.0	100.0	0	0.0	0.0	-0.031	0.0	97.34597	-0.025	1	1.0	2.0	2.0	0.0	0.0
0.0	500.0	100.0	100.0	0	0.0	0.0	-0.03	0.0	96.72956	-0.023	1	1.0	2.0	3.0	0.0	0.0
0.0	500.0	100.0	100.0	0	0.0	0.0	-0.028	0.0	96.72956	-0.023	1	1.0	2.0	3.0	0.0	0.0
-5555.5557	400.0	100.0	100.0	0	0.0	0.0	-0.027	0.0	97.06945	-0.02	1	1.0	2.0	3.0	0.0	0.0
-5555.5557	400.0	100.0	100.0	0	0.0	0.0	-0.025	0.0	97.06945	-0.018	1	1.0	2.0	3.0	0.0	0.0
-5555.5557	400.0	100.0	100.0	0	0.0	0.0	-0.022	0.0	96.77475	-0.018	1	1.0	2.0	3.0	0.0	0.0
-5555.5557	400.0	100.0	100.0	0	0.0	0.0	-0.02	0.0	96.6001	-0.409	1	1.0	2.0	3.0	0.0	0.0
-5555.5557	400.0	100.0	100.0	0	0.0	0.0	-0.017	0.0	96.6001	-0.773	1	1.0	2.0	3.0	0.0	0.0
-5555.5557	400.0	100.0	100.0	0	0.0	0.0	-0.015	0.0	96.94969	-0.773	1	1.0	2.0	3.0	0.0	0.0
-5555.5557	400.0	100.0	100.0	0	0.0	0.0	-0.012	0.0	97.87764	-1.426	1	1.0	2.0	3.0	0.0	0.0
-5555.5557	400.0	100.0	100.0	0	0.0	0.0	-0.009	0.0	97.87764	-1.99	1	1.0	2.0	3.0	0.0	0.0
-5555.5557	400.0	100.0	100.0	0	0.0	0.0	-0.005	0.0	98.030235	-1.99	1	1.0	2.0	5.0	0.0	0.0
-5555.5557	400.0	100.0	100.0	0	0.0	0.0	-0.002	0.0	98.030235	-2.243	1	1.0	2.0	5.0	0.0	0.0
-5555.5557	400.0	100.0	100.0	0	0.0	0.0	0.0	0.0	97.28937	-2.243	1	1.0	2.0	5.0	0.0	0.0
-5555.5557	400.0	100.0	100.0	0	0.0	0.0	0.004	0.0	96.989655	-2.695	1	1.0	2.0	5.0	0.0	0.0
-5555.5557	400.0	100.0	100.0	0	0.0	0.0	0.008	0.0	96.989655	-2.898	1	1.0	2.0	5.0	0.0	0.0
-5555.5557	400.0	100.0	100.0	0	0.0	0.0	0.011	0.0	96.83273	-2.898	1	1.0	2.0	5.0	0.0	0.0
-5555.5557	400.0	100.0	100.0	0	0.0	0.0	0.015	0.0	97.40667	-3.261	1	1.0	2.0	5.0	0.0	0.0
-5555.5557	400.0	100.0	100.0	0	0.0	0.0	0.018	0.0	97.40667	-3.424	1	1.0	2.0	5.0	0.0	0.0
-5555.5557	400.0	100.0	100.0	0	0.0	0.0	0.022	0.0	97.44166	-3.424	1	1.0	2.0	5.0	0.0	0.0
-5555.5557	400.0	100.0	100.0	0	0.0	0.0	0.026	0.0	97.44166	-3.715	1	1.0	2.0	5.0	0.0	0.0
-5555.5557	400.0	100.0	100.0	0	0.0	0.0	0.03	0.0	96.81263	-3.715	1	1.0	2.0	5.0	0.0	0.0
-5555.5557	400.0	100.0	100.0	0	0.0	0.0	0.033	0.0	97.20264	-3.967	1	1.0	2.0	5.0	0.0	0.0
-5555.5557	400.0	100.0	100.0	0	0.0	0.0	0.037	0.0	97.20264	-4.08	1	1.0	2.0	5.0	0.0	0.0
-5555.5557	400.0	100.0	100.0	0	0.0	0.0	0.04	0.0	96.68577	-4.08	1	1.0	2.0	5.0	0.0	0.0
-5555.5557	400.0	100.0	100.0	0	0.0	0.0	0.044	0.0	97.22595	-4.282	1	1.0	2.0	5.0	0.0	0.0
-5555.5557	400.0	100.0	100.0	0	0.0	0.0	0.047	0.0	97.22595	-4.282	1	1.0	2.0	5.0	0.0	0.0
-5555.5557	400.0	100.0	100.0	0	0.0	0.0	0.05	0.0	97.50325	-4.372	1	1.0	2.0	5.0	0.0	0.0
-5555.5557	400.0	100.0	100.0	0	0.0	0.0	0.054	0.0	97.50325	-4.535	1	1.0	2.0	5.0	0.0	0.0
-5555.5557	400.0	100.0	100.0	0	0.0	0.0	0.057	0.0	97.009224	-4.535	1	1.0	2.0	5.0	0.0	0.0
-5555.5557	400.0	100.0	100.0	0	0.0	0.0	0.06	0.0	97.18975	-4.607	1	1.0	2.0	5.0	0.0	0.0
-5555.5557	400.0	100.0	100.0	0	0.0	0.0	0.064	0.0	97.4469	-4.737	1	1.0	2.0	5.0	0.0	0.0
-5555.5557	400.0	100.0	100.0	0	0.0	0.0	0.067	0.0	97.73373	-4.737	1	1.0	2.0	5.0	0.0	0.0
-5555.5557	400.0	100.0	100.0	0	0.0	0.0	0.07	0.0	97.379616	-4.796	1	1.0	2.0	5.0	0.0	0.0
-5555.5557	400.0	100.0	100.0	0	0.0	0.0	0.073	0.0	97.379616	-4.9	1	1.0	2.0	5.0	0.0	0.0
-5555.5557	400.0	100.0	100.0	0	0.0	0.0	0.076	0.0	96.66574	-4.9	1	1.0	2.0	5.0	0.0	0.0
-5555.5557	400.0	100.0	100.0	0	0.0	0.0	0.08	0.0	96.66574	-4.99	1	1.0	2.0	5.0	0.0	0.0
-5555.5557	400.0	100.0	100.0	0	0.0	0.0	0.083	0.0	96.52437	-4.99	1	1.0	2.0	5.0	0.0	0.0
-5555.5557	400.0	100.0	100.0	0	0.0	0.0	0.086	0.0	96.97178	-5.031	1	1.0	2.0	5.0	0.0	0.0
-5555.5557	400.0	100.0	100.0	0	0.0	0.0	0.09	0.0	96.97178	-5.068	1	1.0	2.0	5.0	0.0	0.0
-5555.5557	400.0	100.0	100.0	0	0.0	0.0	0.093	0.0	97.36766	-5.068	1	1.0	2.0	5.0	0.0	0.0
-5555.5557	400.0	100.0	100.0	0	0.0	0.0	0.096	0.0	97.33898	-5.135	1	1.0	2.0	5.0	0.0	0.0
-5555.5557	400.0	100.0	100.0	0	0.0	0.0	0.099	0.0	97.33898	-5.135	1	1.0	2.0	5.0	0.0	0.0
-5555.5557	400.0	100.0	100.0	0	0.0	0.0	0.102	0.0	97.35188	-5.194	1	1.0	2.0	5.0	0.0	0.0
-5555.5557	400.0	100.0	100.0	0	0.0	0.0	0.104	0.0	97.35188	-5.22	1	1.0	2.0	5.0	0.0	0.0
-5555.5557	400.0	100.0	100.0	0	0.0	0.0	0.107	0.0	97.72211	-5.22	1	1.0	2.0	5.0	0.0	0.0
-5555.5557	400.0	100.0	100.0	0	0.0	0.0	0.11	0.0	97.190384	-5.266	1	1.0	2.0	5.0	0.0	0.0
-5555.5557	400.0	100.0	100.0	0	0.0	0.0	0.112	0.0	97.190384	-5.287	1	1.0	2.0	5.0	0.0	0.0
-5555.5557	400.0	100.0	100.0	0	0.0	0.0	0.115	0.0	97.03938	-5.287	1	1.0	2.0	5.0	0.0	0.0
-5555.5557	400.0	100.0	100.0	0	0.0	0.0	0.118	0.0	96.693535	-5.324	1	1.0	2.0	5.0	0.0	0.0
-5555.5557	400.0	100.0	100.0	0	0.0	0.0	0.12	0.0	96.693535	-5.324	1	1.0	2.0	5.0	0.0	0.0
-5555.5557	400.0	100.0	100.0	0	0.0	0.0	0.123	0.0	96.76102	-5.357	1	1.0	2.0	5.0	0.0	0.0
-5555.5557	400.0	100.0	100.0	0	0.0	0.0	0.126	0.0	96.76102	-5.371	1	1.0	2.0	5.0	0.0	0.0
-5555.5557	400.0	100.0	100.0	0	0.0	0.0	0.128	0.0	96.62997	-5.371	1	1.0	2.0	5.0	0.0	0.0
-5555.5557	400.0	100.0	100.0	0	0.0	0.0	0.131	0.0	97.279976	-5.397	1	1.0	2.0	5.0	0.0	0.0
-5555.5557	400.0	100.0	100.0	0	0.0	0.0	0.134	0.0	97.279976	-5.409	1	1.0	2.0	5.0	0.0	0.0
-5555.5557	400.0	100.0	100.0	0	0.0	0.0	0.136	0.0	97.61495	-5.409	1	1.0	2.0	5.0	0.0	0.0
-5555.5557	400.0	100.0	100.0	0	0.0	0.0	0.139	0.0	98.45451	-5.43	1	1.0	2.0	5.0	0.0	0.0
-5555.5557	400.0	100.0	100.0	0	0.0	0.0	0.141	0.0	98.45451	-5.439	1	1.0	2.0	5.0	0.0	0.0
-5555.5557	400.0	100.0	100.0	0	0.0	0.0	0.144	0.0	98.1383	-5.439	1	1.0	2.0	5.0	0.0	0.0
-5555.5557	400.0	100.0	100.0	0	0.0	0.0	0.146	0.0	98.1383	-5.456	1	1.0	2.0	5.0	0.0	0.0
-5555.5557	400.0	100.0	100.0	0	0.0	0.0	0.149	0.0	97.55995	-5.456	1	1.0	2.0	5.0	0.0	0.0
-5555.5557	400.0	100.0	100.0	0	0.0	0.0	0.152	0.0	97.3577	-5.47	1	1.0	2.0	5.0	0.0	0.0
-5555.5557	400.0	100.0	100.0	0	0.0	0.0	0.154	0.0	96.68619	-5.476	1	1.0	2.0	5.0	0.0	0.0
-5555.5557	400.0	100.0	100.0	0	0.0	0.0	0.157	0.0	96.563614	-5.476	1	1.0	2.0	6.0	0.0	0.0
-5555.5557	400.0	100.0	100.0	0	0.0	0.0	0.159	0.0	96.32821	-5.488	1	2.0	2.0	7.0	0.0	1.0
-5555.5557	400.0	100.0	100.0	0	0.0	0.0	0.162	0.0	96.32821	-5.488	1	2.0	2.0	7.0	0.0	1.0
0.0	400.0	100.0	100.0	0	0.0	0.0	0.164	0.0	96.47658	-5.493	1	2.0	2.0	0.0	0.0	1.0
0.0	400.0	100.0	100.0	0	0.0	0.0	0.167	0.0	96.47658	-5.498	1	2.0	2.0	0.0	0.0	1.0
0.0	400.0	100.0	100.0	0	0.0	0.0	0.169	0.0	96.42057	-5.498	1	2.0	2.0	0.0	0.0	1.0
0.0	400.0	100.0	100.0	0	0.0	0.0	0.172	0.0	96.28664	-5.113	1	2.0	2.0	0.0	0.0	1.0
0.0	400.0	100.0	100.0	0	0.0	0.0	0.174	0.0	96.28664	-4.752	1	2.0	2.0	0.0	0.0	1.0
0.0	400.0	100.0	100.0	0	0.0	0.0	0.176	0.0	96.67769	-4.752	1	2.0	2.0	0.0	0.0	1.0
0.0	400.0	100.0	100.0	0	0.0	0.0	0.179	0.0	96.666466	-4.103	1	2.0	2.0	0.0	0.0	1.0
0.0	400.0	100.0	100.0	0	0.0	0.0	0.181	0.0	96.666466	-4.103	1	2.0	2.0	0.0	0.0	1.0
0.0	400.0	100.0	100.0	0	0.0	0.0	0.184	0.0	96.15371	-3.544	1	2.0	2.0	0.0	0.0	1.0
0.0	400.0	100.0	100.0	0	0.0	0.0	0.186	0.0	96.15371	-3.293	1	2.0	2.0	0.0	0.0	1.0
0.0	400.0	100.0	100.0	0	0.0	0.0	0.188	0.0	96.31567	-3.293	1	2.0	2.0	0.0	0.0	1.0
0.0	400.0	100.0	100.0	0	0.0	0.0	0.19	0.0	96.93736	-2.844	1	2.0	2.0	0.0	0.0	1.0
0.0	400.0	100.0	100.0	0	0.0	0.0	0.192	0.0	96.93736	-2.642	1	2.0	2.0	0.0	0.0	1.0
0.0	400.0	100.0	100.0	0	0.0	0.0	0.193	0.0	96.9013	-2.642	1	2.0	2.0	0.0	0.0	1.0
0.0	400.0	100.0	100.0	0	0.0	0.0	0.194	0.0	96.62902	-2.282	1	2.0	2.0	0.0	0.0	1.0
0.0	400.0	100.0	100.0	0	0.0	0.0	0.196	0.0	96.62902	-2.282	1	2.0	2.0	0.0	0.0	1.0
0.0	400.0	100.0	100.0	0	0.0	0.0	0.197	0.0	97.26473	-2.12	1	2.0	2.0	0.0	0.0	1.0
0.0	400.0	100.0	100.0	0	0.0	0.0	0.198	0.0	97.26473	-1.831	1	2.0	2.0	0.0	0.0	1.0
0.0	400.0	100.0	100.0	0	0.0	0.0	0.199	0.0	97.44554	-1.831	1	2.0	2.0	0.0	0.0	1.0
0.0	400.0	100.0	100.0	0	0.0	0.0	0.2	0.0	97.671844	-1.581	1	2.0	2.0	0.0	0.0	1.0
0.0	400.0	100.0	100.0	0	0.0	0.0	0.201	0.0	97.671844	-1.469	1	2.0	2.0	0.0	0.0	1.0
0.0	400.0	100.0	100.0	0	0.0	0.0	0.201	0.0	97.7947	-1.469	1	2.0	2.0	0.0	0.0	1.0
0.0	400.0	100.0	100.0	0	0.0	0.0	0.202	0.0	98.120255	-1.268	1	2.0	2.0	0.0	0.0	1.0
0.0	400.0	100.0	100.0	0	0.0	0.0	0.202	0.0	98.120255	-1.268	1	2.0	2.0	0.0	0.0	1.0
0.0	400.0	100.0	100.0	0	0.0	0.0	0.202	0.0	98.56079	-1.179	1	2.0	2.0	0.0	0.0	1.0
0.0	400.0	100.0	100.0	0	0.0	0.0	0.202	0.0	98.56079	-1.018	1	2.0	2.0	0.0	0.0	1.0
0.0	400.0	100.0	100.0	0	0.0	0.0	0.202	0.0	98.68485	-1.018	1	2.0	2.0	0.0	0.0	1.0
0.0	400.0	100.0	100.0	0	0.0	0.0	0.201	0.0	98.34538	-0.946	1	2.0	2.0	8.0	0.0	1.0
0.0	400.0	100.0	100.0	0	0.0	0.0	0.2	0.0	98.34538	-0.816	1	2.0	2.0	14.0	0.0	1.0
0.0	400.0	100.0	100.0	0	0.0	0.0	0.199	0.0	97.78368	-0.816	1	2.0	2.0	0.0	0.0	1.0
0.0	400.0	100.0	100.0	0	0.0	0.0	0.198	0.0	97.75974	-0.705	1	2.0	2.0	0.0	0.0	1.0
0.0	400.0	100.0	100.0	0	0.0	0.0	0.196	0.0	97.75974	-0.705	1	2.0	2.0	0.0	0.0	1.0
0.0	400.0	100.0	100.0	0	0.0	0.0	0.195	0.0	97.411064	-0.655	1	2.0	2.0	0.0	0.0	1.0
0.0	400.0	100.0	100.0	0	0.0	0.0	0.192	0.0	97.411064	-0.565	1	2.0	2.0	0.0	0.0	1.0
0.0	400.0	100.0	100.0	0	0.0	0.0	0.19	0.0	97.7938	-0.565	1	2.0	2.0	0.0	0.0	1.0
0.0	400.0	100.0	100.0	0	0.0	0.0	0.187	0.0	97.7412	-0.525	1	2.0	2.0	0.0	0.0	1.0
0.0	400.0	100.0	100.0	0	0.0	0.0	0.184	0.0	97.487144	-0.453	1	2.0	2.0	0.0	0.0	1.0
0.0	400.0	100.0	100.0	0	0.0	0.0	0.18	0.0	97.68908	-0.453	1	2.0	2.0	0.0	0.0	1.0
0.0	400.0	100.0	100.0	0	0.0	0.0	0.176	0.0	98.010086	-0.421	1	2.0	2.0	0.0	0.0	1.0
0.0	400.0	100.0	100.0	0	0.0	0.0	0.172	0.0	98.010086	-0.421	1	2.0	2.0	0.0	0.0	1.0
0.0	400.0	100.0	100.0	0	0.0	0.0	0.168	0.0	98.23875	-0.364	1	2.0	2.0	0.0	0.0	1.0
0.0	400.0	100.0	100.0	0	0.0	0.0	0.163	0.0	98.23875	-0.338	1	2.0	2.0	0.0	0.0	1.0
0.0	400.0	100.0	100.0	0	0.0	0.0	0.159	0.0	98.49951	-0.338	1	2.0	2.0	0.0	0.0	1.0
0.0	400.0	100.0	100.0	0	0.0	0.0	0.154	0.0	98.15835	-0.292	1	2.0	2.0	0.0	0.0	1.0
0.0	400.0	100.0	100.0	0	0.0	0.0	0.149	0.0	98.15835	-0.252	1	2.0	2.0	0.0	0.0	1.0
0.0	400.0	100.0	100.0	0	0.0	0.0	0.145	0.0	97.2948	-0.252	1	2.0	2.0	0.0	0.0	1.0
0.0	400.0	100.0	100.0	0	0.0	0.0	0.141	0.0	97.2948	-0.234	1	2.0	2.0	0.0	0.0	1.0
0.0	400.0	100.0	100.0	0	0.0	0.0	0.137	0.0	97.45322	-0.234	1	2.0	2.0	0.0	0.0	1.0
0.0	400.0	100.0	100.0	0	0.0	0.0	0.132	0.0	97.314285	-0.202	1	2.0	2.0	0.0	0.0	1.0
0.0	400.0	100.0	100.0	0	0.0	0.0	0.128	0.0	97.314285	-0.187	1	2.0	2.0	0.0	0.0	1.0
0.0	400.0	100.0	100.0	0	0.0	0.0	0.123	0.0	97.99007	-0.187	1	2.0	2.0	0.0	0.0	1.0
0.0	400.0	100.0	100.0	0	0.0	0.0	0.118	0.0	98.18582	-0.161	1	2.0	2.0	0.0	0.0	1.0
0.0	400.0	100.0	100.0	0	0.0	0.0	0.113	0.0	98.18582	-0.139	1	2.0	2.0	0.0	0.0	1.0
0.0	400.0	100.0	100.0	0	0.0	0.0	0.109	0.0	98.060646	-0.139	1	2.0	2.0	0.0	0.0	1.0
0.0	400.0	100.0	100.0	0	0.0	0.0	0.105	0.0	98.060646	-0.129	1	2.0	2.0	0.0	0.0	1.0
0.0	400.0	100.0	100.0	0	0.0	0.0	0.101	0.0	97.492256	-0.129	1	2.0	2.0	0.0	0.0	1.0
0.0	400.0	100.0	100.0	0	0.0	0.0	0.097	0.0	97.605896	-0.111	1	2.0	2.0	0.0	0.0	1.0
0.0	400.0	100.0	100.0	0	0.0	0.0	0.093	0.0	97.605896	-0.103	1	2.0	2.0	0.0	0.0	1.0
0.0	400.0	100.0	100.0	0	0.0	0.0	0.088	0.0	97.95414	-0.103	1	2.0	2.0	0.0	0.0	1.0
0.0	400.0	100.0	100.0	0	0.0	0.0	0.084	0.0	98.21719	-0.089	1	2.0	2.0	0.0	0.0	1.0
0.0	400.0	100.0	100.0	0	0.0	0.0	0.08	0.0	98.21719	-0.089	1	2.0	2.0	0.0	0.0	1.0
0.0	400.0	100.0	100.0	0	0.0	0.0	0.076	0.0	98.927826	-0.083	1	2.0	2.0	0.0	0.0	1.0
0.0	400.0	100.0	100.0	0	0.0	0.0	0.072	0.0	98.927826	-0.071	1	2.0	2.0	0.0	0.0	1.0
0.0	400.0	100.0	100.0	0	0.0	0.0	0.068	0.0	98.48061	-0.071	1	2.0	2.0	0.0	0.0	1.0
0.0	400.0	100.0	100.0	0	0.0	0.0	0.064	0.0	98.25142	-0.061	1	2.0	2.0	0.0	0.0	1.0
0.0	400.0	100.0	100.0	0	0.0	0.0	0.06	0.0	98.25142	-0.057	1	2.0	2.0	0.0	0.0	1.0
0.0	400.0	100.0	100.0	0	0.0	0.0	0.056	0.0	98.453	-0.057	1	2.0	2.0	0.0	0.0	1.0
0.0	400.0	100.0	100.0	0	0.0	0.0	0.052	0.0	98.27991	-0.049	1	2.0	2.0	0.0	0.0	1.0
0.0	400.0	100.0	100.0	0	0.0	0.0	0.048	0.0	98.27991	-0.045	1	2.0	2.0	0.0	0.0	1.0
0.0	400.0	100.0	100.0	0	0.0	0.0	0.044	0.0	97.48317	-0.045	1	2.0	2.0	0.0	0.0	1.0
0.0	400.0	100.0	100.0	0	0.0	0.0	0.04	0.0	97.48317	-0.039	1	2.0	2.0	0.0	0.0	1.0
0.0	400.0	100.0	100.0	0	0.0	0.0	0.037	0.0	97.23191	-0.039	1	2.0	2.0	0.0	0.0	1.0
0.0	400.0	100.0	100.0	0	0.0	0.0	0.033	0.0	97.04376	-0.036	1	2.0	2.0	0.0	0.0	1.0
0.0	400.0	100.0	100.0	0	0.0	0.0	0.03	0.0	97.41313	-0.031	1	2.0	2.0	0.0	0.0	1.0
0.0	400.0	100.0	100.0	0	0.0	0.0	0.026	0.0	97.04244	-0.031	1	2.0	2.0	0.0	0.0	1.0
0.0	400.0	100.0	100.0	0	0.0	0.0	0.023	0.0	97.76381	-0.029	1	2.0	2.0	0.0	0.0	1.0
0.0	400.0	100.0	100.0	0	0.0	0.0	0.02	0.0	97.04146	-0.025	1	2.0	2.0	0.0	0.0	1.0
0.0	400.0	100.0	100.0	0	0.0	0.0	0.017	0.0	96.67938	-0.025	1	2.0	2.0	0.0	0.0	1.0
0.0	400.0	100.0	100.0	0	0.0	0.0	0.014	0.0	96.67938	-0.021	1	2.0	2.0	0.0	0.0	1.0
0.0	400.0	100.0	100.0	0	0.0	0.0	0.011	0.0	97.89993	-0.021	1	2.0	2.0	0.0	0.0	1.0
0.0	400.0	100.0	100.0	0	0.0	0.0	0.008	0.0	97.93941	-0.019	1	2.0	2.0	0.0	0.0	1.0
0.0	400.0	100.0	100.0	0	0.0	0.0	0.005	0.0	97.93941	-0.017	1	2.0	2.0	0.0	0.0	1.0
0.0	400.0	100.0	100.0	0	0.0	0.0	0.002	0.0	97.94794	-0.017	1	2.0	2.0	0.0	0.0	1.0
0.0	400.0	100.0	100.0	0	0.0	0.0	0.0	0.0	97.61673	-0.015	1	2.0	2.0	0.0	0.0	1.0
0.0	400.0	100.0	100.0	0	0.0	0.0	-0.003	0.0	97.61673	-0.013	1	2.0	2.0	0.0	0.0	1.0
0.0	400.0	100.0	100.0	0	0.0	0.0	-0.006	0.0	97.23415	-0.013	1	2.0	2.0	0.0	0.0	1.0
0.0	400.0	100.0	100.0	0	0.0	0.0	-0.008	0.0	97.23415	-0.012	1	2.0	2.0	0.0	0.0	1.0
0.0	400.0	100.0	100.0	0	0.0	0.0	-0.011	0.0	97.97859	-0.012	1	2.0	2.0	0.0	0.0	1.0
0.0	400.0	100.0	100.0	0	0.0	0.0	-0.013	0.0	97.62696	-0.01	1	2.0	2.0	0.0	0.0	1.0
0.0	400.0	100.0	100.0	0	0.0	0.0	-0.016	0.0	97.62696	-0.009	1	2.0	2.0	0.0	0.0	1.0
0.0	400.0	100.0	100.0	0	0.0	0.0	-0.018	0.0	97.92947	-0.009	1	2.0	2.0	0.0	0.0	1.0
0.0	400.0	100.0	100.0	0	0.0	0.0	-0.021	0.0	97.517784	-0.008	1	2.0	2.0	0.0	0.0	1.0
0.0	400.0	100.0	100.0	0	0.0	0.0	-0.023	0.0	97.517784	-0.007	1	2.0	2.0	0.0	0.0	1.0
0.0	400.0	100.0	100.0	0	0.0	0.0	-0.026	0.0	98.41018	-0.007	1	2.0	2.0	0.0	0.0	1.0
0.0	400.0	100.0	100.0	0	0.0	0.0	-0.028	0.0	98.41018	-0.006	1	2.0	2.0	0.0	0.0	1.0
0.0	400.0	100.0	100.0	0	0.0	0.0	-0.03	0.0	98.014084	-0.006	1	2.0	2.0	0.0	0.0	1.0
0.0	400.0	100.0	100.0	0	0.0	0.0	-0.032	0.0	98.485855	-0.005	1	2.0	2.0	0.0	0.0	1.0
0.0	400.0	100.0	100.0	0	0.0	0.0	-0.035	0.0	98.485855	-0.005	1	2.0	2.0	0.0	0.0	1.0
0.0	400.0	100.0	100.0	0	0.0	0.0	-0.037	0.0	98.555	-0.005	1	2.0	2.0	0.0	0.0	1.0
0.0	400.0	100.0	100.0	0	0.0	0.0	-0.039	0.0	97.16035	-0.004	1	2.0	2.0	0.0	0.0	1.0
0.0	400.0	100.0	100.0	0	0.0	0.0	-0.041	0.0	97.16035	-0.003	1	2.0	2.0	0.0	0.0	1.0
0.0	400.0	100.0	100.0	0	0.0	0.0	-0.043	0.0	98.39839	-0.003	1	2.0	2.0	0.0	0.0	1.0
0.0	400.0	100.0	100.0	0	0.0	0.0	-0.044	0.0	98.39839	-0.003	1	2.0	2.0	0.0	0.0	1.0
0.0	400.0	100.0	100.0	0	0.0	0.0	-0.046	0.0	97.902214	-0.003	1	2.0	2.0	0.0	0.0	1.0
0.0	400.0	100.0	100.0	0	0.0	0.0	-0.048	0.0	97.271286	-0.002	1	2.0	2.0	0.0	0.0	1.0
0.0	400.0	100.0	100.0	0	0.0	0.0	-0.049	0.0	97.271286	-0.002	1	2.0	2.0	0.0	0.0	1.0
0.0	400.0	100.0	100.0	0	0.0	0.0	-0.051	0.0	96.63954	-0.002	1	2.0	2.0	0.0	0.0	1.0
0.0	400.0	100.0	100.0	0	0.0	0.0	-0.052	0.0	96.646545	-0.002	1	2.0	2.0	0.0	0.0	1.0
0.0	400.0	100.0	100.0	0	0.0	0.0	-0.053	0.0	96.646545	-0.001	1	2.0	2.0	0.0	0.0	1.0
0.0	400.0	100.0	100.0	0	0.0	0.0	-0.054	0.0	97.02522	-0.001	1	2.0	2.0	0.0	0.0	1.0
0.0	400.0	100.0	100.0	0	0.0	0.0	-0.055	0.0	97.02522	-0.001	1	2.0	2.0	0.0	0.0	1.0
0.0	400.0	100.0	100.0	0	0.0	0.0	-0.056	0.0	97.37849	-0.001	1	2.0	2.0	0.0	0.0	1.0
0.0	400.0	100.0	100.0	0	0.0	0.0	-0.056	0.0	96.74938	-0.001	1	2.0	2.0	0.0	0.0	1.0
0.0	400.0	100.0	100.0	0	0.0	0.0	-0.056	0.0	96.74938	0.0	1	2.0	2.0	0.0	0.0	1.0
0.0	400.0	100.0	100.0	0	0.0	0.0	-0.057	0.0	97.52441	0.0	1	2.0	2.0	0.0	0.0	1.0
0.0	400.0	100.0	100.0	0	0.0	0.0	-0.056	0.0	97.742256	0.0	1	2.0	2.0	1.0	0.0	1.0
0.0	400.0	100.0	100.0	0	0.0	0.0	-0.056	0.0	97.518425	0.0	1	2.0	2.0	1.0	0.0	1.0
0.0	400.0	100.0	100.0	0	0.0	0.0	-0.055	0.0	98.29276	0.0	1	2.0	2.0	3.0	0.0	1.0
0.0	400.0	100.0	100.0	0	0.0	0.0	-0.055	0.0	98.29276	0.0	1	2.0	2.0	3.0	0.0	1.0
-6944.445	500.0	100.0	100.0	0	0.0	0.0	-0.054	0.0	97.35502	0.0	1	2.0	2.0	3.0	0.0	1.0
-6944.445	500.0	100.0	100.0	0	0.0	0.0	-0.053	0.0	97.56545	0.0	1	2.0	2.0	3.0	0.0	1.0
-6944.445	500.0	100.0	100.0	0	0.0	0.0	-0.051	0.0	97.56545	0.0	1	2.0	2.0	3.0	0.0	1.0
-6944.445	500.0	100.0	100.0	0	0.0	0.0	-0.05	0.0	98.62047	0.0	1	2.0	2.0	3.0	0.0	1.0
-6944.445	500.0	100.0	100.0	0	0.0	0.0	-0.048	0.0	98.07496	-0.948	1	2.0	2.0	3.0	0.0	1.0
-6944.445	500.0	100.0	100.0	0	0.0	0.0	-0.047	0.0	98.07496	-1.767	1	2.0	2.0	3.0	0.0	1.0
-6944.445	500.0	100.0	100.0	0	0.0	0.0	-0.045	0.0	97.68693	-1.767	1	2.0	2.0	3.0	0.0	1.0
-6944.445	500.0	100.0	100.0	0	0.0	0.0	-0.044	0.0	97.68693	-2.134	1	2.0	2.0	3.0	0.0	1.0
-6944.445	500.0	100.0	100.0	0	0.0	0.0	-0.042	0.0	97.82948	-2.134	1	2.0	2.0	3.0	0.0	1.0
-6944.445	500.0	100.0	100.0	0	0.0	0.0	-0.04	0.0	96.71368	-2.791	1	2.0	2.0	3.0	0.0	1.0
-6944.445	500.0	100.0	100.0	0	0.0	0.0	-0.038	0.0	96.71368	-3.085	1	2.0	2.0	3.0	0.0	1.0
-6944.445	500.0	100.0	100.0	0	0.0	0.0	-0.036	0.0	97.48073	-3.085	1	2.0	2.0	3.0	0.0	1.0
-6944.445	500.0	100.0	100.0	0	0.0	0.0	-0.034	0.0	97.15246	-3.613	1	2.0	2.0	3.0	0.0	1.0
-6944.445	500.0	100.0	100.0	0	0.0	0.0	-0.032	0.0	97.15246	-3.849	1	2.0	2.0	3.0	0.0	1.0
-6944.445	500.0	100.0	100.0	1	0.0	0.0	-0.03	0.0	97.552086	-3.849	1	2.0	2.0	3.0	0.0	1.0
-6944.445	500.0	100.0	100.0	1	0.0	0.0	-0.027	0.0	97.552086	-4.272	1	2.0	2.0	3.0	0.0	1.0
-6944.445	500.0	100.0	100.0	1	0.0	0.0	-0.025	0.0	97.840576	-4.272	1	2.0	2.0	3.0	0.0	1.0
-6944.445	500.0	100.0	100.0	1	0.0	0.0	-0.022	0.0	98.64383	-4.462	1	2.0	2.0	3.0	0.0	1.0
-6944.445	500.0	100.0	100.0	1	0.0	0.0	-0.02	0.0	98.64383	-4.801	1	2.0	2.0	3.0	0.0	1.0
-6944.445	500.0	100.0	100.0	1	0.0	0.0	-0.017	0.0	98.22175	-4.801	1	2.0	2.0	3.0	0.0	1.0
-6944.445	500.0	100.0	100.0	1	0.0	0.0	-0.015	0.0	99.12149	-5.095	1	2.0	2.0	3.0	0.0	1.0
-6944.445	500.0	100.0	100.0	1	0.0	0.0	-0.012	0.0	99.12149	-5.226	1	2.0	2.0	3.0	0.0	1.0
-6944.445	500.0	100.0	100.0	1	0.0	0.0	-0.009	0.0	97.89184	-5.226	1	2.0	2.0	3.0	0.0	1.0
-6944.445	500.0	100.0	100.0	1	0.0	0.0	-0.006	0.0	97.89184	-5.462	1	2.0	2.0	3.0	0.0	1.0
-6944.445	500.0	100.0	100.0	1	0.0	0.0	-0.003	0.0	98.14895	-5.462	1	2.0	2.0	5.0	0.0	1.0
-6944.445	500.0	100.0	100.0	1	0.0	0.0	0.0	0.0	97.920456	-5.567	1	2.0	2.0	5.0	0.0	1.0
-6944.445	500.0	100.0	100.0	1	0.0	0.0	0.002	0.0	97.920456	-5.757	1	2.0	2.0	5.0	0.0	1.0
-6944.445	500.0	100.0	100.0	1	0.0	0.0	0.004	0.0	98.32414	-5.757	1	2.0	2.0	5.0	0.0	1.0
-6944.445	500.0	100.0	100.0	1	0.0	0.0	0.007	0.0	98.08092	-5.919	1	2.0	2.0	5.0	0.0	1.0
-6944.445	500.0	100.0	100.0	1	0.0	0.0	0.01	0.0	98.08092	-5.993	1	2.0	2.0	5.0	0.0	1.0
-6944.445	500.0	100.0	100.0	1	0.0	0.0	0.013	0.0	97.34673	-5.993	1	2.0	2.0	5.0	0.0	1.0
-6944.445	500.0	100.0	100.0	1	0.0	0.0	0.016	0.0	97.34673	-6.123	1	2.0	2.0	5.0	0.0	1.0
-6944.445	500.0	100.0	100.0	1	0.0	0.0	0.019	0.0	97.44445	-6.123	1	2.0	2.0	5.0	0.0	1.0
-6944.445	500.0	100.0	100.0	1	0.0	0.0	0.022	0.0	97.880135	-6.182	1	2.0	2.0	5.0	0.0	1.0
-6944.445	500.0	100.0	100.0	1	0.0	0.0	0.025	0.0	97.880135	-6.287	1	2.0	2.0	5.0	0.0	1.0
-6944.445	500.0	100.0	100.0	1	0.0	0.0	0.028	0.0	96.87968	-6.287	1	2.0	2.0	5.0	0.0	1.0
-6944.445	500.0	100.0	100.0	1	0.0	0.0	0.03	0.0	96.29164	-6.334	1	2.0	2.0	5.0	0.0	1.0
-6944.445	500.0	100.0	100.0	1	0.0	0.0	0.033	0.0	96.63459	-6.418	1	2.0	2.0	5.0	0.0	1.0
-6944.445	500.0	100.0	100.0	1	0.0	0.0	0.036	0.0	96.37114	-6.418	1	2.0	2.0	5.0	0.0	1.0
-6944.445	500.0	100.0	100.0	1	0.0	0.0	0.039	0.0	96.37114	-6.456	1	2.0	2.0	5.0	0.0	1.0
-6944.445	500.0	100.0	100.0	1	0.0	0.0	0.041	0.0	96.33122	-6.456	1	2.0	2.0	5.0	0.0	1.0
-6944.445	500.0	100.0	100.0	1	0.0	0.0	0.044	0.0	96.27095	-6.524	1	2.0	2.0	5.0	0.0	1.0
-6944.445	500.0	100.0	100.0	1	0.0	0.0	0.047	0.0	96.27095	-6.554	1	2.0	2.0	5.0	0.0	1.0
-6944.445	500.0	100.0	100.0	1	0.0	0.0	0.05	0.0	96.80535	-6.554	1	2.0	2.0	5.0	0.0	1.0
-6944.445	500.0	100.0	100.0	1	0.0	0.0	0.052	0.0	95.98478	-6.608	1	2.0	2.0	5.0	0.0	1.0
-6944.445	500.0	100.0	100.0	1	0.0	0.0	0.055	0.0	95.98478	-6.633	1	2.0	2.0	5.0	0.0	1.0
-6944.445	500.0	100.0	100.0	1	0.0	0.0	0.057	0.0	96.26324	-6.633	1	2.0	2.0	5.0	0.0	1.0
-6944.445	500.0	100.0	100.0	1	0.0	0.0	0.06	0.0	96.26324	-6.676	1	2.0	2.0	5.0	0.0	1.0
-6944.445	500.0	100.0	100.0	1	0.0	0.0	0.063	0.0	96.60538	-6.676	1	2.0	2.0	5.0	0.0	1.0
-6944.445	500.0	100.0	100.0	1	0.0	0.0	0.066	0.0	95.79574	-6.696	1	2.0	2.0	5.0	0.0	1.0
-6944.445	500.0	100.0	100.0	1	0.0	0.0	0.068	0.0	95.79574	-6.731	1	2.0	2.0	5.0	0.0	1.0
-6944.445	500.0	100.0	100.0	1	0.0	0.0	0.071	0.0	97.88955	-6.731	1	2.0	2.0	5.0	0.0	1.0
-6944.445	500.0	100.0	100.0	1	0.0	0.0	0.074	0.0	97.69835	-6.761	1	2.0	2.0	5.0	0.0	1.0
-6944.445	500.0	100.0	100.0	1	0.0	0.0	0.076	0.0	97.69835	-6.761	1	2.0	2.0	5.0	0.0	1.0
-6944.445	500.0	100.0	100.0	1	0.0	0.0	0.079	0.0	97.554054	-6.775	1	2.0	2.0	5.0	0.0	1.0
-6944.445	500.0	100.0	100.0	1	0.0	0.0	0.082	0.0	97.363106	-6.799	1	2.0	2.0	5.0	0.0	1.0
-6944.445	500.0	100.0	100.0	1	0.0	0.0	0.085	0.0	97.783424	-6.799	1	2.0	2.0	5.0	0.0	1.0
-6944.445	500.0	100.0	100.0	1	0.0	0.0	0.087	0.0	98.13072	-6.81	1	2.0	2.0	5.0	0.0	1.0
-6944.445	500.0	100.0	100.0	1	0.0	0.0	0.09	0.0	98.13072	-6.829	1	2.0	2.0	5.0	0.0	1.0
-6944.445	500.0	100.0	100.0	1	0.0	0.0	0.093	0.0	98.45956	-6.829	1	2.0	2.0	5.0	0.0	1.0
-6944.445	500.0	100.0	100.0	1	0.0	0.0	0.095	0.0	97.973854	-6.846	1	2.0	2.0	5.0	0.0	1.0
-6944.445	500.0	100.0	100.0	1	0.0	0.0	0.098	0.0	97.973854	-6.853	1	2.0	2.0	5.0	0.0	1.0
-6944.445	500.0	100.0	100.0	1	0.0	0.0	0.1	0.0	98.06222	-6.853	1	2.0	2.0	5.0	0.0	1.0
-6944.445	500.0	100.0	100.0	1	0.0	0.0	0.103	0.0	98.06222	-6.867	1	2.0	2.0	5.0	0.0	1.0
-6944.445	500.0	100.0	100.0	1	0.0	0.0	0.105	0.0	97.97269	-6.867	1	2.0	2.0	5.0	0.0	1.0
-6944.445	500.0	100.0	100.0	1	0.0	0.0	0.108	0.0	98.17677	-6.873	1	2.0	2.0	5.0	0.0	1.0
-6944.445	500.0	100.0	100.0	1	0.0	0.0	0.11	0.0	98.17677	-6.884	1	2.0	2.0	5.0	0.0	1.0
-6944.445	500.0	100.0	100.0	1	0.0	0.0	0.113	0.0	98.094284	-6.884	1	2.0	2.0	5.0	0.0	1.0
-6944.445	500.0	100.0	100.0	1	0.0	0.0	0.115	0.0	97.902855	-6.889	1	2.0	2.0	5.0	0.0	1.0
-6944.445	500.0	100.0	100.0	1	0.0	0.0	0.117	0.0	97.902855	-6.897	1	2.0	2.0	5.0	0.0	1.0
-6944.445	500.0	100.0	100.0	1	0.0	0.0	0.119	0.0	98.11539	-6.897	1	2.0	2.0	5.0	0.0	1.0
-6944.445	500.0	100.0	100.0	1	0.0	0.0	0.121	0.0	98.11539	-6.905	1	2.0	2.0	5.0	0.0	1.0
-6944.445	500.0	100.0	100.0	1	0.0	0.0	0.123	0.0	98.40262	-6.905	1	2.0	2.0	5.0	0.0	1.0
-6944.445	500.0	100.0	100.0	1	0.0	0.0	0.125	0.0	97.77072	-6.908	1	2.0	2.0	5.0	0.0	1.0
-6944.445	500.0	100.0	100.0	1	0.0	0.0	0.127	0.0	97.77072	-6.914	1	2.0	2.0	5.0	0.0	1.0
-6944.445	500.0	100.0	100.0	1	0.0	0.0	0.129	0.0	97.377075	-6.914	1	2.0	2.0	5.0	0.0	1.0
-6944.445	500.0	100.0	100.0	1	0.0	0.0	0.131	0.0	96.727486	-6.917	1	2.0	2.0	5.0	0.0	1.0
-6944.445	500.0	100.0	100.0	1	0.0	0.0	0.133	0.0	96.727486	-6.917	1	2.0	2.0	5.0	0.0	1.0
-6944.445	500.0	100.0	100.0	1	0.0	0.0	0.134	0.0	96.7917	-6.922	1	2.0	2.0	5.0	0.0	1.0
-6944.445	500.0	100.0	100.0	1	0.0	0.0	0.136	0.0	96.7917	-6.924	1	2.0	2.0	5.0	0.0	1.0
-6944.445	500.0	100.0	100.0	1	0.0	0.0	0.138	0.0	97.15438	-6.924	1	2.0	2.0	5.0	0.0	1.0
-6944.445	500.0	100.0	100.0	1	0.0	0.0	0.139	0.0	97.59387	-6.928	1	2.0	2.0	5.0	0.0	1.0
-6944.445	500.0	100.0	100.0	1	0.0	0.0	0.141	0.0	97.59387	-6.929	1	2.0	2.0	5.0	0.0	1.0
-6944.445	500.0	100.0	100.0	1	0.0	0.0	0.143	0.0	97.92735	-6.929	1	2.0	2.0	5.0	0.0	1.0
-6944.445	500.0	100.0	100.0	1	0.0	0.0	0.145	0.0	97.81309	-6.933	1	2.0	2.0	5.0	0.0	1.0
-6944.445	500.0	100.0	100.0	1	0.0	0.0	0.147	0.0	97.81309	-6.935	1	2.0	2.0	5.0	0.0	1.0
-6944.445	500.0	100.0	100.0	1	0.0	0.0	0.149	0.0	96.76412	-6.935	1	2.0	2.0	5.0	0.0	1.0
-6944.445	500.0	100.0	100.0	1	0.0	0.0	0.151	0.0	96.76412	-6.937	1	2.0	2.0	5.0	0.0	1.0
-6944.445	500.0	100.0	100.0	1	0.0	0.0	0.152	0.0	97.06857	-6.937	1	2.0	2.0	5.0	0.0	1.0
-6944.445	500.0	99.00498	100.0	0	0.0	0.0	0.154	0.0	98.44401	-6.94	1	2.0	2.0	7.0	0.0	2.0
-6944.445	500.0	99.00498	100.0	0	0.0	0.0	0.156	0.0	98.44401	-6.941	1	2.0	2.0	7.0	0.0	2.0
0.0	500.0	99.00498	100.0	0	0.0	0.0	0.158	0.0	97.68318	-6.941	1	2.0	2.0	0.0	0.0	2.0
0.0	500.0	99.00498	100.0	0	0.0	0.0	0.159	0.0	96.86364	-6.942	1	2.0	2.0	0.0	0.0	2.0
0.0	500.0	99.00498	100.0	0	0.0	0.0	0.161	0.0	96.86364	-6.942	1	2.0	2.0	0.0	0.0	2.0
0.0	500.0	99.00498	100.0	0	0.0	0.0	0.163	0.0	96.97673	-6.942	1	2.0	2.0	0.0	0.0	2.0
0.0	500.0	99.00498	100.0	0	0.0	0.0	0.164	0.0	96.97673	-5.995	1	2.0	2.0	0.0	0.0	2.0
0.0	500.0	99.00498	100.0	0	0.0	0.0	0.166	0.0	96.90988	-5.995	1	2.0	2.0	0.0	0.0	2.0
0.0	500.0	99.00498	100.0	0	0.0	0.0	0.168	0.0	96.75093	-5.571	1	2.0	2.0	0.0	0.0	2.0
0.0	500.0	99.00498	100.0	0	0.0	0.0	0.17	0.0	97.0952	-4.811	1	2.0	2.0	0.0	0.0	2.0
0.0	500.0	99.00498	100.0	0	0.0	0.0	0.171	0.0	97.21196	-4.811	1	2.0	2.0	0.0	0.0	2.0
0.0	500.0	99.00498	100.0	0	0.0	0.0	0.173	0.0	98.195076	-4.471	1	2.0	2.0	0.0	0.0	2.0
0.0	500.0	99.00498	100.0	0	0.0	0.0	0.175	0.0	98.195076	-4.471	1	2.0	2.0	0.0	0.0	2.0
0.0	500.0	99.00498	100.0	0	0.0	0.0	0.177	0.0	97.63896	-3.861	1	2.0	2.0	0.0	0.0	2.0
0.0	500.0	99.00498	100.0	0	0.0	0.0	0.179	0.0	97.63896	-3.334	1	2.0	2.0	0.0	0.0	2.0
0.0	500.0	99.00498	100.0	0	0.0	0.0	0.181	0.0	98.70888	-3.334	1	2.0	2.0	0.0	0.0	2.0
0.0	500.0	99.00498	100.0	0	0.0	0.0	0.183	0.0	97.79159	-3.098	1	2.0	2.0	0.0	0.0	2.0
0.0	500.0	99.00498	100.0	0	0.0	0.0	0.185	0.0	98.09064	-2.879	1	2.0	2.0	0.0	0.0	2.0
0.0	500.0	99.00498	100.0	0	0.0	0.0	0.187	0.0	96.92209	-2.879	1	2.0	2.0	0.0	0.0	2.0
0.0	500.0	99.00498	100.0	0	0.0	0.0	0.189	0.0	97.29916	-2.486	1	2.0	2.0	0.0	0.0	2.0
0.0	500.0	99.00498	100.0	0	0.0	0.0	0.191	0.0	96.83044	-2.486	1	2.0	2.0	0.0	0.0	2.0
0.0	500.0	99.00498	100.0	0	0.0	0.0	0.193	0.0	96.82621	-2.31	1	2.0	2.0	0.0	0.0	2.0
0.0	500.0	99.00498	100.0	0	0.0	0.0	0.194	0.0	96.82621	-1.995	1	2.0	2.0	0.0	0.0	2.0
0.0	500.0	99.00498	100.0	0	0.0	0.0	0.196	0.0	96.780556	-1.995	1	2.0	2.0	0.0	0.0	2.0
0.0	500.0	99.00498	100.0	0	0.0	0.0	0.197	0.0	97.36651	-1.723	1	2.0	2.0	0.0	0.0	2.0
0.0	500.0	99.00498	100.0	0	0.0	0.0	0.198	0.0	97.36651	-1.601	1	2.0	2.0	0.0	0.0	2.0
0.0	500.0	99.00498	100.0	0	0.0	0.0	0.199	0.0	98.58591	-1.601	1	2.0	2.0	0.0	0.0	2.0
0.0	500.0	99.00498	100.0	0	0.0	0.0	0.199	0.0	98.29512	-1.382	1	2.0	2.0	0.0	0.0	2.0
0.0	500.0	99.00498	100.0	0	0.0	0.0	0.2	0.0	98.29512	-1.382	1	2.0	2.0	0.0	0.0	2.0
0.0	500.0	99.00498	100.0	0	0.0	0.0	0.2	0.0	97.68883	-1.284	1	2.0	2.0	0.0	0.0	2.0
0.0	500.0	99.00498	100.0	0	0.0	0.0	0.2	0.0	97.68883	-1.109	1	2.0	2.0	0.0	0.0	2.0
0.0	500.0	99.00498	100.0	0	0.0	0.0	0.199	0.0	97.91764	-1.109	1	2.0	2.0	0.0	0.0	2.0
0.0	500.0	99.00498	100.0	0	0.0	0.0	0.198	0.0	98.61405	-0.957	1	2.0	2.0	14.0	0.0	2.0
0.0	500.0	99.00498	100.0	0	0.0	0.0	0.197	0.0	98.61405	-0.89	1	2.0	2.0	14.0	0.0	2.0
0.0	500.0	99.00498	100.0	0	0.0	0.0	0.196	0.0	98.820076	-0.89	1	2.0	2.0	0.0	0.0	2.0
0.0	500.0	99.00498	100.0	0	0.0	0.0	0.194	0.0	97.75569	-0.769	1	2.0	2.0	0.0	0.0	2.0
0.0	500.0	99.00498	100.0	0	0.0	0.0	0.191	0.0	97.75569	-0.769	1	2.0	2.0	0.0	0.0	2.0
0.0	500.0	99.00498	100.0	0	0.0	0.0	0.189	0.0	97.74777	-0.714	1	2.0	2.0	0.0	0.0	2.0
0.0	500.0	99.00498	100.0	0	0.0	0.0	0.186	0.0	97.74777	-0.616	1	2.0	2.0	0.0	0.0	2.0
0.0	500.0	99.00498	100.0	0	0.0	0.0	0.183	0.0	97.97912	-0.616	1	2.0	2.0	0.0	0.0	2.0
0.0	500.0	99.00498	100.0	0	0.0	0.0	0.179	0.0	98.89535	-0.572	1	2.0	2.0	0.0	0.0	2.0
0.0	500.0	99.00498	100.0	0	0.0	0.0	0.175	0.0	98.89535	-0.494	1	2.0	2.0	0.0	0.0	2.0
0.0	500.0	99.00498	100.0	0	0.0	0.0	0.171	0.0	98.9834	-0.494	1	2.0	2.0	0.0	0.0	2.0
0.0	500.0	99.00498	100.0	0	0.0	0.0	0.167	0.0	99.041725	-0.427	1	2.0	2.0	0.0	0.0	2.0
0.0	500.0	99.00498	100.0	0	0.0	0.0	0.163	0.0	99.041725	-0.427	1	2.0	2.0	0.0	0.0	2.0
0.0	500.0	99.00498	100.0	0	0.0	0.0	0.158	0.0	98.80986	-0.396	1	2.0	2.0	0.0	0.0	2.0
0.0	500.0	99.00498	100.0	0	0.0	0.0	0.154	0.0	98.80986	-0.342	1	2.0	2.0	0.0	0.0	2.0
0.0	500.0	99.00498	100.0	0	0.0	0.0	0.149	0.0	99.03097	-0.342	1	2.0	2.0	0.0	0.0	2.0
0.0	500.0	99.00498	100.0	0	0.0	0.0	0.145	0.0	98.96704	-0.318	1	2.0	2.0	0.0	0.0	2.0
0.0	500.0	99.00498	100.0	0	0.0	0.0	0.141	0.0	98.96704	-0.274	1	2.0	2.0	0.0	0.0	2.0
0.0	500.0	99.00498	100.0	0	0.0	0.0	0.137	0.0	98.16876	-0.274	1	2.0	2.0	0.0	0.0	2.0
0.0	500.0	99.00498	100.0	0	0.0	0.0	0.134	0.0	97.13585	-0.237	1	2.0	2.0	0.0	0.0	2.0
0.0	500.0	99.00498	100.0	0	0.0	0.0	0.13	0.0	97.13585	-0.237	1	2.0	2.0	0.0	0.0	2.0
0.0	500.0	99.00498	100.0	0	0.0	0.0	0.126	0.0	97.099365	-0.22	1	2.0	2.0	0.0	0.0	2.0
0.0	500.0	99.00498	100.0	0	0.0	0.0	0.122	0.0	97.099365	-0.19	1	2.0	2.0	0.0	0.0	2.0
0.0	500.0	99.00498	100.0	0	0.0	0.0	0.118	0.0	97.71397	-0.19	1	2.0	2.0	0.0	0.0	2.0
0.0	500.0	99.00498	100.0	0	0.0	0.0	0.114	0.0	98.111694	-0.176	1	2.0	2.0	0.0	0.0	2.0
0.0	500.0	99.00498	100.0	0	0.0	0.0	0.11	0.0	98.111694	-0.152	1	2.0	2.0	0.0	0.0	2.0
0.0	500.0	99.00498	100.0	0	0.0	0.0	0.106	0.0	97.566795	-0.152	1	2.0	2.0	0.0	0.0	2.0
0.0	500.0	99.00498	100.0	0	0.0	0.0	0.102	0.0	98.47605	-0.141	1	2.0	2.0	0.0	0.0	2.0
0.0	500.0	99.00498	100.0	0	0.0	0.0	0.098	0.0	98.47605	-0.141	1	2.0	2.0	0.0	0.0	2.0
0.0	500.0	99.00498	100.0	0	0.0	0.0	0.094	0.0	98.15416	-0.122	1	2.0	2.0	0.0	0.0	2.0
0.0	500.0	99.00498	100.0	0	0.0	0.0	0.091	0.0	98.15416	-0.105	1	2.0	2.0	0.0	0.0	2.0
0.0	500.0	99.00498	100.0	0	0.0	0.0	0.087	0.0	96.68092	-0.105	1	2.0	2.0	0.0	0.0	2.0
0.0	500.0	99.00498	100.0	0	0.0	0.0	0.082	0.0	96.95804	-0.097	1	2.0	2.0	0.0	0.0	2.0
0.0	500.0	99.00498	100.0	0	0.0	0.0	0.078	0.0	96.95804	-0.09	1	2.0	2.0	0.0	0.0	2.0
0.0	500.0	99.00498	100.0	0	0.0	0.0	0.074	0.0	97.23563	-0.09	1	2.0	2.0	0.0	0.0	2.0
0.0	500.0	99.00498	100.0	0	0.0	0.0	0.069	0.0	96.91142	-0.078	1	2.0	2.0	0.0	0.0	2.0
0.0	500.0	99.00498	100.0	0	0.0	0.0	0.065	0.0	96.91142	-0.078	1	2.0	2.0	0.0	0.0	2.0
0.0	500.0	99.00498	100.0	0	0.0	0.0	0.061	0.0	96.36368	-0.067	1	2.0	2.0	0.0	0.0	2.0
0.0	500.0	99.00498	100.0	0	0.0	0.0	0.057	0.0	96.36368	-0.062	1	2.0	2.0	0.0	0.0	2.0
0.0	500.0	99.00498	100.0	0	0.0	0.0	0.053	0.0	96.563515	-0.062	1	2.0	2.0	0.0	0.0	2.0
0.0	500.0	99.00498	100.0	0	0.0	0.0	0.048	0.0	96.85435	-0.053	1	2.0	2.0	0.0	0.0	2.0
0.0	500.0	99.00498	100.0	0	0.0	0.0	0.044	0.0	96.85435	-0.05	1	2.0	2.0	0.0	0.0	2.0
0.0	500.0	99.00498	100.0	0	0.0	0.0	0.04	0.0	96.240105	-0.05	1	2.0	2.0	0.0	0.0	2.0
0.0	500.0	99.00498	100.0	0	0.0	0.0	0.035	0.0	95.792496	-0.043	1	2.0	2.0	0.0	0.0	2.0
0.0	500.0	99.00498	100.0	0	0.0	0.0	0.031	0.0	95.792496	-0.043	1	2.0	2.0	0.0	0.0	2.0
0.0	500.0	99.00498	100.0	0	0.0	0.0	0.027	0.0	95.90306	-0.039	1	2.0	2.0	0.0	0.0	2.0
0.0	500.0	99.00498	100.0	0	0.0	0.0	0.023	0.0	95.90306	-0.034	1	2.0	2.0	0.0	0.0	2.0
0.0	500.0	99.00498	100.0	0	0.0	0.0	0.019	0.0	96.329094	-0.034	1	2.0	2.0	0.0	0.0	2.0
0.0	500.0	99.00498	100.0	0	0.0	0.0	0.015	0.0	96.660645	-0.031	1	2.0	2.0	0.0	0.0	2.0
0.0	500.0	99.00498	100.0	0	0.0	0.0	0.011	0.0	96.29239	-0.027	1	2.0	2.0	0.0	0.0	2.0
0.0	500.0	99.00498	100.0	0	0.0	0.0	0.007	0.0	96.475296	-0.027	1	2.0	2.0	0.0	0.0	2.0
0.0	500.0	99.00498	100.0	0	0.0	0.0	0.003	0.0	96.23975	-0.025	1	2.0	2.0	0.0	0.0	2.0
0.0	500.0	99.00498	100.0	0	0.0	0.0	0.0	0.0	96.23975	-0.025	1	2.0	2.0	0.0	0.0	2.0
0.0	500.0	99.00498	100.0	0	0.0	0.0	-0.004	0.0	96.52019	-0.021	1	2.0	2.0	0.0	0.0	2.0
0.0	500.0	99.00498	100.0	0	0.0	0.0	-0.008	0.0	96.52019	-0.018	1	2.0	2.0	0.0	0.0	2.0
0.0	500.0	99.00498	100.0	0	0.0	0.0	-0.011	0.0	96.45076	-0.018	1	2.0	2.0	0.0	0.0	2.0
0.0	500.0	99.00498	100.0	0	0.0	0.0	-0.015	0.0	96.87087	-0.017	1	2.0	2.0	0.0	0.0	2.0
0.0	500.0	99.00498	100.0	0	0.0	0.0	-0.018	0.0	96.87087	-0.014	1	2.0	2.0	0.0	0.0	2.0
0.0	500.0	99.00498	100.0	0	0.0	0.0	-0.021	0.0	96.51279	-0.014	1	2.0	2.0	0.0	0.0	2.0
0.0	500.0	99.00498	100.0	0	0.0	0.0	-0.023	0.0	96.722595	-0.013	1	2.0	2.0	0.0	0.0	2.0
0.0	500.0	99.00498	100.0	0	0.0	0.0	-0.026	0.0	96.722595	-0.013	1	2.0	2.0	0.0	0.0	2.0
0.0	500.0	99.00498	100.0	0	0.0	0.0	-0.029	0.0	97.37108	-0.011	1	2.0	2.0	0.0	0.0	2.0
0.0	500.0	99.00498	100.0	0	0.0	0.0	-0.031	0.0	97.37108	-0.01	1	2.0	2.0	0.0	0.0	2.0
0.0	500.0	99.00498	100.0	0	0.0	0.0	-0.034	0.0	97.718506	-0.01	1	2.0	2.0	0.0	0.0	2.0
0.0	500.0	99.00498	100.0	0	0.0	0.0	-0.036	0.0	96.450554	-0.009	1	2.0	2.0	0.0	0.0	2.0
0.0	500.0	99.00498	100.0	0	0.0	0.0	-0.039	0.0	96.450554	-0.008	1	2.0	2.0	0.0	0.0	2.0
0.0	500.0	99.00498	100.0	0	0.0	0.0	-0.041	0.0	95.746475	-0.008	1	2.0	2.0	0.0	0.0	2.0
0.0	500.0	99.00498	100.0	0	0.0	0.0	-0.043	0.0	95.746475	-0.007	1	2.0	2.0	0.0	0.0	2.0
0.0	500.0	99.00498	100.0	0	0.0	0.0	-0.045	0.0	95.942505	-0.007	1	2.0	2.0	0.0	0.0	2.0
0.0	500.0	99.00498	100.0	0	0.0	0.0	-0.047	0.0	97.42263	-0.006	1	2.0	2.0	0.0	0.0	2.0
0.0	500.0	99.00498	100.0	0	0.0	0.0	-0.048	0.0	97.42263	-0.005	1	2.0	2.0	0.0	0.0	2.0
0.0	500.0	99.00498	100.0	0	0.0	0.0	-0.049	0.0	97.258255	-0.005	1	2.0	2.0	0.0	0.0	2.0
0.0	500.0	99.00498	100.0	0	0.0	0.0	-0.051	0.0	98.085236	-0.004	1	2.0	2.0	0.0	0.0	2.0
0.0	500.0	99.00498	100.0	0	0.0	0.0	-0.052	0.0	98.085236	-0.004	1	2.0	2.0	0.0	0.0	2.0
0.0	500.0	99.00498	100.0	0	0.0	0.0	-0.052	0.0	98.25466	-0.004	1	2.0	2.0	0.0	0.0	2.0
0.0	500.0	99.00498	100.0	0	0.0	0.0	-0.053	0.0	98.140045	-0.003	1	2.0	2.0	0.0	0.0	2.0
0.0	500.0	99.00498	100.0	0	0.0	0.0	-0.053	0.0	97.524155	-0.003	1	2.0	2.0	0.0	0.0	2.0
0.0	500.0	99.00498	100.0	0	0.0	0.0	-0.053	0.0	96.439156	-0.003	1	2.0	2.0	0.0	0.0	2.0
0.0	500.0	99.00498	100.0	0	0.0	0.0	-0.053	0.0	97.73026	-0.003	1	2.0	2.0	0.0	0.0	2.0
0.0	500.0	99.00498	100.0	0	0.0	0.0	-0.052	0.0	97.88905	-0.002	1	2.0	2.0	1.0	0.0	2.0
0.0	500.0	99.00498	100.0	0	0.0	0.0	-0.051	0.0	96.838356	-0.002	1	2.0	2.0	2.0	0.0	2.0
0.0	500.0	99.00498	100.0	0	0.0	0.0	-0.05	0.0	96.62436	-0.001	1	2.0	2.0	2.0	0.0	2.0
-5569.3755	400.99503	99.00498	100.0	0	0.0	0.0	-0.049	0.0	96.7403	-0.001	1	2.0	2.0	3.0	0.0	2.0
-5569.3755	400.99503	99.00498	100.0	0	0.0	0.0	-0.047	0.0	96.7403	-0.001	1	2.0	2.0	3.0	0.0	2.0
-5569.3755	400.99503	99.00498	100.0	0	0.0	0.0	-0.045	0.0	97.78291	-0.001	1	2.0	2.0	3.0	0.0	2.0
-5569.3755	400.99503	99.00498	100.0	0	0.0	0.0	-0.043	0.0	97.05925	-0.001	1	2.0	2.0	3.0	0.0	2.0
-5569.3755	400.99503	99.00498	100.0	0	0.0	0.0	-0.04	0.0	97.05925	-0.395	1	2.0	2.0	3.0	0.0	2.0
-5569.3755	400.99503	99.00498	100.0	0	0.0	0.0	-0.037	0.0	95.99929	-0.395	1	2.0	2.0	3.0	0.0	2.0
-5569.3755	400.99503	99.00498	100.0	0	0.0	0.0	-0.034	0.0	95.617065	-1.102	1	2.0	2.0	3.0	0.0	2.0
-5569.3755	400.99503	99.00498	100.0	0	0.0	0.0	-0.031	0.0	95.617065	-1.418	1	2.0	2.0	3.0	0.0	2.0
-5569.3755	400.99503	99.00498	100.0	0	0.0	0.0	-0.027	0.0	96.39327	-1.418	1	2.0	2.0	3.0	0.0	2.0
-5569.3755	400.99503	99.00498	100.0	0	0.0	0.0	-0.024	0.0	96.39327	-1.985	1	2.0	2.0	3.0	0.0	2.0
-5569.3755	400.99503	99.00498	100.0	0	0.0	0.0	-0.02	0.0	96.75164	-1.985	1	2.0	2.0	3.0	0.0	2.0
-5569.3755	400.99503	99.00498	100.0	0	0.0	0.0	-0.016	0.0	96.48605	-2.239	1	2.0	2.0	3.0	0.0	2.0
-5569.3755	400.99503	99.00498	100.0	0	0.0	0.0	-0.012	0.0	96.48605	-2.694	1	2.0	2.0	3.0	0.0	2.0
-5569.3755	400.99503	99.00498	100.0	0	0.0	0.0	-0.008	0.0	96.85387	-2.694	1	2.0	2.0	5.0	0.0	2.0
-5569.3755	400.99503	99.00498	100.0	0	0.0	0.0	-0.004	0.0	96.49383	-3.087	1	2.0	2.0	5.0	0.0	2.0
-5569.3755	400.99503	99.00498	100.0	0	0.0	0.0	0.0	0.0	96.49383	-3.263	1	2.0	2.0	5.0	0.0	2.0
-5569.3755	400.99503	99.00498	100.0	0	0.0	0.0	0.003	0.0	97.84732	-3.263	1	2.0	2.0	5.0	0.0	2.0
-5569.3755	400.99503	99.00498	100.0	0	0.0	0.0	0.007	0.0	97.84732	-3.578	1	2.0	2.0	5.0	0.0	2.0
-5569.3755	400.99503	99.00498	100.0	0	0.0	0.0	0.011	0.0	97.51994	-3.578	1	2.0	2.0	5.0	0.0	2.0
-5569.3755	400.99503	99.00498	100.0	0	0.0	0.0	0.015	0.0	96.85859	-3.851	1	2.0	2.0	5.0	0.0	2.0
-5569.3755	400.99503	99.00498	100.0	0	0.0	0.0	0.019	0.0	96.85859	-3.973	1	2.0	2.0	5.0	0.0	2.0
-5569.3755	400.99503	99.00498	100.0	0	0.0	0.0	0.023	0.0	96.15788	-3.973	1	2.0	2.0	5.0	0.0	2.0
-5569.3755	400.99503	99.00498	100.0	0	0.0	0.0	0.026	0.0	96.7858	-4.191	1	2.0	2.0	5.0	0.0	2.0
-5569.3755	400.99503	99.00498	100.0	0	0.0	0.0	0.03	0.0	96.7858	-4.289	1	2.0	2.0	5.0	0.0	2.0
-5569.3755	400.99503	99.00498	100.0	0	0.0	0.0	0.034	0.0	96.62297	-4.289	1	2.0	2.0	5.0	0.0	2.0
-5569.3755	400.99503	99.00498	100.0	0	0.0	0.0	0.038	0.0	96.62297	-4.465	1	2.0	2.0	5.0	0.0	2.0
-5569.3755	400.99503	99.00498	100.0	0	0.0	0.0	0.041	0.0	98.091	-4.465	1	2.0	2.0	5.0	0.0	2.0
-5569.3755	400.99503	99.00498	100.0	0	0.0	0.0	0.045	0.0	97.337135	-4.543	1	2.0	2.0	5.0	0.0	2.0
-5569.3755	400.99503	99.00498	100.0	0	0.0	0.0	0.048	0.0	97.337135	-4.684	1	2.0	2.0	5.0	0.0	2.0
-5569.3755	400.99503	99.00498	100.0	0	0.0	0.0	0.051	0.0	97.8364	-4.684	1	2.0	2.0	5.0	0.0	2.0
-5569.3755	400.99503	99.00498	100.0	0	0.0	0.0	0.055	0.0	97.157555	-4.747	1	2.0	2.0	5.0	0.0	2.0
-5569.3755	400.99503	99.00498	100.0	0	0.0	0.0	0.058	0.0	97.157555	-4.86	1	2.0	2.0	5.0	0.0	2.0
-5569.3755	400.99503	99.00498	100.0	0	0.0	0.0	0.061	0.0	96.785065	-4.86	1	2.0	2.0	5.0	0.0	2.0
-5569.3755	400.99503	99.00498	100.0	0	0.0	0.0	0.064	0.0	96.785065	-4.911	1	2.0	2.0	5.0	0.0	2.0
-5569.3755	400.99503	99.00498	100.0	0	0.0	0.0	0.067	0.0	95.63844	-4.911	1	2.0	2.0	5.0	0.0	2.0
-5569.3755	400.99503	99.00498	100.0	0	0.0	0.0	0.07	0.0	96.58716	-5.001	1	2.0	2.0	5.0	0.0	2.0
-5569.3755	400.99503	99.00498	100.0	0	0.0	0.0	0.073	0.0	96.58716	-5.042	1	2.0	2.0	5.0	0.0	2.0
-5569.3755	400.99503	99.00498	100.0	0	0.0	0.0	0.076	0.0	96.770676	-5.042	1	2.0	2.0	5.0	0.0	2.0
-5569.3755	400.99503	99.00498	100.0	0	0.0	0.0	0.079	0.0	95.50482	-5.115	1	2.0	2.0	5.0	0.0	2.0
-5569.3755	400.99503	99.00498	100.0	0	0.0	0.0	0.081	0.0	95.50482	-5.147	1	2.0	2.0	5.0	0.0	2.0
-5569.3755	400.99503	99.00498	100.0	0	0.0	0.0	0.084	0.0	95.572754	-5.147	1	2.0	2.0	5.0	0.0	2.0
-5569.3755	400.99503	99.00498	100.0	0	0.0	0.0	0.087	0.0	95.584305	-5.206	1	2.0	2.0	5.0	0.0	2.0
-5569.3755	400.99503	99.00498	100.0	0	0.0	0.0	0.089	0.0	95.25262	-5.206	1	2.0	2.0	5.0	0.0	2.0
-5569.3755	400.99503	99.00498	100.0	0	0.0	0.0	0.092	0.0	95.59665	-5.232	1	2.0	2.0	5.0	0.0	2.0
-5569.3755	400.99503	99.00498	100.0	0	0.0	0.0	0.094	0.0	95.799614	-5.279	1	2.0	2.0	5.0	0.0	2.0
-5569.3755	400.99503	99.00498	100.0	0	0.0	0.0	0.097	0.0	96.23019	-5.279	1	2.0	2.0	5.0	0.0	2.0
-5569.3755	400.99503	99.00498	100.0	0	0.0	0.0	0.099	0.0	96.47813	-5.3	1	2.0	2.0	5.0	0.0	2.0
-5569.3755	400.99503	99.00498	100.0	0	0.0	0.0	0.101	0.0	96.47813	-5.337	1	2.0	2.0	5.0	0.0	2.0
-5569.3755	400.99503	99.00498	100.0	0	0.0	0.0	0.104	0.0	96.994514	-5.337	1	2.0	2.0	5.0	0.0	2.0
-5569.3755	400.99503	99.00498	100.0	0	0.0	0.0	0.106	0.0	96.994514	-5.37	1	2.0	2.0	5.0	0.0	2.0
-5569.3755	400.99503	99.00498	100.0	0	0.0	0.0	0.108	0.0	98.38851	-5.37	1	2.0	2.0	5.0	0.0	2.0
-5569.3755	400.99503	99.00498	100.0	0	0.0	0.0	0.111	0.0	98.783104	-5.384	1	2.0	2.0	5.0	0.0	2.0
-5569.3755	400.99503	99.00498	100.0	0	0.0	0.0	0.113	0.0	98.783104	-5.41	1	2.0	2.0	5.0	0.0	2.0
-5569.3755	400.99503	99.00498	100.0	0	0.0	0.0	0.116	0.0	98.237915	-5.41	1	2.0	2.0	5.0	0.0	2.0
-5569.3755	400.99503	99.00498	100.0	0	0.0	0.0	0.118	0.0	98.446014	-5.433	1	2.0	2.0	5.0	0.0	2.0
-5569.3755	400.99503	99.00498	100.0	0	0.0	0.0	0.121	0.0	98.446014	-5.443	1	2.0	2.0	5.0	0.0	2.0
-5569.3755	400.99503	99.00498	100.0	0	0.0	0.0	0.123	0.0	98.19176	-5.443	1	2.0	2.0	5.0	0.0	2.0
-5569.3755	400.99503	99.00498	100.0	0	0.0	0.0	0.126	0.0	98.19176	-5.462	1	2.0	2.0	5.0	0.0	2.0
-5569.3755	400.99503	99.00498	100.0	0	0.0	0.0	0.128	0.0	97.613556	-5.462	1	2.0	2.0	5.0	0.0	2.0
-5569.3755	400.99503	99.00498	100.0	0	0.0	0.0	0.131	0.0	97.1304	-5.469	1	2.0	2.0	5.0	0.0	2.0
-5569.3755	400.99503	99.00498	100.0	0	0.0	0.0	0.133	0.0	97.1304	-5.484	1	2.0	2.0	5.0	0.0	2.0
-5569.3755	400.99503	99.00498	100.0	0	0.0	0.0	0.135	0.0	97.10889	-5.484	1	2.0	2.0	5.0	0.0	2.0
-5569.3755	400.99503	99.00498	100.0	0	0.0	0.0	0.138	0.0	96.99037	-5.49	1	2.0	2.0	5.0	0.0	2.0
-5569.3755	400.99503	99.00498	100.0	0	0.0	0.0	0.14	0.0	97.73691	-5.502	1	2.0	2.0	5.0	0.0	2.0
-5569.3755	400.99503	99.00498	100.0	0	0.0	0.0	0.142	0.0	97.230385	-5.502	1	2.0	2.0	5.0	0.0	2.0
-5569.3755	400.99503	99.00498	100.0	0	0.0	0.0	0.144	0.0	97.230385	-5.507	1	2.0	2.0	5.0	0.0	2.0
-5569.3755	400.99503	99.00498	100.0	0	0.0	0.0	0.146	0.0	96.72972	-5.507	1	2.0	2.0	5.0	0.0	2.0
-5569.3755	400.99503	99.00498	100.0	0	0.0	0.0	0.148	0.0	96.876595	-5.516	1	2.0	2.0	5.0	0.0	2.0
-5569.3755	400.99503	99.00498	100.0	0	0.0	0.0	0.15	0.0	96.876595	-5.521	1	2.0	2.0	5.0	0.0	2.0
-5569.3755	400.99503	99.00498	100.0	0	0.0	0.0	0.152	0.0	97.092125	-5.521	1	2.0	2.0	5.0	0.0	2.0
-5569.3755	400.99503	99.00498	100.0	0	0.0	0.0	0.155	0.0	96.407	-5.528	1	2.0	2.0	6.0	0.0	2.0
-5569.3755	400.99503	99.00498	100.0	0	0.0	0.0	0.157	0.0	96.407	-5.531	1	2.0	2.0	6.0	0.0	2.0
-5569.3755	400.99503	97.044556	100.0	0	0.0	0.0	0.159	0.0	95.57135	-5.531	1	2.0	2.0	7.0	0.0	3.0
-5569.3755	400.99503	97.044556	100.0	0	0.0	0.0	0.161	0.0	95.503815	-5.537	1	2.0	2.0	7.0	0.0	3.0
0.0	400.99503	97.044556	100.0	0	0.0	0.0	0.163	0.0	95.79815	-5.537	1	2.0	2.0	0.0	0.0	3.0
0.0	400.99503	97.044556	100.0	0	0.0	0.0	0.165	0.0	95.77743	-5.541	1	2.0	2.0	0.0	0.0	3.0
0.0	400.99503	97.044556	100.0	0	0.0	0.0	0.168	0.0	95.62894	-5.151	1	2.0	2.0	0.0	0.0	3.0
0.0	400.99503	97.044556	100.0	0	0.0	0.0	0.17	0.0	96.62482	-5.151	1	2.0	2.0	0.0	0.0	3.0
0.0	400.99503	97.044556	100.0	0	0.0	0.0	0.172	0.0	96.81476	-4.786	1	2.0	2.0	0.0	0.0	3.0
0.0	400.99503	97.044556	100.0	0	0.0	0.0	0.174	0.0	96.81476	-4.786	1	2.0	2.0	0.0	0.0	3.0
0.0	400.99503	97.044556	100.0	0	0.0	0.0	0.176	0.0	97.148224	-4.133	1	2.0	2.0	0.0	0.0	3.0
0.0	400.99503	97.044556	100.0	0	0.0	0.0	0.178	0.0	97.148224	-3.841	1	2.0	2.0	0.0	0.0	3.0
0.0	400.99503	97.044556	100.0	0	0.0	0.0	0.18	0.0	96.54029	-3.841	1	2.0	2.0	0.0	0.0	3.0
0.0	400.99503	97.044556	100.0	0	0.0	0.0	0.182	0.0	96.28497	-3.317	1	2.0	2.0	0.0	0.0	3.0
0.0	400.99503	97.044556	100.0	0	0.0	0.0	0.184	0.0	96.28497	-3.082	1	2.0	2.0	0.0	0.0	3.0
0.0	400.99503	97.044556	100.0	0	0.0	0.0	0.186	0.0	97.2091	-3.082	1	2.0	2.0	0.0	0.0	3.0
0.0	400.99503	97.044556	100.0	0	0.0	0.0	0.188	0.0	97.18489	-2.662	1	2.0	2.0	0.0	0.0	3.0
0.0	400.99503	97.044556	100.0	0	0.0	0.0	0.19	0.0	97.084816	-2.662	1	2.0	2.0	0.0	0.0	3.0
0.0	400.99503	97.044556	100.0	0	0.0	0.0	0.191	0.0	97.77136	-2.298	1	2.0	2.0	0.0	0.0	3.0
0.0	400.99503	97.044556	100.0	0	0.0	0.0	0.193	0.0	97.77136	-2.136	1	2.0	2.0	0.0	0.0	3.0
0.0	400.99503	97.044556	100.0	0	0.0	0.0	0.194	0.0	97.794815	-2.136	1	2.0	2.0	0.0	0.0	3.0
0.0	400.99503	97.044556	100.0	0	0.0	0.0	0.195	0.0	97.75044	-1.844	1	2.0	2.0	0.0	0.0	3.0
0.0	400.99503	97.044556	100.0	0	0.0	0.0	0.196	0.0	97.75044	-1.714	1	2.0	2.0	0.0	0.0	3.0
0.0	400.99503	97.044556	100.0	0	0.0	0.0	0.197	0.0	97.18509	-1.714	1	2.0	2.0	0.0	0.0	3.0
0.0	400.99503	97.044556	100.0	0	0.0	0.0	0.198	0.0	96.75932	-1.48	1	2.0	2.0	0.0	0.0	3.0
0.0	400.99503	97.044556	100.0	0	0.0	0.0	0.199	0.0	96.75932	-1.278	1	2.0	2.0	0.0	0.0	3.0
0.0	400.99503	97.044556	100.0	0	0.0	0.0	0.199	0.0	97.3805	-1.278	1	2.0	2.0	0.0	0.0	3.0
0.0	400.99503	97.044556	100.0	0	0.0	0.0	0.2	0.0	97.3805	-1.187	1	2.0	2.0	0.0	0.0	3.0
0.0	400.99503	97.044556	100.0	0	0.0	0.0	0.2	0.0	97.68283	-1.187	1	2.0	2.0	0.0	0.0	3.0
0.0	400.99503	97.044556	100.0	0	0.0	0.0	0.201	0.0	97.27724	-1.025	1	2.0	2.0	0.0	0.0	3.0
0.0	400.99503	97.044556	100.0	0	0.0	0.0	0.201	0.0	97.27724	-0.953	1	2.0	2.0	0.0	0.0	3.0
0.0	400.99503	97.044556	100.0	0	0.0	0.0	0.201	0.0	97.895454	-0.953	1	2.0	2.0	0.0	0.0	3.0
0.0	400.99503	97.044556	100.0	0	0.0	0.0	0.201	0.0	97.23416	-0.822	1	2.0	2.0	0.0	0.0	3.0
0.0	400.99503	97.044556	100.0	0	0.0	0.0	0.201	0.0	97.23416	-0.764	1	2.0	2.0	0.0	0.0	3.0
0.0	400.99503	97.044556	100.0	0	0.0	0.0	0.201	0.0	96.509476	-0.764	1	2.0	2.0	0.0	0.0	3.0
0.0	400.99503	97.044556	100.0	0	0.0	0.0	0.201	0.0	96.509476	-0.66	1	2.0	2.0	0.0	0.0	3.0
0.0	400.99503	97.044556	100.0	0	0.0	0.0	0.2	0.0	97.27141	-0.66	1	2.0	2.0	0.0	0.0	3.0
0.0	400.99503	97.044556	100.0	0	0.0	0.0	0.2	1.0	97.80651	-0.613	1	2.0	2.0	9.0	0.0	3.0
0.0	400.99503	97.044556	100.0	0	0.0	0.0	0.199	1.0	97.80651	-0.529	1	2.0	2.0	9.0	0.0	3.0
0.0	400.99503	97.044556	100.0	0	0.0	0.0	0.199	1.0	97.934944	-0.529	1	2.0	2.0	10.0	0.0	3.0
9722.223	700.0	97.044556	100.0	0	0.0	0.0	0.198	1.0	98.05267	-0.457	1	2.0	2.0	10.0	0.0	3.0
9722.223	700.0	97.044556	100.0	0	0.0	0.0	0.197	1.0	98.05267	-0.457	1	2.0	2.0	10.0	0.0	3.0
9722.223	700.0	97.044556	100.0	0	0.0	0.0	0.196	1.0	98.980545	-0.424	1	2.0	2.0	10.0	0.0	3.0
9722.223	700.0	97.044556	100.0	0	0.0	0.0	0.195	1.0	98.980545	0.319	1	2.0	2.0	10.0	0.0	3.0
9722.223	700.0	97.044556	100.0	0	0.0	0.0	0.194	1.0	99.36003	0.319	1	2.0	2.0	10.0	0.0	3.0
9722.223	700.0	97.044556	100.0	0	0.0	0.0	0.192	1.0	99.42433	0.986	1	2.0	2.0	10.0	0.0	3.0
9722.223	700.0	97.044556	100.0	0	0.0	0.0	0.191	1.0	99.42433	2.178	1	2.0	2.0	10.0	0.0	3.0
9722.223	700.0	97.044556	100.0	0	0.0	0.0	0.189	1.0	99.46715	2.178	1	2.0	2.0	10.0	0.0	3.0
9722.223	700.0	97.044556	100.0	0	0.0	0.0	0.188	1.0	98.80187	3.209	1	2.0	2.0	10.0	0.0	3.0
9722.223	700.0	97.044556	100.0	0	0.0	0.0	0.186	1.0	98.80187	3.671	1	2.0	2.0	10.0	0.0	3.0
9722.223	700.0	97.044556	100.0	0	0.0	0.0	0.184	1.0	98.77387	3.671	1	2.0	2.0	10.0	0.0	3.0
9722.223	700.0	97.044556	100.0	0	0.0	0.0	0.182	1.0	98.77387	4.498	1	2.0	2.0	10.0	0.0	3.0
9722.223	700.0	97.044556	100.0	0	0.0	0.0	0.181	1.0	98.11339	4.498	1	2.0	2.0	10.0	0.0	3.0
9722.223	700.0	97.044556	100.0	0	0.0	0.0	0.179	1.0	97.81481	4.869	1	2.0	2.0	10.0	0.0	3.0
9722.223	700.0	97.044556	100.0	0	0.0	0.0	0.177	1.0	97.89121	5.531	1	2.0	2.0	10.0	0.0	3.0
9722.223	700.0	97.044556	100.0	0	0.0	0.0	0.174	1.0	97.47465	5.531	1	2.0	2.0	10.0	0.0	3.0
9722.223	700.0	97.044556	100.0	0	0.0	0.0	0.172	1.0	97.31559	5.829	1	2.0	2.0	10.0	0.0	3.0
9722.223	700.0	97.044556	100.0	0	0.0	0.0	0.169	1.0	97.31559	6.361	1	2.0	2.0	10.0	0.0	3.0
9722.223	700.0	97.044556	100.0	0	0.0	0.0	0.166	1.0	97.33759	6.361	1	2.0	2.0	10.0	0.0	3.0
9722.223	700.0	97.044556	100.0	0	0.0	0.0	0.163	1.0	97.33759	6.6	1	2.0	2.0	10.0	0.0	3.0
9722.223	700.0	97.044556	100.0	0	0.0	0.0	0.161	1.0	97.2708	6.6	1	2.0	2.0	10.0	0.0	3.0
9722.223	700.0	97.044556	100.0	0	0.0	0.0	0.159	1.0	97.42624	7.028	1	2.0	2.0	10.0	0.0	3.0
9722.223	700.0	97.044556	100.0	0	0.0	0.0	0.157	1.0	97.42624	7.398	1	2.0	2.0	10.0	0.0	3.0
9722.223	700.0	97.044556	100.0	0	0.0	0.0	0.154	1.0	96.853294	7.398	1	2.0	2.0	10.0	0.0	3.0
9722.223	700.0	97.044556	100.0	0	0.0	0.0	0.152	1.0	96.39002	7.562	1	2.0	2.0	12.0	0.0	3.0
9722.223	700.0	97.044556	100.0	0	0.0	0.0	0.15	1.0	96.39002	7.562	1	2.0	2.0	12.0	0.0	3.0
9722.223	700.0	97.044556	100.0	0	0.0	0.0	0.147	1.0	96.69888	7.858	1	2.0	2.0	12.0	0.0	3.0
9722.223	700.0	97.044556	100.0	0	0.0	0.0	0.145	1.0	96.69888	7.992	1	2.0	2.0	12.0	0.0	3.0
9722.223	700.0	97.044556	100.0	0	0.0	0.0	0.142	1.0	96.33219	7.992	1	2.0	2.0	12.0	0.0	3.0
9722.223	700.0	97.044556	100.0	0	0.0	0.0	0.139	1.0	95.503914	8.229	1	2.0	2.0	12.0	0.0	3.0
9722.223	700.0	97.044556	100.0	0	0.0	0.0	0.136	1.0	95.503914	8.335	1	2.0	2.0	12.0	0.0	3.0
9722.223	700.0	97.044556	100.0	0	0.0	0.0	0.133	1.0	95.88353	8.335	1	2.0	2.0	12.0	0.0	3.0
9722.223	700.0	97.044556	100.0	0	0.0	0.0	0.13	1.0	95.77522	8.526	1	2.0	2.0	12.0	0.0	3.0
9722.223	700.0	97.044556	100.0	0	0.0	0.0	0.127	1.0	95.77522	8.611	1	2.0	2.0	12.0	0.0	3.0
9722.223	700.0	97.044556	100.0	0	0.0	0.0	0.124	1.0	95.18552	8.611	1	2.0	2.0	12.0	0.0	3.0
9722.223	700.0	97.044556	100.0	0	0.0	0.0	0.12	1.0	95.18552	8.764	1	2.0	2.0	12.0	0.0	3.0
9722.223	700.0	97.044556	100.0	0	0.0	0.0	0.117	1.0	95.43442	8.764	1	2.0	2.0	12.0	0.0	3.0
9722.223	700.0	97.044556	100.0	0	0.0	0.0	0.114	1.0	95.64001	8.834	1	2.0	2.0	12.0	0.0	3.0
9722.223	700.0	97.044556	100.0	0	0.0	0.0	0.111	1.0	95.64001	8.957	1	2.0	2.0	12.0	0.0	3.0
9722.223	700.0	97.044556	100.0	0	0.0	0.0	0.108	1.0	96.632965	8.957	1	2.0	2.0	12.0	0.0	3.0
9722.223	700.0	97.044556	100.0	0	0.0	0.0	0.104	1.0	95.474686	9.011	1	2.0	2.0	12.0	0.0	3.0
9722.223	700.0	97.044556	100.0	0	0.0	0.0	0.101	1.0	95.90517	9.11	1	2.0	2.0	12.0	0.0	3.0
9722.223	700.0	97.044556	100.0	0	0.0	0.0	0.098	1.0	96.029655	9.11	1	2.0	2.0	12.0	0.0	3.0
9722.223	700.0	97.044556	100.0	0	0.0	0.0	0.095	1.0	96.029655	9.154	1	2.0	2.0	12.0	0.0	3.0
9722.223	700.0	97.044556	100.0	0	0.0	0.0	0.092	1.0	95.80024	9.154	1	2.0	2.0	12.0	0.0	3.0
9722.223	700.0	97.044556	100.0	0	0.0	0.0	0.089	1.0	96.23332	9.234	1	2.0	2.0	12.0	0.0	3.0
9722.223	700.0	97.044556	100.0	0	0.0	0.0	0.087	1.0	96.23332	9.268	1	2.0	2.0	12.0	0.0	3.0
9722.223	700.0	97.044556	100.0	0	0.0	0.0	0.084	1.0	95.29393	9.268	1	2.0	2.0	12.0	0.0	3.0
9722.223	700.0	97.044556	100.0	0	0.0	0.0	0.082	1.0	94.82338	9.333	1	2.0	2.0	12.0	0.0	3.0
9722.223	700.0	97.044556	100.0	0	0.0	0.0	0.08	1.0	94.82338	9.333	1	2.0	2.0	12.0	0.0	3.0
9722.223	700.0	97.044556	100.0	0	0.0	0.0	0.077	1.0	93.95156	9.36	1	2.0	2.0	12.0	0.0	3.0
9722.223	700.0	97.044556	100.0	0	0.0	0.0	0.075	1.0	94.32218	9.411	1	2.0	2.0	12.0	0.0	3.0
9722.223	700.0	97.044556	100.0	0	0.0	0.0	0.074	1.0	95.71564	9.411	1	2.0	2.0	12.0	0.0	3.0
9722.223	700.0	97.044556	100.0	0	0.0	0.0	0.072	1.0	95.34336	9.434	1	2.0	2.0	12.0	0.0	3.0
9722.223	700.0	97.044556	100.0	0	0.0	0.0	0.069	1.0	95.34336	9.476	1	2.0	2.0	12.0	0.0	3.0
9722.223	700.0	97.044556	100.0	0	0.0	0.0	0.067	1.0	95.75351	9.476	1	2.0	2.0	12.0	0.0	3.0
9722.223	700.0	97.044556	100.0	0	0.0	0.0	0.065	1.0	96.75417	9.512	1	2.0	2.0	12.0	0.0	3.0
9722.223	700.0	97.044556	100.0	0	0.0	0.0	0.063	1.0	96.75417	9.527	1	2.0	2.0	12.0	0.0	3.0
9722.223	700.0	97.044556	100.0	0	0.0	0.0	0.062	1.0	96.42466	9.527	1	2.0	2.0	12.0	0.0	3.0
9722.223	700.0	97.044556	100.0	0	0.0	0.0	0.059	1.0	96.42466	9.556	1	2.0	2.0	12.0	0.0	3.0
9722.223	700.0	97.044556	100.0	0	0.0	0.0	0.057	1.0	96.13977	9.556	1	2.0	2.0	12.0	0.0	3.0
9722.223	700.0	97.044556	100.0	0	0.0	0.0	0.055	1.0	96.11647	9.568	1	2.0	2.0	12.0	0.0	3.0
9722.223	700.0	97.044556	100.0	0	0.0	0.0	0.053	1.0	96.11647	9.59	1	2.0	2.0	12.0	0.0	3.0
9722.223	700.0	97.044556	100.0	0	0.0	0.0	0.051	1.0	95.94888	9.59	1	2.0	2.0	12.0	0.0	3.0
9722.223	700.0	97.044556	100.0	0	0.0	0.0	0.049	1.0	95.83206	9.601	1	2.0	2.0	12.0	0.0	3.0
9722.223	700.0	97.044556	100.0	0	0.0	0.0	0.047	1.0	95.83206	9.601	1	2.0	2.0	12.0	0.0	3.0
9722.223	700.0	97.044556	100.0	0	0.0	0.0	0.045	1.0	95.595436	9.62	1	2.0	2.0	12.0	0.0	3.0
9722.223	700.0	97.044556	100.0	0	0.0	0.0	0.043	1.0	95.595436	9.628	1	2.0	2.0	12.0	0.0	3.0
9722.223	700.0	97.044556	100.0	0	0.0	0.0	0.041	1.0	95.28327	9.628	1	2.0	2.0	12.0	0.0	3.0
9722.223	700.0	97.044556	100.0	0	0.0	0.0	0.039	1.0	95.293205	9.641	1	2.0	2.0	12.0	0.0	3.0
9722.223	700.0	97.044556	100.0	0	0.0	0.0	0.037	1.0	95.293205	9.649	1	2.0	2.0	12.0	0.0	3.0
9722.223	700.0	97.044556	100.0	0	0.0	0.0	0.035	1.0	96.164635	9.649	1	2.0	2.0	12.0	0.0	3.0
9722.223	700.0	97.044556	100.0	0	0.0	0.0	0.033	1.0	96.033485	9.66	1	2.0	2.0	12.0	0.0	3.0
9722.223	700.0	97.044556	100.0	0	0.0	0.0	0.031	1.0	96.033485	9.66	1	2.0	2.0	12.0	0.0	3.0
9722.223	700.0	97.044556	100.0	0	0.0	0.0	0.029	1.0	96.20412	9.666	1	2.0	2.0	12.0	0.0	3.0
9722.223	700.0	97.044556	100.0	0	0.0	0.0	0.028	1.0	96.20412	9.674	1	2.0	2.0	12.0	0.0	3.0
9722.223	700.0	97.044556	100.0	0	0.0	0.0	0.027	1.0	96.49999	9.674	1	2.0	2.0	12.0	0.0	3.0
9722.223	700.0	97.044556	100.0	0	0.0	0.0	0.025	1.0	96.529175	9.683	1	2.0	2.0	12.0	0.0	3.0
9722.223	700.0	97.044556	100.0	0	0.0	0.0	0.024	1.0	96.529175	9.687	1	2.0	2.0	12.0	0.0	3.0
9722.223	700.0	97.044556	100.0	0	0.0	0.0	0.022	1.0	96.723465	9.687	1	2.0	2.0	12.0	0.0	3.0
9722.223	700.0	97.044556	100.0	0	0.0	0.0	0.021	1.0	95.55638	9.693	1	2.0	2.0	12.0	0.0	3.0
9722.223	700.0	97.044556	100.0	0	0.0	0.0	0.02	1.0	95.55638	9.693	1	2.0	2.0	12.0	0.0	3.0
9722.223	700.0	97.044556	100.0	0	0.0	0.0	0.018	1.0	95.717476	9.696	1	2.0	2.0	12.0	0.0	3.0
9722.223	700.0	97.044556	100.0	0	0.0	0.0	0.017	1.0	95.717476	9.702	1	2.0	2.0	12.0	0.0	3.0
9722.223	700.0	97.044556	100.0	0	0.0	0.0	0.016	1.0	96.274284	9.702	1	2.0	2.0	12.0	0.0	3.0
9722.223	700.0	97.044556	100.0	0	0.0	0.0	0.015	1.0	95.68828	9.704	1	2.0	2.0	12.0	0.0	3.0
9722.223	700.0	97.044556	100.0	0	0.0	0.0	0.013	1.0	95.68828	9.708	1	2.0	2.0	12.0	0.0	3.0
9722.223	700.0	97.044556	100.0	0	0.0	0.0	0.012	1.0	95.94871	9.708	1	2.0	2.0	12.0	0.0	3.0
9722.223	700.0	97.044556	100.0	0	0.0	0.0	0.011	1.0	96.04193	9.71	1	2.0	2.0	12.0	0.0	3.0
9722.223	700.0	97.044556	100.0	0	0.0	0.0	0.009	1.0	96.4881	9.71	1	2.0	2.0	12.0	0.0	3.0
9722.223	700.0	97.044556	100.0	0	0.0	0.0	0.008	1.0	96.00157	9.713	1	2.0	2.0	12.0	0.0	3.0
9722.223	700.0	97.044556	100.0	0	0.0	0.0	0.006	1.0	96.00157	9.714	1	2.0	2.0	12.0	0.0	3.0
9722.223	700.0	97.044556	100.0	0	0.0	0.0	0.005	1.0	95.92713	9.714	1	2.0	2.0	12.0	0.0	3.0
9722.223	700.0	97.044556	100.0	0	0.0	0.0	0.003	1.0	95.82022	9.717	1	2.0	2.0	12.0	0.0	3.0
9722.223	700.0	97.044556	100.0	0	0.0	0.0	0.002	1.0	95.82022	9.719	1	2.0	2.0	12.0	0.0	3.0
9722.223	700.0	97.044556	100.0	0	0.0	0.0	0.0	1.0	95.86778	9.719	1	2.0	2.0	12.0	0.0	3.0
9722.223	700.0	97.044556	100.0	0	0.0	0.0	-0.001	1.0	96.03945	9.721	1	2.0	2.0	12.0	0.0	3.0
9722.223	700.0	97.044556	100.0	0	0.0	0.0	-0.003	1.0	96.03945	9.721	1	2.0	2.0	12.0	0.0	3.0
9722.223	700.0	97.044556	100.0	0	0.0	0.0	-0.005	1.0	96.39003	9.721	1	2.0	2.0	12.0	0.0	3.0
9722.223	700.0	97.044556	100.0	0	0.0	0.0	-0.006	1.0	96.39003	9.724	1	2.0	2.0	12.0	0.0	3.0
9722.223	700.0	97.044556	100.0	0	0.0	0.0	-0.008	1.0	95.319084	9.724	1	2.0	2.0	12.0	0.0	3.0
9722.223	700.0	97.044556	100.0	0	0.0	0.0	-0.009	1.0	95.859055	9.726	1	2.0	2.0	13.0	0.0	3.0
9722.223	700.0	97.044556	100.0	0	0.0	0.0	-0.011	1.0	95.859055	9.726	1	2.0	3.0	14.0	0.0	3.0
0.0	700.0	97.044556	100.0	0	0.0	0.0	-0.013	1.0	96.005486	9.726	1	2.0	3.0	0.0	0.0	3.0
0.0	700.0	97.044556	100.0	0	0.0	0.0	-0.015	1.0	95.44963	9.727	1	2.0	3.0	0.0	0.0	3.0
0.0	700.0	97.044556	100.0	0	0.0	0.0	-0.016	1.0	95.44963	9.727	1	2.0	3.0	0.0	0.0	3.0
0.0	700.0	97.044556	100.0	0	0.0	0.0	-0.018	1.0	96.20588	9.727	1	2.0	3.0	0.0	0.0	3.0
0.0	700.0	97.044556	100.0	0	0.0	0.0	-0.019	1.0	96.20588	8.4	1	2.0	3.0	0.0	0.0	3.0
0.0	700.0	97.044556	100.0	0	0.0	0.0	-0.021	1.0	96.278694	8.4	1	2.0	3.0	0.0	0.0	3.0
0.0	700.0	97.044556	100.0	0	0.0	0.0	-0.023	1.0	96.67534	7.806	1	2.0	3.0	0.0	0.0	3.0
0.0	700.0	97.044556	100.0	0	0.0	0.0	-0.025	1.0	96.67534	6.741	1	2.0	3.0	0.0	0.0	3.0
0.0	700.0	97.044556	100.0	0	0.0	0.0	-0.027	1.0	97.028595	6.741	1	2.0	3.0	0.0	0.0	3.0
0.0	700.0	97.044556	100.0	0	0.0	0.0	-0.029	1.0	97.04333	6.264	1	2.0	3.0	0.0	0.0	3.0
0.0	700.0	97.044556	100.0	0	0.0	0.0	-0.03	1.0	97.04333	6.264	1	2.0	3.0	0.0	0.0	3.0
0.0	700.0	97.044556	100.0	0	0.0	0.0	-0.032	1.0	97.25889	5.41	1	2.0	3.0	0.0	0.0	3.0
0.0	700.0	97.044556	100.0	0	0.0	0.0	-0.034	1.0	97.25889	5.028	1	2.0	3.0	0.0	0.0	3.0
0.0	700.0	97.044556	100.0	0	0.0	0.0	-0.035	1.0	97.38417	5.028	1	2.0	3.0	0.0	0.0	3.0
0.0	700.0	97.044556	100.0	0	0.0	0.0	-0.036	1.0	97.826645	4.342	1	2.0	3.0	0.0	0.0	3.0
0.0	700.0	97.044556	100.0	0	0.0	0.0	-0.037	1.0	97.826645	3.75	1	2.0	3.0	0.0	0.0	3.0
0.0	700.0	97.044556	100.0	0	0.0	0.0	-0.038	1.0	98.06682	3.75	1	2.0	3.0	0.0	0.0	3.0
0.0	700.0	97.044556	100.0	0	0.0	0.0	-0.039	1.0	97.56969	3.484	1	2.0	3.0	0.0	0.0	3.0
0.0	700.0	97.044556	100.0	0	0.0	0.0	-0.04	1.0	97.56969	3.484	1	2.0	3.0	0.0	0.0	3.0
0.0	700.0	97.044556	100.0	0	0.0	0.0	-0.041	1.0	97.484024	3.008	1	2.0	3.0	0.0	0.0	3.0
0.0	700.0	97.044556	100.0	0	0.0	0.0	-0.041	1.0	97.484024	2.796	1	2.0	3.0	0.0	0.0	3.0
0.0	700.0	97.044556	100.0	0	0.0	0.0	-0.041	1.0	97.7605	2.796	1	2.0	3.0	0.0	0.0	3.0
0.0	700.0	97.044556	100.0	0	0.0	0.0	-0.042	1.0	97.051186	2.414	1	2.0	3.0	0.0	0.0	3.0
0.0	700.0	97.044556	100.0	0	0.0	0.0	-0.042	1.0	97.051186	2.243	1	2.0	3.0	0.0	0.0	3.0
0.0	700.0	97.044556	100.0	0	0.0	0.0	-0.041	1.0	97.157005	2.243	1	2.0	3.0	1.0	0.0	3.0
0.0	700.0	97.044556	100.0	0	0.0	0.0	-0.041	1.0	97.157005	1.937	1	2.0	3.0	1.0	0.0	3.0
0.0	700.0	97.044556	100.0	0	0.0	0.0	-0.041	1.0	97.92824	1.937	1	2.0	3.0	3.0	0.0	3.0
-6917.217	498.03958	97.044556	100.0	0	0.0	0.0	-0.04	1.0	97.72429	1.8	1	2.0	3.0	3.0	0.0	3.0
-6917.217	498.03958	97.044556	100.0	0	0.0	0.0	-0.039	1.0	97.72429	1.554	1	2.0	3.0	3.0	0.0	3.0
-6917.217	498.03958	97.044556	100.0	0	0.0	0.0	-0.038	1.0	97.83116	1.554	1	2.0	3.0	3.0	0.0	3.0
-6917.217	498.03958	97.044556	100.0	0	0.0	0.0	-0.037	1.0	97.515305	0.852	1	2.0	3.0	3.0	0.0	3.0
-6917.217	498.03958	97.044556	100.0	0	0.0	0.0	-0.036	1.0	97.515305	0.302	1	2.0	3.0	3.0	0.0	3.0
-6917.217	498.03958	97.044556	100.0	0	0.0	0.0	-0.034	1.0	97.50793	0.302	1	2.0	3.0	3.0	0.0	3.0
-6917.217	498.03958	97.044556	100.0	0	0.0	0.0	-0.033	1.0	97.50793	-0.681	1	2.0	3.0	3.0	0.0	3.0
-6917.217	498.03958	97.044556	100.0	0	0.0	0.0	-0.031	1.0	97.3716	-0.681	1	2.0	3.0	3.0	0.0	3.0
-6917.217	498.03958	97.044556	100.0	0	0.0	0.0	-0.03	1.0	97.25693	-1.122	1	2.0	3.0	3.0	0.0	3.0
-6917.217	498.03958	97.044556	100.0	0	0.0	0.0	-0.028	1.0	97.27017	-1.914	1	2.0	3.0	3.0	0.0	3.0
-6917.217	498.03958	97.044556	100.0	0	0.0	0.0	-0.026	1.0	96.08546	-1.914	1	2.0	3.0	3.0	0.0	3.0
-6917.217	498.03958	97.044556	100.0	0	0.0	0.0	-0.024	1.0	98.09248	-2.268	1	2.0	3.0	3.0	0.0	3.0
-6917.217	498.03958	97.044556	100.0	0	0.0	0.0	-0.021	1.0	98.09248	-2.904	1	2.0	3.0	3.0	0.0	3.0
-6917.217	498.03958	97.044556	100.0	0	0.0	0.0	-0.019	1.0	97.82061	-2.904	1	2.0	3.0	3.0	0.0	3.0
-6917.217	498.03958	97.044556	100.0	0	0.0	0.0	-0.017	1.0	97.82061	-3.188	1	2.0	3.0	3.0	0.0	3.0
-6917.217	498.03958	97.044556	100.0	0	0.0	0.0	-0.014	1.0	97.60666	-3.188	1	2.0	3.0	3.0	0.0	3.0
-6917.217	498.03958	97.044556	100.0	0	0.0	0.0	-0.011	1.0	98.62036	-3.698	1	2.0	3.0	3.0	0.0	3.0
-6917.217	498.03958	97.044556	100.0	0	0.0	0.0	-0.008	1.0	99.36678	-3.926	1	2.0	3.0	3.0	0.0	3.0
-6917.217	498.03958	97.044556	100.0	0	0.0	0.0	-0.005	1.0	98.423546	-3.926	1	2.0	3.0	5.0	0.0	3.0
-6917.217	498.03958	97.044556	100.0	0	0.0	0.0	-0.002	1.0	99.42995	-4.336	1	2.0	3.0	5.0	0.0	3.0
-6917.217	498.03958	97.044556	100.0	0	0.0	0.0	0.0	1.0	99.42995	-4.688	1	2.0	3.0	5.0	0.0	3.0
-6917.217	498.03958	97.044556	100.0	0	0.0	0.0	0.003	1.0	98.78317	-4.688	1	2.0	3.0	5.0	0.0	3.0
-6917.217	498.03958	97.044556	100.0	0	0.0	0.0	0.006	1.0	98.78317	-4.993	1	2.0	3.0	5.0	0.0	3.0
-6917.217	498.03958	97.044556	100.0	0	0.0	0.0	0.009	1.0	97.31155	-4.993	1	2.0	3.0	5.0	0.0	3.0
-6917.217	498.03958	97.044556	100.0	0	0.0	0.0	0.012	1.0	96.7686	-5.13	1	2.0	3.0	5.0	0.0	3.0
-6917.217	498.03958	97.044556	100.0	0	0.0	0.0	0.015	1.0	96.7686	-5.257	1	2.0	3.0	5.0	0.0	3.0
-6917.217	498.03958	97.044556	100.0	0	0.0	0.0	0.018	1.0	95.863106	-5.257	1	2.0	3.0	5.0	0.0	3.0
-6917.217	498.03958	97.044556	100.0	0	0.0	0.0	0.021	1.0	95.35874	-5.484	1	2.0	3.0	5.0	0.0	3.0
-6917.217	498.03958	97.044556	100.0	0	0.0	0.0	0.024	1.0	95.35874	-5.586	1	2.0	3.0	5.0	0.0	3.0
-6917.217	498.03958	97.044556	100.0	0	0.0	0.0	0.027	1.0	94.9125	-5.586	1	2.0	3.0	5.0	0.0	3.0
-6917.217	498.03958	97.044556	100.0	0	0.0	0.0	0.029	1.0	95.401024	-5.769	1	2.0	3.0	5.0	0.0	3.0
-6917.217	498.03958	97.044556	100.0	0	0.0	0.0	0.032	1.0	95.214836	-5.769	1	2.0	3.0	5.0	0.0	3.0
-6917.217	498.03958	97.044556	100.0	0	0.0	0.0	0.035	1.0	95.651184	-5.851	1	2.0	3.0	5.0	0.0	3.0
-6917.217	498.03958	97.044556	100.0	0	0.0	0.0	0.037	1.0	95.651184	-5.997	1	2.0	3.0	5.0	0.0	3.0
-6917.217	498.03958	97.044556	100.0	0	0.0	0.0	0.04	1.0	95.40134	-5.997	1	2.0	3.0	5.0	0.0	3.0
-6917.217	498.03958	97.044556	100.0	0	0.0	0.0	0.042	1.0	95.24969	-6.124	1	2.0	3.0	5.0	0.0	3.0
-6917.217	498.03958	97.044556	100.0	0	0.0	0.0	0.045	1.0	95.24969	-6.181	1	2.0	3.0	5.0	0.0	3.0
-6917.217	498.03958	97.044556	100.0	0	0.0	0.0	0.047	1.0	94.78898	-6.181	1	2.0	3.0	5.0	0.0	3.0
-6917.217	498.03958	97.044556	100.0	0	0.0	0.0	0.049	1.0	94.78898	-6.282	1	2.0	3.0	5.0	0.0	3.0
-6917.217	498.03958	97.044556	100.0	0	0.0	0.0	0.052	1.0	94.8456	-6.282	1	2.0	3.0	5.0	0.0	3.0
-6917.217	498.03958	97.044556	100.0	0	0.0	0.0	0.054	1.0	95.31351	-6.329	1	2.0	3.0	5.0	0.0	3.0
-6917.217	498.03958	97.044556	100.0	0	0.0	0.0	0.056	1.0	95.31351	-6.37	1	2.0	3.0	5.0	0.0	3.0
-6917.217	498.03958	97.044556	100.0	0	0.0	0.0	0.058	1.0	95.73502	-6.37	1	2.0	3.0	5.0	0.0	3.0
-6917.217	498.03958	97.044556	100.0	0	0.0	0.0	0.06	1.0	95.44383	-6.447	1	2.0	3.0	5.0	0.0	3.0
-6917.217	498.03958	97.044556	100.0	0	0.0	0.0	0.062	1.0	95.44383	-6.48	1	2.0	3.0	5.0	0.0	3.0
-6917.217	498.03958	97.044556	100.0	0	0.0	0.0	0.064	1.0	95.915	-6.48	1	2.0	3.0	5.0	0.0	3.0
-6917.217	498.03958	97.044556	100.0	0	0.0	0.0	0.066	1.0	95.915	-6.54	1	2.0	3.0	5.0	0.0	3.0
-6917.217	498.03958	97.044556	100.0	0	0.0	0.0	0.068	1.0	96.330734	-6.54	1	2.0	3.0	5.0	0.0	3.0
-6917.217	498.03958	97.044556	100.0	0	0.0	0.0	0.07	1.0	96.32411	-6.593	1	2.0	3.0	5.0	0.0	3.0
-6917.217	498.03958	97.044556	100.0	0	0.0	0.0	0.072	1.0	96.32411	-6.616	1	2.0	3.0	5.0	0.0	3.0
-6917.217	498.03958	97.044556	100.0	0	0.0	0.0	0.074	1.0	96.85514	-6.616	1	2.0	3.0	5.0	0.0	3.0
-6917.217	498.03958	97.044556	100.0	0	0.0	0.0	0.076	1.0	96.47663	-6.658	1	2.0	3.0	5.0	0.0	3.0
-6917.217	498.03958	97.044556	100.0	0	0.0	0.0	0.078	1.0	96.47663	-6.677	1	2.0	3.0	5.0	0.0	3.0
-6917.217	498.03958	97.044556	100.0	0	0.0	0.0	0.08	1.0	96.2729	-6.677	1	2.0	3.0	5.0	0.0	3.0
-6917.217	498.03958	97.044556	100.0	0	0.0	0.0	0.081	1.0	96.2729	-6.711	1	2.0	3.0	5.0	0.0	3.0
-6917.217	498.03958	97.044556	100.0	0	0.0	0.0	0.083	1.0	95.88221	-6.711	1	2.0	3.0	5.0	0.0	3.0
-6917.217	498.03958	97.044556	100.0	0	0.0	0.0	0.085	1.0	96.44634	-6.726	1	2.0	3.0	5.0	0.0	3.0
-6917.217	498.03958	97.044556	100.0	0	0.0	0.0	0.087	1.0	96.44634	-6.753	1	2.0	3.0	5.0	0.0	3.0
-6917.217	498.03958	97.044556	100.0	0	0.0	0.0	0.089	1.0	96.71475	-6.753	1	2.0	3.0	5.0	0.0	3.0
-6917.217	498.03958	97.044556	100.0	0	0.0	0.0	0.091	1.0	96.667984	-6.766	1	2.0	3.0	5.0	0.0	3.0
-6917.217	498.03958	97.044556	100.0	0	0.0	0.0	0.093	1.0	96.667984	-6.787	1	2.0	3.0	5.0	0.0	3.0
-6917.217	498.03958	97.044556	100.0	0	0.0	0.0	0.096	1.0	96.63182	-6.787	1	2.0	3.0	5.0	0.0	3.0
-6917.217	498.03958	97.044556	100.0	0	0.0	0.0	0.098	1.0	96.63182	-6.806	1	2.0	3.0	5.0	0.0	3.0
-6917.217	498.03958	97.044556	100.0	0	0.0	0.0	0.1	1.0	96.63108	-6.806	1	2.0	3.0	5.0	0.0	3.0
-6917.217	498.03958	97.044556	100.0	0	0.0	0.0	0.102	1.0	96.3641	-6.815	1	2.0	3.0	5.0	0.0	3.0
-6917.217	498.03958	97.044556	100.0	0	0.0	0.0	0.105	1.0	96.3641	-6.83	1	2.0	3.0	5.0	0.0	3.0
-6917.217	498.03958	97.044556	100.0	0	0.0	0.0	0.107	1.0	96.71619	-6.83	1	2.0	3.0	5.0	0.0	3.0
-6917.217	498.03958	97.044556	100.0	0	0.0	0.0	0.11	1.0	97.97292	-6.836	1	2.0	3.0	5.0	0.0	3.0
-6917.217	498.03958	97.044556	100.0	0	0.0	0.0	0.113	1.0	97.97292	-6.849	1	2.0	3.0	5.0	0.0	3.0
-6917.217	498.03958	97.044556	100.0	0	0.0	0.0	0.115	1.0	97.30969	-6.849	1	2.0	3.0	5.0	0.0	3.0
-6917.217	498.03958	97.044556	100.0	0	0.0	0.0	0.118	1.0	97.30969	-6.859	1	2.0	3.0	5.0	0.0	3.0
-6917.217	498.03958	97.044556	100.0	0	0.0	0.0	0.121	1.0	97.48948	-6.859	1	2.0	3.0	5.0	0.0	3.0
-6917.217	498.03958	97.044556	100.0	0	0.0	0.0	0.124	1.0	97.30231	-6.864	1	2.0	3.0	5.0	0.0	3.0
-6917.217	498.03958	97.044556	100.0	0	0.0	0.0	0.127	1.0	97.30231	-6.872	1	2.0	3.0	5.0	0.0	3.0
-6917.217	498.03958	97.044556	100.0	0	0.0	0.0	0.13	1.0	97.69044	-6.872	1	2.0	3.0	5.0	0.0	3.0
-6917.217	498.03958	97.044556	100.0	0	0.0	0.0	0.133	1.0	97.17945	-6.876	1	2.0	3.0	5.0	0.0	3.0
-6917.217	498.03958	97.044556	100.0	0	0.0	0.0	0.136	1.0	97.17945	-6.883	1	2.0	3.0	5.0	0.0	3.0
-6917.217	498.03958	97.044556	100.0	0	0.0	0.0	0.139	1.0	95.8583	-6.883	1	2.0	3.0	5.0	0.0	3.0
-6917.217	498.03958	97.044556	100.0	0	0.0	0.0	0.141	1.0	95.8583	-6.886	1	2.0	3.0	5.0	0.0	3.0
-6917.217	498.03958	97.044556	100.0	0	0.0	0.0	0.144	1.0	95.38914	-6.886	1	2.0	3.0	5.0	0.0	3.0
-6917.217	498.03958	97.044556	100.0	0	0.0	0.0	0.147	1.0	95.66727	-6.891	1	2.0	3.0	5.0	0.0	3.0
-6917.217	498.03958	97.044556	100.0	0	0.0	0.0	0.15	1.0	95.66727	-6.893	1	2.0	3.0	5.0	0.0	3.0
-6917.217	498.03958	97.044556	100.0	1	0.0	0.0	0.153	1.0	96.54691	-6.893	1	2.0	3.0	6.0	0.0	3.0
0.0	498.03958	94.17645	100.0	0	0.0	0.0	0.155	1.0	96.54236	-6.898	1	2.0	3.0	0.0	0.0	4.0
0.0	498.03958	94.17645	100.0	0	0.0	0.0	0.158	1.0	96.54236	-6.901	1	2.0	3.0	0.0	0.0	4.0
0.0	498.03958	94.17645	100.0	0	0.0	0.0	0.16	1.0	96.26229	-6.901	1	2.0	3.0	0.0	0.0	4.0
0.0	498.03958	94.17645	100.0	0	0.0	0.0	0.163	1.0	96.26229	-6.903	1	2.0	3.0	0.0	0.0	4.0
0.0	498.03958	94.17645	100.0	0	0.0	0.0	0.165	1.0	95.78062	-6.903	1	2.0	3.0	0.0	0.0	4.0
0.0	498.03958	94.17645	100.0	0	0.0	0.0	0.168	1.0	95.99849	-6.415	1	2.0	3.0	0.0	0.0	4.0
0.0	498.03958	94.17645	100.0	0	0.0	0.0	0.17	1.0	95.99849	-5.541	1	2.0	3.0	0.0	0.0	4.0
0.0	498.03958	94.17645	100.0	0	0.0	0.0	0.173	1.0	96.96171	-5.541	1	2.0	3.0	0.0	0.0	4.0
0.0	498.03958	94.17645	100.0	0	0.0	0.0	0.175	1.0	96.99073	-5.148	1	2.0	3.0	0.0	0.0	4.0
0.0	498.03958	94.17645	100.0	0	0.0	0.0	0.177	1.0	96.99073	-4.446	1	2.0	3.0	0.0	0.0	4.0
0.0	498.03958	94.17645	100.0	0	0.0	0.0	0.179	1.0	96.82004	-4.446	1	2.0	3.0	0.0	0.0	4.0
0.0	498.03958	94.17645	100.0	0	0.0	0.0	0.181	1.0	96.82004	-4.131	1	2.0	3.0	0.0	0.0	4.0
0.0	498.03958	94.17645	100.0	0	0.0	0.0	0.183	1.0	96.72983	-4.131	1	2.0	3.0	0.0	0.0	4.0
0.0	498.03958	94.17645	100.0	0	0.0	0.0	0.186	1.0	96.2562	-3.569	1	2.0	3.0	0.0	0.0	4.0
0.0	498.03958	94.17645	100.0	0	0.0	0.0	0.187	1.0	96.2562	-3.315	1	2.0	3.0	0.0	0.0	4.0
0.0	498.03958	94.17645	100.0	0	0.0	0.0	0.189	1.0	96.12117	-3.315	1	2.0	3.0	0.0	0.0	4.0
0.0	498.03958	94.17645	100.0	0	0.0	0.0	0.191	1.0	95.67749	-2.863	1	2.0	3.0	0.0	0.0	4.0
0.0	498.03958	94.17645	100.0	0	0.0	0.0	0.192	1.0	95.67749	-2.66	1	2.0	3.0	0.0	0.0	4.0
0.0	498.03958	94.17645	100.0	0	0.0	0.0	0.193	1.0	95.75407	-2.66	1	2.0	3.0	0.0	0.0	4.0
0.0	498.03958	94.17645	100.0	0	0.0	0.0	0.194	1.0	95.75407	-2.297	1	2.0	3.0	0.0	0.0	4.0
0.0	498.03958	94.17645	100.0	0	0.0	0.0	0.196	1.0	95.39418	-2.297	1	2.0	3.0	0.0	0.0	4.0
0.0	498.03958	94.17645	100.0	0	0.0	0.0	0.197	1.0	95.94313	-1.984	1	2.0	3.0	0.0	0.0	4.0
0.0	498.03958	94.17645	100.0	0	0.0	0.0	0.198	1.0	95.94313	-1.843	1	2.0	3.0	0.0	0.0	4.0
0.0	498.03958	94.17645	100.0	0	0.0	0.0	0.199	1.0	96.459526	-1.843	1	2.0	3.0	0.0	0.0	4.0
0.0	498.03958	94.17645	100.0	0	0.0	0.0	0.2	1.0	97.138664	-1.592	1	2.0	3.0	0.0	0.0	4.0
0.0	498.03958	94.17645	100.0	0	0.0	0.0	0.2	1.0	97.138664	-1.592	1	2.0	3.0	0.0	0.0	4.0
0.0	498.03958	94.17645	100.0	0	0.0	0.0	0.201	1.0	97.423225	-1.479	1	2.0	3.0	0.0	0.0	4.0
0.0	498.03958	94.17645	100.0	0	0.0	0.0	0.202	1.0	97.30542	-1.277	1	2.0	3.0	0.0	0.0	4.0
0.0	498.03958	94.17645	100.0	0	0.0	0.0	0.202	1.0	98.08808	-1.277	1	2.0	3.0	0.0	0.0	4.0
0.0	498.03958	94.17645	100.0	0	0.0	0.0	0.203	1.0	97.61569	-1.187	1	2.0	3.0	0.0	0.0	4.0
0.0	498.03958	94.17645	100.0	0	0.0	0.0	0.203	1.0	97.61569	-1.025	1	2.0	3.0	0.0	0.0	4.0
0.0	498.03958	94.17645	100.0	0	0.0	0.0	0.203	1.0	97.3865	-1.025	1	2.0	3.0	0.0	0.0	4.0
0.0	498.03958	94.17645	100.0	0	0.0	0.0	0.202	0.0	97.70634	-0.885	1	2.0	3.0	14.0	0.0	4.0
0.0	498.03958	94.17645	100.0	0	0.0	0.0	0.202	0.0	97.70634	-0.822	1	2.0	3.0	14.0	0.0	4.0
0.0	498.03958	94.17645	100.0	0	0.0	0.0	0.201	0.0	97.34381	-0.822	1	2.0	3.0	0.0	0.0	4.0
0.0	498.03958	94.17645	100.0	0	0.0	0.0	0.2	0.0	97.34381	-0.71	1	2.0	3.0	0.0	0.0	4.0
0.0	498.03958	94.17645	100.0	0	0.0	0.0	0.198	0.0	98.69285	-0.71	1	2.0	3.0	0.0	0.0	4.0
0.0	498.03958	94.17645	100.0	0	0.0	0.0	0.197	0.0	99.017426	-0.659	1	2.0	3.0	0.0	0.0	4.0
0.0	498.03958	94.17645	100.0	0	0.0	0.0	0.194	0.0	99.017426	-0.569	1	2.0	3.0	0.0	0.0	4.0
0.0	498.03958	94.17645	100.0	0	0.0	0.0	0.192	0.0	99.20432	-0.569	1	2.0	3.0	0.0	0.0	4.0
0.0	498.03958	94.17645	100.0	0	0.0	0.0	0.189	0.0	98.05954	-0.529	1	2.0	3.0	0.0	0.0	4.0
0.0	498.03958	94.17645	100.0	0	0.0	0.0	0.186	0.0	98.05954	-0.457	1	2.0	3.0	0.0	0.0	4.0
0.0	498.03958	94.17645	100.0	0	0.0	0.0	0.183	0.0	98.1186	-0.457	1	2.0	3.0	0.0	0.0	4.0
0.0	498.03958	94.17645	100.0	0	0.0	0.0	0.18	0.0	98.1186	-0.394	1	2.0	3.0	0.0	0.0	4.0
0.0	498.03958	94.17645	100.0	0	0.0	0.0	0.176	0.0	98.25749	-0.394	1	2.0	3.0	0.0	0.0	4.0
0.0	498.03958	94.17645	100.0	0	0.0	0.0	0.172	0.0	98.34947	-0.366	1	2.0	3.0	0.0	0.0	4.0
0.0	498.03958	94.17645	100.0	0	0.0	0.0	0.167	0.0	98.34947	-0.316	1	2.0	3.0	0.0	0.0	4.0
0.0	498.03958	94.17645	100.0	0	0.0	0.0	0.163	0.0	97.7457	-0.316	1	2.0	3.0	0.0	0.0	4.0
0.0	498.03958	94.17645	100.0	0	0.0	0.0	0.159	0.0	97.669205	-0.294	1	2.0	3.0	0.0	0.0	4.0
0.0	498.03958	94.17645	100.0	0	0.0	0.0	0.155	0.0	97.5578	-0.294	1	2.0	3.0	0.0	0.0	4.0
0.0	498.03958	94.17645	100.0	0	0.0	0.0	0.151	0.0	97.5493	-0.253	1	2.0	3.0	0.0	0.0	4.0
0.0	498.03958	94.17645	100.0	0	0.0	0.0	0.147	0.0	97.5493	-0.235	1	2.0	3.0	0.0	0.0	4.0
0.0	498.03958	94.17645	100.0	0	0.0	0.0	0.144	0.0	97.6814	-0.235	1	2.0	3.0	0.0	0.0	4.0
0.0	498.03958	94.17645	100.0	0	0.0	0.0	0.14	0.0	98.40341	-0.203	1	2.0	3.0	0.0	0.0	4.0
0.0	498.03958	94.17645	100.0	0	0.0	0.0	0.136	0.0	98.40341	-0.175	1	2.0	3.0	0.0	0.0	4.0
0.0	498.03958	94.17645	100.0	0	0.0	0.0	0.132	0.0	98.3301	-0.175	1	2.0	3.0	0.0	0.0	4.0
0.0	498.03958	94.17645	100.0	0	0.0	0.0	0.129	0.0	98.47357	-0.163	1	2.0	3.0	0.0	0.0	4.0
0.0	498.03958	94.17645	100.0	0	0.0	0.0	0.125	0.0	98.47357	-0.14	1	2.0	3.0	0.0	0.0	4.0
0.0	498.03958	94.17645	100.0	0	0.0	0.0	0.122	0.0	98.72202	-0.14	1	2.0	3.0	0.0	0.0	4.0
0.0	498.03958	94.17645	100.0	0	0.0	0.0	0.119	0.0	98.72202	-0.13	1	2.0	3.0	0.0	0.0	4.0
0.0	498.03958	94.17645	100.0	0	0.0	0.0	0.115	0.0	98.087234	-0.13	1	2.0	3.0	0.0	0.0	4.0
0.0	498.03958	94.17645	100.0	0	0.0	0.0	0.112	0.0	97.7182	-0.112	1	2.0	3.0	0.0	0.0	4.0
0.0	498.03958	94.17645	100.0	0	0.0	0.0	0.109	0.0	97.7182	-0.104	1	2.0	3.0	0.0	0.0	4.0
0.0	498.03958	94.17645	100.0	0	0.0	0.0	0.106	0.0	97.837456	-0.104	1	2.0	3.0	0.0	0.0	4.0
0.0	498.03958	94.17645	100.0	0	0.0	0.0	0.102	0.0	98.13229	-0.09	1	2.0	3.0	0.0	0.0	4.0
0.0	498.03958	94.17645	100.0	0	0.0	0.0	0.099	0.0	98.13229	-0.09	1	2.0	3.0	0.0	0.0	4.0
0.0	498.03958	94.17645	100.0	0	0.0	0.0	0.096	0.0	97.75523	-0.077	1	2.0	3.0	0.0	0.0	4.0
0.0	498.03958	94.17645	100.0	0	0.0	0.0	0.093	0.0	97.75523	-0.072	1	2.0	3.0	0.0	0.0	4.0
0.0	498.03958	94.17645	100.0	0	0.0	0.0	0.09	0.0	97.995384	-0.072	1	2.0	3.0	0.0	0.0	4.0
0.0	498.03958	94.17645	100.0	0	0.0	0.0	0.088	0.0	97.398926	-0.062	1	2.0	3.0	0.0	0.0	4.0
0.0	498.03958	94.17645	100.0	0	0.0	0.0	0.085	0.0	97.398926	-0.057	1	2.0	3.0	0.0	0.0	4.0
0.0	498.03958	94.17645	100.0	0	0.0	0.0	0.082	0.0	96.944496	-0.057	1	2.0	3.0	0.0	0.0	4.0
0.0	498.03958	94.17645	100.0	0	0.0	0.0	0.079	0.0	97.0414	-0.049	1	2.0	3.0	0.0	0.0	4.0
0.0	498.03958	94.17645	100.0	0	0.0	0.0	0.076	0.0	97.0414	-0.049	1	2.0	3.0	0.0	0.0	4.0
0.0	498.03958	94.17645	100.0	0	0.0	0.0	0.073	0.0	96.45636	-0.046	1	2.0	3.0	0.0	0.0	4.0
0.0	498.03958	94.17645	100.0	0	0.0	0.0	0.07	0.0	96.45636	-0.039	1	2.0	3.0	0.0	0.0	4.0
0.0	498.03958	94.17645	100.0	0	0.0	0.0	0.067	0.0	96.04696	-0.039	1	2.0	3.0	0.0	0.0	4.0
0.0	498.03958	94.17645	100.0	0	0.0	0.0	0.065	0.0	96.32801	-0.036	1	2.0	3.0	0.0	0.0	4.0
0.0	498.03958	94.17645	100.0	0	0.0	0.0	0.062	0.0	96.697296	-0.031	1	2.0	3.0	0.0	0.0	4.0
0.0	498.03958	94.17645	100.0	0	0.0	0.0	0.059	0.0	96.75608	-0.031	1	2.0	3.0	0.0	0.0	4.0
0.0	498.03958	94.17645	100.0	0	0.0	0.0	0.057	0.0	96.416145	-0.029	1	2.0	3.0	0.0	0.0	4.0
0.0	498.03958	94.17645	100.0	0	0.0	0.0	0.054	0.0	96.2201	-0.025	1	2.0	3.0	0.0	0.0	4.0
0.0	498.03958	94.17645	100.0	0	0.0	0.0	0.051	0.0	96.54584	-0.025	1	2.0	3.0	0.0	0.0	4.0
0.0	498.03958	94.17645	100.0	0	0.0	0.0	0.048	0.0	96.54584	-0.023	1	2.0	3.0	0.0	0.0	4.0
0.0	498.03958	94.17645	100.0	0	0.0	0.0	0.046	0.0	96.7028	-0.023	1	2.0	3.0	0.0	0.0	4.0
0.0	498.03958	94.17645	100.0	0	0.0	0.0	0.043	0.0	97.19369	-0.02	1	2.0	3.0	0.0	0.0	4.0
0.0	498.03958	94.17645	100.0	0	0.0	0.0	0.04	0.0	97.19369	-0.017	1	2.0	3.0	0.0	0.0	4.0
0.0	498.03958	94.17645	100.0	0	0.0	0.0	0.038	0.0	96.91769	-0.017	1	2.0	3.0	0.0	0.0	4.0
0.0	498.03958	94.17645	100.0	0	0.0	0.0	0.035	0.0	96.81626	-0.015	1	2.0	3.0	0.0	0.0	4.0
0.0	498.03958	94.17645	100.0	0	0.0	0.0	0.033	0.0	96.81626	-0.015	1	2.0	3.0	0.0	0.0	4.0
0.0	498.03958	94.17645	100.0	0	0.0	0.0	0.03	0.0	96.965744	-0.013	1	2.0	3.0	0.0	0.0	4.0
0.0	498.03958	94.17645	100.0	0	0.0	0.0	0.027	0.0	96.965744	-0.012	1	2.0	3.0	0.0	0.0	4.0
0.0	498.03958	94.17645	100.0	0	0.0	0.0	0.025	0.0	97.181854	-0.012	1	2.0	3.0	0.0	0.0	4.0
0.0	498.03958	94.17645	100.0	0	0.0	0.0	0.022	0.0	97.36417	-0.01	1	2.0	3.0	0.0	0.0	4.0
0.0	498.03958	94.17645	100.0	0	0.0	0.0	0.02	0.0	97.36417	-0.009	1	2.0	3.0	0.0	0.0	4.0
0.0	498.03958	94.17645	100.0	0	0.0	0.0	0.017	0.0	98.10611	-0.009	1	2.0	3.0	0.0	0.0	4.0
0.0	498.03958	94.17645	100.0	0	0.0	0.0	0.015	0.0	97.42558	-0.008	1	2.0	3.0	0.0	0.0	4.0
0.0	498.03958	94.17645	100.0	0	0.0	0.0	0.012	0.0	97.42558	-0.008	1	2.0	3.0	0.0	0.0	4.0
0.0	498.03958	94.17645	100.0	0	0.0	0.0	0.01	0.0	97.330376	-0.007	1	2.0	3.0	0.0	0.0	4.0
0.0	498.03958	94.17645	100.0	0	0.0	0.0	0.008	0.0	97.330376	-0.006	1	2.0	3.0	0.0	0.0	4.0
0.0	498.03958	94.17645	100.0	0	0.0	0.0	0.006	0.0	97.439926	-0.006	1	2.0	3.0	0.0	0.0	4.0
0.0	498.03958	94.17645	100.0	0	0.0	0.0	0.004	0.0	97.50132	-0.005	1	2.0	3.0	0.0	0.0	4.0
0.0	498.03958	94.17645	100.0	0	0.0	0.0	0.001	0.0	97.50132	-0.005	1	2.0	3.0	0.0	0.0	4.0
0.0	498.03958	94.17645	100.0	0	0.0	0.0	0.0	0.0	97.11699	-0.005	1	2.0	3.0	0.0	0.0	4.0
0.0	498.03958	94.17645	100.0	0	0.0	0.0	-0.002	0.0	96.954605	-0.004	1	2.0	3.0	0.0	0.0	4.0
0.0	498.03958	94.17645	100.0	0	0.0	0.0	-0.004	0.0	96.954605	-0.004	1	2.0	3.0	0.0	0.0	4.0
0.0	498.03958	94.17645	100.0	0	0.0	0.0	-0.006	0.0	97.44611	-0.003	1	2.0	3.0	0.0	0.0	4.0
0.0	498.03958	94.17645	100.0	0	0.0	0.0	-0.008	0.0	97.018684	-0.003	1	2.0	3.0	0.0	0.0	4.0
0.0	498.03958	94.17645	100.0	0	0.0	0.0	-0.009	0.0	96.714874	-0.003	1	2.0	3.0	0.0	0.0	4.0
0.0	498.03958	94.17645	100.0	0	0.0	0.0	-0.011	0.0	96.975914	-0.002	1	2.0	3.0	0.0	0.0	4.0
0.0	498.03958	94.17645	100.0	0	0.0	0.0	-0.012	0.0	96.975914	-0.002	1	2.0	3.0	0.0	0.0	4.0
0.0	498.03958	94.17645	100.0	0	0.0	0.0	-0.014	0.0	96.38768	-0.002	1	2.0	3.0	0.0	0.0	4.0
0.0	498.03958	94.17645	100.0	0	0.0	0.0	-0.016	0.0	96.3396	-0.002	1	2.0	3.0	0.0	0.0	4.0
0.0	498.03958	94.17645	100.0	0	0.0	0.0	-0.017	0.0	95.94832	-0.002	1	2.0	3.0	0.0	0.0	4.0
0.0	498.03958	94.17645	100.0	0	0.0	0.0	-0.018	0.0	96.63994	-0.001	1	2.0	3.0	0.0	0.0	4.0
0.0	498.03958	94.17645	100.0	0	0.0	0.0	-0.02	0.0	96.63994	-0.001	1	2.0	3.0	0.0	0.0	4.0
0.0	498.03958	94.17645	100.0	0	0.0	0.0	-0.021	0.0	96.32434	-0.001	1	2.0	3.0	0.0	0.0	4.0
0.0	498.03958	94.17645	100.0	0	0.0	0.0	-0.022	0.0	95.78153	-0.001	1	2.0	3.0	0.0	0.0	4.0
0.0	498.03958	94.17645	100.0	0	0.0	0.0	-0.023	0.0	95.78153	-0.001	1	2.0	3.0	0.0	0.0	4.0
0.0	498.03958	94.17645	100.0	0	0.0	0.0	-0.024	0.0	95.36131	-0.001	1	2.0	3.0	0.0	0.0	4.0
0.0	498.03958	94.17645	100.0	0	0.0	0.0	-0.025	0.0	95.23038	0.0	1	2.0	3.0	0.0	0.0	4.0
0.0	498.03958	94.17645	100.0	0	0.0	0.0	-0.026	0.0	95.23038	0.0	1	2.0	3.0	0.0	0.0	4.0
0.0	498.03958	94.17645	100.0	0	0.0	0.0	-0.027	0.0	96.32508	0.0	1	2.0	3.0	0.0	0.0	4.0
0.0	498.03958	94.17645	100.0	0	0.0	0.0	-0.028	0.0	96.32508	0.0	1	2.0	3.0	0.0	0.0	4.0
0.0	498.03958	94.17645	100.0	0	0.0	0.0	-0.029	0.0	96.432556	0.0	1	2.0	3.0	0.0	0.0	4.0
0.0	498.03958	94.17645	100.0	0	0.0	0.0	-0.03	0.0	96.6116	0.0	1	2.0	3.0	0.0	0.0	4.0
0.0	498.03958	94.17645	100.0	0	0.0	0.0	-0.031	0.0	96.6116	0.0	1	2.0	3.0	0.0	0.0	4.0
0.0	498.03958	94.17645	100.0	0	0.0	0.0	-0.032	0.0	96.88876	0.0	1	2.0	3.0	0.0	0.0	4.0
0.0	498.03958	94.17645	100.0	0	0.0	0.0	-0.033	0.0	96.88331	0.0	1	2.0	3.0	0.0	0.0	4.0
0.0	498.03958	94.17645	100.0	0	0.0	0.0	-0.034	0.0	96.88331	0.0	1	2.0	3.0	0.0	0.0	4.0
0.0	498.03958	94.17645	100.0	0	0.0	0.0	-0.035	0.0	97.17855	0.0	1	2.0	3.0	0.0	0.0	4.0
0.0	498.03958	94.17645	100.0	0	0.0	0.0	-0.035	0.0	97.17855	0.0	1	2.0	3.0	0.0	0.0	4.0
0.0	498.03958	94.17645	100.0	0	0.0	0.0	-0.036	0.0	97.21112	0.0	1	2.0	3.0	0.0	0.0	4.0
0.0	498.03958	94.17645	100.0	0	0.0	0.0	-0.037	0.0	97.78773	0.0	1	2.0	3.0	0.0	0.0	4.0
0.0	498.03958	94.17645	100.0	0	0.0	0.0	-0.038	0.0	97.78773	0.0	1	2.0	3.0	0.0	0.0	4.0
0.0	498.03958	94.17645	100.0	0	0.0	0.0	-0.039	0.0	98.09536	0.0	1	2.0	3.0	0.0	0.0	4.0
0.0	498.03958	94.17645	100.0	0	0.0	0.0	-0.04	0.0	97.4913	0.0	1	2.0	3.0	0.0	0.0	4.0
0.0	498.03958	94.17645	100.0	0	0.0	0.0	-0.041	0.0	97.4913	0.0	1	2.0	3.0	0.0	0.0	4.0
0.0	498.03958	94.17645	100.0	0	0.0	0.0	-0.042	0.0	96.766556	0.0	1	2.0	3.0	0.0	0.0	4.0
0.0	498.03958	94.17645	100.0	0	0.0	0.0	-0.043	0.0	96.766556	0.0	1	2.0	3.0	0.0	0.0	4.0
0.0	498.03958	94.17645	100.0	0	0.0	0.0	-0.043	0.0	97.06408	0.0	1	2.0	3.0	0.0	0.0	4.0
0.0	498.03958	94.17645	100.0	0	0.0	0.0	-0.044	0.0	95.8981	0.0	1	2.0	3.0	0.0	0.0	4.0
0.0	498.03958	94.17645	100.0	0	0.0	0.0	-0.044	0.0	95.8981	0.0	1	2.0	3.0	0.0	0.0	4.0
0.0	498.03958	94.17645	100.0	0	0.0	0.0	-0.045	0.0	97.00805	0.0	1	2.0	3.0	0.0	0.0	4.0
0.0	498.03958	94.17645	100.0	0	0.0	0.0	-0.045	0.0	97.18834	0.0	1	2.0	3.0	0.0	0.0	4.0
0.0	498.03958	94.17645	100.0	0	0.0	0.0	-0.044	0.0	96.930145	0.0	1	2.0	3.0	0.0	0.0	4.0
0.0	498.03958	94.17645	100.0	0	0.0	0.0	-0.044	0.0	97.26238	0.0	1	2.0	3.0	2.0	0.0	4.0
0.0	498.03958	94.17645	100.0	0	0.0	0.0	-0.043	0.0	97.26238	0.0	1	2.0	3.0	2.0	0.0	4.0
0.0	498.03958	94.17645	100.0	0	0.0	0.0	-0.042	0.0	97.304565	0.0	1	2.0	3.0	3.0	0.0	4.0
-5609.2104	403.86313	94.17645	100.0	0	0.0	0.0	-0.04	0.0	97.52222	0.0	1	2.0	3.0	3.0	0.0	4.0
-5609.2104	403.86313	94.17645	100.0	0	0.0	0.0	-0.039	0.0	97.52222	0.0	1	2.0	3.0	3.0	0.0	4.0
-5609.2104	403.86313	94.17645	100.0	0	0.0	0.0	-0.036	0.0	98.585304	0.0	1	2.0	3.0	3.0	0.0	4.0
-5609.2104	403.86313	94.17645	100.0	0	0.0	0.0	-0.034	0.0	98.585304	-0.396	1	2.0	3.0	3.0	0.0	4.0
-5609.2104	403.86313	94.17645	100.0	0	0.0	0.0	-0.031	0.0	97.50294	-0.396	1	2.0	3.0	3.0	0.0	4.0
-5609.2104	403.86313	94.17645	100.0	0	0.0	0.0	-0.028	0.0	97.45212	-1.108	1	2.0	3.0	3.0	0.0	4.0
-5609.2104	403.86313	94.17645	100.0	0	0.0	0.0	-0.025	0.0	97.45212	-1.426	1	2.0	3.0	3.0	0.0	4.0
-5609.2104	403.86313	94.17645	100.0	0	0.0	0.0	-0.021	0.0	97.39741	-1.426	1	2.0	3.0	3.0	0.0	4.0
-5609.2104	403.86313	94.17645	100.0	0	0.0	0.0	-0.018	0.0	96.978325	-1.998	1	2.0	3.0	3.0	0.0	4.0
-5609.2104	403.86313	94.17645	100.0	0	0.0	0.0	-0.014	0.0	96.978325	-2.254	1	2.0	3.0	3.0	0.0	4.0
-5609.2104	403.86313	94.17645	100.0	0	0.0	0.0	-0.01	0.0	96.89856	-2.254	1	2.0	3.0	3.0	0.0	4.0
-5609.2104	403.86313	94.17645	100.0	0	0.0	0.0	-0.006	0.0	96.89856	-2.712	1	2.0	3.0	3.0	0.0	4.0
-5609.2104	403.86313	94.17645	100.0	0	0.0	0.0	-0.002	0.0	96.72389	-2.712	1	2.0	3.0	5.0	0.0	4.0
-5609.2104	403.86313	94.17645	100.0	0	0.0	0.0	0.001	0.0	97.57113	-2.918	1	2.0	3.0	5.0	0.0	4.0
-5609.2104	403.86313	94.17645	100.0	0	0.0	0.0	0.004	0.0	97.57113	-3.285	1	2.0	3.0	5.0	0.0	4.0
-5609.2104	403.86313	94.17645	100.0	0	0.0	0.0	0.008	0.0	96.970146	-3.285	1	2.0	3.0	5.0	0.0	4.0
-5609.2104	403.86313	94.17645	100.0	0	0.0	0.0	0.012	0.0	96.10225	-3.603	1	2.0	3.0	5.0	0.0	4.0
-5609.2104	403.86313	94.17645	100.0	0	0.0	0.0	0.016	0.0	96.10225	-3.747	1	2.0	3.0	5.0	0.0	4.0
-5609.2104	403.86313	94.17645	100.0	0	0.0	0.0	0.019	0.0	96.299934	-3.747	1	2.0	3.0	5.0	0.0	4.0
-5609.2104	403.86313	94.17645	100.0	0	0.0	0.0	0.023	0.0	96.299934	-4.001	1	2.0	3.0	5.0	0.0	4.0
-5609.2104	403.86313	94.17645	100.0	0	0.0	0.0	0.027	0.0	96.835754	-4.001	1	2.0	3.0	5.0	0.0	4.0
-5609.2104	403.86313	94.17645	100.0	0	0.0	0.0	0.03	0.0	96.12904	-4.115	1	2.0	3.0	5.0	0.0	4.0
-5609.2104	403.86313	94.17645	100.0	0	0.0	0.0	0.033	0.0	96.12904	-4.319	1	2.0	3.0	5.0	0.0	4.0
-5609.2104	403.86313	94.17645	100.0	0	0.0	0.0	0.036	0.0	96.79181	-4.319	1	2.0	3.0	5.0	0.0	4.0
-5609.2104	403.86313	94.17645	100.0	0	0.0	0.0	0.039	0.0	97.55021	-4.411	1	2.0	3.0	5.0	0.0	4.0
-5609.2104	403.86313	94.17645	100.0	0	0.0	0.0	0.043	0.0	97.55021	-4.575	1	2.0	3.0	5.0	0.0	4.0
-5609.2104	403.86313	94.17645	100.0	0	0.0	0.0	0.045	0.0	96.27137	-4.575	1	2.0	3.0	5.0	0.0	4.0
-5609.2104	403.86313	94.17645	100.0	0	0.0	0.0	0.048	0.0	96.27137	-4.649	1	2.0	3.0	5.0	0.0	4.0
-5609.2104	403.86313	94.17645	100.0	0	0.0	0.0	0.051	0.0	95.729324	-4.649	1	2.0	3.0	5.0	0.0	4.0
-5609.2104	403.86313	94.17645	100.0	0	0.0	0.0	0.054	0.0	94.09094	-4.781	1	2.0	3.0	5.0	0.0	4.0
-5609.2104	403.86313	94.17645	100.0	0	0.0	0.0	0.056	0.0	94.09094	-4.84	1	2.0	3.0	5.0	0.0	4.0
-5609.2104	403.86313	94.17645	100.0	0	0.0	0.0	0.059	0.0	95.3313	-4.84	1	2.0	3.0	5.0	0.0	4.0
-5609.2104	403.86313	94.17645	100.0	0	0.0	0.0	0.061	0.0	95.57184	-4.946	1	2.0	3.0	5.0	0.0	4.0
-5609.2104	403.86313	94.17645	100.0	0	0.0	0.0	0.063	0.0	95.57184	-4.993	1	2.0	3.0	5.0	0.0	4.0
-5609.2104	403.86313	94.17645	100.0	0	0.0	0.0	0.065	0.0	96.04802	-4.993	1	2.0	3.0	5.0	0.0	4.0
-5609.2104	403.86313	94.17645	100.0	0	0.0	0.0	0.068	0.0	96.04802	-5.078	1	2.0	3.0	5.0	0.0	4.0
-5609.2104	403.86313	94.17645	100.0	0	0.0	0.0	0.07	0.0	95.63463	-5.078	1	2.0	3.0	5.0	0.0	4.0
-5609.2104	403.86313	94.17645	100.0	0	0.0	0.0	0.072	0.0	96.01131	-5.116	1	2.0	3.0	5.0	0.0	4.0
-5609.2104	403.86313	94.17645	100.0	0	0.0	0.0	0.074	0.0	95.759926	-5.185	1	2.0	3.0	5.0	0.0	4.0
-5609.2104	403.86313	94.17645	100.0	0	0.0	0.0	0.076	0.0	95.99467	-5.185	1	2.0	3.0	5.0	0.0	4.0
-5609.2104	403.86313	94.17645	100.0	0	0.0	0.0	0.078	0.0	96.145966	-5.214	1	2.0	3.0	5.0	0.0	4.0
-5609.2104	403.86313	94.17645	100.0	0	0.0	0.0	0.08	0.0	96.145966	-5.269	1	2.0	3.0	5.0	0.0	4.0
-5609.2104	403.86313	94.17645	100.0	0	0.0	0.0	0.082	0.0	96.45018	-5.269	1	2.0	3.0	5.0	0.0	4.0
-5609.2104	403.86313	94.17645	100.0	0	0.0	0.0	0.084	0.0	96.45018	-5.294	1	2.0	3.0	5.0	0.0	4.0
-5609.2104	403.86313	94.17645	100.0	0	0.0	0.0	0.086	0.0	96.781975	-5.294	1	2.0	3.0	5.0	0.0	4.0
-5609.2104	403.86313	94.17645	100.0	0	0.0	0.0	0.088	0.0	96.507996	-5.338	1	2.0	3.0	5.0	0.0	4.0
-5609.2104	403.86313	94.17645	100.0	0	0.0	0.0	0.09	0.0	96.507996	-5.375	1	2.0	3.0	5.0	0.0	4.0
-5609.2104	403.86313	94.17645	100.0	0	0.0	0.0	0.092	0.0	95.97629	-5.375	1	2.0	3.0	5.0	0.0	4.0
-5609.2104	403.86313	94.17645	100.0	0	0.0	0.0	0.095	0.0	96.33148	-5.392	1	2.0	3.0	5.0	0.0	4.0
-5609.2104	403.86313	94.17645	100.0	0	0.0	0.0	0.097	0.0	96.33148	-5.423	1	2.0	3.0	5.0	0.0	4.0
-5609.2104	403.86313	94.17645	100.0	0	0.0	0.0	0.099	0.0	96.881	-5.423	1	2.0	3.0	5.0	0.0	4.0
-5609.2104	403.86313	94.17645	100.0	0	0.0	0.0	0.101	0.0	96.881	-5.436	1	2.0	3.0	5.0	0.0	4.0
-5609.2104	403.86313	94.17645	100.0	0	0.0	0.0	0.103	0.0	97.160995	-5.436	1	2.0	3.0	5.0	0.0	4.0
-5609.2104	403.86313	94.17645	100.0	0	0.0	0.0	0.105	0.0	96.92204	-5.462	1	2.0	3.0	5.0	0.0	4.0
-5609.2104	403.86313	94.17645	100.0	0	0.0	0.0	0.107	0.0	96.92204	-5.472	1	2.0	3.0	5.0	0.0	4.0
-5609.2104	403.86313	94.17645	100.0	1	0.0	0.0	0.109	0.0	97.05135	-5.472	1	2.0	3.0	5.0	0.0	4.0
-5609.2104	403.86313	94.17645	100.0	1	0.0	0.0	0.11	0.0	96.33373	-5.491	1	2.0	3.0	5.0	0.0	4.0
-5609.2104	403.86313	94.17645	100.0	1	0.0	0.0	0.112	0.0	96.33373	-5.501	1	2.0	3.0	5.0	0.0	4.0
-5609.2104	403.86313	94.17645	100.0	1	0.0	0.0	0.114	0.0	95.9814	-5.501	1	2.0	3.0	5.0	0.0	4.0
-5609.2104	403.86313	94.17645	100.0	1	0.0	0.0	0.116	0.0	95.51212	-5.516	1	2.0	3.0	5.0	0.0	4.0
-5609.2104	403.86313	94.17645	100.0	1	0.0	0.0	0.117	0.0	95.516655	-5.516	1	2.0	3.0	5.0	0.0	4.0
-5609.2104	403.86313	94.17645	100.0	1	0.0	0.0	0.119	0.0	96.304504	-5.523	1	2.0	3.0	5.0	0.0	4.0
-5609.2104	403.86313	94.17645	100.0	1	0.0	0.0	0.121	0.0	96.304504	-5.536	1	2.0	3.0	5.0	0.0	4.0
-5609.2104	403.86313	94.17645	100.0	1	0.0	0.0	0.123	0.0	96.01484	-5.536	1	2.0	3.0	5.0	0.0	4.0
-5609.2104	403.86313	94.17645	100.0	1	0.0	0.0	0.124	0.0	96.25604	-5.546	1	2.0	3.0	5.0	0.0	4.0
-5609.2104	403.86313	94.17645	100.0	1	0.0	0.0	0.126	0.0	96.25604	-5.551	1	2.0	3.0	5.0	0.0	4.0
-5609.2104	403.86313	94.17645	100.0	1	0.0	0.0	0.128	0.0	96.327484	-5.551	1	2.0	3.0	5.0	0.0	4.0
-5609.2104	403.86313	94.17645	100.0	1	0.0	0.0	0.13	0.0	96.327484	-5.56	1	2.0	3.0	5.0	0.0	4.0
-5609.2104	403.86313	94.17645	100.0	1	0.0	0.0	0.132	0.0	96.05899	-5.56	1	2.0	3.0	5.0	0.0	4.0
-5609.2104	403.86313	94.17645	100.0	1	0.0	0.0	0.134	0.0	96.38274	-5.564	1	2.0	3.0	5.0	0.0	4.0
-5609.2104	403.86313	94.17645	100.0	1	0.0	0.0	0.137	0.0	96.38274	-5.571	1	2.0	3.0	5.0	0.0	4.0
-5609.2104	403.86313	94.17645	100.0	1	0.0	0.0	0.139	0.0	96.374115	-5.571	1	2.0	3.0	5.0	0.0	4.0
-5609.2104	403.86313	94.17645	100.0	1	0.0	0.0	0.141	0.0	95.97438	-5.574	1	2.0	3.0	5.0	0.0	4.0
-5609.2104	403.86313	94.17645	100.0	1	0.0	0.0	0.144	0.0	95.97438	-5.58	1	2.0	3.0	5.0	0.0	4.0
-5609.2104	403.86313	94.17645	100.0	1	0.0	0.0	0.146	0.0	95.3311	-5.58	1	2.0	3.0	5.0	0.0	4.0
-5609.2104	403.86313	94.17645	100.0	1	0.0	0.0	0.149	0.0	95.3311	-5.582	1	2.0	3.0	5.0	0.0	4.0
-5609.2104	403.86313	94.17645	100.0	1	0.0	0.0	0.152	0.0	95.133026	-5.582	1	2.0	3.0	5.0	0.0	4.0
-5609.2104	403.86313	94.17645	100.0	1	0.0	0.0	0.154	0.0	94.47356	-5.587	1	2.0	3.0	6.0	0.0	4.0
-5609.2104	403.86313	94.17645	100.0	0	0.0	0.0	0.157	0.0	94.47356	-5.589	1	3.0	3.0	7.0	0.0	4.0
0.0	403.86313	94.17645	100.0	0	0.0	0.0	0.159	0.0	94.50163	-5.589	1	3.0	3.0	0.0	0.0	4.0
0.0	403.86313	94.17645	100.0	0	0.0	0.0	0.162	0.0	94.805405	-5.591	1	3.0	3.0	0.0	0.0	4.0
0.0	403.86313	94.17645	100.0	0	0.0	0.0	0.164	0.0	94.805405	-5.594	1	3.0	3.0	0.0	0.0	4.0
0.0	403.86313	94.17645	100.0	0	0.0	0.0	0.167	0.0	93.925064	-5.594	1	3.0	3.0	0.0	0.0	4.0
0.0	403.86313	94.17645	100.0	0	0.0	0.0	0.169	0.0	93.925064	-4.831	1	3.0	3.0	0.0	0.0	4.0
0.0	403.86313	94.17645	100.0	0	0.0	0.0	0.171	0.0	94.88702	-4.831	1	3.0	3.0	0.0	0.0	4.0
0.0	403.86313	94.17645	100.0	0	0.0	0.0	0.174	0.0	95.2292	-4.489	1	3.0	3.0	0.0	0.0	4.0
0.0	403.86313	94.17645	100.0	0	0.0	0.0	0.176	0.0	95.83915	-3.877	1	3.0	3.0	0.0	0.0	4.0
0.0	403.86313	94.17645	100.0	0	0.0	0.0	0.178	0.0	96.10707	-3.877	1	3.0	3.0	0.0	0.0	4.0
0.0	403.86313	94.17645	100.0	0	0.0	0.0	0.18	0.0	96.108	-3.602	1	3.0	3.0	0.0	0.0	4.0
0.0	403.86313	94.17645	100.0	0	0.0	0.0	0.183	0.0	95.8804	-3.111	1	3.0	3.0	0.0	0.0	4.0
0.0	403.86313	94.17645	100.0	0	0.0	0.0	0.185	0.0	95.67362	-3.111	1	3.0	3.0	0.0	0.0	4.0
0.0	403.86313	94.17645	100.0	0	0.0	0.0	0.187	0.0	95.67362	-2.891	1	3.0	3.0	0.0	0.0	4.0
0.0	403.86313	94.17645	100.0	0	0.0	0.0	0.189	0.0	96.0487	-2.891	1	3.0	3.0	0.0	0.0	4.0
0.0	403.86313	94.17645	100.0	0	0.0	0.0	0.191	0.0	96.57669	-2.496	1	3.0	3.0	0.0	0.0	4.0
0.0	403.86313	94.17645	100.0	0	0.0	0.0	0.192	0.0	96.57669	-2.32	1	3.0	3.0	0.0	0.0	4.0
0.0	403.86313	94.17645	100.0	0	0.0	0.0	0.194	0.0	96.8609	-2.32	1	3.0	3.0	0.0	0.0	4.0
0.0	403.86313	94.17645	100.0	0	0.0	0.0	0.196	0.0	96.689896	-2.003	1	3.0	3.0	0.0	0.0	4.0
0.0	403.86313	94.17645	100.0	0	0.0	0.0	0.197	0.0	96.689896	-1.73	1	3.0	3.0	0.0	0.0	4.0
0.0	403.86313	94.17645	100.0	0	0.0	0.0	0.198	0.0	97.35349	-1.73	1	3.0	3.0	0.0	0.0	4.0
0.0	403.86313	94.17645	100.0	0	0.0	0.0	0.199	0.0	97.35349	-1.607	1	3.0	3.0	0.0	0.0	4.0
0.0	403.86313	94.17645	100.0	0	0.0	0.0	0.2	0.0	98.13824	-1.607	1	3.0	3.0	0.0	0.0	4.0
0.0	403.86313	94.17645	100.0	0	0.0	0.0	0.201	0.0	98.0769	-1.388	1	3.0	3.0	0.0	0.0	4.0
0.0	403.86313	94.17645	100.0	0	0.0	0.0	0.202	0.0	98.0769	-1.29	1	3.0	3.0	0.0	0.0	4.0
0.0	403.86313	94.17645	100.0	0	0.0	0.0	0.202	0.0	97.97901	-1.29	1	3.0	3.0	0.0	0.0	4.0
0.0	403.86313	94.17645	100.0	0	0.0	0.0	0.202	0.0	98.00916	-1.114	1	3.0	3.0	0.0	0.0	4.0
0.0	403.86313	94.17645	100.0	0	0.0	0.0	0.202	0.0	98.00916	-1.035	1	3.0	3.0	0.0	0.0	4.0
0.0	403.86313	94.17645	100.0	0	0.0	0.0	0.201	0.0	97.919136	-1.035	1	3.0	3.0	14.0	0.0	4.0
0.0	403.86313	94.17645	100.0	0	0.0	0.0	0.2	0.0	97.919136	-0.893	1	3.0	3.0	14.0	0.0	4.0
0.0	403.86313	94.17645	100.0	0	0.0	0.0	0.199	0.0	97.63402	-0.893	1	3.0	3.0	0.0	0.0	4.0
0.0	403.86313	94.17645	100.0	0	0.0	0.0	0.197	0.0	97.536674	-0.771	1	3.0	3.0	0.0	0.0	4.0
0.0	403.86313	94.17645	100.0	0	0.0	0.0	0.196	0.0	97.536674	-0.717	1	3.0	3.0	0.0	0.0	4.0
0.0	403.86313	94.17645	100.0	0	0.0	0.0	0.194	0.0	97.73692	-0.717	1	3.0	3.0	0.0	0.0	4.0
0.0	403.86313	94.17645	100.0	0	0.0	0.0	0.192	0.0	97.38108	-0.619	1	3.0	3.0	0.0	0.0	4.0
0.0	403.86313	94.17645	100.0	0	0.0	0.0	0.189	0.0	97.38108	-0.575	1	3.0	3.0	0.0	0.0	4.0
0.0	403.86313	94.17645	100.0	0	0.0	0.0	0.187	0.0	97.935875	-0.575	1	3.0	3.0	0.0	0.0	4.0
0.0	403.86313	94.17645	100.0	0	0.0	0.0	0.185	0.0	97.935875	-0.496	1	3.0	3.0	0.0	0.0	4.0
0.0	403.86313	94.17645	100.0	0	0.0	0.0	0.182	0.0	97.26505	-0.496	1	3.0	3.0	0.0	0.0	4.0
0.0	403.86313	94.17645	100.0	0	0.0	0.0	0.179	0.0	97.635735	-0.461	1	3.0	3.0	0.0	0.0	4.0
0.0	403.86313	94.17645	100.0	0	0.0	0.0	0.176	0.0	97.635735	-0.398	1	3.0	3.0	0.0	0.0	4.0
0.0	403.86313	94.17645	100.0	0	0.0	0.0	0.173	0.0	96.90521	-0.398	1	3.0	3.0	0.0	0.0	4.0
0.0	403.86313	94.17645	100.0	0	0.0	0.0	0.17	0.0	97.11076	-0.343	1	3.0	3.0	0.0	0.0	4.0
0.0	403.86313	94.17645	100.0	0	0.0	0.0	0.167	0.0	97.11076	-0.319	1	3.0	3.0	0.0	0.0	4.0
0.0	403.86313	94.17645	100.0	0	0.0	0.0	0.165	0.0	97.91289	-0.319	1	3.0	3.0	0.0	0.0	4.0
0.0	403.86313	94.17645	100.0	0	0.0	0.0	0.162	0.0	97.91289	-0.276	1	3.0	3.0	0.0	0.0	4.0
0.0	403.86313	94.17645	100.0	0	0.0	0.0	0.159	0.0	97.67797	-0.276	1	3.0	3.0	0.0	0.0	4.0
0.0	403.86313	94.17645	100.0	0	0.0	0.0	0.156	0.0	97.96424	-0.256	1	3.0	3.0	0.0	0.0	4.0
0.0	403.86313	94.17645	100.0	0	0.0	0.0	0.152	0.0	97.96424	-0.221	1	3.0	3.0	0.0	0.0	4.0
0.0	403.86313	94.17645	100.0	0	0.0	0.0	0.149	0.0	97.43934	-0.221	1	3.0	3.0	0.0	0.0	4.0
0.0	403.86313	94.17645	100.0	0	0.0	0.0	0.146	0.0	98.23276	-0.205	1	3.0	3.0	0.0	0.0	4.0
0.0	403.86313	94.17645	100.0	0	0.0	0.0	0.143	0.0	98.23276	-0.177	1	3.0	3.0	0.0	0.0	4.0
0.0	403.86313	94.17645	100.0	0	0.0	0.0	0.14	0.0	98.170715	-0.177	1	3.0	3.0	0.0	0.0	4.0
0.0	403.86313	94.17645	100.0	0	0.0	0.0	0.138	0.0	98.170715	-0.152	1	3.0	3.0	0.0	0.0	4.0
0.0	403.86313	94.17645	100.0	0	0.0	0.0	0.135	0.0	98.81908	-0.152	1	3.0	3.0	0.0	0.0	4.0
0.0	403.86313	94.17645	100.0	0	0.0	0.0	0.133	0.0	98.7166	-0.142	1	3.0	3.0	0.0	0.0	4.0
0.0	403.86313	94.17645	100.0	0	0.0	0.0	0.13	0.0	98.7166	-0.122	1	3.0	3.0	0.0	0.0	4.0
0.0	403.86313	94.17645	100.0	0	0.0	0.0	0.128	0.0	98.23724	-0.122	1	3.0	3.0	0.0	0.0	4.0
0.0	403.86313	94.17645	100.0	0	0.0	0.0	0.125	0.0	97.79413	-0.113	1	3.0	3.0	0.0	0.0	4.0
0.0	403.86313	94.17645	100.0	0	0.0	0.0	0.123	0.0	97.93713	-0.113	1	3.0	3.0	0.0	0.0	4.0
0.0	403.86313	94.17645	100.0	0	0.0	0.0	0.12	0.0	97.72467	-0.098	1	3.0	3.0	0.0	0.0	4.0
0.0	403.86313	94.17645	100.0	0	0.0	0.0	0.117	0.0	97.72467	-0.091	1	3.0	3.0	0.0	0.0	4.0
0.0	403.86313	94.17645	100.0	0	0.0	0.0	0.115	0.0	97.64856	-0.091	1	3.0	3.0	0.0	0.0	4.0
0.0	403.86313	94.17645	100.0	0	0.0	0.0	0.113	0.0	97.40784	-0.078	1	3.0	3.0	0.0	0.0	4.0
0.0	403.86313	94.17645	100.0	0	0.0	0.0	0.111	0.0	97.40784	-0.072	1	3.0	3.0	0.0	0.0	4.0
0.0	403.86313	94.17645	100.0	0	0.0	0.0	0.108	0.0	97.37773	-0.072	1	3.0	3.0	0.0	0.0	4.0
0.0	403.86313	94.17645	100.0	0	0.0	0.0	0.106	0.0	96.96574	-0.062	1	3.0	3.0	0.0	0.0	4.0
0.0	403.86313	94.17645	100.0	0	0.0	0.0	0.103	0.0	96.96574	-0.054	1	3.0	3.0	0.0	0.0	4.0
0.0	403.86313	94.17645	100.0	0	0.0	0.0	0.101	0.0	97.06017	-0.054	1	3.0	3.0	0.0	0.0	4.0
0.0	403.86313	94.17645	100.0	0	0.0	0.0	0.098	0.0	97.06017	-0.05	1	3.0	3.0	0.0	0.0	4.0
0.0	403.86313	94.17645	100.0	0	0.0	0.0	0.096	0.0	96.93373	-0.05	1	3.0	3.0	0.0	0.0	4.0
0.0	403.86313	94.17645	100.0	0	0.0	0.0	0.094	0.0	97.33683	-0.043	1	3.0	3.0	0.0	0.0	4.0
0.0	403.86313	94.17645	100.0	0	0.0	0.0	0.092	0.0	97.33683	-0.04	1	3.0	3.0	0.0	0.0	4.0
0.0	403.86313	94.17645	100.0	0	0.0	0.0	0.09	0.0	96.74547	-0.04	1	3.0	3.0	0.0	0.0	4.0
0.0	403.86313	94.17645	100.0	0	0.0	0.0	0.088	0.0	97.05498	-0.034	1	3.0	3.0	0.0	0.0	4.0
0.0	403.86313	94.17645	100.0	0	0.0	0.0	0.086	0.0	97.05498	-0.034	1	3.0	3.0	0.0	0.0	4.0
0.0	403.86313	94.17645	100.0	0	0.0	0.0	0.083	0.0	96.95536	-0.032	1	3.0	3.0	0.0	0.0	4.0
0.0	403.86313	94.17645	100.0	0	0.0	0.0	0.081	0.0	96.95536	-0.027	1	3.0	3.0	0.0	0.0	4.0
0.0	403.86313	94.17645	100.0	0	0.0	0.0	0.079	0.0	96.57057	-0.027	1	3.0	3.0	0.0	0.0	4.0
0.0	403.86313	94.17645	100.0	0	0.0	0.0	0.077	0.0	96.870705	-0.025	1	3.0	3.0	0.0	0.0	4.0
0.0	403.86313	94.17645	100.0	0	0.0	0.0	0.076	0.0	96.24127	-0.021	1	3.0	3.0	0.0	0.0	4.0
0.0	403.86313	94.17645	100.0	0	0.0	0.0	0.074	0.0	96.423294	-0.021	1	3.0	3.0	0.0	0.0	4.0
0.0	403.86313	94.17645	100.0	0	0.0	0.0	0.072	0.0	96.35588	-0.02	1	3.0	3.0	0.0	0.0	4.0
0.0	403.86313	94.17645	100.0	0	0.0	0.0	0.07	0.0	96.35588	-0.02	1	3.0	3.0	0.0	0.0	4.0
0.0	403.86313	94.17645	100.0	0	0.0	0.0	0.068	0.0	95.57335	-0.017	1	3.0	3.0	0.0	0.0	4.0
0.0	403.86313	94.17645	100.0	0	0.0	0.0	0.067	0.0	95.57335	-0.016	1	3.0	3.0	0.0	0.0	4.0
0.0	403.86313	94.17645	100.0	0	0.0	0.0	0.065	0.0	95.96521	-0.016	1	3.0	3.0	0.0	0.0	4.0
0.0	403.86313	94.17645	100.0	0	0.0	0.0	0.064	0.0	96.419426	-0.013	1	3.0	3.0	0.0	0.0	4.0
0.0	403.86313	94.17645	100.0	0	0.0	0.0	0.062	0.0	96.419426	-0.012	1	3.0	3.0	0.0	0.0	4.0
0.0	403.86313	94.17645	100.0	0	0.0	0.0	0.06	0.0	96.49371	-0.012	1	3.0	3.0	0.0	0.0	4.0
0.0	403.86313	94.17645	100.0	0	0.0	0.0	0.059	0.0	95.721886	-0.01	1	3.0	3.0	0.0	0.0	4.0
0.0	403.86313	94.17645	100.0	0	0.0	0.0	0.058	0.0	95.721886	-0.009	1	3.0	3.0	0.0	0.0	4.0
0.0	403.86313	94.17645	100.0	0	0.0	0.0	0.057	0.0	96.273674	-0.009	1	3.0	3.0	0.0	0.0	4.0
0.0	403.86313	94.17645	100.0	0	0.0	0.0	0.055	0.0	96.273674	-0.008	1	3.0	3.0	0.0	0.0	4.0
0.0	403.86313	94.17645	100.0	0	0.0	0.0	0.054	0.0	96.60603	-0.008	1	3.0	3.0	0.0	0.0	4.0
0.0	403.86313	94.17645	100.0	0	0.0	0.0	0.053	0.0	95.542274	-0.007	1	3.0	3.0	0.0	0.0	4.0
0.0	403.86313	94.17645	100.0	0	0.0	0.0	0.052	0.0	95.542274	-0.006	1	3.0	3.0	0.0	0.0	4.0
0.0	403.86313	94.17645	100.0	0	0.0	0.0	0.05	0.0	95.402	-0.006	1	3.0	3.0	0.0	0.0	4.0
0.0	403.86313	94.17645	100.0	0	0.0	0.0	0.049	0.0	95.913956	-0.005	1	3.0	3.0	0.0	0.0	4.0
0.0	403.86313	94.17645	100.0	0	0.0	0.0	0.048	0.0	95.913956	-0.005	1	3.0	3.0	0.0	0.0	4.0
0.0	403.86313	94.17645	100.0	0	0.0	0.0	0.047	0.0	96.07403	-0.005	1	3.0	3.0	0.0	0.0	4.0
0.0	403.86313	94.17645	100.0	0	0.0	0.0	0.046	0.0	96.07403	-0.004	1	3.0	3.0	0.0	0.0	4.0
0.0	403.86313	94.17645	100.0	0	0.0	0.0	0.044	0.0	97.02531	-0.004	1	3.0	3.0	0.0	0.0	4.0
0.0	403.86313	94.17645	100.0	0	0.0	0.0	0.043	0.0	96.76781	-0.003	1	3.0	3.0	0.0	0.0	4.0
0.0	403.86313	94.17645	100.0	0	0.0	0.0	0.041	0.0	96.76781	-0.003	1	3.0	3.0	0.0	0.0	4.0
0.0	403.86313	94.17645	100.0	0	0.0	0.0	0.04	0.0	96.95105	-0.003	1	3.0	3.0	0.0	0.0	4.0
0.0	403.86313	94.17645	100.0	0	0.0	0.0	0.039	0.0	97.33779	-0.002	1	3.0	3.0	0.0	0.0	4.0
0.0	403.86313	94.17645	100.0	0	0.0	0.0	0.037	0.0	97.33779	-0.002	1	3.0	3.0	0.0	0.0	4.0
0.0	403.86313	94.17645	100.0	0	0.0	0.0	0.035	0.0	97.15107	-0.002	1	3.0	3.0	0.0	0.0	4.0
0.0	403.86313	94.17645	100.0	0	0.0	0.0	0.033	0.0	97.15107	-0.001	1	3.0	3.0	0.0	0.0	4.0
0.0	403.86313	94.17645	100.0	0	0.0	0.0	0.031	0.0	97.22553	-0.001	1	3.0	3.0	0.0	0.0	4.0
0.0	403.86313	94.17645	100.0	0	0.0	0.0	0.029	0.0	97.54335	-0.001	1	3.0	3.0	0.0	0.0	4.0
0.0	403.86313	94.17645	100.0	0	0.0	0.0	0.027	0.0	97.54335	-0.001	1	3.0	3.0	0.0	0.0	4.0
0.0	403.86313	94.17645	100.0	0	0.0	0.0	0.025	0.0	97.685165	-0.001	1	3.0	3.0	0.0	0.0	4.0
0.0	403.86313	94.17645	100.0	0	0.0	0.0	0.023	0.0	97.03149	-0.001	1	3.0	3.0	0.0	0.0	4.0
0.0	403.86313	94.17645	100.0	0	0.0	0.0	0.021	0.0	96.5704	0.0	1	3.0	3.0	0.0	0.0	4.0
0.0	403.86313	94.17645	100.0	0	0.0	0.0	0.019	0.0	96.718796	0.0	1	3.0	3.0	0.0	0.0	4.0
0.0	403.86313	94.17645	100.0	0	0.0	0.0	0.017	0.0	96.718796	0.0	1	3.0	3.0	0.0	0.0	4.0
0.0	403.86313	94.17645	100.0	0	0.0	0.0	0.014	0.0	96.92782	0.0	1	3.0	3.0	0.0	0.0	4.0
0.0	403.86313	94.17645	100.0	0	0.0	0.0	0.012	0.0	96.33679	0.0	1	3.0	3.0	0.0	0.0	4.0
0.0	403.86313	94.17645	100.0	0	0.0	0.0	0.009	0.0	96.33679	0.0	1	3.0	3.0	0.0	0.0	4.0
0.0	403.86313	94.17645	100.0	0	0.0	0.0	0.007	0.0	95.88822	0.0	1	3.0	3.0	0.0	0.0	4.0
0.0	403.86313	94.17645	100.0	0	0.0	0.0	0.004	0.0	95.29867	0.0	1	3.0	3.0	0.0	0.0	4.0
0.0	403.86313	94.17645	100.0	0	0.0	0.0	0.002	0.0	95.29867	0.0	1	3.0	3.0	0.0	0.0	4.0
0.0	403.86313	94.17645	100.0	0	0.0	0.0	0.0	0.0	96.15656	0.0	1	3.0	3.0	0.0	0.0	4.0
0.0	403.86313	94.17645	100.0	0	0.0	0.0	-0.003	0.0	96.15656	0.0	1	3.0	3.0	0.0	0.0	4.0
0.0	403.86313	94.17645	100.0	0	0.0	0.0	-0.005	0.0	97.04358	0.0	1	3.0	3.0	0.0	0.0	4.0
0.0	403.86313	94.17645	100.0	0	0.0	0.0	-0.008	0.0	96.831635	0.0	1	3.0	3.0	0.0	0.0	4.0
0.0	403.86313	94.17645	100.0	0	0.0	0.0	-0.01	0.0	96.831635	0.0	1	3.0	3.0	0.0	0.0	4.0
0.0	403.86313	94.17645	100.0	0	0.0	0.0	-0.012	0.0	96.4485	0.0	1	3.0	3.0	0.0	0.0	4.0
0.0	403.86313	94.17645	100.0	0	0.0	0.0	-0.015	0.0	97.172356	0.0	1	3.0	3.0	0.0	0.0	4.0
0.0	403.86313	94.17645	100.0	0	0.0	0.0	-0.017	0.0	97.172356	0.0	1	3.0	3.0	0.0	0.0	4.0
0.0	403.86313	94.17645	100.0	0	0.0	0.0	-0.018	0.0	96.679985	0.0	1	3.0	3.0	0.0	0.0	4.0
0.0	403.86313	94.17645	100.0	0	0.0	0.0	-0.019	0.0	96.679985	0.0	1	3.0	3.0	0.0	0.0	4.0
0.0	403.86313	94.17645	100.0	0	0.0	0.0	-0.02	0.0	96.26756	0.0	1	3.0	3.0	0.0	0.0	4.0
0.0	403.86313	94.17645	100.0	0	0.0	0.0	-0.021	0.0	95.4618	0.0	1	3.0	3.0	0.0	0.0	4.0
0.0	403.86313	94.17645	100.0	0	0.0	0.0	-0.021	0.0	95.4618	0.0	1	3.0	3.0	0.0	0.0	4.0
0.0	403.86313	94.17645	100.0	0	0.0	0.0	-0.021	0.0	96.44641	0.0	1	3.0	3.0	0.0	0.0	4.0
0.0	403.86313	94.17645	100.0	0	0.0	0.0	-0.019	0.0	96.0526	0.0	1	3.0	3.0	1.0	0.0	4.0
0.0	403.86313	94.17645	100.0	0	0.0	0.0	-0.018	0.0	96.0526	0.0	1	3.0	3.0	1.0	0.0	4.0
0.0	403.86313	94.17645	100.0	0	0.0	0.0	-0.015	0.0	96.40071	0.0	1	3.0	3.0	3.0	0.0	4.0
0.0	403.86313	94.17645	100.0	0	0.0	0.0	-0.013	0.0	96.40071	0.0	1	3.0	3.0	3.0	0.0	4.0
-4301.204	309.68668	94.17645	100.0	0	0.0	0.0	-0.01	0.0	96.7146	0.0	1	3.0	3.0	3.0	0.0	4.0
-4301.204	309.68668	94.17645	100.0	0	0.0	0.0	-0.006	0.0	97.059555	0.0	1	3.0	3.0	5.0	0.0	4.0
-4301.204	309.68668	94.17645	100.0	0	0.0	0.0	-0.002	0.0	97.059555	0.0	1	3.0	3.0	5.0	0.0	4.0
-4301.204	309.68668	94.17645	100.0	0	0.0	0.0	0.001	0.0	97.72262	0.0	1	3.0	3.0	5.0	0.0	4.0
-4301.204	309.68668	94.17645	100.0	0	0.0	0.0	0.005	0.0	97.199936	-0.586	1	3.0	3.0	5.0	0.0	4.0
-4301.204	309.68668	94.17645	100.0	0	0.0	0.0	0.01	0.0	97.199936	-0.586	1	3.0	3.0	5.0	0.0	4.0
-4301.204	309.68668	94.17645	100.0	0	0.0	0.0	0.014	0.0	97.338684	-1.094	1	3.0	3.0	5.0	0.0	4.0
-4301.204	309.68668	94.17645	100.0	0	0.0	0.0	0.019	0.0	97.338684	-1.321	1	3.0	3.0	5.0	0.0	4.0
-4301.204	309.68668	94.17645	100.0	0	0.0	0.0	0.024	0.0	96.90199	-1.321	1	3.0	3.0	5.0	0.0	4.0
-4301.204	309.68668	94.17645	100.0	0	0.0	0.0	0.028	0.0	95.57348	-1.728	1	3.0	3.0	5.0	0.0	4.0
-4301.204	309.68668	94.17645	100.0	0	0.0	0.0	0.033	0.0	95.57348	-1.91	1	3.0	3.0	5.0	0.0	4.0
-4301.204	309.68668	94.17645	100.0	0	0.0	0.0	0.038	0.0	95.807495	-1.91	1	3.0	3.0	5.0	0.0	4.0
-4301.204	309.68668	94.17645	100.0	0	0.0	0.0	0.044	0.0	96.30678	-2.237	1	3.0	3.0	5.0	0.0	4.0
-4301.204	309.68668	94.17645	100.0	0	0.0	0.0	0.049	0.0	96.30678	-2.237	1	3.0	3.0	5.0	0.0	4.0
-4301.204	309.68668	94.17645	100.0	0	0.0	0.0	0.054	0.0	96.14692	-2.383	1	3.0	3.0	5.0	0.0	4.0
-4301.204	309.68668	94.17645	100.0	0	0.0	0.0	0.059	0.0	96.14692	-2.645	1	3.0	3.0	5.0	0.0	4.0
-4301.204	309.68668	94.17645	100.0	0	0.0	0.0	0.065	0.0	96.156204	-2.645	1	3.0	3.0	5.0	0.0	4.0
-4301.204	309.68668	94.17645	100.0	0	0.0	0.0	0.07	0.0	96.515976	-2.763	1	3.0	3.0	5.0	0.0	4.0
-4301.204	309.68668	94.17645	100.0	0	0.0	0.0	0.076	0.0	96.58423	-2.973	1	3.0	3.0	5.0	0.0	4.0
-4301.204	309.68668	94.17645	100.0	0	0.0	0.0	0.081	0.0	96.952156	-2.973	1	3.0	3.0	5.0	0.0	4.0
-4301.204	309.68668	94.17645	100.0	0	0.0	0.0	0.086	0.0	98.21451	-3.067	1	3.0	3.0	5.0	0.0	4.0
-4301.204	309.68668	94.17645	100.0	0	0.0	0.0	0.092	0.0	98.21451	-3.067	1	3.0	3.0	5.0	0.0	4.0
-4301.204	309.68668	94.17645	100.0	0	0.0	0.0	0.097	0.0	97.417435	-3.236	1	3.0	3.0	5.0	0.0	4.0
-4301.204	309.68668	94.17645	100.0	0	0.0	0.0	0.102	0.0	97.417435	-3.382	1	3.0	3.0	5.0	0.0	4.0
-4301.204	309.68668	94.17645	100.0	0	0.0	0.0	0.107	0.0	98.58166	-3.382	1	3.0	3.0	5.0	0.0	4.0
-4301.204	309.68668	94.17645	100.0	0	0.0	0.0	0.112	0.0	98.48089	-3.447	1	3.0	3.0	5.0	0.0	4.0
-4301.204	309.68668	94.17645	100.0	0	0.0	0.0	0.116	0.0	98.59544	-3.564	1	3.0	3.0	5.0	0.0	4.0
-4301.204	309.68668	94.17645	100.0	0	0.0	0.0	0.121	0.0	98.007164	-3.564	1	3.0	3.0	5.0	0.0	4.0
-4301.204	309.68668	94.17645	100.0	0	0.0	0.0	0.126	0.0	98.007164	-3.666	1	3.0	3.0	5.0	0.0	4.0
-4301.204	309.68668	94.17645	100.0	0	0.0	0.0	0.131	0.0	97.52403	-3.666	1	3.0	3.0	5.0	0.0	4.0
-4301.204	309.68668	94.17645	100.0	0	0.0	0.0	0.135	0.0	96.94377	-3.711	1	3.0	3.0	5.0	0.0	4.0
-4301.204	309.68668	94.17645	100.0	0	0.0	0.0	0.14	0.0	96.94377	-3.753	1	3.0	3.0	5.0	0.0	4.0
-4301.204	309.68668	94.17645	100.0	0	0.0	0.0	0.144	0.0	98.78188	-3.753	1	3.0	3.0	5.0	0.0	4.0
-4301.204	309.68668	94.17645	100.0	0	0.0	0.0	0.149	0.0	98.58011	-3.828	1	3.0	3.0	5.0	0.0	4.0
-4301.204	309.68668	94.17645	100.0	0	0.0	0.0	0.153	0.0	98.58011	-3.893	1	3.0	3.0	5.0	0.0	4.0
-4301.204	309.68668	90.48374	100.0	0	0.0	0.0	0.158	0.0	98.53993	-3.893	1	2.0	3.0	7.0	0.0	5.0
-4301.204	309.68668	90.48374	100.0	0	0.0	0.0	0.162	0.0	98.53993	-3.922	1	2.0	3.0	7.0	0.0	5.0
0.0	309.68668	90.48374	100.0	0	0.0	0.0	0.166	0.0	98.121056	-3.922	1	2.0	3.0	0.0	0.0	5.0
0.0	309.68668	90.48374	100.0	0	0.0	0.0	0.17	0.0	98.24481	-3.975	1	2.0	3.0	0.0	0.0	5.0
0.0	309.68668	90.48374	100.0	0	0.0	0.0	0.174	0.0	98.24481	-3.998	1	2.0	3.0	0.0	0.0	5.0
0.0	309.68668	90.48374	100.0	0	0.0	0.0	0.177	0.0	97.6831	-3.998	1	2.0	3.0	0.0	0.0	5.0
0.0	309.68668	90.48374	100.0	0	0.0	0.0	0.18	0.0	96.596634	-3.453	1	2.0	3.0	0.0	0.0	5.0
0.0	309.68668	90.48374	100.0	0	0.0	0.0	0.183	0.0	96.596634	-3.208	1	2.0	3.0	0.0	0.0	5.0
0.0	309.68668	90.48374	100.0	0	0.0	0.0	0.186	0.0	97.13526	-3.208	1	2.0	3.0	0.0	0.0	5.0
0.0	309.68668	90.48374	100.0	0	0.0	0.0	0.189	0.0	97.13526	-2.771	1	2.0	3.0	0.0	0.0	5.0
0.0	309.68668	90.48374	100.0	0	0.0	0.0	0.191	0.0	96.95711	-2.771	1	2.0	3.0	0.0	0.0	5.0
0.0	309.68668	90.48374	100.0	0	0.0	0.0	0.193	0.0	96.75006	-2.575	1	2.0	3.0	0.0	0.0	5.0
0.0	309.68668	90.48374	100.0	0	0.0	0.0	0.195	0.0	96.75006	-2.223	1	2.0	3.0	0.0	0.0	5.0
0.0	309.68668	90.48374	100.0	0	0.0	0.0	0.197	0.0	97.38055	-2.223	1	2.0	3.0	0.0	0.0	5.0
0.0	309.68668	90.48374	100.0	0	0.0	0.0	0.198	0.0	97.79007	-1.92	1	2.0	3.0	0.0	0.0	5.0
0.0	309.68668	90.48374	100.0	0	0.0	0.0	0.199	0.0	97.79007	-1.784	1	2.0	3.0	0.0	0.0	5.0
0.0	309.68668	90.48374	100.0	0	0.0	0.0	0.199	0.0	97.2213	-1.784	1	2.0	3.0	0.0	0.0	5.0
0.0	309.68668	90.48374	100.0	0	0.0	0.0	0.199	0.0	97.2213	-1.54	1	2.0	3.0	0.0	0.0	5.0
0.0	309.68668	90.48374	100.0	0	0.0	0.0	0.199	0.0	96.76619	-1.54	1	2.0	3.0	0.0	0.0	5.0
0.0	309.68668	90.48374	100.0	0	0.0	0.0	0.198	0.0	96.863045	-1.431	1	2.0	3.0	8.0	0.0	5.0
0.0	309.68668	90.48374	100.0	0	0.0	0.0	0.198	0.0	96.863045	-1.236	1	2.0	3.0	8.0	0.0	5.0
0.0	309.68668	90.48374	100.0	0	0.0	0.0	0.197	1.0	96.88339	-1.236	1	2.0	3.0	10.0	0.0	5.0
11111.111	800.0	90.48374	100.0	0	0.0	0.0	0.196	1.0	97.17445	-1.148	1	2.0	3.0	10.0	0.0	5.0
11111.111	800.0	90.48374	100.0	0	0.0	0.0	0.194	1.0	97.17445	-0.992	1	2.0	3.0	10.0	0.0	5.0
11111.111	800.0	90.48374	100.0	0	0.0	0.0	0.192	1.0	97.21057	-0.992	1	2.0	3.0	10.0	0.0	5.0
11111.111	800.0	90.48374	100.0	0	0.0	0.0	0.191	1.0	97.21057	-0.921	1	2.0	3.0	10.0	0.0	5.0
11111.111	800.0	90.48374	100.0	0	0.0	0.0	0.189	1.0	96.509315	-0.921	1	2.0	3.0	10.0	0.0	5.0
11111.111	800.0	90.48374	100.0	0	0.0	0.0	0.187	1.0	96.33612	0.719	1	2.0	3.0	10.0	0.0	5.0
11111.111	800.0	90.48374	100.0	0	0.0	0.0	0.185	1.0	96.33612	1.455	1	2.0	3.0	10.0	0.0	5.0
11111.111	800.0	90.48374	100.0	0	0.0	0.0	0.183	1.0	96.462166	1.455	1	2.0	3.0	10.0	0.0	5.0
11111.111	800.0	90.48374	100.0	0	0.0	0.0	0.181	1.0	96.30357	2.774	1	2.0	3.0	10.0	0.0	5.0
11111.111	800.0	90.48374	100.0	0	0.0	0.0	0.179	1.0	96.30357	3.364	1	2.0	3.0	10.0	0.0	5.0
11111.111	800.0	90.48374	100.0	0	0.0	0.0	0.176	1.0	96.332275	3.364	1	2.0	3.0	10.0	0.0	5.0
11111.111	800.0	90.48374	100.0	0	0.0	0.0	0.173	1.0	96.332275	4.423	1	2.0	3.0	10.0	0.0	5.0
11111.111	800.0	90.48374	100.0	0	0.0	0.0	0.17	1.0	96.57906	4.423	1	2.0	3.0	10.0	0.0	5.0
11111.111	800.0	90.48374	100.0	1	0.0	0.0	0.167	1.0	96.95067	5.337	1	2.0	3.0	10.0	0.0	5.0
11111.111	800.0	90.48374	100.0	1	0.0	0.0	0.165	1.0	96.95067	5.746	1	2.0	3.0	10.0	0.0	5.0
11111.111	800.0	90.48374	100.0	1	0.0	0.0	0.163	1.0	96.86351	5.746	1	2.0	3.0	10.0	0.0	5.0
11111.111	800.0	90.48374	100.0	1	0.0	0.0	0.16	1.0	97.15798	6.48	1	2.0	3.0	10.0	0.0	5.0
11111.111	800.0	90.48374	100.0	1	0.0	0.0	0.158	1.0	97.15798	6.809	1	2.0	3.0	10.0	0.0	5.0
11111.111	800.0	90.48374	100.0	1	0.0	0.0	0.156	1.0	97.444275	6.809	1	2.0	3.0	10.0	0.0	5.0
11111.111	800.0	90.48374	100.0	1	0.0	0.0	0.154	1.0	97.444275	7.398	1	2.0	3.0	10.0	0.0	5.0
11111.111	800.0	90.48374	100.0	1	0.0	0.0	0.152	1.0	97.10893	7.398	1	2.0	3.0	10.0	0.0	5.0
11111.111	800.0	90.48374	100.0	1	0.0	0.0	0.15	1.0	96.23558	7.661	1	2.0	3.0	12.0	0.0	5.0
11111.111	800.0	90.48374	100.0	1	0.0	0.0	0.148	1.0	96.23558	8.134	1	2.0	3.0	12.0	0.0	5.0
11111.111	800.0	90.48374	100.0	1	0.0	0.0	0.146	1.0	96.58268	8.134	1	2.0	3.0	12.0	0.0	5.0
11111.111	800.0	90.48374	100.0	1	0.0	0.0	0.144	1.0	97.333244	8.542	1	2.0	3.0	12.0	0.0	5.0
11111.111	800.0	90.48374	100.0	1	0.0	0.0	0.142	1.0	97.333244	8.724	1	2.0	3.0	12.0	0.0	5.0
11111.111	800.0	90.48374	100.0	1	0.0	0.0	0.141	1.0	97.46742	8.724	1	2.0	3.0	12.0	0.0	5.0
11111.111	800.0	90.48374	100.0	1	0.0	0.0	0.139	1.0	97.46742	9.053	1	2.0	3.0	12.0	0.0	5.0
11111.111	800.0	90.48374	100.0	1	0.0	0.0	0.137	1.0	97.6526	9.053	1	2.0	3.0	12.0	0.0	5.0
11111.111	800.0	90.48374	100.0	1	0.0	0.0	0.136	1.0	97.443756	9.198	1	2.0	3.0	12.0	0.0	5.0
11111.111	800.0	90.48374	100.0	1	0.0	0.0	0.134	1.0	97.443756	9.462	1	2.0	3.0	12.0	0.0	5.0
11111.111	800.0	90.48374	100.0	1	0.0	0.0	0.133	1.0	97.77055	9.462	1	2.0	3.0	12.0	0.0	5.0
11111.111	800.0	90.48374	100.0	1	0.0	0.0	0.131	1.0	98.67875	9.58	1	2.0	3.0	12.0	0.0	5.0
11111.111	800.0	90.48374	100.0	1	0.0	0.0	0.13	1.0	98.67875	9.79	1	2.0	3.0	12.0	0.0	5.0
11111.111	800.0	90.48374	100.0	1	0.0	0.0	0.128	1.0	98.18762	9.79	1	2.0	3.0	12.0	0.0	5.0
11111.111	800.0	90.48374	100.0	1	0.0	0.0	0.126	1.0	98.18762	9.972	1	2.0	3.0	12.0	0.0	5.0
11111.111	800.0	90.48374	100.0	1	0.0	0.0	0.124	1.0	97.92208	9.972	1	2.0	3.0	12.0	0.0	5.0
11111.111	800.0	90.48374	100.0	1	0.0	0.0	0.123	1.0	97.8967	10.054	1	2.0	3.0	12.0	0.0	5.0
11111.111	800.0	90.48374	100.0	1	0.0	0.0	0.122	1.0	97.8967	10.201	1	2.0	3.0	12.0	0.0	5.0
11111.111	800.0	90.48374	100.0	1	0.0	0.0	0.12	1.0	97.65498	10.201	1	2.0	3.0	12.0	0.0	5.0
11111.111	800.0	90.48374	100.0	1	0.0	0.0	0.119	1.0	97.9151	10.266	1	2.0	3.0	12.0	0.0	5.0
11111.111	800.0	90.48374	100.0	1	0.0	0.0	0.117	1.0	97.9151	10.382	1	2.0	3.0	12.0	0.0	5.0
11111.111	800.0	90.48374	100.0	1	0.0	0.0	0.116	1.0	97.42005	10.382	1	2.0	3.0	12.0	0.0	5.0
11111.111	800.0	90.48374	100.0	1	0.0	0.0	0.114	1.0	97.42005	10.436	1	2.0	3.0	12.0	0.0	5.0
11111.111	800.0	90.48374	100.0	1	0.0	0.0	0.113	1.0	97.51531	10.436	1	2.0	3.0	12.0	0.0	5.0
11111.111	800.0	90.48374	100.0	1	0.0	0.0	0.112	1.0	97.86256	10.53	1	2.0	3.0	12.0	0.0	5.0
11111.111	800.0	90.48374	100.0	1	0.0	0.0	0.111	1.0	97.86256	10.572	1	2.0	3.0	12.0	0.0	5.0
11111.111	800.0	90.48374	100.0	1	0.0	0.0	0.109	1.0	97.12433	10.572	1	2.0	3.0	12.0	0.0	5.0
11111.111	800.0	90.48374	100.0	1	0.0	0.0	0.107	1.0	96.61596	10.648	1	2.0	3.0	12.0	0.0	5.0
11111.111	800.0	90.48374	100.0	1	0.0	0.0	0.105	1.0	96.61596	10.681	1	2.0	3.0	12.0	0.0	5.0
11111.111	800.0	90.48374	100.0	1	0.0	0.0	0.103	1.0	96.422874	10.681	1	2.0	3.0	12.0	0.0	5.0
11111.111	800.0	90.48374	100.0	1	0.0	0.0	0.101	1.0	96.422874	10.741	1	2.0	3.0	12.0	0.0	5.0
11111.111	800.0	90.48374	100.0	1	0.0	0.0	0.099	1.0	96.79774	10.741	1	2.0	3.0	12.0	0.0	5.0
11111.111	800.0	90.48374	100.0	1	0.0	0.0	0.097	1.0	97.2667	10.795	1	2.0	3.0	12.0	0.0	5.0
11111.111	800.0	90.48374	100.0	1	0.0	0.0	0.095	1.0	97.2667	10.818	1	2.0	3.0	12.0	0.0	5.0
11111.111	800.0	90.48374	100.0	1	0.0	0.0	0.093	1.0	97.29743	10.818	1	2.0	3.0	12.0	0.0	5.0
11111.111	800.0	90.48374	100.0	1	0.0	0.0	0.091	1.0	97.14708	10.859	1	2.0	3.0	12.0	0.0	5.0
11111.111	800.0	90.48374	100.0	1	0.0	0.0	0.088	1.0	97.14708	10.878	1	2.0	3.0	12.0	0.0	5.0
11111.111	800.0	90.48374	100.0	1	0.0	0.0	0.086	1.0	96.690735	10.878	1	2.0	3.0	12.0	0.0	5.0
11111.111	800.0	90.48374	100.0	1	0.0	0.0	0.084	1.0	96.690735	10.913	1	2.0	3.0	12.0	0.0	5.0
11111.111	800.0	90.48374	100.0	1	0.0	0.0	0.082	1.0	96.71065	10.913	1	2.0	3.0	12.0	0.0	5.0
11111.111	800.0	90.48374	100.0	1	0.0	0.0	0.08	1.0	95.90732	10.928	1	2.0	3.0	12.0	0.0	5.0
11111.111	800.0	90.48374	100.0	1	0.0	0.0	0.077	1.0	95.90732	10.955	1	2.0	3.0	12.0	0.0	5.0
11111.111	800.0	90.48374	100.0	1	0.0	0.0	0.076	1.0	96.52044	10.955	1	2.0	3.0	12.0	0.0	5.0
11111.111	800.0	90.48374	100.0	1	0.0	0.0	0.074	1.0	96.763466	10.967	1	2.0	3.0	12.0	0.0	5.0
11111.111	800.0	90.48374	100.0	1	0.0	0.0	0.072	1.0	96.42887	10.989	1	2.0	3.0	12.0	0.0	5.0
11111.111	800.0	90.48374	100.0	1	0.0	0.0	0.07	1.0	96.65314	10.989	1	2.0	3.0	12.0	0.0	5.0
11111.111	800.0	90.48374	100.0	1	0.0	0.0	0.069	1.0	96.65314	10.997	1	2.0	3.0	12.0	0.0	5.0
11111.111	800.0	90.48374	100.0	1	0.0	0.0	0.067	1.0	96.42694	10.997	1	2.0	3.0	12.0	0.0	5.0
11111.111	800.0	90.48374	100.0	1	0.0	0.0	0.065	1.0	96.382355	11.016	1	2.0	3.0	12.0	0.0	5.0
11111.111	800.0	90.48374	100.0	1	0.0	0.0	0.064	1.0	96.382355	11.023	1	2.0	3.0	12.0	0.0	5.0
11111.111	800.0	90.48374	100.0	1	0.0	0.0	0.063	1.0	96.41536	11.023	1	2.0	3.0	12.0	0.0	5.0
11111.111	800.0	90.48374	100.0	1	0.0	0.0	0.061	1.0	96.07765	11.037	1	2.0	3.0	12.0	0.0	5.0
11111.111	800.0	90.48374	100.0	1	0.0	0.0	0.06	1.0	96.07765	11.044	1	2.0	3.0	12.0	0.0	5.0
11111.111	800.0	90.48374	100.0	1	0.0	0.0	0.058	1.0	96.37402	11.044	1	2.0	3.0	12.0	0.0	5.0
11111.111	800.0	90.48374	100.0	1	0.0	0.0	0.057	1.0	96.37402	11.054	1	2.0	3.0	12.0	0.0	5.0
11111.111	800.0	90.48374	100.0	1	0.0	0.0	0.055	1.0	96.63959	11.054	1	2.0	3.0	12.0	0.0	5.0
11111.111	800.0	90.48374	100.0	1	0.0	0.0	0.054	1.0	97.145905	11.065	1	2.0	3.0	12.0	0.0	5.0
11111.111	800.0	90.48374	100.0	1	0.0	0.0	0.052	1.0	97.145905	11.069	1	2.0	3.0	12.0	0.0	5.0
11111.111	800.0	90.48374	100.0	1	0.0	0.0	0.051	1.0	95.954666	11.069	1	2.0	3.0	12.0	0.0	5.0
11111.111	800.0	90.48374	100.0	1	0.0	0.0	0.05	1.0	96.426765	11.076	1	2.0	3.0	12.0	0.0	5.0
11111.111	800.0	90.48374	100.0	1	0.0	0.0	0.048	1.0	96.426765	11.08	1	2.0	3.0	12.0	0.0	5.0
11111.111	800.0	90.48374	100.0	1	0.0	0.0	0.047	1.0	96.79205	11.08	1	2.0	3.0	12.0	0.0	5.0
11111.111	800.0	90.48374	100.0	1	0.0	0.0	0.046	1.0	97.06096	11.087	1	2.0	3.0	12.0	0.0	5.0
11111.111	800.0	90.48374	100.0	1	0.0	0.0	0.044	1.0	97.48998	11.087	1	2.0	3.0	12.0	0.0	5.0
11111.111	800.0	90.48374	100.0	1	0.0	0.0	0.042	1.0	97.03265	11.088	1	2.0	3.0	12.0	0.0	5.0
11111.111	800.0	90.48374	100.0	1	0.0	0.0	0.041	1.0	97.03265	11.094	1	2.0	3.0	12.0	0.0	5.0
11111.111	800.0	90.48374	100.0	1	0.0	0.0	0.039	1.0	96.75245	11.094	1	2.0	3.0	12.0	0.0	5.0
11111.111	800.0	90.48374	100.0	1	0.0	0.0	0.038	1.0	96.582535	11.099	1	2.0	3.0	12.0	0.0	5.0
11111.111	800.0	90.48374	100.0	1	0.0	0.0	0.036	1.0	96.582535	11.101	1	2.0	3.0	12.0	0.0	5.0
11111.111	800.0	90.48374	100.0	1	0.0	0.0	0.034	1.0	96.938484	11.101	1	2.0	3.0	12.0	0.0	5.0
11111.111	800.0	90.48374	100.0	1	0.0	0.0	0.033	1.0	96.938484	11.103	1	2.0	3.0	12.0	0.0	5.0
11111.111	800.0	90.48374	100.0	1	0.0	0.0	0.031	1.0	98.09251	11.103	1	2.0	3.0	12.0	0.0	5.0
11111.111	800.0	90.48374	100.0	1	0.0	0.0	0.029	1.0	98.17294	11.106	1	2.0	3.0	12.0	0.0	5.0
11111.111	800.0	90.48374	100.0	1	0.0	0.0	0.028	1.0	98.29542	11.109	1	2.0	3.0	12.0	0.0	5.0
11111.111	800.0	90.48374	100.0	1	0.0	0.0	0.027	1.0	98.382164	11.109	1	2.0	3.0	12.0	0.0	5.0
11111.111	800.0	90.48374	100.0	1	0.0	0.0	0.025	1.0	98.63763	11.109	1	2.0	3.0	12.0	0.0	5.0
11111.111	800.0	90.48374	100.0	1	0.0	0.0	0.024	1.0	98.63763	11.109	1	2.0	3.0	12.0	0.0	5.0
11111.111	800.0	90.48374	100.0	1	0.0	0.0	0.022	1.0	98.12682	11.111	1	2.0	3.0	12.0	0.0	5.0
11111.111	800.0	90.48374	100.0	1	0.0	0.0	0.021	1.0	98.12682	11.113	1	2.0	3.0	12.0	0.0	5.0
11111.111	800.0	90.48374	100.0	1	0.0	0.0	0.019	1.0	97.909454	11.113	1	2.0	3.0	12.0	0.0	5.0
11111.111	800.0	90.48374	100.0	1	0.0	0.0	0.018	1.0	97.492676	11.115	1	2.0	3.0	12.0	0.0	5.0
11111.111	800.0	90.48374	100.0	1	0.0	0.0	0.016	1.0	97.492676	11.115	1	2.0	3.0	12.0	0.0	5.0
11111.111	800.0	90.48374	100.0	1	0.0	0.0	0.015	1.0	97.67523	11.115	1	2.0	3.0	12.0	0.0	5.0
11111.111	800.0	90.48374	100.0	1	0.0	0.0	0.014	1.0	97.225204	11.116	1	2.0	3.0	12.0	0.0	5.0
11111.111	800.0	90.48374	100.0	1	0.0	0.0	0.012	1.0	97.225204	11.118	1	2.0	3.0	12.0	0.0	5.0
11111.111	800.0	90.48374	100.0	1	0.0	0.0	0.01	1.0	96.11989	11.118	1	2.0	3.0	12.0	0.0	5.0
11111.111	800.0	90.48374	100.0	1	0.0	0.0	0.009	1.0	96.11989	11.118	1	2.0	3.0	12.0	0.0	5.0
11111.111	800.0	90.48374	100.0	1	0.0	0.0	0.007	1.0	96.15966	11.118	1	2.0	3.0	12.0	0.0	5.0
11111.111	800.0	90.48374	100.0	1	0.0	0.0	0.006	1.0	96.90924	11.12	1	2.0	3.0	12.0	0.0	5.0
11111.111	800.0	90.48374	100.0	1	0.0	0.0	0.005	1.0	96.90924	11.12	1	2.0	3.0	12.0	0.0	5.0
11111.111	800.0	90.48374	100.0	1	0.0	0.0	0.003	1.0	96.362175	11.12	1	2.0	3.0	12.0	0.0	5.0
11111.111	800.0	90.48374	100.0	1	0.0	0.0	0.002	1.0	95.73345	11.12	1	2.0	3.0	12.0	0.0	5.0
11111.111	800.0	90.48374	100.0	1	0.0	0.0	0.0	1.0	95.73345	11.12	1	2.0	3.0	12.0	0.0	5.0
11111.111	800.0	90.48374	100.0	1	0.0	0.0	-0.001	1.0	95.042564	11.12	1	2.0	3.0	12.0	0.0	5.0
11111.111	800.0	90.48374	100.0	1	0.0	0.0	-0.003	1.0	95.042564	11.122	1	2.0	3.0	12.0	0.0	5.0
11111.111	800.0	90.48374	100.0	1	0.0	0.0	-0.005	1.0	95.90009	11.122	1	2.0	3.0	12.0	0.0	5.0
11111.111	800.0	90.48374	100.0	1	0.0	0.0	-0.006	1.0	96.27273	11.122	1	2.0	3.0	12.0	0.0	5.0
11111.111	800.0	90.48374	100.0	1	0.0	0.0	-0.008	1.0	95.97538	11.122	1	2.0	3.0	12.0	0.0	5.0
11111.111	800.0	90.48374	100.0	1	0.0	0.0	-0.009	1.0	96.13943	11.122	1	2.0	3.0	13.0	0.0	5.0
11111.111	800.0	90.48374	100.0	1	0.0	0.0	-0.011	1.0	96.31147	11.122	1	2.0	2.0	14.0	1.0	5.0
11111.111	800.0	90.48374	100.0	1	0.0	0.0	-0.013	1.0	96.31147	11.122	1	2.0	2.0	14.0	1.0	5.0
0.0	800.0	90.48374	100.0	1	0.0	0.0	-0.014	1.0	96.006424	11.124	1	2.0	2.0	0.0	1.0	5.0
0.0	800.0	90.48374	100.0	1	0.0	0.0	-0.016	1.0	96.006424	11.124	1	2.0	2.0	0.0	1.0	5.0
0.0	800.0	90.48374	100.0	1	0.0	0.0	-0.017	1.0	96.94869	11.124	1	2.0	2.0	0.0	1.0	5.0
0.0	800.0	90.48374	100.0	1	0.0	0.0	-0.018	1.0	96.83104	10.337	1	2.0	2.0	0.0	1.0	5.0
0.0	800.0	90.48374	100.0	1	0.0	0.0	-0.019	1.0	96.83104	9.607	1	2.0	2.0	0.0	1.0	5.0
[truncated: 8,022 more rows]
