# Supplementary material for: Just noticeable differences for elbow joint torque feedback
Source: Sci Rep. 2021 Dec 7;11:23553. doi: 10.1038/s41598-021-02630-3 (PMC8651665; doi:10.1038/s41598-021-02630-3)
Supplement: Supplementary file 2 — Supplementary Information. [file 41598_2021_2630_MOESM2_ESM.zip › SupplementaryData_ScientificReports_KimAsbeck2021/S9_W1E.csv]

data 1	data 2	data 3	data 4	data 5	data 6	data 7	data 8	data 9	data 10	data 11	data 12	data 13	data 14	data 15	data 16	data 17
5555.5557	400.0	1	1	400.0	400.0	0	1	1	0.0	0.0	1	0.22	0.0	0.021	0.0	11.0
5555.5557	400.0	1	1	400.0	400.0	0	1	1	0.0	0.0	1	0.22	-0.001	-0.033	0.0	11.0
5555.5557	400.0	1	1	400.0	400.0	0	1	1	0.0	0.0	1	0.22	0.0	0.017	0.0	11.0
5555.5557	400.0	1	1	400.0	400.0	0	1	1	0.0	0.0	1	0.22	0.0	-0.001	0.0	11.0
5555.5557	400.0	1	1	400.0	400.0	0	1	1	0.0	0.0	1	0.22	0.004	0.707	0.78	11.0
5555.5557	400.0	1	1	400.0	400.0	0	1	1	0.0	0.0	1	0.22	0.01	0.792	0.78	11.0
5555.5557	400.0	1	1	400.0	400.0	0	1	1	0.0	0.0	1	0.221	0.02	1.437	1.432	11.0
5555.5557	400.0	1	1	400.0	400.0	0	1	1	0.0	0.0	1	0.221	0.032	1.721	1.724	11.0
5555.5557	400.0	1	1	400.0	400.0	0	1	1	0.0	0.0	1	0.221	0.043	1.685	1.724	11.0
5555.5557	400.0	1	1	400.0	400.0	0	1	1	0.0	0.0	1	0.221	0.057	2.272	2.248	11.0
5555.5557	400.0	1	1	400.0	400.0	0	1	1	0.0	0.0	1	0.221	0.071	2.388	2.482	11.0
5555.5557	400.0	1	1	400.0	400.0	0	1	1	0.0	0.0	1	0.221	0.085	2.604	2.482	11.0
5555.5557	400.0	1	1	400.0	400.0	0	1	1	0.0	0.0	1	0.221	0.1	2.879	2.902	11.0
5555.5557	400.0	1	1	400.0	400.0	0	1	1	0.0	0.0	1	0.221	0.113	2.788	2.902	11.0
5555.5557	400.0	1	1	400.0	400.0	0	1	1	0.0	0.0	1	0.222	0.127	3.105	3.09	11.0
5555.5557	400.0	1	1	400.0	400.0	0	1	1	0.0	0.0	1	0.222	0.143	3.457	3.427	11.0
5555.5557	400.0	1	1	400.0	400.0	0	1	1	0.0	0.0	1	0.222	0.157	3.441	3.427	11.0
5555.5557	400.0	1	1	400.0	400.0	0	1	1	0.0	0.0	1	0.222	0.17	3.578	3.578	11.0
5555.5557	400.0	1	1	400.0	400.0	0	1	1	0.0	0.0	1	0.222	0.184	3.809	3.849	11.0
5555.5557	400.0	1	1	400.0	400.0	0	1	1	0.0	0.0	1	0.223	0.197	3.864	3.849	11.0
5555.5557	400.0	1	1	400.0	400.0	0	1	1	0.0	0.0	1	0.223	0.21	3.961	3.969	11.0
5555.5557	400.0	1	1	400.0	400.0	0	1	1	0.0	0.0	1	0.223	0.221	3.983	3.969	11.0
5555.5557	400.0	1	1	400.0	400.0	0	1	1	0.0	0.0	1	0.223	0.233	4.224	4.187	11.0
5555.5557	400.0	1	1	400.0	400.0	0	1	1	0.0	0.0	1	0.223	0.245	4.178	4.187	11.0
5555.5557	400.0	1	1	400.0	400.0	0	1	1	0.0	0.0	1	0.224	0.255	4.275	4.284	11.0
5555.5557	400.0	1	1	400.0	400.0	0	1	1	0.0	0.0	1	0.224	0.266	4.448	4.459	11.0
5555.5557	400.0	1	1	400.0	400.0	0	1	1	0.0	0.0	1	0.224	0.276	4.55	4.537	11.0
5555.5557	400.0	1	1	400.0	400.0	0	1	1	0.0	0.0	1	0.224	0.285	4.577	4.537	11.0
5555.5557	400.0	1	1	400.0	400.0	0	1	1	0.0	0.0	1	0.224	0.295	4.648	4.677	11.0
5555.5557	400.0	1	1	400.0	400.0	0	1	1	0.0	0.0	1	0.224	0.305	4.652	4.677	11.0
5555.5557	400.0	1	1	400.0	400.0	0	1	1	0.0	0.0	1	0.225	0.313	4.693	4.739	11.0
5555.5557	400.0	1	1	400.0	400.0	0	1	1	0.0	0.0	1	0.225	0.322	4.89	4.852	11.0
5555.5557	400.0	1	1	400.0	400.0	0	1	1	0.0	0.0	1	0.225	0.33	4.898	4.852	11.0
5555.5557	400.0	1	1	400.0	400.0	0	1	1	0.0	0.0	1	0.225	0.338	5.015	4.949	11.0
5555.5557	400.0	1	1	400.0	400.0	0	1	1	0.0	0.0	1	0.225	0.345	5.003	4.992	11.0
5555.5557	400.0	1	1	400.0	400.0	0	1	1	0.0	0.0	1	0.225	0.351	4.965	4.992	11.0
5555.5557	400.0	1	1	400.0	400.0	0	1	1	0.0	0.0	1	0.225	0.359	5.105	5.07	11.0
5555.5557	400.0	1	1	400.0	400.0	0	1	1	0.0	0.0	1	0.225	0.365	5.034	5.07	11.0
5555.5557	400.0	1	1	400.0	400.0	0	1	1	0.0	0.0	1	0.225	0.371	5.16	5.104	11.0
5555.5557	400.0	1	1	400.0	400.0	0	1	1	0.0	0.0	1	0.225	0.377	5.214	5.167	11.0
5555.5557	400.0	1	1	400.0	400.0	0	1	1	0.0	0.0	1	0.225	0.383	5.167	5.167	11.0
5555.5557	400.0	1	1	400.0	400.0	0	1	1	0.0	0.0	1	0.225	0.387	5.217	5.194	11.0
5555.5557	400.0	1	1	400.0	400.0	0	1	1	0.0	0.0	1	0.225	0.391	5.278	5.245	11.0
5555.5557	400.0	1	1	400.0	400.0	0	1	1	0.0	0.0	1	0.225	0.396	5.255	5.245	11.0
5555.5557	400.0	1	1	400.0	400.0	0	1	1	0.0	0.0	1	0.225	0.4	5.194	5.268	11.0
5555.5557	400.0	1	1	400.0	400.0	0	1	1	0.0	0.0	1	0.225	0.403	5.278	5.268	11.0
5555.5557	400.0	1	1	400.0	400.0	0	1	1	0.0	0.0	1	0.225	0.406	5.297	5.308	11.0
5555.5557	400.0	1	1	400.0	400.0	0	1	1	0.0	0.0	1	0.225	0.41	5.328	5.326	11.0
5555.5557	400.0	1	1	400.0	400.0	0	1	1	0.0	0.0	1	0.226	0.413	5.389	5.326	11.0
5555.5557	400.0	1	1	400.0	400.0	0	1	1	0.0	0.0	1	0.226	0.417	5.324	5.357	11.0
5555.5557	400.0	1	1	400.0	400.0	0	1	1	0.0	0.0	1	0.226	0.421	5.386	5.386	11.0
5555.5557	400.0	1	1	400.0	400.0	0	1	1	0.0	0.0	1	0.226	0.423	5.324	5.386	11.0
5555.5557	400.0	1	1	400.0	400.0	0	1	1	0.0	0.0	1	0.226	0.425	5.439	5.397	11.0
5555.5557	400.0	1	1	400.0	400.0	0	1	1	0.0	0.0	1	0.226	0.427	5.417	5.397	11.0
5555.5557	400.0	1	1	400.0	400.0	0	1	1	0.0	0.0	1	0.226	0.429	5.409	5.421	11.0
5555.5557	400.0	1	1	400.0	400.0	0	1	1	0.0	0.0	1	0.226	0.431	5.505	5.43	11.0
5555.5557	400.0	1	1	400.0	400.0	0	1	1	0.0	0.0	1	0.226	0.433	5.428	5.43	11.0
5555.5557	400.0	1	1	400.0	400.0	0	1	1	0.0	0.0	1	0.226	0.435	5.436	5.449	11.0
5555.5557	400.0	1	1	400.0	400.0	0	1	1	0.0	0.0	1	0.226	0.437	5.493	5.464	11.0
5555.5557	400.0	1	1	400.0	400.0	0	1	1	0.0	0.0	1	0.226	0.439	5.463	5.464	11.0
5555.5557	400.0	1	1	400.0	400.0	0	1	1	0.0	0.0	1	0.226	0.442	5.678	5.47	11.0
5555.5557	400.0	1	1	400.0	400.0	0	1	1	0.0	0.0	1	0.226	0.441	5.234	5.47	11.0
5555.5557	400.0	1	1	400.0	400.0	0	1	1	0.0	0.0	1	0.226	0.441	5.434	5.484	11.0
5555.5557	400.0	1	1	400.0	400.0	0	1	1	0.0	0.0	1	0.226	0.441	5.475	5.488	11.0
5555.5557	400.0	1	1	400.0	400.0	0	1	1	0.0	0.0	1	0.226	0.441	5.473	5.488	11.0
5555.5557	400.0	1	1	400.0	400.0	0	1	1	0.0	0.0	1	0.226	0.441	5.445	5.498	11.0
5555.5557	400.0	1	1	400.0	400.0	0	1	1	0.0	0.0	1	0.226	0.441	5.446	5.504	11.0
5555.5557	400.0	1	1	400.0	400.0	0	1	1	0.0	0.0	1	0.226	0.441	5.555	5.504	11.0
5555.5557	400.0	1	1	400.0	400.0	0	1	1	0.0	0.0	1	0.226	0.441	5.494	5.511	11.0
5555.5557	400.0	1	1	400.0	400.0	0	1	1	0.0	0.0	1	0.226	0.441	5.52	5.511	11.0
5555.5557	400.0	1	1	400.0	400.0	0	1	1	0.0	0.0	1	0.226	0.441	5.525	5.514	11.0
5555.5557	400.0	1	1	400.0	400.0	0	1	1	0.0	0.0	1	0.226	0.442	5.508	5.522	11.0
5555.5557	400.0	1	1	400.0	400.0	0	1	1	0.0	0.0	1	0.226	0.443	5.523	5.522	11.0
5555.5557	400.0	1	1	400.0	400.0	0	1	1	0.0	0.0	1	0.226	0.443	5.527	5.525	11.0
5555.5557	400.0	1	1	400.0	400.0	0	1	1	0.0	0.0	1	0.226	0.444	5.538	5.529	11.0
5555.5557	400.0	1	1	400.0	400.0	0	1	1	0.0	0.0	1	0.226	0.444	5.5	5.529	11.0
5555.5557	400.0	1	1	400.0	400.0	0	1	1	0.0	0.0	1	0.226	0.444	5.487	5.531	11.0
5555.5557	400.0	1	1	400.0	400.0	0	1	1	0.0	0.0	1	0.226	0.445	5.56	5.531	11.0
5555.5557	400.0	1	1	400.0	400.0	0	1	1	0.0	0.0	1	0.226	0.445	5.532	5.535	11.0
5555.5557	400.0	1	1	400.0	400.0	0	1	1	0.0	0.0	1	0.226	0.446	5.561	5.54	11.0
5555.5557	400.0	1	1	400.0	400.0	0	1	1	0.0	0.0	1	0.226	0.447	5.606	5.54	11.0
5555.5557	400.0	1	1	400.0	400.0	0	1	1	0.0	0.0	1	0.226	0.448	5.493	5.541	11.0
5555.5557	400.0	1	1	400.0	400.0	0	1	1	0.0	0.0	1	0.226	0.448	5.553	5.544	11.0
5555.5557	400.0	1	1	400.0	400.0	0	1	1	0.0	0.0	1	0.226	0.448	5.535	5.544	11.0
5555.5557	400.0	1	1	400.0	400.0	0	1	1	0.0	0.0	1	0.226	0.449	5.551	5.545	11.0
5555.5557	400.0	1	1	400.0	400.0	0	1	1	0.0	0.0	1	0.226	0.45	5.61	5.545	11.0
5555.5557	400.0	1	1	400.0	400.0	0	1	1	0.0	0.0	1	0.226	0.451	5.578	5.547	11.0
5555.5557	400.0	1	1	400.0	400.0	0	1	1	0.0	0.0	1	0.226	0.451	5.547	5.548	11.0
5555.5557	400.0	1	1	400.0	400.0	0	1	1	0.0	0.0	1	0.226	0.451	5.534	5.548	11.0
5555.5557	400.0	1	1	400.0	400.0	0	1	1	0.0	0.0	1	0.226	0.452	5.534	5.55	11.0
5555.5557	400.0	1	1	400.0	400.0	0	1	1	0.0	0.0	1	0.226	0.453	5.545	5.55	11.0
5555.5557	400.0	1	1	400.0	400.0	1	1	1	0.0	0.0	1	0.226	0.454	5.544	5.55	11.0
5555.5557	400.0	1	1	400.0	400.0	1	1	1	0.0	0.0	1	0.226	0.456	5.635	5.552	11.0
5555.5557	400.0	1	1	400.0	400.0	1	1	1	0.0	0.0	1	0.226	0.456	5.506	5.552	11.0
5555.5557	400.0	1	1	400.0	400.0	1	1	1	0.0	0.0	1	0.226	0.457	5.589	5.553	11.0
5555.5557	400.0	1	1	400.0	400.0	1	1	1	0.0	0.0	1	0.226	0.457	5.553	5.553	11.0
5555.5557	400.0	1	1	400.0	400.0	1	1	1	0.0	0.0	1	0.226	0.458	5.463	5.553	11.0
5555.5557	400.0	1	1	400.0	400.0	1	1	1	0.0	0.0	1	0.226	0.458	5.526	5.554	11.0
5555.5557	400.0	1	1	400.0	400.0	1	1	1	0.0	0.0	1	0.226	0.459	5.53	5.555	11.0
5555.5557	400.0	1	1	400.0	400.0	1	1	1	0.0	0.0	1	0.226	0.46	5.554	5.555	11.0
5555.5557	400.0	1	1	400.0	400.0	1	1	1	0.0	0.0	1	0.226	0.46	5.466	5.556	11.0
5555.5557	400.0	1	1	400.0	400.0	1	1	1	0.0	0.0	1	0.226	0.461	5.6	5.556	11.0
5555.5557	400.0	1	1	400.0	400.0	1	1	1	0.0	0.0	1	0.226	0.46	5.544	5.557	11.0
5555.5557	400.0	1	1	400.0	400.0	1	1	1	0.0	0.0	1	0.226	0.461	5.585	5.557	11.0
5555.5557	400.0	1	1	400.0	400.0	1	1	1	0.0	0.0	1	0.226	0.461	5.676	5.557	11.0
5555.5557	400.0	1	1	400.0	400.0	1	1	1	0.0	0.0	1	0.226	0.461	5.61	5.557	11.0
5555.5557	400.0	1	1	400.0	400.0	1	1	1	0.0	0.0	1	0.226	0.461	5.601	5.559	11.0
5555.5557	400.0	1	1	400.0	400.0	1	1	1	0.0	0.0	1	0.226	0.46	5.517	5.559	11.0
5555.5557	400.0	1	1	400.0	400.0	1	1	1	0.0	0.0	1	0.226	0.461	5.624	5.559	11.0
5555.5557	400.0	1	1	400.0	400.0	1	1	1	0.0	0.0	1	0.226	0.461	5.558	5.559	11.0
5555.5557	400.0	1	1	400.0	400.0	1	1	1	0.0	0.0	1	0.226	0.462	5.833	5.559	11.0
5555.5557	400.0	1	1	400.0	400.0	1	1	1	0.0	0.0	1	0.226	0.461	5.597	5.56	11.0
5555.5557	400.0	1	1	400.0	400.0	1	1	1	0.0	0.0	1	0.226	0.46	5.513	5.56	11.0
5555.5557	400.0	1	1	400.0	400.0	1	1	1	0.0	0.0	1	0.226	0.461	5.621	5.56	11.0
5555.5557	400.0	1	1	400.0	400.0	1	1	1	0.0	0.0	1	0.226	0.461	5.57	5.56	11.0
5555.5557	400.0	1	1	400.0	400.0	1	1	1	0.0	0.0	1	0.226	0.461	5.561	5.56	11.0
5555.5557	400.0	1	1	400.0	400.0	1	1	1	0.0	0.0	1	0.226	0.461	5.582	5.561	11.0
5555.5557	400.0	1	1	400.0	400.0	1	1	1	0.0	0.0	1	0.226	0.461	5.591	5.561	11.0
5555.5557	400.0	1	1	400.0	400.0	1	1	1	0.0	0.0	1	0.226	0.46	5.541	5.561	11.0
5555.5557	400.0	1	1	400.0	400.0	1	1	1	0.0	0.0	1	0.226	0.46	5.363	5.561	11.0
5555.5557	400.0	1	1	400.0	400.0	1	1	1	0.0	0.0	1	0.226	0.461	5.6	5.561	11.0
5555.5557	400.0	1	1	400.0	400.0	1	1	1	0.0	0.0	1	0.226	0.461	5.584	5.561	11.0
5555.5557	400.0	1	1	400.0	400.0	1	1	1	0.0	0.0	1	0.226	0.46	5.527	5.561	11.0
5555.5557	400.0	1	1	400.0	400.0	1	1	1	0.0	0.0	1	0.226	0.46	5.536	5.561	11.0
5555.5557	400.0	1	1	400.0	400.0	1	1	1	0.0	0.0	1	0.226	0.461	5.577	5.561	11.0
5555.5557	400.0	1	1	400.0	400.0	1	1	1	0.0	0.0	1	0.226	0.461	5.575	5.561	11.0
5555.5557	400.0	1	1	400.0	400.0	1	1	1	0.0	0.0	1	0.226	0.461	5.598	5.561	11.0
5555.5557	400.0	1	1	400.0	400.0	1	1	1	0.0	0.0	1	0.226	0.461	5.567	5.562	11.0
5555.5557	400.0	1	1	400.0	400.0	1	1	1	0.0	0.0	1	0.226	0.461	5.566	5.562	11.0
5555.5557	400.0	1	1	400.0	400.0	1	1	1	0.0	0.0	1	0.226	0.46	5.551	5.562	11.0
5555.5557	400.0	1	1	400.0	400.0	1	1	1	0.0	0.0	1	0.226	0.46	5.503	5.562	11.0
5555.5557	400.0	1	1	400.0	400.0	1	1	1	0.0	0.0	1	0.226	0.46	5.547	5.562	11.0
5555.5557	400.0	1	1	400.0	400.0	1	1	1	0.0	0.0	1	0.226	0.461	5.591	5.562	11.0
5555.5557	400.0	1	1	400.0	400.0	1	1	1	0.0	0.0	1	0.226	0.461	5.575	5.562	11.0
5555.5557	400.0	1	1	400.0	400.0	1	1	1	0.0	0.0	1	0.226	0.461	5.603	5.562	11.0
5555.5557	400.0	1	1	400.0	400.0	1	1	1	0.0	0.0	1	0.226	0.461	5.612	5.562	11.0
5555.5557	400.0	1	1	400.0	400.0	1	1	1	0.0	0.0	1	0.226	0.46	5.482	5.562	11.0
5555.5557	400.0	1	1	400.0	400.0	1	1	1	0.0	0.0	1	0.226	0.46	5.545	5.562	11.0
5555.5557	400.0	1	1	400.0	400.0	1	1	1	0.0	0.0	1	0.226	0.461	5.601	5.562	11.0
5555.5557	400.0	1	1	400.0	400.0	1	1	1	0.0	0.0	1	0.226	0.46	5.351	5.562	11.0
5555.5557	400.0	1	1	400.0	400.0	1	1	1	0.0	0.0	1	0.226	0.46	5.554	5.562	11.0
5555.5557	400.0	1	1	400.0	400.0	1	1	1	0.0	0.0	1	0.226	0.461	5.667	5.562	11.0
5555.5557	400.0	1	1	400.0	400.0	1	1	1	0.0	0.0	1	0.226	0.46	5.551	5.562	11.0
5555.5557	400.0	1	1	400.0	400.0	1	1	1	0.0	0.0	1	0.226	0.461	5.591	5.562	11.0
5555.5557	400.0	1	1	400.0	400.0	1	1	1	0.0	0.0	1	0.226	0.46	5.537	5.562	11.0
5555.5557	400.0	1	1	400.0	400.0	1	1	1	0.0	0.0	1	0.226	0.46	5.506	5.562	11.0
5555.5557	400.0	1	1	400.0	400.0	1	1	1	0.0	0.0	1	0.226	0.46	5.497	5.562	11.0
5555.5557	400.0	1	1	400.0	400.0	1	1	1	0.0	0.0	1	0.226	0.46	5.502	5.562	11.0
5555.5557	400.0	1	1	400.0	400.0	1	1	1	0.0	0.0	1	0.226	0.46	5.497	5.562	11.0
5555.5557	400.0	1	1	400.0	400.0	1	1	1	0.0	0.0	1	0.226	0.461	5.656	5.562	11.0
5555.5557	400.0	1	1	400.0	400.0	1	1	1	0.0	0.0	1	0.226	0.46	5.514	5.562	11.0
5555.5557	400.0	1	1	400.0	400.0	1	1	1	0.0	0.0	1	0.226	0.46	5.443	5.562	11.0
5555.5557	400.0	1	1	400.0	400.0	1	1	1	0.0	0.0	1	0.226	0.46	5.487	5.562	11.0
5555.5557	400.0	1	1	400.0	400.0	1	1	1	0.0	0.0	1	0.226	0.461	5.584	5.562	11.0
5555.5557	400.0	1	1	400.0	400.0	1	1	1	0.0	0.0	1	0.226	0.46	5.551	5.562	11.0
5555.5557	400.0	1	1	400.0	400.0	1	1	1	0.0	0.0	1	0.226	0.46	5.546	5.562	11.0
5555.5557	400.0	1	1	400.0	400.0	1	1	1	0.0	0.0	1	0.226	0.46	5.541	5.562	11.0
5555.5557	400.0	1	1	400.0	400.0	1	1	1	0.0	0.0	1	0.226	0.461	5.57	5.562	11.0
5555.5557	400.0	1	1	400.0	400.0	1	1	1	0.0	0.0	1	0.226	0.461	5.596	5.562	11.0
5555.5557	400.0	1	1	400.0	400.0	1	1	1	0.0	0.0	1	0.226	0.461	5.566	5.562	11.0
5555.5557	400.0	1	1	400.0	400.0	1	1	1	0.0	0.0	1	0.226	0.46	5.548	5.562	11.0
5555.5557	400.0	1	1	400.0	400.0	1	1	1	0.0	0.0	1	0.226	0.46	5.468	5.562	11.0
5555.5557	400.0	1	1	400.0	400.0	1	1	1	0.0	0.0	1	0.226	0.461	5.627	5.562	11.0
5555.5557	400.0	1	1	400.0	400.0	1	1	1	0.0	0.0	1	0.226	0.46	5.529	5.562	11.0
5555.5557	400.0	1	1	400.0	400.0	1	1	1	0.0	0.0	1	0.226	0.461	5.611	5.562	11.0
5555.5557	400.0	1	1	400.0	400.0	1	1	1	0.0	0.0	1	0.226	0.46	5.482	5.562	11.0
5555.5557	400.0	1	1	400.0	400.0	1	1	1	0.0	0.0	1	0.226	0.461	5.587	5.562	11.0
5555.5557	400.0	1	1	400.0	400.0	1	1	1	0.0	0.0	1	0.226	0.46	5.54	5.562	11.0
5555.5557	400.0	1	1	400.0	400.0	1	1	1	0.0	0.0	1	0.226	0.46	5.527	5.562	11.0
5555.5557	400.0	1	1	400.0	400.0	1	1	1	0.0	0.0	1	0.226	0.461	5.591	5.562	11.0
5555.5557	400.0	1	1	400.0	400.0	1	1	1	0.0	0.0	1	0.226	0.46	5.537	5.562	11.0
5555.5557	400.0	1	1	400.0	400.0	1	1	1	0.0	0.0	1	0.226	0.461	5.597	5.562	11.0
5555.5557	400.0	1	1	400.0	400.0	1	1	1	0.0	0.0	1	0.226	0.461	5.579	5.562	11.0
5555.5557	400.0	1	1	400.0	400.0	1	1	1	0.0	0.0	1	0.226	0.46	5.513	5.562	11.0
5555.5557	400.0	1	1	400.0	400.0	1	1	1	0.0	0.0	1	0.226	0.461	5.594	5.562	11.0
5555.5557	400.0	1	1	400.0	400.0	1	1	1	0.0	0.0	1	0.226	0.461	5.747	5.562	11.0
5555.5557	400.0	1	1	400.0	400.0	1	1	1	0.0	0.0	1	0.226	0.461	5.558	5.562	11.0
5555.5557	400.0	1	1	400.0	400.0	1	1	1	0.0	0.0	1	0.226	0.461	5.63	5.562	11.0
5555.5557	400.0	1	1	400.0	400.0	1	1	1	0.0	0.0	1	0.226	0.461	5.744	5.562	11.0
5555.5557	400.0	1	1	400.0	400.0	1	1	1	0.0	0.0	1	0.226	0.461	5.59	5.562	11.0
5555.5557	400.0	1	1	400.0	400.0	1	1	1	0.0	0.0	1	0.226	0.461	5.621	5.562	11.0
5555.5557	400.0	1	1	400.0	400.0	1	1	1	0.0	0.0	1	0.226	0.46	5.52	5.562	11.0
5555.5557	400.0	1	1	400.0	400.0	1	1	1	0.0	0.0	1	0.226	0.461	5.633	5.562	11.0
5555.5557	400.0	1	1	400.0	400.0	1	1	1	0.0	0.0	1	0.226	0.46	5.466	5.562	11.0
5555.5557	400.0	1	1	400.0	400.0	1	1	1	0.0	0.0	1	0.226	0.46	5.515	5.562	11.0
5555.5557	400.0	1	1	400.0	400.0	1	1	1	0.0	0.0	1	0.226	0.46	5.537	5.562	11.0
5555.5557	400.0	1	1	400.0	400.0	1	1	1	0.0	0.0	1	0.226	0.46	5.419	5.562	11.0
5555.5557	400.0	1	1	400.0	400.0	1	1	1	0.0	0.0	1	0.226	0.461	5.614	5.562	11.0
5555.5557	400.0	1	1	400.0	400.0	1	1	1	0.0	0.0	1	0.226	0.46	5.48	5.562	11.0
5555.5557	400.0	1	1	400.0	400.0	1	1	1	0.0	0.0	1	0.226	0.461	5.621	5.562	11.0
5555.5557	400.0	1	1	400.0	400.0	1	1	1	0.0	0.0	1	0.226	0.46	5.511	5.562	11.0
5555.5557	400.0	1	1	400.0	400.0	1	1	1	0.0	0.0	1	0.226	0.46	5.449	5.562	11.0
5555.5557	400.0	1	1	400.0	400.0	1	1	1	0.0	0.0	1	0.226	0.461	5.569	5.562	11.0
5555.5557	400.0	1	1	400.0	400.0	1	1	1	0.0	0.0	1	0.226	0.461	5.656	5.562	11.0
5555.5557	400.0	1	1	400.0	400.0	1	1	1	0.0	0.0	1	0.226	0.461	5.58	5.562	11.0
5555.5557	400.0	1	1	400.0	400.0	1	1	1	0.0	0.0	1	0.226	0.461	5.586	5.562	11.0
5555.5557	400.0	1	1	400.0	400.0	1	1	1	0.0	0.0	1	0.226	0.46	5.542	5.562	11.0
5555.5557	400.0	1	1	400.0	400.0	1	1	1	0.0	0.0	1	0.226	0.46	5.501	5.562	11.0
5555.5557	400.0	1	1	400.0	400.0	1	1	1	0.0	0.0	1	0.226	0.461	5.559	5.562	11.0
5555.5557	400.0	1	1	400.0	400.0	1	1	1	0.0	0.0	1	0.226	0.46	5.535	5.562	11.0
5555.5557	400.0	1	1	400.0	400.0	1	1	1	0.0	0.0	1	0.226	0.46	5.496	5.562	11.0
5555.5557	400.0	1	1	400.0	400.0	1	1	1	0.0	0.0	1	0.226	0.46	5.52	5.562	11.0
5555.5557	400.0	1	1	400.0	400.0	1	1	1	0.0	0.0	1	0.226	0.461	5.6	5.562	11.0
5555.5557	400.0	1	1	400.0	400.0	1	1	1	0.0	0.0	1	0.226	0.461	5.653	5.562	11.0
5555.5557	400.0	1	1	400.0	400.0	1	1	1	0.0	0.0	1	0.226	0.46	5.528	5.562	11.0
5555.5557	400.0	1	1	400.0	400.0	1	1	1	0.0	0.0	1	0.226	0.461	5.614	5.562	11.0
5555.5557	400.0	1	1	400.0	400.0	1	1	1	0.0	0.0	1	0.226	0.461	5.578	5.562	11.0
5555.5557	400.0	1	1	400.0	400.0	1	1	1	0.0	0.0	1	0.226	0.46	5.515	5.562	11.0
5555.5557	400.0	1	1	400.0	400.0	1	1	1	0.0	0.0	1	0.226	0.461	5.576	5.562	11.0
0.0	0.0	1	1	400.0	400.0	1	1	1	0.0	0.0	0	0.226	0.461	5.571	5.562	11.0
0.0	0.0	1	1	400.0	400.0	1	1	1	0.0	0.0	0	0.226	0.461	5.592	5.562	11.0
0.0	0.0	1	1	400.0	400.0	1	1	1	0.0	0.0	0	0.226	0.46	5.55	5.562	11.0
0.0	0.0	1	1	400.0	400.0	1	1	1	0.0	0.0	0	0.226	0.461	5.566	5.562	11.0
0.0	0.0	1	1	400.0	400.0	1	1	1	0.0	0.0	0	0.226	0.461	5.625	5.562	11.0
0.0	0.0	1	1	400.0	400.0	1	1	1	0.0	0.0	0	0.226	0.454	4.8	4.803	11.0
0.0	0.0	1	1	400.0	400.0	1	1	1	0.0	0.0	0	0.226	0.445	4.461	4.463	11.0
0.0	0.0	1	1	400.0	400.0	1	1	1	0.0	0.0	0	0.226	0.437	4.46	4.463	11.0
0.0	0.0	1	1	400.0	400.0	1	1	1	0.0	0.0	0	0.226	0.425	3.819	3.854	11.0
0.0	0.0	1	1	400.0	400.0	1	1	1	0.0	0.0	0	0.226	0.413	3.54	3.581	11.0
0.0	0.0	1	1	400.0	400.0	1	1	1	0.0	0.0	0	0.226	0.401	3.558	3.581	11.0
0.0	0.0	1	1	400.0	400.0	1	1	1	0.0	0.0	0	0.226	0.386	3.128	3.093	11.0
0.0	0.0	1	1	400.0	400.0	1	1	1	0.0	0.0	0	0.226	0.373	3.001	3.093	11.0
0.0	0.0	1	1	400.0	400.0	1	1	1	0.0	0.0	0	0.226	0.359	2.877	2.874	11.0
0.0	0.0	1	1	400.0	400.0	1	1	1	0.0	0.0	0	0.226	0.345	2.467	2.482	11.0
0.0	0.0	1	1	400.0	400.0	1	1	1	0.0	0.0	0	0.226	0.332	2.459	2.482	11.0
0.0	0.0	1	1	400.0	400.0	1	1	1	0.0	0.0	0	0.226	0.316	2.163	2.143	11.0
0.0	0.0	1	1	400.0	400.0	1	1	1	0.0	0.0	0	0.225	0.302	2.002	1.992	11.0
0.0	0.0	1	1	400.0	400.0	1	1	1	0.0	0.0	0	0.225	0.289	1.995	1.992	11.0
0.0	0.0	1	1	400.0	400.0	1	1	1	0.0	0.0	0	0.225	0.275	1.722	1.72	11.0
0.0	0.0	1	1	400.0	400.0	1	1	1	0.0	0.0	0	0.225	0.263	1.76	1.72	11.0
0.0	0.0	1	1	400.0	400.0	1	1	1	0.0	0.0	0	0.225	0.25	1.607	1.599	11.0
0.0	0.0	1	1	400.0	400.0	1	1	1	0.0	0.0	0	0.225	0.236	1.4	1.381	11.0
0.0	0.0	1	1	400.0	400.0	1	1	1	0.0	0.0	0	0.225	0.224	1.373	1.381	11.0
0.0	0.0	1	1	400.0	400.0	1	1	1	0.0	0.0	0	0.225	0.211	1.146	1.191	11.0
0.0	0.0	1	1	400.0	400.0	1	1	1	0.0	0.0	0	0.225	0.199	1.169	1.107	11.0
0.0	0.0	1	1	400.0	400.0	1	1	1	0.0	0.0	0	0.225	0.189	1.104	1.107	11.0
0.0	0.0	1	1	400.0	400.0	1	1	1	0.0	0.0	0	0.225	0.177	0.972	0.956	11.0
0.0	0.0	1	1	400.0	400.0	1	1	1	0.0	0.0	0	0.225	0.168	1.035	0.956	11.0
0.0	0.0	1	1	400.0	400.0	1	1	1	0.0	0.0	0	0.225	0.158	0.883	0.888	11.0
0.0	0.0	1	1	400.0	400.0	1	1	1	0.0	0.0	0	0.225	0.15	0.773	0.767	11.0
0.0	0.0	1	1	400.0	400.0	1	1	1	0.0	0.0	0	0.225	0.142	0.741	0.767	11.0
0.0	0.0	1	1	400.0	400.0	1	1	1	0.0	0.0	0	0.225	0.133	0.71	0.712	11.0
0.0	0.0	1	1	400.0	400.0	1	1	1	0.0	0.0	0	0.225	0.125	0.601	0.615	11.0
0.0	0.0	1	1	400.0	400.0	1	1	1	0.0	0.0	0	0.225	0.117	0.658	0.615	11.0
0.0	0.0	1	1	400.0	400.0	1	1	1	0.0	0.0	0	0.225	0.111	0.581	0.572	11.0
0.0	0.0	1	1	400.0	400.0	1	1	1	0.0	0.0	0	0.225	0.105	0.593	0.572	11.0
0.0	0.0	1	1	400.0	400.0	1	1	1	0.0	0.0	0	0.225	0.098	0.584	0.493	11.0
0.0	0.0	1	1	400.0	400.0	1	1	1	0.0	0.0	0	0.225	0.092	0.458	0.426	11.0
0.0	0.0	1	1	400.0	400.0	1	1	1	0.0	0.0	0	0.225	0.086	0.439	0.426	11.0
0.0	0.0	1	1	400.0	400.0	1	1	1	0.0	0.0	0	0.225	0.08	0.416	0.396	11.0
0.0	0.0	1	1	400.0	400.0	1	1	1	0.0	0.0	0	0.225	0.076	0.388	0.341	11.0
0.0	0.0	1	1	400.0	400.0	1	1	1	0.0	0.0	0	0.225	0.072	0.318	0.341	11.0
0.0	0.0	1	1	400.0	400.0	1	1	1	0.0	0.0	0	0.225	0.068	0.347	0.317	11.0
0.0	0.0	1	1	400.0	400.0	1	1	1	0.0	0.0	0	0.224	0.064	0.342	0.317	11.0
0.0	0.0	1	1	400.0	400.0	1	1	1	0.0	0.0	0	0.224	0.06	0.274	0.274	11.0
0.0	0.0	1	1	400.0	400.0	1	1	1	0.0	0.0	0	0.224	0.057	0.263	0.254	11.0
0.0	0.0	1	1	400.0	400.0	1	1	1	0.0	0.0	0	0.224	0.054	0.208	0.254	11.0
0.0	0.0	1	1	400.0	400.0	1	1	1	0.0	0.0	0	0.224	0.05	0.225	0.219	11.0
0.0	0.0	1	1	400.0	400.0	1	1	1	0.0	0.0	0	0.224	0.046	0.188	0.204	11.0
0.0	0.0	1	1	400.0	400.0	1	1	1	0.0	0.0	0	0.224	0.042	0.208	0.204	11.0
0.0	0.0	1	1	400.0	400.0	1	1	1	0.0	0.0	0	0.224	0.039	0.175	0.176	11.0
0.0	0.0	1	1	400.0	400.0	1	1	1	0.0	0.0	0	0.224	0.038	0.164	0.176	11.0
0.0	0.0	1	1	400.0	400.0	1	1	1	0.0	0.0	0	0.224	0.037	0.258	0.163	11.0
0.0	0.0	1	1	400.0	400.0	1	1	1	0.0	0.0	0	0.224	0.035	0.244	0.141	11.0
0.0	0.0	1	1	400.0	400.0	1	1	1	0.0	0.0	0	0.224	0.033	0.024	0.141	11.0
0.0	0.0	1	1	400.0	400.0	1	1	1	0.0	0.0	0	0.224	0.031	0.041	0.131	11.0
0.0	0.0	1	1	400.0	400.0	1	1	1	0.0	0.0	0	0.224	0.029	0.185	0.113	11.0
0.0	0.0	1	1	400.0	400.0	1	1	1	0.0	0.0	0	0.224	0.027	0.136	0.113	11.0
0.0	0.0	1	1	400.0	400.0	1	1	1	0.0	0.0	0	0.224	0.025	0.113	0.105	11.0
0.0	0.0	1	1	400.0	400.0	1	1	1	0.0	0.0	0	0.224	0.023	0.077	0.105	11.0
0.0	0.0	1	1	400.0	400.0	1	1	1	0.0	0.0	0	0.224	0.021	0.114	0.09	11.0
0.0	0.0	1	1	400.0	400.0	1	1	1	0.0	0.0	0	0.224	0.02	0.064	0.084	11.0
0.0	0.0	1	1	400.0	400.0	1	1	1	0.0	0.0	0	0.224	0.02	0.076	0.084	11.0
0.0	0.0	1	1	400.0	400.0	1	1	1	0.0	0.0	0	0.224	0.019	-0.048	0.072	11.0
0.0	0.0	1	1	400.0	400.0	1	1	1	0.0	0.0	0	0.224	0.019	0.048	0.062	11.0
0.0	0.0	1	1	400.0	400.0	1	1	1	0.0	0.0	0	0.224	0.019	0.053	0.062	11.0
0.0	0.0	1	1	400.0	400.0	1	1	1	0.0	0.0	0	0.224	0.019	0.041	0.058	11.0
0.0	0.0	1	1	400.0	400.0	1	1	1	0.0	0.0	0	0.224	0.019	0.076	0.058	11.0
0.0	0.0	1	1	400.0	400.0	1	1	1	0.0	0.0	0	0.224	0.019	0.085	0.049	11.0
0.0	0.0	1	1	400.0	400.0	1	1	1	0.0	0.0	0	0.224	0.019	0.03	0.046	11.0
0.0	0.0	1	1	400.0	400.0	1	1	1	0.0	0.0	0	0.224	0.019	0.05	0.046	11.0
0.0	0.0	1	1	400.0	400.0	1	1	1	0.0	0.0	0	0.224	0.019	0.056	0.039	11.0
0.0	0.0	1	1	400.0	400.0	1	1	1	0.0	0.0	0	0.224	0.019	-0.005	0.037	11.0
0.0	0.0	1	1	400.0	400.0	1	1	1	0.0	0.0	0	0.224	0.018	-0.04	0.037	11.0
0.0	0.0	1	1	400.0	400.0	1	1	1	0.0	0.0	0	0.224	0.018	-0.001	0.031	11.0
0.0	0.0	1	1	400.0	400.0	1	1	1	0.0	0.0	0	0.224	0.018	0.044	0.031	11.0
0.0	0.0	1	1	400.0	400.0	1	1	1	0.0	0.0	0	0.224	0.018	0.053	0.029	11.0
0.0	0.0	1	1	400.0	400.0	1	1	1	0.0	0.0	0	0.224	0.018	0.03	0.025	11.0
0.0	0.0	1	1	400.0	400.0	1	1	1	0.0	0.0	0	0.224	0.017	-0.087	0.025	11.0
0.0	0.0	1	1	400.0	400.0	1	1	1	0.0	0.0	0	0.224	0.017	0.009	0.021	11.0
0.0	0.0	1	1	400.0	400.0	1	1	1	0.0	0.0	0	0.224	0.017	0.19	0.02	11.0
0.0	0.0	1	1	400.0	400.0	1	1	1	0.0	0.0	0	0.224	0.017	0.066	0.02	11.0
0.0	0.0	1	1	400.0	400.0	1	1	1	0.0	0.0	0	0.224	0.017	0.015	0.017	11.0
0.0	0.0	1	1	400.0	400.0	1	1	1	0.0	0.0	0	0.224	0.017	0.019	0.017	11.0
0.0	0.0	1	1	400.0	400.0	1	1	1	0.0	0.0	0	0.224	0.017	0.009	0.015	11.0
0.0	0.0	1	1	400.0	400.0	1	1	1	0.0	0.0	0	0.224	0.017	0.019	0.013	11.0
0.0	0.0	1	1	400.0	400.0	1	1	1	0.0	0.0	0	0.224	0.016	0.025	0.013	11.0
0.0	0.0	1	1	400.0	400.0	1	1	1	0.0	0.0	0	0.224	0.016	0.106	0.012	11.0
0.0	0.0	1	1	400.0	400.0	1	1	1	0.0	0.0	0	0.224	0.015	-0.004	0.01	11.0
0.0	0.0	1	1	400.0	400.0	1	1	1	0.0	0.0	0	0.224	0.015	0.044	0.01	11.0
0.0	0.0	1	1	400.0	400.0	1	1	1	0.0	0.0	0	0.224	0.015	-0.006	0.009	11.0
0.0	0.0	1	1	400.0	400.0	1	1	1	0.0	0.0	0	0.224	0.014	0.028	0.009	11.0
0.0	0.0	1	1	400.0	400.0	1	1	1	0.0	0.0	0	0.224	0.013	0.015	0.008	11.0
0.0	0.0	1	1	400.0	400.0	1	1	1	0.0	0.0	0	0.224	0.012	0.019	0.007	11.0
0.0	0.0	1	1	400.0	400.0	1	1	1	0.0	0.0	0	0.224	0.012	0.016	0.007	11.0
0.0	0.0	1	1	400.0	400.0	1	1	1	0.0	0.0	0	0.224	0.012	0.0	0.006	11.0
0.0	0.0	1	1	400.0	400.0	1	1	1	0.0	0.0	0	0.224	0.012	0.027	0.005	11.0
0.0	0.0	1	1	400.0	400.0	1	1	1	0.0	0.0	0	0.224	0.012	0.039	0.005	11.0
0.0	0.0	1	1	400.0	400.0	1	1	1	0.0	0.0	0	0.224	0.011	-0.214	0.005	11.0
0.0	0.0	1	1	400.0	400.0	1	1	1	0.0	0.0	0	0.224	0.011	0.013	0.005	11.0
0.0	0.0	1	1	400.0	400.0	1	1	1	0.0	0.0	0	0.224	0.011	-0.001	0.004	11.0
0.0	0.0	1	1	400.0	400.0	1	1	1	0.0	0.0	0	0.224	0.011	-0.009	0.003	11.0
0.0	0.0	1	1	400.0	400.0	1	1	1	0.0	0.0	0	0.224	0.01	-0.133	0.003	11.0
0.0	0.0	1	1	400.0	400.0	1	1	1	0.0	0.0	0	0.224	0.01	0.012	0.003	11.0
0.0	0.0	1	1	400.0	400.0	1	1	1	0.0	0.0	0	0.224	0.01	0.03	0.002	11.0
0.0	0.0	1	1	400.0	400.0	1	1	1	0.0	0.0	0	0.224	0.01	0.022	0.002	11.0
0.0	0.0	1	1	400.0	400.0	1	1	1	0.0	0.0	0	0.224	0.01	0.072	0.002	11.0
0.0	0.0	1	1	400.0	400.0	1	1	1	0.0	0.0	0	0.224	0.01	0.022	0.002	11.0
0.0	0.0	1	1	400.0	400.0	1	1	1	0.0	0.0	0	0.224	0.009	0.074	0.002	11.0
0.0	0.0	1	1	400.0	400.0	1	1	1	0.0	0.0	0	0.224	0.008	-0.015	0.001	11.0
0.0	0.0	1	1	400.0	400.0	1	1	1	0.0	0.0	0	0.224	0.007	-0.03	0.001	11.0
0.0	0.0	1	1	400.0	400.0	1	1	1	0.0	0.0	0	0.224	0.007	0.022	0.001	11.0
0.0	0.0	1	1	400.0	400.0	1	1	1	0.0	0.0	0	0.224	0.006	-0.177	0.001	11.0
0.0	0.0	1	1	400.0	400.0	1	1	1	0.0	0.0	0	0.224	0.005	-0.044	0.001	11.0
0.0	0.0	1	1	400.0	400.0	1	1	1	0.0	0.0	0	0.224	0.005	0.019	0.001	11.0
0.0	0.0	1	1	400.0	400.0	1	1	1	0.0	0.0	0	0.224	0.004	-0.018	0.001	11.0
0.0	0.0	1	1	400.0	400.0	1	1	1	0.0	0.0	0	0.224	0.003	-0.013	0.0	11.0
0.0	0.0	1	1	400.0	400.0	1	1	1	0.0	0.0	0	0.224	0.002	-0.065	0.0	11.0
0.0	0.0	1	1	400.0	400.0	1	1	1	0.0	0.0	0	0.224	0.001	0.029	0.0	11.0
0.0	0.0	1	1	400.0	400.0	1	1	1	0.0	0.0	0	0.224	0.001	0.001	0.0	11.0
0.0	0.0	1	1	400.0	400.0	1	1	1	0.0	0.0	0	0.224	0.0	0.042	0.0	11.0
0.0	0.0	1	1	400.0	400.0	1	1	1	0.0	0.0	0	0.224	0.0	0.002	0.0	11.0
0.0	0.0	1	1	400.0	400.0	1	1	1	0.0	0.0	0	0.224	-0.001	-0.02	0.0	11.0
0.0	0.0	1	1	400.0	400.0	1	1	1	0.0	0.0	0	0.224	0.0	0.011	0.0	11.0
0.0	0.0	1	1	400.0	400.0	1	1	1	0.0	0.0	0	0.224	0.0	0.018	0.0	11.0
0.0	0.0	1	1	400.0	400.0	1	1	1	0.0	0.0	0	0.224	0.0	-0.008	0.0	11.0
0.0	0.0	1	1	400.0	400.0	1	1	1	0.0	0.0	0	0.224	0.0	0.012	0.0	11.0
0.0	0.0	1	1	400.0	400.0	1	1	1	0.0	0.0	0	0.224	0.0	0.035	0.0	11.0
0.0	0.0	1	1	400.0	400.0	1	1	1	0.0	0.0	0	0.224	0.0	0.086	0.0	11.0
0.0	0.0	1	1	400.0	400.0	1	1	1	0.0	0.0	0	0.224	0.0	0.015	0.0	11.0
0.0	0.0	1	1	400.0	400.0	1	1	1	0.0	0.0	0	0.224	0.0	0.009	0.0	11.0
0.0	0.0	1	1	400.0	400.0	1	1	1	0.0	0.0	0	0.224	0.0	0.017	0.0	11.0
0.0	0.0	1	1	400.0	400.0	1	1	1	0.0	0.0	0	0.224	-0.001	-0.021	0.0	11.0
0.0	0.0	1	1	400.0	400.0	1	1	1	0.0	0.0	0	0.224	-0.001	-0.031	0.0	11.0
0.0	0.0	1	1	400.0	400.0	1	1	1	0.0	0.0	0	0.224	-0.001	-0.016	0.0	11.0
0.0	0.0	1	1	400.0	400.0	1	1	1	0.0	0.0	0	0.224	-0.001	-0.029	0.0	11.0
0.0	0.0	1	1	400.0	400.0	1	1	1	0.0	0.0	0	0.224	-0.001	-0.067	0.0	11.0
0.0	0.0	1	1	400.0	400.0	1	1	1	0.0	0.0	0	0.224	-0.001	-0.053	0.0	11.0
0.0	0.0	1	1	400.0	400.0	1	1	1	0.0	0.0	0	0.224	0.0	0.011	0.0	11.0
0.0	0.0	1	1	400.0	400.0	1	1	1	0.0	0.0	0	0.224	0.0	0.008	0.0	11.0
0.0	0.0	1	1	400.0	400.0	1	1	1	0.0	0.0	0	0.224	-0.001	-0.038	0.0	11.0
0.0	0.0	1	1	400.0	400.0	1	1	1	0.0	0.0	0	0.224	-0.001	-0.022	0.0	11.0
0.0	0.0	1	1	400.0	400.0	1	1	1	0.0	0.0	0	0.224	0.0	0.009	0.0	11.0
0.0	0.0	1	1	400.0	400.0	1	1	1	0.0	0.0	0	0.224	0.0	0.003	0.0	11.0
0.0	0.0	1	1	400.0	400.0	1	1	1	0.0	0.0	0	0.224	0.0	-0.001	0.0	11.0
0.0	0.0	1	1	400.0	400.0	1	1	1	0.0	0.0	0	0.224	0.0	0.013	0.0	11.0
0.0	0.0	1	1	400.0	400.0	1	1	1	0.0	0.0	0	0.224	-0.001	-0.015	0.0	11.0
0.0	0.0	1	1	400.0	400.0	1	1	1	0.0	0.0	0	0.224	0.0	0.014	0.0	11.0
0.0	0.0	1	1	400.0	400.0	1	1	1	0.0	0.0	0	0.224	0.0	-0.004	0.0	11.0
0.0	0.0	1	1	400.0	400.0	1	1	1	0.0	0.0	0	0.224	0.0	0.058	0.0	11.0
0.0	0.0	1	1	400.0	400.0	1	1	1	0.0	0.0	0	0.224	0.0	-0.011	0.0	11.0
0.0	0.0	1	1	400.0	400.0	1	1	1	0.0	0.0	0	0.224	0.0	-0.005	0.0	11.0
0.0	0.0	1	1	400.0	400.0	1	1	1	0.0	0.0	0	0.224	0.0	0.012	0.0	11.0
0.0	0.0	1	1	400.0	400.0	1	1	1	0.0	0.0	0	0.224	0.0	0.003	0.0	11.0
0.0	0.0	1	1	400.0	400.0	1	1	1	0.0	0.0	0	0.224	0.0	-0.002	0.0	11.0
0.0	0.0	1	1	400.0	400.0	1	1	1	0.0	0.0	0	0.224	-0.001	-0.159	0.0	11.0
0.0	0.0	1	1	400.0	400.0	1	1	1	0.0	0.0	0	0.224	-0.001	-0.029	0.0	11.0
0.0	0.0	1	1	400.0	400.0	1	1	1	0.0	0.0	0	0.224	0.0	0.018	0.0	11.0
0.0	0.0	1	1	400.0	400.0	1	1	1	0.0	0.0	0	0.224	-0.001	-0.018	0.0	11.0
0.0	0.0	1	1	400.0	400.0	1	1	1	0.0	0.0	0	0.224	0.0	-0.002	0.0	11.0
0.0	0.0	1	1	400.0	400.0	1	1	1	0.0	0.0	0	0.224	-0.001	-0.017	0.0	11.0
0.0	0.0	1	1	400.0	400.0	1	1	1	0.0	0.0	0	0.224	0.0	0.225	0.0	11.0
0.0	0.0	1	1	400.0	400.0	1	1	1	0.0	0.0	0	0.224	0.0	-0.004	0.0	11.0
0.0	0.0	1	1	400.0	400.0	1	1	1	0.0	0.0	0	0.224	0.0	0.011	0.0	11.0
0.0	0.0	1	1	400.0	400.0	1	1	1	0.0	0.0	0	0.224	0.0	0.049	0.0	11.0
0.0	0.0	1	1	400.0	400.0	1	1	1	0.0	0.0	0	0.224	0.0	0.0	0.0	11.0
0.0	0.0	1	1	400.0	400.0	1	1	1	0.0	0.0	0	0.224	0.0	0.008	0.0	11.0
0.0	0.0	1	1	400.0	400.0	1	1	1	0.0	0.0	0	0.224	-0.001	-0.088	0.0	11.0
0.0	0.0	1	1	400.0	400.0	1	1	1	0.0	0.0	0	0.224	-0.001	-0.019	0.0	11.0
0.0	0.0	1	1	400.0	400.0	1	1	1	0.0	0.0	0	0.224	0.0	0.005	0.0	11.0
0.0	0.0	1	1	400.0	400.0	1	1	1	0.0	0.0	0	0.224	0.0	0.013	0.0	11.0
0.0	0.0	1	1	400.0	400.0	1	1	1	0.0	0.0	0	0.224	0.0	0.021	0.0	11.0
0.0	0.0	1	1	400.0	400.0	1	1	1	0.0	0.0	0	0.224	-0.001	-0.051	0.0	11.0
0.0	0.0	1	1	400.0	400.0	1	1	1	0.0	0.0	0	0.224	0.0	0.008	0.0	11.0
0.0	0.0	1	1	400.0	400.0	1	1	1	0.0	0.0	0	0.224	0.0	0.133	0.0	11.0
0.0	0.0	1	1	400.0	400.0	1	1	1	0.0	0.0	0	0.224	0.0	0.009	0.0	11.0
0.0	0.0	1	1	400.0	400.0	1	1	1	0.0	0.0	0	0.224	-0.001	-0.031	0.0	11.0
0.0	0.0	1	1	400.0	400.0	1	1	1	0.0	0.0	0	0.224	0.0	-0.001	0.0	11.0
0.0	0.0	1	1	400.0	400.0	1	1	1	0.0	0.0	0	0.224	0.0	0.002	0.0	11.0
0.0	0.0	1	1	400.0	400.0	1	1	1	0.0	0.0	0	0.224	-0.001	-0.022	0.0	11.0
0.0	0.0	1	1	400.0	400.0	1	1	1	0.0	0.0	0	0.224	-0.001	-0.048	0.0	11.0
0.0	0.0	1	1	400.0	400.0	1	1	1	0.0	0.0	0	0.224	0.0	0.01	0.0	11.0
0.0	0.0	1	1	400.0	400.0	1	1	1	0.0	0.0	0	0.224	0.0	0.007	0.0	11.0
0.0	0.0	1	1	400.0	400.0	1	1	1	0.0	0.0	0	0.224	-0.001	-0.022	0.0	11.0
0.0	0.0	1	1	400.0	400.0	1	1	1	0.0	0.0	0	0.224	-0.001	-0.027	0.0	11.0
0.0	0.0	1	1	400.0	400.0	1	1	1	0.0	0.0	0	0.224	0.0	0.132	0.0	11.0
0.0	0.0	1	1	400.0	400.0	1	1	1	0.0	0.0	0	0.224	0.0	0.03	0.0	11.0
0.0	0.0	1	1	400.0	400.0	1	1	1	0.0	0.0	0	0.224	0.0	0.001	0.0	11.0
0.0	0.0	1	1	400.0	400.0	1	1	1	0.0	0.0	0	0.224	0.0	0.021	0.0	11.0
0.0	0.0	1	1	400.0	400.0	1	1	1	0.0	0.0	0	0.224	0.0	0.046	0.0	11.0
0.0	0.0	1	1	400.0	400.0	1	1	1	0.0	0.0	0	0.224	0.0	0.0	0.0	11.0
0.0	0.0	1	1	400.0	400.0	1	1	1	0.0	0.0	0	0.224	0.0	0.081	0.0	11.0
0.0	0.0	1	1	400.0	400.0	1	1	1	0.0	0.0	0	0.224	-0.001	-0.023	0.0	11.0
0.0	0.0	1	1	400.0	400.0	1	1	1	0.0	0.0	0	0.224	-0.001	-0.027	0.0	11.0
0.0	0.0	1	1	400.0	400.0	1	1	1	0.0	0.0	0	0.224	0.0	0.001	0.0	11.0
0.0	0.0	1	1	400.0	400.0	1	1	1	0.0	0.0	0	0.224	0.0	0.075	0.0	11.0
0.0	0.0	1	1	400.0	400.0	1	1	1	0.0	0.0	0	0.224	0.0	0.003	0.0	11.0
0.0	0.0	1	1	400.0	400.0	1	1	1	0.0	0.0	0	0.224	0.0	0.012	0.0	11.0
0.0	0.0	1	1	400.0	400.0	1	1	1	0.0	0.0	0	0.224	-0.001	-0.025	0.0	11.0
0.0	0.0	1	1	400.0	400.0	1	1	1	0.0	0.0	0	0.224	0.0	0.002	0.0	11.0
0.0	0.0	1	1	400.0	400.0	1	1	1	0.0	0.0	0	0.224	-0.001	-0.044	0.0	11.0
0.0	0.0	1	1	400.0	400.0	1	1	1	0.0	0.0	0	0.224	-0.001	-0.093	0.0	11.0
0.0	0.0	1	1	400.0	400.0	1	1	1	0.0	0.0	0	0.224	-0.001	-0.096	0.0	11.0
0.0	0.0	1	1	400.0	400.0	1	1	1	0.0	0.0	0	0.224	-0.001	-0.037	0.0	11.0
0.0	0.0	1	1	400.0	400.0	1	1	1	0.0	0.0	0	0.224	0.0	0.008	0.0	11.0
0.0	0.0	1	1	400.0	400.0	1	1	1	0.0	0.0	0	0.224	0.0	0.031	0.0	11.0
0.0	0.0	1	1	400.0	400.0	1	1	1	0.0	0.0	0	0.224	-0.001	-0.18	0.0	11.0
0.0	0.0	1	1	400.0	400.0	1	1	1	0.0	0.0	0	0.224	-0.001	-0.027	0.0	11.0
0.0	0.0	1	1	400.0	400.0	1	1	1	0.0	0.0	0	0.224	0.0	0.003	0.0	11.0
0.0	0.0	1	1	400.0	400.0	1	1	1	0.0	0.0	0	0.224	0.0	0.053	0.0	11.0
0.0	0.0	1	1	400.0	400.0	1	1	1	0.0	0.0	0	0.224	0.0	-0.008	0.0	11.0
0.0	0.0	1	1	400.0	400.0	1	1	1	0.0	0.0	0	0.224	-0.001	-0.128	0.0	11.0
0.0	0.0	1	1	400.0	400.0	1	1	1	0.0	0.0	0	0.224	0.0	0.026	0.0	11.0
0.0	0.0	1	1	400.0	400.0	1	1	1	0.0	0.0	0	0.224	-0.001	-0.013	0.0	11.0
0.0	0.0	1	1	400.0	400.0	1	1	1	0.0	0.0	0	0.224	-0.001	-0.014	0.0	11.0
0.0	0.0	1	1	400.0	400.0	1	1	1	0.0	0.0	0	0.224	0.0	-0.001	0.0	11.0
0.0	0.0	1	1	400.0	400.0	1	1	1	0.0	0.0	0	0.224	0.0	0.0	0.0	11.0
0.0	0.0	1	1	400.0	400.0	1	1	1	0.0	0.0	0	0.224	0.0	0.068	0.0	11.0
0.0	0.0	1	1	400.0	400.0	1	1	1	0.0	0.0	0	0.224	0.0	-0.009	0.0	11.0
0.0	0.0	1	1	400.0	400.0	1	1	1	0.0	0.0	0	0.224	0.0	0.003	0.0	11.0
0.0	0.0	1	1	400.0	400.0	1	1	1	0.0	0.0	0	0.224	-0.001	-0.178	0.0	11.0
0.0	0.0	1	1	400.0	400.0	1	1	1	0.0	0.0	0	0.224	-0.001	-0.032	0.0	11.0
0.0	0.0	1	1	400.0	400.0	1	1	1	0.0	0.0	0	0.224	0.0	0.014	0.0	11.0
0.0	0.0	1	1	400.0	400.0	1	1	1	0.0	0.0	0	0.224	0.0	0.006	0.0	11.0
0.0	0.0	1	1	400.0	400.0	1	1	1	0.0	0.0	0	0.224	0.0	0.001	0.0	11.0
0.0	0.0	1	1	400.0	400.0	1	1	1	0.0	0.0	0	0.224	0.0	0.0	0.0	11.0
0.0	0.0	1	1	400.0	400.0	1	1	1	0.0	0.0	0	0.224	0.0	0.045	0.0	11.0
0.0	0.0	1	1	400.0	400.0	1	1	1	0.0	0.0	0	0.224	0.0	0.062	0.0	11.0
0.0	0.0	1	1	400.0	400.0	1	1	1	0.0	0.0	0	0.224	0.0	0.017	0.0	11.0
0.0	0.0	1	1	400.0	400.0	1	1	1	0.0	0.0	0	0.224	0.0	-0.002	0.0	11.0
0.0	0.0	1	1	400.0	400.0	1	1	1	0.0	0.0	0	0.224	0.0	-0.008	0.0	11.0
0.0	0.0	1	1	400.0	400.0	1	1	1	0.0	0.0	0	0.224	-0.001	-0.035	0.0	11.0
0.0	0.0	1	1	400.0	400.0	1	1	1	0.0	0.0	0	0.224	0.0	0.006	0.0	11.0
-5555.5557	-400.0	2	1	400.0	300.99503	1	2	1	0.0	0.0	1	0.224	-0.001	-0.066	0.0	11.0
-5555.5557	-400.0	2	1	400.0	300.99503	0	2	1	0.0	0.0	1	0.224	0.0	0.015	0.0	11.0
-5555.5557	-400.0	2	1	400.0	300.99503	0	2	1	0.0	0.0	1	0.224	-0.001	-0.017	0.0	11.0
-5555.5557	-400.0	2	1	400.0	300.99503	0	2	1	0.0	0.0	1	0.224	-0.001	-0.022	0.0	11.0
-5555.5557	-400.0	2	1	400.0	300.99503	0	2	1	0.0	0.0	1	0.224	-0.001	-0.216	-0.392	11.0
-5555.5557	-400.0	2	1	400.0	300.99503	0	2	1	0.0	0.0	1	0.224	-0.003	-0.37	-0.392	11.0
-5555.5557	-400.0	2	1	400.0	300.99503	0	2	1	0.0	0.0	1	0.224	-0.011	-1.203	-1.097	11.0
-5555.5557	-400.0	2	1	400.0	300.99503	0	2	1	0.0	0.0	1	0.223	-0.021	-1.398	-1.413	11.0
-5555.5557	-400.0	2	1	400.0	300.99503	0	2	1	0.0	0.0	1	0.223	-0.029	-1.456	-1.413	11.0
-5555.5557	-400.0	2	1	400.0	300.99503	0	2	1	0.0	0.0	1	0.223	-0.043	-2.004	-1.978	11.0
-5555.5557	-400.0	2	1	400.0	300.99503	0	2	1	0.0	0.0	1	0.223	-0.054	-2.053	-1.978	11.0
-5555.5557	-400.0	2	1	400.0	300.99503	0	2	1	0.0	0.0	1	0.223	-0.067	-2.243	-2.232	11.0
-5555.5557	-400.0	2	1	400.0	300.99503	0	2	1	0.0	0.0	1	0.223	-0.083	-2.671	-2.686	11.0
-5555.5557	-400.0	2	1	400.0	300.99503	0	2	1	0.0	0.0	1	0.222	-0.097	-2.672	-2.686	11.0
-5555.5557	-400.0	2	1	400.0	300.99503	0	2	1	0.0	0.0	1	0.222	-0.111	-2.86	-2.889	11.0
-5555.5557	-400.0	2	1	400.0	300.99503	0	2	1	0.0	0.0	1	0.222	-0.127	-3.238	-3.254	11.0
-5555.5557	-400.0	2	1	400.0	300.99503	0	2	1	0.0	0.0	1	0.222	-0.141	-3.291	-3.254	11.0
-5555.5557	-400.0	2	1	400.0	300.99503	0	2	1	0.0	0.0	1	0.221	-0.155	-3.422	-3.417	11.0
-5555.5557	-400.0	2	1	400.0	300.99503	0	2	1	0.0	0.0	1	0.221	-0.168	-3.432	-3.709	11.0
-5555.5557	-400.0	2	1	400.0	300.99503	0	2	1	0.0	0.0	1	0.221	-0.182	-3.736	-3.709	11.0
-5555.5557	-400.0	2	1	400.0	300.99503	0	2	1	0.0	0.0	1	0.22	-0.195	-3.83	-3.84	11.0
-5555.5557	-400.0	2	1	400.0	300.99503	0	2	1	0.0	0.0	1	0.22	-0.206	-3.838	-3.84	11.0
-5555.5557	-400.0	2	1	400.0	300.99503	0	2	1	0.0	0.0	1	0.22	-0.218	-4.083	-4.075	11.0
-5555.5557	-400.0	2	1	400.0	300.99503	0	2	1	0.0	0.0	1	0.22	-0.231	-4.279	-4.278	11.0
-5555.5557	-400.0	2	1	400.0	300.99503	0	2	1	0.0	0.0	1	0.219	-0.243	-4.305	-4.278	11.0
-5555.5557	-400.0	2	1	400.0	300.99503	0	2	1	0.0	0.0	1	0.219	-0.255	-4.406	-4.369	11.0
-5555.5557	-400.0	2	1	400.0	300.99503	0	2	1	0.0	0.0	1	0.219	-0.265	-4.342	-4.369	11.0
-5555.5557	-400.0	2	1	400.0	300.99503	0	2	1	0.0	0.0	1	0.219	-0.275	-4.549	-4.531	11.0
-5555.5557	-400.0	2	1	400.0	300.99503	0	2	1	0.0	0.0	1	0.218	-0.286	-4.614	-4.604	11.0
-5555.5557	-400.0	2	1	400.0	300.99503	0	2	1	0.0	0.0	1	0.218	-0.296	-4.6	-4.604	11.0
-5555.5557	-400.0	2	1	400.0	300.99503	0	2	1	0.0	0.0	1	0.218	-0.305	-4.727	-4.735	11.0
-5555.5557	-400.0	2	1	400.0	300.99503	0	2	1	0.0	0.0	1	0.218	-0.313	-4.797	-4.793	11.0
-5555.5557	-400.0	2	1	400.0	300.99503	0	2	1	0.0	0.0	1	0.218	-0.321	-4.789	-4.793	11.0
-5555.5557	-400.0	2	1	400.0	300.99503	0	2	1	0.0	0.0	1	0.217	-0.329	-4.883	-4.898	11.0
-5555.5557	-400.0	2	1	400.0	300.99503	0	2	1	0.0	0.0	1	0.217	-0.337	-4.873	-4.898	11.0
-5555.5557	-400.0	2	1	400.0	300.99503	0	2	1	0.0	0.0	1	0.217	-0.344	-4.962	-4.988	11.0
-5555.5557	-400.0	2	1	400.0	300.99503	0	2	1	0.0	0.0	1	0.217	-0.35	-5.0	-5.029	11.0
-5555.5557	-400.0	2	1	400.0	300.99503	0	2	1	0.0	0.0	1	0.216	-0.356	-5.021	-5.029	11.0
-5555.5557	-400.0	2	1	400.0	300.99503	0	2	1	0.0	0.0	1	0.216	-0.364	-5.112	-5.102	11.0
-5555.5557	-400.0	2	1	400.0	300.99503	0	2	1	0.0	0.0	1	0.216	-0.37	-5.171	-5.134	11.0
-5555.5557	-400.0	2	1	400.0	300.99503	0	2	1	0.0	0.0	1	0.216	-0.376	-5.133	-5.134	11.0
-5555.5557	-400.0	2	1	400.0	300.99503	0	2	1	0.0	0.0	1	0.215	-0.382	-5.185	-5.192	11.0
-5555.5557	-400.0	2	1	400.0	300.99503	0	2	1	0.0	0.0	1	0.215	-0.386	-5.214	-5.218	11.0
-5555.5557	-400.0	2	1	400.0	300.99503	0	2	1	0.0	0.0	1	0.215	-0.39	-5.296	-5.218	11.0
-5555.5557	-400.0	2	1	400.0	300.99503	0	2	1	0.0	0.0	1	0.215	-0.396	-5.349	-5.265	11.0
-5555.5557	-400.0	2	1	400.0	300.99503	0	2	1	0.0	0.0	1	0.215	-0.4	-5.287	-5.265	11.0
-5555.5557	-400.0	2	1	400.0	300.99503	0	2	1	0.0	0.0	1	0.214	-0.403	-5.305	-5.306	11.0
-5555.5557	-400.0	2	1	400.0	300.99503	0	2	1	0.0	0.0	1	0.214	-0.406	-5.293	-5.324	11.0
-5555.5557	-400.0	2	1	400.0	300.99503	0	2	1	0.0	0.0	1	0.214	-0.409	-5.321	-5.324	11.0
-5555.5557	-400.0	2	1	400.0	300.99503	0	2	1	0.0	0.0	1	0.214	-0.413	-5.345	-5.356	11.0
-5555.5557	-400.0	2	1	400.0	300.99503	0	2	1	0.0	0.0	1	0.214	-0.417	-5.317	-5.356	11.0
-5555.5557	-400.0	2	1	400.0	300.99503	0	2	1	0.0	0.0	1	0.214	-0.421	-5.332	-5.371	11.0
-5555.5557	-400.0	2	1	400.0	300.99503	0	2	1	0.0	0.0	1	0.213	-0.423	-5.441	-5.397	11.0
-5555.5557	-400.0	2	1	400.0	300.99503	0	2	1	0.0	0.0	1	0.213	-0.425	-5.419	-5.397	11.0
-5555.5557	-400.0	2	1	400.0	300.99503	0	2	1	0.0	0.0	1	0.213	-0.427	-5.384	-5.408	11.0
-5555.5557	-400.0	2	1	400.0	300.99503	0	2	1	0.0	0.0	1	0.213	-0.429	-5.392	-5.429	11.0
-5555.5557	-400.0	2	1	400.0	300.99503	0	2	1	0.0	0.0	1	0.213	-0.431	-5.453	-5.429	11.0
-5555.5557	-400.0	2	1	400.0	300.99503	0	2	1	0.0	0.0	1	0.213	-0.433	-5.443	-5.438	11.0
-5555.5557	-400.0	2	1	400.0	300.99503	0	2	1	0.0	0.0	1	0.212	-0.435	-5.438	-5.438	11.0
-5555.5557	-400.0	2	1	400.0	300.99503	0	2	1	0.0	0.0	1	0.212	-0.437	-5.4	-5.455	11.0
-5555.5557	-400.0	2	1	400.0	300.99503	0	2	1	0.0	0.0	1	0.212	-0.439	-5.445	-5.463	11.0
-5555.5557	-400.0	2	1	400.0	300.99503	0	2	1	0.0	0.0	1	0.212	-0.44	-5.287	-5.463	11.0
-5555.5557	-400.0	2	1	400.0	300.99503	0	2	1	0.0	0.0	1	0.212	-0.442	-5.589	-5.476	11.0
-5555.5557	-400.0	2	1	400.0	300.99503	0	2	1	0.0	0.0	1	0.212	-0.443	-5.629	-5.482	11.0
-5555.5557	-400.0	2	1	400.0	300.99503	0	2	1	0.0	0.0	1	0.212	-0.443	-5.397	-5.482	11.0
-5555.5557	-400.0	2	1	400.0	300.99503	0	2	1	0.0	0.0	1	0.212	-0.443	-5.508	-5.493	11.0
-5555.5557	-400.0	2	1	400.0	300.99503	0	2	1	0.0	0.0	1	0.212	-0.443	-5.355	-5.498	11.0
-5555.5557	-400.0	2	1	400.0	300.99503	0	2	1	0.0	0.0	1	0.212	-0.443	-5.5	-5.498	11.0
-5555.5557	-400.0	2	1	400.0	300.99503	0	2	1	0.0	0.0	1	0.212	-0.443	-5.475	-5.507	11.0
-5555.5557	-400.0	2	1	400.0	300.99503	0	2	1	0.0	0.0	1	0.212	-0.443	-5.494	-5.507	11.0
-5555.5557	-400.0	2	1	400.0	300.99503	0	2	1	0.0	0.0	1	0.212	-0.443	-5.493	-5.514	11.0
-5555.5557	-400.0	2	1	400.0	300.99503	0	2	1	0.0	0.0	1	0.212	-0.443	-5.533	-5.517	11.0
-5555.5557	-400.0	2	1	400.0	300.99503	0	2	1	0.0	0.0	1	0.212	-0.443	-5.507	-5.517	11.0
-5555.5557	-400.0	2	1	400.0	300.99503	0	2	1	0.0	0.0	1	0.212	-0.444	-5.59	-5.523	11.0
-5555.5557	-400.0	2	1	400.0	300.99503	0	2	1	0.0	0.0	1	0.211	-0.444	-5.508	-5.523	11.0
-5555.5557	-400.0	2	1	400.0	300.99503	0	2	1	0.0	0.0	1	0.211	-0.444	-5.533	-5.526	11.0
-5555.5557	-400.0	2	1	400.0	300.99503	0	2	1	0.0	0.0	1	0.211	-0.444	-5.508	-5.531	11.0
-5555.5557	-400.0	2	1	400.0	300.99503	0	2	1	0.0	0.0	1	0.211	-0.445	-5.44	-5.531	11.0
-5555.5557	-400.0	2	1	400.0	300.99503	0	2	1	0.0	0.0	1	0.211	-0.445	-5.548	-5.533	11.0
-5555.5557	-400.0	2	1	400.0	300.99503	0	2	1	0.0	0.0	1	0.211	-0.446	-5.548	-5.537	11.0
-5555.5557	-400.0	2	1	400.0	300.99503	0	2	1	0.0	0.0	1	0.211	-0.447	-5.588	-5.537	11.0
-5555.5557	-400.0	2	1	400.0	300.99503	0	2	1	0.0	0.0	1	0.211	-0.448	-5.558	-5.541	11.0
-5555.5557	-400.0	2	1	400.0	300.99503	0	2	1	0.0	0.0	1	0.211	-0.448	-5.532	-5.541	11.0
-5555.5557	-400.0	2	1	400.0	300.99503	0	2	1	0.0	0.0	1	0.211	-0.448	-5.545	-5.542	11.0
-5555.5557	-400.0	2	1	400.0	300.99503	0	2	1	0.0	0.0	1	0.211	-0.448	-5.538	-5.544	11.0
-5555.5557	-400.0	2	1	400.0	300.99503	0	2	1	0.0	0.0	1	0.211	-0.45	-5.586	-5.544	11.0
-5555.5557	-400.0	2	1	400.0	300.99503	0	2	1	0.0	0.0	1	0.211	-0.451	-5.612	-5.546	11.0
-5555.5557	-400.0	2	1	400.0	300.99503	0	2	1	0.0	0.0	1	0.211	-0.453	-5.558	-5.547	11.0
-5555.5557	-400.0	2	1	400.0	300.99503	0	2	1	0.0	0.0	1	0.211	-0.454	-5.558	-5.547	11.0
-5555.5557	-400.0	2	1	400.0	300.99503	0	2	1	0.0	0.0	1	0.211	-0.454	-5.555	-5.549	11.0
-5555.5557	-400.0	2	1	400.0	300.99503	0	2	1	0.0	0.0	1	0.211	-0.455	-5.57	-5.549	11.0
-5555.5557	-400.0	2	1	400.0	300.99503	0	2	1	0.0	0.0	1	0.211	-0.455	-5.536	-5.55	11.0
-5555.5557	-400.0	2	1	400.0	300.99503	0	2	1	0.0	0.0	1	0.211	-0.456	-5.648	-5.551	11.0
-5555.5557	-400.0	2	1	400.0	300.99503	0	2	1	0.0	0.0	1	0.211	-0.457	-5.588	-5.551	11.0
-5555.5557	-400.0	2	1	400.0	300.99503	0	2	1	0.0	0.0	1	0.211	-0.457	-5.487	-5.553	11.0
-5555.5557	-400.0	2	1	400.0	300.99503	0	2	1	0.0	0.0	1	0.211	-0.458	-5.531	-5.553	11.0
-5555.5557	-400.0	2	1	400.0	300.99503	1	2	1	0.0	0.0	1	0.211	-0.46	-5.616	-5.553	11.0
-5555.5557	-400.0	2	1	400.0	300.99503	1	2	1	0.0	0.0	1	0.211	-0.461	-5.595	-5.554	11.0
-5555.5557	-400.0	2	1	400.0	300.99503	1	2	1	0.0	0.0	1	0.211	-0.46	-5.523	-5.554	11.0
-5555.5557	-400.0	2	1	400.0	300.99503	1	2	1	0.0	0.0	1	0.211	-0.46	-5.545	-5.555	11.0
-5555.5557	-400.0	2	1	400.0	300.99503	1	2	1	0.0	0.0	1	0.211	-0.461	-5.56	-5.556	11.0
-5555.5557	-400.0	2	1	400.0	300.99503	1	2	1	0.0	0.0	1	0.211	-0.46	-5.543	-5.556	11.0
-5555.5557	-400.0	2	1	400.0	300.99503	1	2	1	0.0	0.0	1	0.211	-0.46	-5.551	-5.556	11.0
-5555.5557	-400.0	2	1	400.0	300.99503	1	2	1	0.0	0.0	1	0.211	-0.46	-5.551	-5.557	11.0
-5555.5557	-400.0	2	1	400.0	300.99503	1	2	1	0.0	0.0	1	0.211	-0.46	-5.533	-5.557	11.0
-5555.5557	-400.0	2	1	400.0	300.99503	1	2	1	0.0	0.0	1	0.211	-0.461	-5.558	-5.557	11.0
-5555.5557	-400.0	2	1	400.0	300.99503	1	2	1	0.0	0.0	1	0.211	-0.46	-5.525	-5.557	11.0
-5555.5557	-400.0	2	1	400.0	300.99503	1	2	1	0.0	0.0	1	0.211	-0.461	-5.568	-5.559	11.0
-5555.5557	-400.0	2	1	400.0	300.99503	1	2	1	0.0	0.0	1	0.211	-0.46	-5.548	-5.559	11.0
-5555.5557	-400.0	2	1	400.0	300.99503	1	2	1	0.0	0.0	1	0.211	-0.46	-5.538	-5.559	11.0
-5555.5557	-400.0	2	1	400.0	300.99503	1	2	1	0.0	0.0	1	0.211	-0.461	-5.577	-5.56	11.0
-5555.5557	-400.0	2	1	400.0	300.99503	1	2	1	0.0	0.0	1	0.211	-0.461	-5.608	-5.56	11.0
-5555.5557	-400.0	2	1	400.0	300.99503	1	2	1	0.0	0.0	1	0.211	-0.46	-5.554	-5.56	11.0
-5555.5557	-400.0	2	1	400.0	300.99503	1	2	1	0.0	0.0	1	0.211	-0.46	-5.549	-5.56	11.0
-5555.5557	-400.0	2	1	400.0	300.99503	1	2	1	0.0	0.0	1	0.211	-0.461	-5.566	-5.56	11.0
-5555.5557	-400.0	2	1	400.0	300.99503	1	2	1	0.0	0.0	1	0.211	-0.461	-5.589	-5.56	11.0
-5555.5557	-400.0	2	1	400.0	300.99503	1	2	1	0.0	0.0	1	0.211	-0.46	-5.554	-5.56	11.0
-5555.5557	-400.0	2	1	400.0	300.99503	1	2	1	0.0	0.0	1	0.211	-0.461	-5.607	-5.56	11.0
-5555.5557	-400.0	2	1	400.0	300.99503	1	2	1	0.0	0.0	1	0.211	-0.46	-5.544	-5.56	11.0
-5555.5557	-400.0	2	1	400.0	300.99503	1	2	1	0.0	0.0	1	0.211	-0.461	-5.57	-5.56	11.0
-5555.5557	-400.0	2	1	400.0	300.99503	1	2	1	0.0	0.0	1	0.211	-0.46	-5.521	-5.56	11.0
-5555.5557	-400.0	2	1	400.0	300.99503	1	2	1	0.0	0.0	1	0.211	-0.46	-5.544	-5.56	11.0
-5555.5557	-400.0	2	1	400.0	300.99503	1	2	1	0.0	0.0	1	0.211	-0.461	-5.563	-5.56	11.0
-5555.5557	-400.0	2	1	400.0	300.99503	1	2	1	0.0	0.0	1	0.211	-0.46	-5.525	-5.56	11.0
-5555.5557	-400.0	2	1	400.0	300.99503	1	2	1	0.0	0.0	1	0.211	-0.461	-5.577	-5.56	11.0
-5555.5557	-400.0	2	1	400.0	300.99503	1	2	1	0.0	0.0	1	0.211	-0.46	-5.546	-5.56	11.0
-5555.5557	-400.0	2	1	400.0	300.99503	1	2	1	0.0	0.0	1	0.211	-0.461	-5.567	-5.56	11.0
-5555.5557	-400.0	2	1	400.0	300.99503	1	2	1	0.0	0.0	1	0.211	-0.461	-5.735	-5.561	11.0
-5555.5557	-400.0	2	1	400.0	300.99503	1	2	1	0.0	0.0	1	0.211	-0.461	-5.586	-5.561	11.0
-5555.5557	-400.0	2	1	400.0	300.99503	1	2	1	0.0	0.0	1	0.211	-0.461	-5.563	-5.561	11.0
-5555.5557	-400.0	2	1	400.0	300.99503	1	2	1	0.0	0.0	1	0.211	-0.461	-5.646	-5.561	11.0
-5555.5557	-400.0	2	1	400.0	300.99503	1	2	1	0.0	0.0	1	0.211	-0.461	-5.566	-5.561	11.0
-5555.5557	-400.0	2	1	400.0	300.99503	1	2	1	0.0	0.0	1	0.211	-0.46	-5.535	-5.561	11.0
-5555.5557	-400.0	2	1	400.0	300.99503	1	2	1	0.0	0.0	1	0.211	-0.46	-5.549	-5.561	11.0
-5555.5557	-400.0	2	1	400.0	300.99503	1	2	1	0.0	0.0	1	0.211	-0.46	-5.541	-5.561	11.0
-5555.5557	-400.0	2	1	400.0	300.99503	1	2	1	0.0	0.0	1	0.211	-0.46	-5.55	-5.561	11.0
-5555.5557	-400.0	2	1	400.0	300.99503	1	2	1	0.0	0.0	1	0.211	-0.461	-5.611	-5.561	11.0
-5555.5557	-400.0	2	1	400.0	300.99503	1	2	1	0.0	0.0	1	0.211	-0.461	-5.583	-5.561	11.0
-5555.5557	-400.0	2	1	400.0	300.99503	1	2	1	0.0	0.0	1	0.211	-0.461	-5.641	-5.561	11.0
-5555.5557	-400.0	2	1	400.0	300.99503	1	2	1	0.0	0.0	1	0.211	-0.46	-5.551	-5.561	11.0
-5555.5557	-400.0	2	1	400.0	300.99503	1	2	1	0.0	0.0	1	0.211	-0.46	-5.478	-5.561	11.0
-5555.5557	-400.0	2	1	400.0	300.99503	1	2	1	0.0	0.0	1	0.211	-0.461	-5.578	-5.561	11.0
-5555.5557	-400.0	2	1	400.0	300.99503	1	2	1	0.0	0.0	1	0.211	-0.46	-5.522	-5.561	11.0
-5555.5557	-400.0	2	1	400.0	300.99503	1	2	1	0.0	0.0	1	0.211	-0.461	-5.609	-5.561	11.0
-5555.5557	-400.0	2	1	400.0	300.99503	1	2	1	0.0	0.0	1	0.211	-0.461	-5.58	-5.561	11.0
-5555.5557	-400.0	2	1	400.0	300.99503	1	2	1	0.0	0.0	1	0.211	-0.461	-5.574	-5.561	11.0
-5555.5557	-400.0	2	1	400.0	300.99503	1	2	1	0.0	0.0	1	0.211	-0.461	-5.588	-5.561	11.0
-5555.5557	-400.0	2	1	400.0	300.99503	1	2	1	0.0	0.0	1	0.211	-0.46	-5.542	-5.561	11.0
-5555.5557	-400.0	2	1	400.0	300.99503	1	2	1	0.0	0.0	1	0.211	-0.461	-5.578	-5.561	11.0
-5555.5557	-400.0	2	1	400.0	300.99503	1	2	1	0.0	0.0	1	0.211	-0.46	-5.539	-5.561	11.0
-5555.5557	-400.0	2	1	400.0	300.99503	1	2	1	0.0	0.0	1	0.211	-0.461	-5.572	-5.561	11.0
-5555.5557	-400.0	2	1	400.0	300.99503	1	2	1	0.0	0.0	1	0.211	-0.46	-5.555	-5.561	11.0
-5555.5557	-400.0	2	1	400.0	300.99503	1	2	1	0.0	0.0	1	0.211	-0.46	-5.327	-5.561	11.0
-5555.5557	-400.0	2	1	400.0	300.99503	1	2	1	0.0	0.0	1	0.211	-0.461	-5.57	-5.561	11.0
-5555.5557	-400.0	2	1	400.0	300.99503	1	2	1	0.0	0.0	1	0.211	-0.461	-5.583	-5.561	11.0
-5555.5557	-400.0	2	1	400.0	300.99503	1	2	1	0.0	0.0	1	0.211	-0.461	-5.559	-5.561	11.0
-5555.5557	-400.0	2	1	400.0	300.99503	1	2	1	0.0	0.0	1	0.211	-0.461	-5.562	-5.561	11.0
-5555.5557	-400.0	2	1	400.0	300.99503	1	2	1	0.0	0.0	1	0.211	-0.46	-5.54	-5.561	11.0
-5555.5557	-400.0	2	1	400.0	300.99503	1	2	1	0.0	0.0	1	0.211	-0.461	-5.578	-5.561	11.0
-5555.5557	-400.0	2	1	400.0	300.99503	1	2	1	0.0	0.0	1	0.211	-0.461	-5.581	-5.561	11.0
-5555.5557	-400.0	2	1	400.0	300.99503	1	2	1	0.0	0.0	1	0.211	-0.461	-5.597	-5.561	11.0
-5555.5557	-400.0	2	1	400.0	300.99503	1	2	1	0.0	0.0	1	0.211	-0.461	-5.583	-5.561	11.0
-5555.5557	-400.0	2	1	400.0	300.99503	1	2	1	0.0	0.0	1	0.211	-0.46	-5.534	-5.561	11.0
-5555.5557	-400.0	2	1	400.0	300.99503	1	2	1	0.0	0.0	1	0.211	-0.461	-5.583	-5.561	11.0
-5555.5557	-400.0	2	1	400.0	300.99503	1	2	1	0.0	0.0	1	0.211	-0.461	-5.571	-5.561	11.0
-5555.5557	-400.0	2	1	400.0	300.99503	1	2	1	0.0	0.0	1	0.211	-0.461	-5.567	-5.561	11.0
-5555.5557	-400.0	2	1	400.0	300.99503	1	2	1	0.0	0.0	1	0.211	-0.461	-5.624	-5.561	11.0
-5555.5557	-400.0	2	1	400.0	300.99503	1	2	1	0.0	0.0	1	0.211	-0.46	-5.548	-5.561	11.0
-5555.5557	-400.0	2	1	400.0	300.99503	1	2	1	0.0	0.0	1	0.211	-0.46	-5.536	-5.561	11.0
-5555.5557	-400.0	2	1	400.0	300.99503	1	2	1	0.0	0.0	1	0.211	-0.46	-5.527	-5.561	11.0
-5555.5557	-400.0	2	1	400.0	300.99503	1	2	1	0.0	0.0	1	0.211	-0.461	-5.56	-5.561	11.0
-5555.5557	-400.0	2	1	400.0	300.99503	1	2	1	0.0	0.0	1	0.211	-0.46	-5.317	-5.561	11.0
-5555.5557	-400.0	2	1	400.0	300.99503	1	2	1	0.0	0.0	1	0.211	-0.461	-5.624	-5.561	11.0
-5555.5557	-400.0	2	1	400.0	300.99503	1	2	1	0.0	0.0	1	0.211	-0.461	-5.625	-5.561	11.0
-5555.5557	-400.0	2	1	400.0	300.99503	1	2	1	0.0	0.0	1	0.211	-0.46	-5.543	-5.561	11.0
-5555.5557	-400.0	2	1	400.0	300.99503	1	2	1	0.0	0.0	1	0.211	-0.46	-5.497	-5.561	11.0
-5555.5557	-400.0	2	1	400.0	300.99503	1	2	1	0.0	0.0	1	0.211	-0.461	-5.589	-5.561	11.0
-5555.5557	-400.0	2	1	400.0	300.99503	1	2	1	0.0	0.0	1	0.211	-0.461	-5.574	-5.561	11.0
-5555.5557	-400.0	2	1	400.0	300.99503	1	2	1	0.0	0.0	1	0.211	-0.46	-5.541	-5.561	11.0
-5555.5557	-400.0	2	1	400.0	300.99503	1	2	1	0.0	0.0	1	0.211	-0.46	-5.557	-5.561	11.0
-5555.5557	-400.0	2	1	400.0	300.99503	1	2	1	0.0	0.0	1	0.211	-0.461	-5.563	-5.561	11.0
-5555.5557	-400.0	2	1	400.0	300.99503	1	2	1	0.0	0.0	1	0.211	-0.461	-5.559	-5.561	11.0
-5555.5557	-400.0	2	1	400.0	300.99503	1	2	1	0.0	0.0	1	0.211	-0.461	-5.574	-5.561	11.0
-5555.5557	-400.0	2	1	400.0	300.99503	1	2	1	0.0	0.0	1	0.211	-0.46	-5.554	-5.561	11.0
-5555.5557	-400.0	2	1	400.0	300.99503	1	2	1	0.0	0.0	1	0.211	-0.461	-5.569	-5.561	11.0
-5555.5557	-400.0	2	1	400.0	300.99503	1	2	1	0.0	0.0	1	0.211	-0.461	-5.573	-5.561	11.0
-5555.5557	-400.0	2	1	400.0	300.99503	1	2	1	0.0	0.0	1	0.211	-0.461	-5.586	-5.561	11.0
-5555.5557	-400.0	2	1	400.0	300.99503	1	2	1	0.0	0.0	1	0.211	-0.461	-5.618	-5.561	11.0
-5555.5557	-400.0	2	1	400.0	300.99503	1	2	1	0.0	0.0	1	0.211	-0.461	-5.561	-5.561	11.0
-5555.5557	-400.0	2	1	400.0	300.99503	1	2	1	0.0	0.0	1	0.211	-0.46	-5.546	-5.561	11.0
-5555.5557	-400.0	2	1	400.0	300.99503	1	2	1	0.0	0.0	1	0.211	-0.461	-5.581	-5.561	11.0
-5555.5557	-400.0	2	1	400.0	300.99503	1	2	1	0.0	0.0	1	0.211	-0.461	-5.561	-5.561	11.0
-5555.5557	-400.0	2	1	400.0	300.99503	1	2	1	0.0	0.0	1	0.211	-0.461	-5.589	-5.561	11.0
-5555.5557	-400.0	2	1	400.0	300.99503	1	2	1	0.0	0.0	1	0.211	-0.46	-5.542	-5.561	11.0
-5555.5557	-400.0	2	1	400.0	300.99503	1	2	1	0.0	0.0	1	0.211	-0.46	-5.499	-5.561	11.0
-5555.5557	-400.0	2	1	400.0	300.99503	1	2	1	0.0	0.0	1	0.211	-0.46	-5.507	-5.561	11.0
-5555.5557	-400.0	2	1	400.0	300.99503	1	2	1	0.0	0.0	1	0.211	-0.46	-5.528	-5.561	11.0
-5555.5557	-400.0	2	1	400.0	300.99503	1	2	1	0.0	0.0	1	0.211	-0.461	-5.601	-5.561	11.0
-5555.5557	-400.0	2	1	400.0	300.99503	1	2	1	0.0	0.0	1	0.211	-0.461	-5.56	-5.561	11.0
-5555.5557	-400.0	2	1	400.0	300.99503	1	2	1	0.0	0.0	1	0.211	-0.46	-5.551	-5.561	11.0
-5555.5557	-400.0	2	1	400.0	300.99503	1	2	1	0.0	0.0	1	0.211	-0.46	-5.539	-5.561	11.0
-5555.5557	-400.0	2	1	400.0	300.99503	1	2	1	0.0	0.0	1	0.211	-0.461	-5.602	-5.561	11.0
-5555.5557	-400.0	2	1	400.0	300.99503	1	2	1	0.0	0.0	1	0.211	-0.461	-5.581	-5.561	11.0
-5555.5557	-400.0	2	1	400.0	300.99503	1	2	1	0.0	0.0	1	0.211	-0.461	-5.619	-5.561	11.0
-5555.5557	-400.0	2	1	400.0	300.99503	1	2	1	0.0	0.0	1	0.211	-0.461	-5.628	-5.561	11.0
-5555.5557	-400.0	2	1	400.0	300.99503	1	2	1	0.0	0.0	1	0.211	-0.461	-5.667	-5.561	11.0
-5555.5557	-400.0	2	1	400.0	300.99503	1	2	1	0.0	0.0	1	0.211	-0.461	-5.563	-5.561	11.0
-5555.5557	-400.0	2	1	400.0	300.99503	1	2	1	0.0	0.0	1	0.211	-0.462	-5.811	-5.561	11.0
-5555.5557	-400.0	2	1	400.0	300.99503	1	2	1	0.0	0.0	1	0.211	-0.462	-5.613	-5.561	11.0
-5555.5557	-400.0	2	1	400.0	300.99503	1	2	1	0.0	0.0	1	0.211	-0.461	-5.556	-5.561	11.0
-5555.5557	-400.0	2	1	400.0	300.99503	1	2	1	0.0	0.0	1	0.211	-0.46	-5.53	-5.561	11.0
-5555.5557	-400.0	2	1	400.0	300.99503	1	2	1	0.0	0.0	1	0.211	-0.46	-5.537	-5.561	11.0
-5555.5557	-400.0	2	1	400.0	300.99503	1	2	1	0.0	0.0	1	0.211	-0.461	-5.622	-5.561	11.0
-5555.5557	-400.0	2	1	400.0	300.99503	1	2	1	0.0	0.0	1	0.211	-0.461	-5.575	-5.561	11.0
-5555.5557	-400.0	2	1	400.0	300.99503	1	2	1	0.0	0.0	1	0.211	-0.461	-5.574	-5.561	11.0
-5555.5557	-400.0	2	1	400.0	300.99503	1	2	1	0.0	0.0	1	0.211	-0.461	-5.572	-5.561	11.0
-5555.5557	-400.0	2	1	400.0	300.99503	1	2	1	0.0	0.0	1	0.211	-0.46	-5.439	-5.561	11.0
-5555.5557	-400.0	2	1	400.0	300.99503	1	2	1	0.0	0.0	1	0.211	-0.46	-5.531	-5.561	11.0
-5555.5557	-400.0	2	1	400.0	300.99503	1	2	1	0.0	0.0	1	0.211	-0.46	-5.544	-5.561	11.0
-5555.5557	-400.0	2	1	400.0	300.99503	1	2	1	0.0	0.0	1	0.211	-0.461	-5.598	-5.561	11.0
-5555.5557	-400.0	2	1	400.0	300.99503	1	2	1	0.0	0.0	1	0.211	-0.461	-5.565	-5.561	11.0
-5555.5557	-400.0	2	1	400.0	300.99503	1	2	1	0.0	0.0	1	0.211	-0.461	-5.589	-5.561	11.0
-5555.5557	-400.0	2	1	400.0	300.99503	1	2	1	0.0	0.0	1	0.211	-0.46	-5.548	-5.561	11.0
-5555.5557	-400.0	2	1	400.0	300.99503	1	2	1	0.0	0.0	1	0.211	-0.461	-5.576	-5.561	11.0
-5555.5557	-400.0	2	1	400.0	300.99503	1	2	1	0.0	0.0	1	0.211	-0.46	-5.442	-5.561	11.0
-5555.5557	-400.0	2	1	400.0	300.99503	1	2	1	0.0	0.0	1	0.211	-0.461	-5.607	-5.561	11.0
-5555.5557	-400.0	2	1	400.0	300.99503	1	2	1	0.0	0.0	1	0.211	-0.461	-5.582	-5.561	11.0
-5555.5557	-400.0	2	1	400.0	300.99503	1	2	1	0.0	0.0	1	0.211	-0.461	-5.584	-5.561	11.0
-5555.5557	-400.0	2	1	400.0	300.99503	1	2	1	0.0	0.0	1	0.211	-0.461	-5.582	-5.561	11.0
-5555.5557	-400.0	2	1	400.0	300.99503	1	2	1	0.0	0.0	1	0.211	-0.46	-5.452	-5.561	11.0
-5555.5557	-400.0	2	1	400.0	300.99503	1	2	1	0.0	0.0	1	0.211	-0.461	-5.732	-5.561	11.0
-5555.5557	-400.0	2	1	400.0	300.99503	1	2	1	0.0	0.0	1	0.211	-0.46	-5.541	-5.561	11.0
-5555.5557	-400.0	2	1	400.0	300.99503	1	2	1	0.0	0.0	1	0.211	-0.461	-5.589	-5.561	11.0
0.0	0.0	2	1	400.0	300.99503	1	2	1	0.0	0.0	0	0.211	-0.46	-5.532	-5.561	11.0
0.0	0.0	2	1	400.0	300.99503	1	2	1	0.0	0.0	0	0.211	-0.461	-5.557	-5.561	11.0
0.0	0.0	2	1	400.0	300.99503	1	2	1	0.0	0.0	0	0.211	-0.46	-5.543	-5.561	11.0
0.0	0.0	2	1	400.0	300.99503	1	2	1	0.0	0.0	0	0.211	-0.461	-5.588	-5.561	11.0
0.0	0.0	2	1	400.0	300.99503	1	2	1	0.0	0.0	0	0.211	-0.461	-5.557	-5.561	11.0
0.0	0.0	2	1	400.0	300.99503	1	2	1	0.0	0.0	0	0.211	-0.458	-5.158	-5.168	11.0
0.0	0.0	2	1	400.0	300.99503	1	2	1	0.0	0.0	0	0.211	-0.451	-4.45	-4.463	11.0
0.0	0.0	2	1	400.0	300.99503	1	2	1	0.0	0.0	0	0.211	-0.443	-4.421	-4.463	11.0
0.0	0.0	2	1	400.0	300.99503	1	2	1	0.0	0.0	0	0.211	-0.431	-3.866	-3.854	11.0
0.0	0.0	2	1	400.0	300.99503	1	2	1	0.0	0.0	0	0.211	-0.419	-3.79	-3.854	11.0
0.0	0.0	2	1	400.0	300.99503	1	2	1	0.0	0.0	0	0.211	-0.407	-3.626	-3.581	11.0
0.0	0.0	2	1	400.0	300.99503	1	2	1	0.0	0.0	0	0.212	-0.392	-3.145	-3.093	11.0
0.0	0.0	2	1	400.0	300.99503	1	2	1	0.0	0.0	0	0.212	-0.378	-3.082	-3.093	11.0
0.0	0.0	2	1	400.0	300.99503	1	2	1	0.0	0.0	0	0.212	-0.364	-2.858	-2.874	11.0
0.0	0.0	2	1	400.0	300.99503	1	2	1	0.0	0.0	0	0.212	-0.349	-2.493	-2.482	11.0
0.0	0.0	2	1	400.0	300.99503	1	2	1	0.0	0.0	0	0.212	-0.335	-2.468	-2.482	11.0
0.0	0.0	2	1	400.0	300.99503	1	2	1	0.0	0.0	0	0.212	-0.321	-2.277	-2.306	11.0
0.0	0.0	2	1	400.0	300.99503	1	2	1	0.0	0.0	0	0.212	-0.308	-2.203	-1.992	11.0
0.0	0.0	2	1	400.0	300.99503	1	2	1	0.0	0.0	0	0.213	-0.293	-1.932	-1.992	11.0
0.0	0.0	2	1	400.0	300.99503	1	2	1	0.0	0.0	0	0.213	-0.279	-1.847	-1.85	11.0
0.0	0.0	2	1	400.0	300.99503	1	2	1	0.0	0.0	0	0.213	-0.267	-1.855	-1.85	11.0
0.0	0.0	2	1	400.0	300.99503	1	2	1	0.0	0.0	0	0.213	-0.254	-1.58	-1.598	11.0
0.0	0.0	2	1	400.0	300.99503	1	2	1	0.0	0.0	0	0.213	-0.242	-1.473	-1.485	11.0
0.0	0.0	2	1	400.0	300.99503	1	2	1	0.0	0.0	0	0.213	-0.231	-1.477	-1.485	11.0
0.0	0.0	2	1	400.0	300.99503	1	2	1	0.0	0.0	0	0.213	-0.218	-1.19	-1.282	11.0
0.0	0.0	2	1	400.0	300.99503	1	2	1	0.0	0.0	0	0.213	-0.208	-1.416	-1.282	11.0
0.0	0.0	2	1	400.0	300.99503	1	2	1	0.0	0.0	0	0.214	-0.196	-1.185	-1.191	11.0
0.0	0.0	2	1	400.0	300.99503	1	2	1	0.0	0.0	0	0.214	-0.186	-1.039	-1.029	11.0
0.0	0.0	2	1	400.0	300.99503	1	2	1	0.0	0.0	0	0.214	-0.176	-1.047	-1.029	11.0
0.0	0.0	2	1	400.0	300.99503	1	2	1	0.0	0.0	0	0.214	-0.166	-0.871	-0.888	11.0
0.0	0.0	2	1	400.0	300.99503	1	2	1	0.0	0.0	0	0.214	-0.156	-0.85	-0.825	11.0
0.0	0.0	2	1	400.0	300.99503	1	2	1	0.0	0.0	0	0.214	-0.148	-0.798	-0.825	11.0
0.0	0.0	2	1	400.0	300.99503	1	2	1	0.0	0.0	0	0.214	-0.138	-0.666	-0.712	11.0
0.0	0.0	2	1	400.0	300.99503	1	2	1	0.0	0.0	0	0.214	-0.131	-0.641	-0.712	11.0
0.0	0.0	2	1	400.0	300.99503	1	2	1	0.0	0.0	0	0.214	-0.123	-0.703	-0.662	11.0
0.0	0.0	2	1	400.0	300.99503	1	2	1	0.0	0.0	0	0.215	-0.116	-0.571	-0.571	11.0
0.0	0.0	2	1	400.0	300.99503	1	2	1	0.0	0.0	0	0.215	-0.11	-0.59	-0.571	11.0
0.0	0.0	2	1	400.0	300.99503	1	2	1	0.0	0.0	0	0.215	-0.104	-0.559	-0.531	11.0
0.0	0.0	2	1	400.0	300.99503	1	2	1	0.0	0.0	0	0.215	-0.098	-0.648	-0.458	11.0
0.0	0.0	2	1	400.0	300.99503	1	2	1	0.0	0.0	0	0.215	-0.093	-0.474	-0.458	11.0
0.0	0.0	2	1	400.0	300.99503	1	2	1	0.0	0.0	0	0.215	-0.087	-0.369	-0.426	11.0
0.0	0.0	2	1	400.0	300.99503	1	2	1	0.0	0.0	0	0.215	-0.081	-0.43	-0.368	11.0
0.0	0.0	2	1	400.0	300.99503	1	2	1	0.0	0.0	0	0.215	-0.076	-0.355	-0.368	11.0
0.0	0.0	2	1	400.0	300.99503	1	2	1	0.0	0.0	0	0.215	-0.072	-0.367	-0.341	11.0
0.0	0.0	2	1	400.0	300.99503	1	2	1	0.0	0.0	0	0.215	-0.068	-0.35	-0.341	11.0
0.0	0.0	2	1	400.0	300.99503	1	2	1	0.0	0.0	0	0.215	-0.063	-0.276	-0.295	11.0
0.0	0.0	2	1	400.0	300.99503	1	2	1	0.0	0.0	0	0.215	-0.059	-0.279	-0.254	11.0
0.0	0.0	2	1	400.0	300.99503	1	2	1	0.0	0.0	0	0.215	-0.056	-0.243	-0.254	11.0
0.0	0.0	2	1	400.0	300.99503	1	2	1	0.0	0.0	0	0.215	-0.052	-0.222	-0.236	11.0
0.0	0.0	2	1	400.0	300.99503	1	2	1	0.0	0.0	0	0.215	-0.048	-0.23	-0.236	11.0
0.0	0.0	2	1	400.0	300.99503	1	2	1	0.0	0.0	0	0.215	-0.045	-0.224	-0.204	11.0
0.0	0.0	2	1	400.0	300.99503	1	2	1	0.0	0.0	0	0.215	-0.042	-0.279	-0.189	11.0
0.0	0.0	2	1	400.0	300.99503	1	2	1	0.0	0.0	0	0.215	-0.039	-0.177	-0.189	11.0
0.0	0.0	2	1	400.0	300.99503	1	2	1	0.0	0.0	0	0.215	-0.037	-0.164	-0.163	11.0
0.0	0.0	2	1	400.0	300.99503	1	2	1	0.0	0.0	0	0.215	-0.035	-0.201	-0.152	11.0
0.0	0.0	2	1	400.0	300.99503	1	2	1	0.0	0.0	0	0.215	-0.033	-0.105	-0.152	11.0
0.0	0.0	2	1	400.0	300.99503	1	2	1	0.0	0.0	0	0.215	-0.031	-0.148	-0.131	11.0
0.0	0.0	2	1	400.0	300.99503	1	2	1	0.0	0.0	0	0.215	-0.029	-0.12	-0.131	11.0
0.0	0.0	2	1	400.0	300.99503	1	2	1	0.0	0.0	0	0.215	-0.027	-0.048	-0.113	11.0
0.0	0.0	2	1	400.0	300.99503	1	2	1	0.0	0.0	0	0.215	-0.025	-0.113	-0.105	11.0
0.0	0.0	2	1	400.0	300.99503	1	2	1	0.0	0.0	0	0.215	-0.023	-0.12	-0.105	11.0
0.0	0.0	2	1	400.0	300.99503	1	2	1	0.0	0.0	0	0.215	-0.021	-0.065	-0.09	11.0
0.0	0.0	2	1	400.0	300.99503	1	2	1	0.0	0.0	0	0.215	-0.02	-0.058	-0.084	11.0
0.0	0.0	2	1	400.0	300.99503	1	2	1	0.0	0.0	0	0.215	-0.02	-0.09	-0.084	11.0
0.0	0.0	2	1	400.0	300.99503	1	2	1	0.0	0.0	0	0.215	-0.02	-0.073	-0.072	11.0
0.0	0.0	2	1	400.0	300.99503	1	2	1	0.0	0.0	0	0.215	-0.02	-0.047	-0.067	11.0
0.0	0.0	2	1	400.0	300.99503	1	2	1	0.0	0.0	0	0.215	-0.02	-0.112	-0.067	11.0
0.0	0.0	2	1	400.0	300.99503	1	2	1	0.0	0.0	0	0.215	-0.02	-0.041	-0.058	11.0
0.0	0.0	2	1	400.0	300.99503	1	2	1	0.0	0.0	0	0.215	-0.02	-0.05	-0.058	11.0
0.0	0.0	2	1	400.0	300.99503	1	2	1	0.0	0.0	0	0.215	-0.02	-0.064	-0.049	11.0
0.0	0.0	2	1	400.0	300.99503	1	2	1	0.0	0.0	0	0.215	-0.019	-0.038	-0.046	11.0
0.0	0.0	2	1	400.0	300.99503	1	2	1	0.0	0.0	0	0.215	-0.019	-0.06	-0.046	11.0
0.0	0.0	2	1	400.0	300.99503	1	2	1	0.0	0.0	0	0.215	-0.019	-0.07	-0.039	11.0
0.0	0.0	2	1	400.0	300.99503	1	2	1	0.0	0.0	0	0.216	-0.019	-0.04	-0.039	11.0
0.0	0.0	2	1	400.0	300.99503	1	2	1	0.0	0.0	0	0.216	-0.019	-0.032	-0.037	11.0
0.0	0.0	2	1	400.0	300.99503	1	2	1	0.0	0.0	0	0.216	-0.019	-0.022	-0.031	11.0
0.0	0.0	2	1	400.0	300.99503	1	2	1	0.0	0.0	0	0.216	-0.019	-0.038	-0.031	11.0
0.0	0.0	2	1	400.0	300.99503	1	2	1	0.0	0.0	0	0.216	-0.019	-0.033	-0.029	11.0
0.0	0.0	2	1	400.0	300.99503	1	2	1	0.0	0.0	0	0.216	-0.019	-0.053	-0.025	11.0
0.0	0.0	2	1	400.0	300.99503	1	2	1	0.0	0.0	0	0.216	-0.017	-0.007	-0.025	11.0
0.0	0.0	2	1	400.0	300.99503	1	2	1	0.0	0.0	0	0.216	-0.016	-0.004	-0.023	11.0
0.0	0.0	2	1	400.0	300.99503	1	2	1	0.0	0.0	0	0.216	-0.016	-0.028	-0.02	11.0
0.0	0.0	2	1	400.0	300.99503	1	2	1	0.0	0.0	0	0.216	-0.016	-0.038	-0.02	11.0
0.0	0.0	2	1	400.0	300.99503	1	2	1	0.0	0.0	0	0.216	-0.016	-0.095	-0.018	11.0
0.0	0.0	2	1	400.0	300.99503	1	2	1	0.0	0.0	0	0.216	-0.016	-0.04	-0.018	11.0
0.0	0.0	2	1	400.0	300.99503	1	2	1	0.0	0.0	0	0.216	-0.015	-0.027	-0.015	11.0
0.0	0.0	2	1	400.0	300.99503	1	2	1	0.0	0.0	0	0.216	-0.015	-0.038	-0.013	11.0
0.0	0.0	2	1	400.0	300.99503	1	2	1	0.0	0.0	0	0.216	-0.014	-0.042	-0.013	11.0
0.0	0.0	2	1	400.0	300.99503	1	2	1	0.0	0.0	0	0.216	-0.013	-0.006	-0.012	11.0
0.0	0.0	2	1	400.0	300.99503	1	2	1	0.0	0.0	0	0.216	-0.011	-0.003	-0.01	11.0
0.0	0.0	2	1	400.0	300.99503	1	2	1	0.0	0.0	0	0.216	-0.009	0.004	-0.01	11.0
0.0	0.0	2	1	400.0	300.99503	1	2	1	0.0	0.0	0	0.216	-0.009	-0.038	-0.009	11.0
0.0	0.0	2	1	400.0	300.99503	1	2	1	0.0	0.0	0	0.216	-0.009	-0.038	-0.009	11.0
0.0	0.0	2	1	400.0	300.99503	1	2	1	0.0	0.0	0	0.216	-0.008	0.009	-0.008	11.0
0.0	0.0	2	1	400.0	300.99503	1	2	1	0.0	0.0	0	0.216	-0.007	-0.027	-0.007	11.0
0.0	0.0	2	1	400.0	300.99503	1	2	1	0.0	0.0	0	0.216	-0.006	-0.019	-0.007	11.0
0.0	0.0	2	1	400.0	300.99503	1	2	1	0.0	0.0	0	0.216	-0.004	0.062	-0.006	11.0
0.0	0.0	2	1	400.0	300.99503	1	2	1	0.0	0.0	0	0.216	-0.002	0.014	-0.006	11.0
0.0	0.0	2	1	400.0	300.99503	1	2	1	0.0	0.0	0	0.216	-0.001	0.019	-0.006	11.0
0.0	0.0	2	1	400.0	300.99503	1	2	1	0.0	0.0	0	0.216	-0.001	-0.03	-0.005	11.0
0.0	0.0	2	1	400.0	300.99503	1	2	1	0.0	0.0	0	0.216	-0.001	-0.022	-0.005	11.0
0.0	0.0	2	1	400.0	300.99503	1	2	1	0.0	0.0	0	0.216	-0.001	-0.052	-0.004	11.0
0.0	0.0	2	1	400.0	300.99503	1	2	1	0.0	0.0	0	0.216	-0.001	-0.012	-0.003	11.0
0.0	0.0	2	1	400.0	300.99503	1	2	1	0.0	0.0	0	0.216	0.0	-0.01	-0.003	11.0
0.0	0.0	2	1	400.0	300.99503	1	2	1	0.0	0.0	0	0.216	-0.001	-0.02	-0.003	11.0
0.0	0.0	2	1	400.0	300.99503	1	2	1	0.0	0.0	0	0.216	0.0	0.014	-0.002	11.0
0.0	0.0	2	1	400.0	300.99503	1	2	1	0.0	0.0	0	0.216	-0.001	-0.162	-0.002	11.0
0.0	0.0	2	1	400.0	300.99503	1	2	1	0.0	0.0	0	0.216	0.0	0.014	-0.002	11.0
0.0	0.0	2	1	400.0	300.99503	1	2	1	0.0	0.0	0	0.216	0.0	0.0	-0.002	11.0
0.0	0.0	2	1	400.0	300.99503	1	2	1	0.0	0.0	0	0.216	0.0	0.208	-0.001	11.0
0.0	0.0	2	1	400.0	300.99503	1	2	1	0.0	0.0	0	0.216	0.0	0.007	-0.001	11.0
0.0	0.0	2	1	400.0	300.99503	1	2	1	0.0	0.0	0	0.216	0.0	0.042	-0.001	11.0
0.0	0.0	2	1	400.0	300.99503	1	2	1	0.0	0.0	0	0.216	-0.001	-0.033	-0.001	11.0
0.0	0.0	2	1	400.0	300.99503	1	2	1	0.0	0.0	0	0.216	0.0	0.155	-0.001	11.0
0.0	0.0	2	1	400.0	300.99503	1	2	1	0.0	0.0	0	0.216	-0.001	-0.018	-0.001	11.0
0.0	0.0	2	1	400.0	300.99503	1	2	1	0.0	0.0	0	0.216	0.0	0.022	0.0	11.0
0.0	0.0	2	1	400.0	300.99503	1	2	1	0.0	0.0	0	0.216	0.0	0.022	0.0	11.0
0.0	0.0	2	1	400.0	300.99503	1	2	1	0.0	0.0	0	0.216	0.0	0.007	0.0	11.0
0.0	0.0	2	1	400.0	300.99503	1	2	1	0.0	0.0	0	0.216	-0.001	-0.054	0.0	11.0
0.0	0.0	2	1	400.0	300.99503	1	2	1	0.0	0.0	0	0.216	-0.001	-0.036	0.0	11.0
0.0	0.0	2	1	400.0	300.99503	1	2	1	0.0	0.0	0	0.216	0.0	0.019	0.0	11.0
0.0	0.0	2	1	400.0	300.99503	1	2	1	0.0	0.0	0	0.216	0.0	-0.007	0.0	11.0
0.0	0.0	2	1	400.0	300.99503	1	2	1	0.0	0.0	0	0.216	-0.001	-0.015	0.0	11.0
0.0	0.0	2	1	400.0	300.99503	1	2	1	0.0	0.0	0	0.216	0.0	0.108	0.0	11.0
0.0	0.0	2	1	400.0	300.99503	1	2	1	0.0	0.0	0	0.216	0.0	0.039	0.0	11.0
0.0	0.0	2	1	400.0	300.99503	1	2	1	0.0	0.0	0	0.216	-0.001	-0.025	0.0	11.0
0.0	0.0	2	1	400.0	300.99503	1	2	1	0.0	0.0	0	0.216	0.0	0.017	0.0	11.0
0.0	0.0	2	1	400.0	300.99503	1	2	1	0.0	0.0	0	0.216	0.0	-0.007	0.0	11.0
0.0	0.0	2	1	400.0	300.99503	1	2	1	0.0	0.0	0	0.216	0.0	-0.007	0.0	11.0
0.0	0.0	2	1	400.0	300.99503	1	2	1	0.0	0.0	0	0.216	0.0	0.002	0.0	11.0
0.0	0.0	2	1	400.0	300.99503	1	2	1	0.0	0.0	0	0.216	0.0	0.007	0.0	11.0
0.0	0.0	2	1	400.0	300.99503	1	2	1	0.0	0.0	0	0.216	0.0	-0.002	0.0	11.0
0.0	0.0	2	1	400.0	300.99503	1	2	1	0.0	0.0	0	0.216	-0.001	-0.196	0.0	11.0
0.0	0.0	2	1	400.0	300.99503	1	2	1	0.0	0.0	0	0.216	0.0	0.09	0.0	11.0
0.0	0.0	2	1	400.0	300.99503	1	2	1	0.0	0.0	0	0.216	0.0	0.037	0.0	11.0
0.0	0.0	2	1	400.0	300.99503	1	2	1	0.0	0.0	0	0.216	0.0	0.019	0.0	11.0
0.0	0.0	2	1	400.0	300.99503	1	2	1	0.0	0.0	0	0.216	-0.001	-0.02	0.0	11.0
0.0	0.0	2	1	400.0	300.99503	1	2	1	0.0	0.0	0	0.216	0.0	0.024	0.0	11.0
0.0	0.0	2	1	400.0	300.99503	1	2	1	0.0	0.0	0	0.216	0.0	0.017	0.0	11.0
0.0	0.0	2	1	400.0	300.99503	1	2	1	0.0	0.0	0	0.216	0.0	0.012	0.0	11.0
0.0	0.0	2	1	400.0	300.99503	1	2	1	0.0	0.0	0	0.216	-0.001	-0.035	0.0	11.0
0.0	0.0	2	1	400.0	300.99503	1	2	1	0.0	0.0	0	0.216	-0.001	-0.039	0.0	11.0
0.0	0.0	2	1	400.0	300.99503	1	2	1	0.0	0.0	0	0.216	0.0	0.047	0.0	11.0
0.0	0.0	2	1	400.0	300.99503	1	2	1	0.0	0.0	0	0.216	0.0	0.19	0.0	11.0
0.0	0.0	2	1	400.0	300.99503	1	2	1	0.0	0.0	0	0.216	0.0	0.009	0.0	11.0
0.0	0.0	2	1	400.0	300.99503	1	2	1	0.0	0.0	0	0.216	-0.001	-0.131	0.0	11.0
0.0	0.0	2	1	400.0	300.99503	1	2	1	0.0	0.0	0	0.216	-0.001	-0.048	0.0	11.0
0.0	0.0	2	1	400.0	300.99503	1	2	1	0.0	0.0	0	0.216	0.0	0.0	0.0	11.0
0.0	0.0	2	1	400.0	300.99503	1	2	1	0.0	0.0	0	0.216	0.0	0.019	0.0	11.0
0.0	0.0	2	1	400.0	300.99503	1	2	1	0.0	0.0	0	0.216	0.0	-0.007	0.0	11.0
0.0	0.0	2	1	400.0	300.99503	1	2	1	0.0	0.0	0	0.216	0.0	-0.007	0.0	11.0
0.0	0.0	2	1	400.0	300.99503	1	2	1	0.0	0.0	0	0.216	0.0	-0.007	0.0	11.0
0.0	0.0	2	1	400.0	300.99503	1	2	1	0.0	0.0	0	0.216	0.0	0.004	0.0	11.0
0.0	0.0	2	1	400.0	300.99503	1	2	1	0.0	0.0	0	0.216	0.0	0.004	0.0	11.0
0.0	0.0	2	1	400.0	300.99503	1	2	1	0.0	0.0	0	0.216	0.0	0.015	0.0	11.0
0.0	0.0	2	1	400.0	300.99503	1	2	1	0.0	0.0	0	0.216	0.0	0.006	0.0	11.0
0.0	0.0	2	1	400.0	300.99503	1	2	1	0.0	0.0	0	0.216	-0.001	-0.055	0.0	11.0
0.0	0.0	2	1	400.0	300.99503	1	2	1	0.0	0.0	0	0.216	0.0	0.0	0.0	11.0
0.0	0.0	2	1	400.0	300.99503	1	2	1	0.0	0.0	0	0.216	-0.001	-0.098	0.0	11.0
0.0	0.0	2	1	400.0	300.99503	1	2	1	0.0	0.0	0	0.216	0.0	0.002	0.0	11.0
0.0	0.0	2	1	400.0	300.99503	1	2	1	0.0	0.0	0	0.216	-0.001	-0.016	0.0	11.0
0.0	0.0	2	1	400.0	300.99503	1	2	1	0.0	0.0	0	0.216	-0.001	-0.012	0.0	11.0
0.0	0.0	2	1	400.0	300.99503	1	2	1	0.0	0.0	0	0.216	0.0	0.007	0.0	11.0
0.0	0.0	2	1	400.0	300.99503	1	2	1	0.0	0.0	0	0.216	0.0	0.051	0.0	11.0
0.0	0.0	2	1	400.0	300.99503	1	2	1	0.0	0.0	0	0.216	-0.001	-0.016	0.0	11.0
0.0	0.0	2	1	400.0	300.99503	1	2	1	0.0	0.0	0	0.216	0.0	0.002	0.0	11.0
0.0	0.0	2	1	400.0	300.99503	1	2	1	0.0	0.0	0	0.216	0.0	0.025	0.0	11.0
0.0	0.0	2	1	400.0	300.99503	1	2	1	0.0	0.0	0	0.216	0.0	0.134	0.0	11.0
0.0	0.0	2	1	400.0	300.99503	1	2	1	0.0	0.0	0	0.216	-0.001	-0.012	0.0	11.0
0.0	0.0	2	1	400.0	300.99503	1	2	1	0.0	0.0	0	0.216	0.0	0.014	0.0	11.0
0.0	0.0	2	1	400.0	300.99503	1	2	1	0.0	0.0	0	0.216	-0.001	-0.032	0.0	11.0
0.0	0.0	2	1	400.0	300.99503	1	2	1	0.0	0.0	0	0.216	0.0	0.007	0.0	11.0
0.0	0.0	2	1	400.0	300.99503	1	2	1	0.0	0.0	0	0.216	0.0	0.094	0.0	11.0
0.0	0.0	2	1	400.0	300.99503	1	2	1	0.0	0.0	0	0.216	-0.001	-0.019	0.0	11.0
0.0	0.0	2	1	400.0	300.99503	1	2	1	0.0	0.0	0	0.216	0.0	0.041	0.0	11.0
0.0	0.0	2	1	400.0	300.99503	1	2	1	0.0	0.0	0	0.216	0.0	-0.01	0.0	11.0
0.0	0.0	2	1	400.0	300.99503	1	2	1	0.0	0.0	0	0.216	0.0	-0.01	0.0	11.0
0.0	0.0	2	1	400.0	300.99503	1	2	1	0.0	0.0	0	0.216	-0.001	-0.014	0.0	11.0
0.0	0.0	2	1	400.0	300.99503	1	2	1	0.0	0.0	0	0.216	0.0	0.002	0.0	11.0
0.0	0.0	2	1	400.0	300.99503	1	2	1	0.0	0.0	0	0.216	0.0	0.0	0.0	11.0
0.0	0.0	2	1	400.0	300.99503	1	2	1	0.0	0.0	0	0.216	0.0	0.0	0.0	11.0
0.0	0.0	2	1	400.0	300.99503	1	2	1	0.0	0.0	0	0.216	0.0	-0.005	0.0	11.0
0.0	0.0	2	1	400.0	300.99503	1	2	1	0.0	0.0	0	0.216	-0.001	-0.027	0.0	11.0
0.0	0.0	2	1	400.0	300.99503	1	2	1	0.0	0.0	0	0.216	-0.001	-0.025	0.0	11.0
0.0	0.0	2	1	400.0	300.99503	1	2	1	0.0	0.0	0	0.216	0.0	0.01	0.0	11.0
0.0	0.0	2	1	400.0	300.99503	1	2	1	0.0	0.0	0	0.216	0.0	0.192	0.0	11.0
0.0	0.0	2	1	400.0	300.99503	1	2	1	0.0	0.0	0	0.216	0.0	0.007	0.0	11.0
0.0	0.0	2	1	400.0	300.99503	1	2	1	0.0	0.0	0	0.216	-0.001	-0.204	0.0	11.0
0.0	0.0	2	1	400.0	300.99503	1	2	1	0.0	0.0	0	0.216	-0.001	-0.023	0.0	11.0
0.0	0.0	2	1	400.0	300.99503	1	2	1	0.0	0.0	0	0.216	-0.001	-0.014	0.0	11.0
0.0	0.0	2	1	400.0	300.99503	1	2	1	0.0	0.0	0	0.216	0.0	0.007	0.0	11.0
0.0	0.0	2	1	400.0	300.99503	1	2	1	0.0	0.0	0	0.216	0.0	0.004	0.0	11.0
0.0	0.0	2	1	400.0	300.99503	1	2	1	0.0	0.0	0	0.216	-0.001	-0.075	0.0	11.0
0.0	0.0	2	1	400.0	300.99503	1	2	1	0.0	0.0	0	0.216	0.0	-0.01	0.0	11.0
0.0	0.0	2	1	400.0	300.99503	1	2	1	0.0	0.0	0	0.216	-0.001	-0.043	0.0	11.0
0.0	0.0	2	1	400.0	300.99503	1	2	1	0.0	0.0	0	0.216	0.0	-0.008	0.0	11.0
0.0	0.0	2	1	400.0	300.99503	1	2	1	0.0	0.0	0	0.216	0.0	-0.01	0.0	11.0
0.0	0.0	2	1	400.0	300.99503	1	2	1	0.0	0.0	0	0.216	0.0	-0.007	0.0	11.0
0.0	0.0	2	1	400.0	300.99503	1	2	1	0.0	0.0	0	0.216	0.0	0.038	0.0	11.0
0.0	0.0	2	1	400.0	300.99503	1	2	1	0.0	0.0	0	0.216	0.0	0.033	0.0	11.0
0.0	0.0	2	1	400.0	300.99503	1	2	1	0.0	0.0	0	0.216	0.0	-0.003	0.0	11.0
0.0	0.0	2	1	400.0	300.99503	1	2	1	0.0	0.0	0	0.216	-0.001	-0.019	0.0	11.0
0.0	0.0	2	1	400.0	300.99503	1	2	1	0.0	0.0	0	0.216	0.0	0.024	0.0	11.0
0.0	0.0	2	1	400.0	300.99503	1	2	1	0.0	0.0	0	0.216	0.0	0.005	0.0	11.0
0.0	0.0	2	1	400.0	300.99503	1	2	1	0.0	0.0	0	0.216	-0.001	-0.046	0.0	11.0
0.0	0.0	2	1	400.0	300.99503	1	2	1	0.0	0.0	0	0.216	-0.001	-0.023	0.0	11.0
0.0	0.0	2	1	400.0	300.99503	1	2	1	0.0	0.0	0	0.216	0.0	0.007	0.0	11.0
0.0	0.0	2	1	400.0	300.99503	1	2	1	0.0	0.0	0	0.216	0.0	0.005	0.0	11.0
0.0	0.0	2	1	400.0	300.99503	1	2	1	0.0	0.0	0	0.216	0.0	0.002	0.0	11.0
0.0	0.0	2	1	400.0	300.99503	1	2	1	0.0	0.0	0	0.216	0.0	0.018	0.0	11.0
0.0	0.0	2	1	400.0	300.99503	1	2	1	0.0	0.0	0	0.216	0.0	-0.01	0.0	11.0
0.0	0.0	2	1	400.0	300.99503	1	2	1	0.0	0.0	0	0.216	0.0	0.002	0.0	11.0
0.0	0.0	2	1	400.0	300.99503	1	2	1	0.0	0.0	0	0.216	0.0	0.01	0.0	11.0
0.0	0.0	2	1	400.0	300.99503	1	2	1	0.0	0.0	0	0.216	0.0	0.031	0.0	11.0
0.0	0.0	2	1	400.0	300.99503	1	2	1	0.0	0.0	0	0.216	-0.001	-0.065	0.0	11.0
0.0	0.0	2	1	400.0	300.99503	1	2	1	0.0	0.0	0	0.216	0.0	0.007	0.0	11.0
0.0	0.0	2	1	400.0	300.99503	1	2	1	0.0	0.0	0	0.216	-0.001	-0.02	0.0	11.0
0.0	0.0	2	1	400.0	300.99503	1	2	1	0.0	0.0	0	0.216	0.0	0.026	0.0	11.0
0.0	0.0	2	1	400.0	300.99503	1	2	1	0.0	0.0	0	0.216	-0.001	-0.013	0.0	11.0
0.0	0.0	2	1	400.0	300.99503	1	2	1	0.0	0.0	0	0.216	-0.001	-0.078	0.0	11.0
0.0	0.0	2	1	400.0	300.99503	1	2	1	0.0	0.0	0	0.216	0.0	0.024	0.0	11.0
0.0	0.0	2	1	400.0	300.99503	1	2	1	0.0	0.0	0	0.216	0.0	0.01	0.0	11.0
0.0	0.0	2	1	400.0	300.99503	1	2	1	0.0	0.0	0	0.216	0.0	0.006	0.0	11.0
0.0	0.0	2	1	400.0	300.99503	1	2	1	0.0	0.0	0	0.216	0.0	0.001	0.0	11.0
0.0	0.0	2	1	400.0	300.99503	1	2	1	0.0	0.0	0	0.216	0.0	0.008	0.0	11.0
0.0	0.0	2	1	400.0	300.99503	1	2	1	0.0	0.0	0	0.216	0.0	0.02	0.0	11.0
0.0	0.0	2	1	400.0	300.99503	1	2	1	0.0	0.0	0	0.216	-0.001	-0.032	0.0	11.0
0.0	0.0	2	1	400.0	300.99503	1	2	1	0.0	0.0	0	0.216	-0.001	-0.03	0.0	11.0
0.0	0.0	2	1	400.0	300.99503	1	2	1	0.0	0.0	0	0.216	0.0	-0.003	0.0	11.0
0.0	0.0	2	1	400.0	300.99503	1	2	1	0.0	0.0	0	0.216	0.0	0.043	0.0	11.0
0.0	0.0	2	1	400.0	300.99503	1	2	1	0.0	0.0	0	0.216	-0.001	-0.022	0.0	11.0
0.0	0.0	2	1	400.0	300.99503	1	2	1	0.0	0.0	0	0.216	0.0	-0.011	0.0	11.0
0.0	0.0	2	1	400.0	300.99503	1	2	1	0.0	0.0	0	0.216	0.0	0.012	0.0	11.0
0.0	0.0	2	1	400.0	300.99503	1	2	1	0.0	0.0	0	0.216	-0.001	-0.031	0.0	11.0
0.0	0.0	2	1	400.0	300.99503	1	2	1	0.0	0.0	0	0.216	0.0	0.007	0.0	11.0
0.0	0.0	2	1	400.0	300.99503	1	2	1	0.0	0.0	0	0.216	0.0	0.192	0.0	11.0
0.0	0.0	2	1	400.0	300.99503	1	2	1	0.0	0.0	0	0.216	-0.001	-0.067	0.0	11.0
0.0	0.0	2	1	400.0	300.99503	1	2	1	0.0	0.0	0	0.216	0.0	0.006	0.0	11.0
0.0	0.0	2	1	400.0	300.99503	1	2	1	0.0	0.0	0	0.216	0.0	0.0	0.0	11.0
0.0	0.0	2	1	400.0	300.99503	1	2	1	0.0	0.0	0	0.216	0.0	0.131	0.0	11.0
0.0	0.0	2	1	400.0	300.99503	1	2	1	0.0	0.0	0	0.216	0.0	-0.008	0.0	11.0
0.0	0.0	2	1	400.0	300.99503	1	2	1	0.0	0.0	0	0.216	-0.001	-0.019	0.0	11.0
0.0	0.0	2	1	400.0	300.99503	1	2	1	0.0	0.0	0	0.216	0.0	0.131	0.0	11.0
0.0	0.0	2	1	400.0	300.99503	1	2	1	0.0	0.0	0	0.216	-0.001	-0.02	0.0	11.0
0.0	0.0	2	1	400.0	300.99503	1	2	1	0.0	0.0	0	0.216	-0.001	-0.018	0.0	11.0
0.0	0.0	2	1	400.0	300.99503	1	2	1	0.0	0.0	0	0.216	-0.001	-0.023	0.0	11.0
0.0	0.0	2	1	400.0	300.99503	1	2	1	0.0	0.0	0	0.216	0.0	0.008	0.0	11.0
0.0	0.0	2	1	400.0	300.99503	1	2	1	0.0	0.0	0	0.216	0.0	0.0	0.0	11.0
0.0	0.0	2	1	400.0	300.99503	1	2	1	0.0	0.0	0	0.216	-0.001	-0.05	0.0	11.0
0.0	0.0	2	1	400.0	300.99503	1	2	1	0.0	0.0	0	0.216	0.0	0.004	0.0	11.0
0.0	0.0	2	1	400.0	300.99503	1	2	1	0.0	0.0	0	0.216	0.0	0.007	0.0	11.0
0.0	0.0	2	1	400.0	300.99503	1	2	1	0.0	0.0	0	0.216	0.0	0.016	0.0	11.0
0.0	0.0	2	1	400.0	300.99503	1	2	1	0.0	0.0	0	0.216	0.0	0.012	0.0	11.0
0.0	0.0	2	1	400.0	300.99503	1	2	1	0.0	0.0	0	0.216	0.0	0.042	0.0	11.0
0.0	0.0	2	1	400.0	300.99503	1	2	1	0.0	0.0	0	0.216	0.0	-0.01	0.0	11.0
0.0	0.0	2	1	400.0	300.99503	1	2	1	0.0	0.0	0	0.216	-0.001	-0.09	0.0	11.0
0.0	0.0	2	1	400.0	300.99503	1	2	1	0.0	0.0	0	0.216	0.0	0.002	0.0	11.0
0.0	0.0	2	1	400.0	300.99503	1	2	1	0.0	0.0	0	0.216	-0.001	-0.02	0.0	11.0
0.0	0.0	2	1	400.0	300.99503	1	2	1	0.0	0.0	0	0.216	0.0	-0.007	0.0	11.0
0.0	0.0	2	1	400.0	300.99503	1	2	1	0.0	0.0	0	0.216	-0.001	-0.033	0.0	11.0
-4180.487	-300.99503	2	2	300.99503	300.99503	1	2	2	0.0	0.0	1	0.216	-0.001	-0.02	0.0	11.0
-4180.487	-300.99503	2	2	300.99503	300.99503	0	2	2	0.0	0.0	1	0.216	0.0	0.0	0.0	11.0
-4180.487	-300.99503	2	2	300.99503	300.99503	0	2	2	0.0	0.0	1	0.216	0.0	0.036	0.0	11.0
-4180.487	-300.99503	2	2	300.99503	300.99503	0	2	2	0.0	0.0	1	0.216	-0.001	-0.1	0.0	11.0
-4180.487	-300.99503	2	2	300.99503	300.99503	0	2	2	0.0	0.0	1	0.216	-0.003	-0.426	-0.569	11.0
-4180.487	-300.99503	2	2	300.99503	300.99503	0	2	2	0.0	0.0	1	0.216	-0.007	-0.557	-0.569	11.0
-4180.487	-300.99503	2	2	300.99503	300.99503	0	2	2	0.0	0.0	1	0.216	-0.013	-0.857	-0.825	11.0
-4180.487	-300.99503	2	2	300.99503	300.99503	0	2	2	0.0	0.0	1	0.216	-0.023	-1.221	-1.283	11.0
-4180.487	-300.99503	2	2	300.99503	300.99503	0	2	2	0.0	0.0	1	0.216	-0.031	-1.394	-1.283	11.0
-4180.487	-300.99503	2	2	300.99503	300.99503	0	2	2	0.0	0.0	1	0.216	-0.042	-1.753	-1.679	11.0
-4180.487	-300.99503	2	2	300.99503	300.99503	0	2	2	0.0	0.0	1	0.216	-0.052	-1.843	-1.856	11.0
-4180.487	-300.99503	2	2	300.99503	300.99503	0	2	2	0.0	0.0	1	0.216	-0.062	-1.876	-1.856	11.0
-4180.487	-300.99503	2	2	300.99503	300.99503	0	2	2	0.0	0.0	1	0.215	-0.073	-2.183	-2.174	11.0
-4180.487	-300.99503	2	2	300.99503	300.99503	0	2	2	0.0	0.0	1	0.215	-0.084	-2.26	-2.316	11.0
-4180.487	-300.99503	2	2	300.99503	300.99503	0	2	2	0.0	0.0	1	0.215	-0.094	-2.295	-2.316	11.0
-4180.487	-300.99503	2	2	300.99503	300.99503	0	2	2	0.0	0.0	1	0.215	-0.106	-2.573	-2.571	11.0
-4180.487	-300.99503	2	2	300.99503	300.99503	0	2	2	0.0	0.0	1	0.215	-0.116	-2.542	-2.571	11.0
-4180.487	-300.99503	2	2	300.99503	300.99503	0	2	2	0.0	0.0	1	0.215	-0.127	-2.677	-2.685	11.0
-4180.487	-300.99503	2	2	300.99503	300.99503	0	2	2	0.0	0.0	1	0.215	-0.138	-2.917	-2.889	11.0
-4180.487	-300.99503	2	2	300.99503	300.99503	0	2	2	0.0	0.0	1	0.215	-0.148	-2.854	-2.889	11.0
-4180.487	-300.99503	2	2	300.99503	300.99503	0	2	2	0.0	0.0	1	0.215	-0.158	-2.977	-2.981	11.0
-4180.487	-300.99503	2	2	300.99503	300.99503	0	2	2	0.0	0.0	1	0.215	-0.167	-3.0	-2.981	11.0
-4180.487	-300.99503	2	2	300.99503	300.99503	0	2	2	0.0	0.0	1	0.215	-0.176	-3.172	-3.145	11.0
-4180.487	-300.99503	2	2	300.99503	300.99503	0	2	2	0.0	0.0	1	0.215	-0.185	-3.303	-3.287	11.0
-4180.487	-300.99503	2	2	300.99503	300.99503	0	2	2	0.0	0.0	1	0.215	-0.193	-3.247	-3.287	11.0
-4180.487	-300.99503	2	2	300.99503	300.99503	0	2	2	0.0	0.0	1	0.215	-0.202	-3.395	-3.35	11.0
-4180.487	-300.99503	2	2	300.99503	300.99503	0	2	2	0.0	0.0	1	0.215	-0.21	-3.488	-3.464	11.0
-4180.487	-300.99503	2	2	300.99503	300.99503	0	2	2	0.0	0.0	1	0.215	-0.218	-3.473	-3.464	11.0
-4180.487	-300.99503	2	2	300.99503	300.99503	0	2	2	0.0	0.0	1	0.215	-0.225	-3.528	-3.515	11.0
-4180.487	-300.99503	2	2	300.99503	300.99503	0	2	2	0.0	0.0	1	0.215	-0.231	-3.387	-3.606	11.0
-4180.487	-300.99503	2	2	300.99503	300.99503	0	2	2	0.0	0.0	1	0.215	-0.237	-3.424	-3.606	11.0
-4180.487	-300.99503	2	2	300.99503	300.99503	0	2	2	0.0	0.0	1	0.215	-0.244	-3.636	-3.648	11.0
-4180.487	-300.99503	2	2	300.99503	300.99503	0	2	2	0.0	0.0	1	0.215	-0.25	-3.669	-3.648	11.0
-4180.487	-300.99503	2	2	300.99503	300.99503	0	2	2	0.0	0.0	1	0.214	-0.257	-3.965	-3.72	11.0
-4180.487	-300.99503	2	2	300.99503	300.99503	0	2	2	0.0	0.0	1	0.214	-0.263	-3.753	-3.753	11.0
-4180.487	-300.99503	2	2	300.99503	300.99503	0	2	2	0.0	0.0	1	0.214	-0.267	-3.721	-3.753	11.0
-4180.487	-300.99503	2	2	300.99503	300.99503	0	2	2	0.0	0.0	1	0.214	-0.271	-3.758	-3.812	11.0
-4180.487	-300.99503	2	2	300.99503	300.99503	0	2	2	0.0	0.0	1	0.214	-0.275	-3.848	-3.812	11.0
-4180.487	-300.99503	2	2	300.99503	300.99503	0	2	2	0.0	0.0	1	0.214	-0.279	-3.868	-3.863	11.0
-4180.487	-300.99503	2	2	300.99503	300.99503	0	2	2	0.0	0.0	1	0.214	-0.284	-3.894	-3.886	11.0
-4180.487	-300.99503	2	2	300.99503	300.99503	0	2	2	0.0	0.0	1	0.214	-0.287	-3.866	-3.886	11.0
-4180.487	-300.99503	2	2	300.99503	300.99503	0	2	2	0.0	0.0	1	0.214	-0.291	-3.877	-3.926	11.0
-4180.487	-300.99503	2	2	300.99503	300.99503	0	2	2	0.0	0.0	1	0.214	-0.295	-3.986	-3.945	11.0
-4180.487	-300.99503	2	2	300.99503	300.99503	0	2	2	0.0	0.0	1	0.214	-0.299	-3.964	-3.945	11.0
-4180.487	-300.99503	2	2	300.99503	300.99503	0	2	2	0.0	0.0	1	0.214	-0.302	-3.958	-3.977	11.0
-4180.487	-300.99503	2	2	300.99503	300.99503	0	2	2	0.0	0.0	1	0.214	-0.302	-3.863	-3.977	11.0
-4180.487	-300.99503	2	2	300.99503	300.99503	0	2	2	0.0	0.0	1	0.214	-0.304	-3.976	-3.992	11.0
-4180.487	-300.99503	2	2	300.99503	300.99503	0	2	2	0.0	0.0	1	0.214	-0.306	-3.997	-4.018	11.0
-4180.487	-300.99503	2	2	300.99503	300.99503	0	2	2	0.0	0.0	1	0.214	-0.308	-3.992	-4.018	11.0
-4180.487	-300.99503	2	2	300.99503	300.99503	0	2	2	0.0	0.0	1	0.214	-0.31	-4.047	-4.03	11.0
-4180.487	-300.99503	2	2	300.99503	300.99503	0	2	2	0.0	0.0	1	0.214	-0.313	-4.139	-4.051	11.0
-4180.487	-300.99503	2	2	300.99503	300.99503	0	2	2	0.0	0.0	1	0.214	-0.315	-4.041	-4.051	11.0
-4180.487	-300.99503	2	2	300.99503	300.99503	0	2	2	0.0	0.0	1	0.214	-0.317	-4.089	-4.06	11.0
-4180.487	-300.99503	2	2	300.99503	300.99503	0	2	2	0.0	0.0	1	0.214	-0.32	-4.026	-4.077	11.0
-4180.487	-300.99503	2	2	300.99503	300.99503	0	2	2	0.0	0.0	1	0.214	-0.321	-4.052	-4.077	11.0
-4180.487	-300.99503	2	2	300.99503	300.99503	0	2	2	0.0	0.0	1	0.214	-0.321	-4.102	-4.085	11.0
-4180.487	-300.99503	2	2	300.99503	300.99503	0	2	2	0.0	0.0	1	0.214	-0.321	-4.008	-4.085	11.0
-4180.487	-300.99503	2	2	300.99503	300.99503	0	2	2	0.0	0.0	1	0.214	-0.322	-4.077	-4.098	11.0
-4180.487	-300.99503	2	2	300.99503	300.99503	0	2	2	0.0	0.0	1	0.214	-0.323	-4.121	-4.105	11.0
-4180.487	-300.99503	2	2	300.99503	300.99503	0	2	2	0.0	0.0	1	0.214	-0.324	-4.103	-4.105	11.0
-4180.487	-300.99503	2	2	300.99503	300.99503	0	2	2	0.0	0.0	1	0.214	-0.324	-4.091	-4.115	11.0
-4180.487	-300.99503	2	2	300.99503	300.99503	0	2	2	0.0	0.0	1	0.214	-0.325	-4.102	-4.115	11.0
-4180.487	-300.99503	2	2	300.99503	300.99503	0	2	2	0.0	0.0	1	0.214	-0.327	-4.159	-4.125	11.0
-4180.487	-300.99503	2	2	300.99503	300.99503	0	2	2	0.0	0.0	1	0.214	-0.329	-4.118	-4.129	11.0
-4180.487	-300.99503	2	2	300.99503	300.99503	0	2	2	0.0	0.0	1	0.214	-0.33	-4.083	-4.129	11.0
-4180.487	-300.99503	2	2	300.99503	300.99503	0	2	2	0.0	0.0	1	0.214	-0.332	-4.148	-4.137	11.0
-4180.487	-300.99503	2	2	300.99503	300.99503	0	2	2	0.0	0.0	1	0.214	-0.334	-4.121	-4.14	11.0
-4180.487	-300.99503	2	2	300.99503	300.99503	0	2	2	0.0	0.0	1	0.214	-0.336	-4.111	-4.14	11.0
-4180.487	-300.99503	2	2	300.99503	300.99503	0	2	2	0.0	0.0	1	0.214	-0.338	-4.209	-4.146	11.0
-4180.487	-300.99503	2	2	300.99503	300.99503	0	2	2	0.0	0.0	1	0.214	-0.34	-4.177	-4.146	11.0
-4180.487	-300.99503	2	2	300.99503	300.99503	0	2	2	0.0	0.0	1	0.214	-0.341	-4.188	-4.151	11.0
-4180.487	-300.99503	2	2	300.99503	300.99503	0	2	2	0.0	0.0	1	0.214	-0.34	-4.021	-4.154	11.0
-4180.487	-300.99503	2	2	300.99503	300.99503	0	2	2	0.0	0.0	1	0.214	-0.341	-4.193	-4.154	11.0
-4180.487	-300.99503	2	2	300.99503	300.99503	0	2	2	0.0	0.0	1	0.214	-0.341	-4.146	-4.159	11.0
-4180.487	-300.99503	2	2	300.99503	300.99503	0	2	2	0.0	0.0	1	0.214	-0.34	-4.108	-4.16	11.0
-4180.487	-300.99503	2	2	300.99503	300.99503	0	2	2	0.0	0.0	1	0.214	-0.341	-4.168	-4.16	11.0
-4180.487	-300.99503	2	2	300.99503	300.99503	0	2	2	0.0	0.0	1	0.214	-0.341	-4.169	-4.163	11.0
-4180.487	-300.99503	2	2	300.99503	300.99503	0	2	2	0.0	0.0	1	0.214	-0.341	-4.162	-4.165	11.0
-4180.487	-300.99503	2	2	300.99503	300.99503	0	2	2	0.0	0.0	1	0.214	-0.34	-4.094	-4.165	11.0
-4180.487	-300.99503	2	2	300.99503	300.99503	0	2	2	0.0	0.0	1	0.214	-0.341	-4.135	-4.167	11.0
-4180.487	-300.99503	2	2	300.99503	300.99503	0	2	2	0.0	0.0	1	0.214	-0.34	-4.098	-4.167	11.0
-4180.487	-300.99503	2	2	300.99503	300.99503	0	2	2	0.0	0.0	1	0.214	-0.341	-4.114	-4.169	11.0
-4180.487	-300.99503	2	2	300.99503	300.99503	0	2	2	0.0	0.0	1	0.214	-0.341	-4.188	-4.171	11.0
-4180.487	-300.99503	2	2	300.99503	300.99503	0	2	2	0.0	0.0	1	0.214	-0.341	-4.187	-4.171	11.0
-4180.487	-300.99503	2	2	300.99503	300.99503	0	2	2	0.0	0.0	1	0.214	-0.341	-4.138	-4.172	11.0
-4180.487	-300.99503	2	2	300.99503	300.99503	0	2	2	0.0	0.0	1	0.214	-0.341	-4.199	-4.173	11.0
-4180.487	-300.99503	2	2	300.99503	300.99503	0	2	2	0.0	0.0	1	0.214	-0.341	-4.122	-4.173	11.0
-4180.487	-300.99503	2	2	300.99503	300.99503	0	2	2	0.0	0.0	1	0.214	-0.341	-4.183	-4.175	11.0
-4180.487	-300.99503	2	2	300.99503	300.99503	0	2	2	0.0	0.0	1	0.214	-0.341	-4.196	-4.175	11.0
-4180.487	-300.99503	2	2	300.99503	300.99503	0	2	2	0.0	0.0	1	0.214	-0.341	-4.206	-4.176	11.0
-4180.487	-300.99503	2	2	300.99503	300.99503	0	2	2	0.0	0.0	1	0.214	-0.341	-4.134	-4.177	11.0
-4180.487	-300.99503	2	2	300.99503	300.99503	0	2	2	0.0	0.0	1	0.214	-0.341	-4.187	-4.177	11.0
-4180.487	-300.99503	2	2	300.99503	300.99503	0	2	2	0.0	0.0	1	0.214	-0.341	-4.154	-4.177	11.0
-4180.487	-300.99503	2	2	300.99503	300.99503	0	2	2	0.0	0.0	1	0.214	-0.341	-4.206	-4.177	11.0
-4180.487	-300.99503	2	2	300.99503	300.99503	0	2	2	0.0	0.0	1	0.214	-0.341	-4.219	-4.179	11.0
-4180.487	-300.99503	2	2	300.99503	300.99503	0	2	2	0.0	0.0	1	0.214	-0.341	-4.186	-4.179	11.0
-4180.487	-300.99503	2	2	300.99503	300.99503	0	2	2	0.0	0.0	1	0.214	-0.341	-4.229	-4.179	11.0
-4180.487	-300.99503	2	2	300.99503	300.99503	0	2	2	0.0	0.0	1	0.214	-0.341	-4.206	-4.179	11.0
-4180.487	-300.99503	2	2	300.99503	300.99503	0	2	2	0.0	0.0	1	0.214	-0.341	-4.16	-4.18	11.0
-4180.487	-300.99503	2	2	300.99503	300.99503	0	2	2	0.0	0.0	1	0.214	-0.341	-4.201	-4.18	11.0
-4180.487	-300.99503	2	2	300.99503	300.99503	0	2	2	0.0	0.0	1	0.214	-0.341	-4.16	-4.18	11.0
-4180.487	-300.99503	2	2	300.99503	300.99503	0	2	2	0.0	0.0	1	0.214	-0.341	-4.151	-4.181	11.0
-4180.487	-300.99503	2	2	300.99503	300.99503	0	2	2	0.0	0.0	1	0.214	-0.341	-4.187	-4.181	11.0
-4180.487	-300.99503	2	2	300.99503	300.99503	0	2	2	0.0	0.0	1	0.214	-0.341	-4.178	-4.181	11.0
-4180.487	-300.99503	2	2	300.99503	300.99503	0	2	2	0.0	0.0	1	0.214	-0.341	-4.186	-4.181	11.0
-4180.487	-300.99503	2	2	300.99503	300.99503	0	2	2	0.0	0.0	1	0.214	-0.341	-4.217	-4.182	11.0
-4180.487	-300.99503	2	2	300.99503	300.99503	0	2	2	0.0	0.0	1	0.214	-0.341	-4.124	-4.182	11.0
-4180.487	-300.99503	2	2	300.99503	300.99503	0	2	2	0.0	0.0	1	0.214	-0.341	-4.186	-4.182	11.0
-4180.487	-300.99503	2	2	300.99503	300.99503	0	2	2	0.0	0.0	1	0.214	-0.341	-4.193	-4.182	11.0
-4180.487	-300.99503	2	2	300.99503	300.99503	0	2	2	0.0	0.0	1	0.214	-0.341	-4.179	-4.182	11.0
-4180.487	-300.99503	2	2	300.99503	300.99503	0	2	2	0.0	0.0	1	0.214	-0.341	-4.247	-4.182	11.0
-4180.487	-300.99503	2	2	300.99503	300.99503	0	2	2	0.0	0.0	1	0.214	-0.341	-4.204	-4.183	11.0
-4180.487	-300.99503	2	2	300.99503	300.99503	0	2	2	0.0	0.0	1	0.214	-0.341	-4.17	-4.183	11.0
-4180.487	-300.99503	2	2	300.99503	300.99503	0	2	2	0.0	0.0	1	0.214	-0.341	-4.228	-4.183	11.0
-4180.487	-300.99503	2	2	300.99503	300.99503	0	2	2	0.0	0.0	1	0.214	-0.341	-4.136	-4.183	11.0
-4180.487	-300.99503	2	2	300.99503	300.99503	0	2	2	0.0	0.0	1	0.214	-0.341	-4.167	-4.183	11.0
-4180.487	-300.99503	2	2	300.99503	300.99503	0	2	2	0.0	0.0	1	0.214	-0.341	-4.228	-4.183	11.0
-4180.487	-300.99503	2	2	300.99503	300.99503	0	2	2	0.0	0.0	1	0.214	-0.341	-4.151	-4.183	11.0
-4180.487	-300.99503	2	2	300.99503	300.99503	0	2	2	0.0	0.0	1	0.214	-0.341	-4.19	-4.183	11.0
-4180.487	-300.99503	2	2	300.99503	300.99503	0	2	2	0.0	0.0	1	0.214	-0.341	-4.19	-4.183	11.0
-4180.487	-300.99503	2	2	300.99503	300.99503	0	2	2	0.0	0.0	1	0.214	-0.341	-4.21	-4.183	11.0
-4180.487	-300.99503	2	2	300.99503	300.99503	0	2	2	0.0	0.0	1	0.214	-0.341	-4.147	-4.184	11.0
-4180.487	-300.99503	2	2	300.99503	300.99503	0	2	2	0.0	0.0	1	0.214	-0.341	-4.165	-4.184	11.0
-4180.487	-300.99503	2	2	300.99503	300.99503	0	2	2	0.0	0.0	1	0.214	-0.341	-4.229	-4.184	11.0
-4180.487	-300.99503	2	2	300.99503	300.99503	0	2	2	0.0	0.0	1	0.214	-0.341	-4.186	-4.184	11.0
-4180.487	-300.99503	2	2	300.99503	300.99503	0	2	2	0.0	0.0	1	0.214	-0.341	-4.248	-4.184	11.0
-4180.487	-300.99503	2	2	300.99503	300.99503	0	2	2	0.0	0.0	1	0.214	-0.341	-4.117	-4.184	11.0
-4180.487	-300.99503	2	2	300.99503	300.99503	0	2	2	0.0	0.0	1	0.214	-0.341	-4.128	-4.184	11.0
-4180.487	-300.99503	2	2	300.99503	300.99503	0	2	2	0.0	0.0	1	0.214	-0.34	-4.028	-4.184	11.0
-4180.487	-300.99503	2	2	300.99503	300.99503	0	2	2	0.0	0.0	1	0.214	-0.341	-4.17	-4.184	11.0
-4180.487	-300.99503	2	2	300.99503	300.99503	0	2	2	0.0	0.0	1	0.214	-0.341	-4.244	-4.184	11.0
-4180.487	-300.99503	2	2	300.99503	300.99503	0	2	2	0.0	0.0	1	0.214	-0.341	-4.208	-4.184	11.0
-4180.487	-300.99503	2	2	300.99503	300.99503	0	2	2	0.0	0.0	1	0.214	-0.341	-4.161	-4.184	11.0
-4180.487	-300.99503	2	2	300.99503	300.99503	0	2	2	0.0	0.0	1	0.214	-0.341	-4.185	-4.184	11.0
-4180.487	-300.99503	2	2	300.99503	300.99503	0	2	2	0.0	0.0	1	0.214	-0.341	-4.186	-4.184	11.0
-4180.487	-300.99503	2	2	300.99503	300.99503	0	2	2	0.0	0.0	1	0.214	-0.341	-4.194	-4.184	11.0
-4180.487	-300.99503	2	2	300.99503	300.99503	0	2	2	0.0	0.0	1	0.214	-0.341	-4.217	-4.184	11.0
-4180.487	-300.99503	2	2	300.99503	300.99503	0	2	2	0.0	0.0	1	0.214	-0.342	-4.116	-4.184	11.0
-4180.487	-300.99503	2	2	300.99503	300.99503	0	2	2	0.0	0.0	1	0.214	-0.342	-4.185	-4.184	11.0
-4180.487	-300.99503	2	2	300.99503	300.99503	0	2	2	0.0	0.0	1	0.214	-0.342	-4.152	-4.184	11.0
-4180.487	-300.99503	2	2	300.99503	300.99503	0	2	2	0.0	0.0	1	0.214	-0.342	-4.152	-4.184	11.0
-4180.487	-300.99503	2	2	300.99503	300.99503	0	2	2	0.0	0.0	1	0.214	-0.342	-4.181	-4.184	11.0
-4180.487	-300.99503	2	2	300.99503	300.99503	0	2	2	0.0	0.0	1	0.214	-0.342	-4.17	-4.184	11.0
-4180.487	-300.99503	2	2	300.99503	300.99503	0	2	2	0.0	0.0	1	0.214	-0.342	-4.178	-4.184	11.0
-4180.487	-300.99503	2	2	300.99503	300.99503	0	2	2	0.0	0.0	1	0.214	-0.342	-4.162	-4.184	11.0
-4180.487	-300.99503	2	2	300.99503	300.99503	0	2	2	0.0	0.0	1	0.214	-0.342	-4.198	-4.184	11.0
-4180.487	-300.99503	2	2	300.99503	300.99503	0	2	2	0.0	0.0	1	0.214	-0.342	-4.228	-4.184	11.0
-4180.487	-300.99503	2	2	300.99503	300.99503	0	2	2	0.0	0.0	1	0.214	-0.342	-4.224	-4.184	11.0
-4180.487	-300.99503	2	2	300.99503	300.99503	0	2	2	0.0	0.0	1	0.214	-0.341	-4.088	-4.184	11.0
-4180.487	-300.99503	2	2	300.99503	300.99503	0	2	2	0.0	0.0	1	0.214	-0.341	-4.167	-4.184	11.0
-4180.487	-300.99503	2	2	300.99503	300.99503	0	2	2	0.0	0.0	1	0.214	-0.341	-4.213	-4.184	11.0
-4180.487	-300.99503	2	2	300.99503	300.99503	0	2	2	0.0	0.0	1	0.214	-0.341	-4.174	-4.184	11.0
-4180.487	-300.99503	2	2	300.99503	300.99503	0	2	2	0.0	0.0	1	0.214	-0.341	-4.205	-4.184	11.0
-4180.487	-300.99503	2	2	300.99503	300.99503	0	2	2	0.0	0.0	1	0.214	-0.341	-4.186	-4.184	11.0
-4180.487	-300.99503	2	2	300.99503	300.99503	0	2	2	0.0	0.0	1	0.214	-0.341	-4.193	-4.184	11.0
-4180.487	-300.99503	2	2	300.99503	300.99503	0	2	2	0.0	0.0	1	0.214	-0.341	-4.221	-4.184	11.0
-4180.487	-300.99503	2	2	300.99503	300.99503	0	2	2	0.0	0.0	1	0.214	-0.341	-4.162	-4.184	11.0
-4180.487	-300.99503	2	2	300.99503	300.99503	0	2	2	0.0	0.0	1	0.214	-0.341	-4.174	-4.184	11.0
-4180.487	-300.99503	2	2	300.99503	300.99503	0	2	2	0.0	0.0	1	0.214	-0.341	-4.205	-4.184	11.0
-4180.487	-300.99503	2	2	300.99503	300.99503	0	2	2	0.0	0.0	1	0.214	-0.341	-4.197	-4.184	11.0
-4180.487	-300.99503	2	2	300.99503	300.99503	0	2	2	0.0	0.0	1	0.214	-0.341	-4.114	-4.184	11.0
-4180.487	-300.99503	2	2	300.99503	300.99503	0	2	2	0.0	0.0	1	0.214	-0.341	-4.216	-4.184	11.0
-4180.487	-300.99503	2	2	300.99503	300.99503	0	2	2	0.0	0.0	1	0.214	-0.341	-4.128	-4.184	11.0
-4180.487	-300.99503	2	2	300.99503	300.99503	0	2	2	0.0	0.0	1	0.214	-0.341	-4.239	-4.184	11.0
-4180.487	-300.99503	2	2	300.99503	300.99503	0	2	2	0.0	0.0	1	0.214	-0.341	-4.154	-4.184	11.0
-4180.487	-300.99503	2	2	300.99503	300.99503	0	2	2	0.0	0.0	1	0.214	-0.341	-4.166	-4.184	11.0
-4180.487	-300.99503	2	2	300.99503	300.99503	0	2	2	0.0	0.0	1	0.214	-0.34	-4.095	-4.184	11.0
-4180.487	-300.99503	2	2	300.99503	300.99503	0	2	2	0.0	0.0	1	0.214	-0.341	-4.178	-4.184	11.0
-4180.487	-300.99503	2	2	300.99503	300.99503	0	2	2	0.0	0.0	1	0.214	-0.341	-4.228	-4.184	11.0
-4180.487	-300.99503	2	2	300.99503	300.99503	0	2	2	0.0	0.0	1	0.214	-0.341	-4.134	-4.184	11.0
-4180.487	-300.99503	2	2	300.99503	300.99503	0	2	2	0.0	0.0	1	0.214	-0.341	-4.265	-4.184	11.0
-4180.487	-300.99503	2	2	300.99503	300.99503	0	2	2	0.0	0.0	1	0.214	-0.341	-4.174	-4.184	11.0
-4180.487	-300.99503	2	2	300.99503	300.99503	0	2	2	0.0	0.0	1	0.214	-0.341	-4.19	-4.184	11.0
-4180.487	-300.99503	2	2	300.99503	300.99503	0	2	2	0.0	0.0	1	0.214	-0.341	-4.186	-4.184	11.0
-4180.487	-300.99503	2	2	300.99503	300.99503	0	2	2	0.0	0.0	1	0.214	-0.341	-4.181	-4.184	11.0
-4180.487	-300.99503	2	2	300.99503	300.99503	0	2	2	0.0	0.0	1	0.214	-0.341	-4.159	-4.184	11.0
-4180.487	-300.99503	2	2	300.99503	300.99503	0	2	2	0.0	0.0	1	0.214	-0.341	-4.181	-4.184	11.0
-4180.487	-300.99503	2	2	300.99503	300.99503	0	2	2	0.0	0.0	1	0.214	-0.341	-4.112	-4.184	11.0
-4180.487	-300.99503	2	2	300.99503	300.99503	0	2	2	0.0	0.0	1	0.214	-0.34	-4.072	-4.184	11.0
-4180.487	-300.99503	2	2	300.99503	300.99503	0	2	2	0.0	0.0	1	0.214	-0.341	-4.186	-4.184	11.0
-4180.487	-300.99503	2	2	300.99503	300.99503	0	2	2	0.0	0.0	1	0.214	-0.341	-4.201	-4.184	11.0
-4180.487	-300.99503	2	2	300.99503	300.99503	0	2	2	0.0	0.0	1	0.214	-0.341	-4.227	-4.184	11.0
-4180.487	-300.99503	2	2	300.99503	300.99503	0	2	2	0.0	0.0	1	0.214	-0.341	-4.197	-4.184	11.0
-4180.487	-300.99503	2	2	300.99503	300.99503	0	2	2	0.0	0.0	1	0.214	-0.341	-4.127	-4.184	11.0
-4180.487	-300.99503	2	2	300.99503	300.99503	0	2	2	0.0	0.0	1	0.214	-0.341	-4.139	-4.184	11.0
-4180.487	-300.99503	2	2	300.99503	300.99503	0	2	2	0.0	0.0	1	0.214	-0.341	-4.158	-4.184	11.0
-4180.487	-300.99503	2	2	300.99503	300.99503	0	2	2	0.0	0.0	1	0.214	-0.341	-4.116	-4.184	11.0
-4180.487	-300.99503	2	2	300.99503	300.99503	0	2	2	0.0	0.0	1	0.214	-0.341	-4.205	-4.184	11.0
-4180.487	-300.99503	2	2	300.99503	300.99503	0	2	2	0.0	0.0	1	0.214	-0.341	-4.189	-4.184	11.0
-4180.487	-300.99503	2	2	300.99503	300.99503	0	2	2	0.0	0.0	1	0.214	-0.34	-4.036	-4.184	11.0
-4180.487	-300.99503	2	2	300.99503	300.99503	0	2	2	0.0	0.0	1	0.214	-0.341	-4.17	-4.184	11.0
-4180.487	-300.99503	2	2	300.99503	300.99503	0	2	2	0.0	0.0	1	0.214	-0.341	-4.277	-4.184	11.0
-4180.487	-300.99503	2	2	300.99503	300.99503	0	2	2	0.0	0.0	1	0.214	-0.341	-4.162	-4.184	11.0
-4180.487	-300.99503	2	2	300.99503	300.99503	0	2	2	0.0	0.0	1	0.214	-0.341	-4.154	-4.184	11.0
-4180.487	-300.99503	2	2	300.99503	300.99503	0	2	2	0.0	0.0	1	0.214	-0.341	-4.178	-4.184	11.0
-4180.487	-300.99503	2	2	300.99503	300.99503	0	2	2	0.0	0.0	1	0.214	-0.341	-4.166	-4.184	11.0
-4180.487	-300.99503	2	2	300.99503	300.99503	0	2	2	0.0	0.0	1	0.214	-0.341	-4.17	-4.184	11.0
-4180.487	-300.99503	2	2	300.99503	300.99503	0	2	2	0.0	0.0	1	0.214	-0.341	-4.174	-4.184	11.0
-4180.487	-300.99503	2	2	300.99503	300.99503	0	2	2	0.0	0.0	1	0.214	-0.341	-4.182	-4.184	11.0
-4180.487	-300.99503	2	2	300.99503	300.99503	0	2	2	0.0	0.0	1	0.214	-0.341	-4.162	-4.184	11.0
-4180.487	-300.99503	2	2	300.99503	300.99503	0	2	2	0.0	0.0	1	0.214	-0.341	-4.205	-4.184	11.0
-4180.487	-300.99503	2	2	300.99503	300.99503	0	2	2	0.0	0.0	1	0.214	-0.341	-4.162	-4.184	11.0
-4180.487	-300.99503	2	2	300.99503	300.99503	0	2	2	0.0	0.0	1	0.214	-0.341	-4.212	-4.184	11.0
-4180.487	-300.99503	2	2	300.99503	300.99503	0	2	2	0.0	0.0	1	0.214	-0.341	-4.155	-4.184	11.0
-4180.487	-300.99503	2	2	300.99503	300.99503	0	2	2	0.0	0.0	1	0.214	-0.341	-4.181	-4.184	11.0
-4180.487	-300.99503	2	2	300.99503	300.99503	0	2	2	0.0	0.0	1	0.214	-0.341	-4.135	-4.184	11.0
-4180.487	-300.99503	2	2	300.99503	300.99503	0	2	2	0.0	0.0	1	0.214	-0.341	-4.201	-4.184	11.0
-4180.487	-300.99503	2	2	300.99503	300.99503	0	2	2	0.0	0.0	1	0.214	-0.341	-4.238	-4.184	11.0
-4180.487	-300.99503	2	2	300.99503	300.99503	0	2	2	0.0	0.0	1	0.214	-0.341	-4.22	-4.184	11.0
-4180.487	-300.99503	2	2	300.99503	300.99503	0	2	2	0.0	0.0	1	0.214	-0.341	-4.147	-4.184	11.0
-4180.487	-300.99503	2	2	300.99503	300.99503	0	2	2	0.0	0.0	1	0.214	-0.341	-4.174	-4.184	11.0
-4180.487	-300.99503	2	2	300.99503	300.99503	0	2	2	0.0	0.0	1	0.214	-0.341	-4.174	-4.184	11.0
-4180.487	-300.99503	2	2	300.99503	300.99503	0	2	2	0.0	0.0	1	0.214	-0.341	-4.296	-4.184	11.0
-4180.487	-300.99503	2	2	300.99503	300.99503	0	2	2	0.0	0.0	1	0.214	-0.341	-4.208	-4.184	11.0
-4180.487	-300.99503	2	2	300.99503	300.99503	0	2	2	0.0	0.0	1	0.214	-0.341	-4.174	-4.184	11.0
-4180.487	-300.99503	2	2	300.99503	300.99503	0	2	2	0.0	0.0	1	0.214	-0.341	-4.235	-4.184	11.0
-4180.487	-300.99503	2	2	300.99503	300.99503	0	2	2	0.0	0.0	1	0.214	-0.341	-4.208	-4.184	11.0
-4180.487	-300.99503	2	2	300.99503	300.99503	0	2	2	0.0	0.0	1	0.214	-0.341	-4.174	-4.184	11.0
-4180.487	-300.99503	2	2	300.99503	300.99503	0	2	2	0.0	0.0	1	0.214	-0.341	-4.274	-4.184	11.0
-4180.487	-300.99503	2	2	300.99503	300.99503	0	2	2	0.0	0.0	1	0.214	-0.342	-4.373	-4.184	11.0
-4180.487	-300.99503	2	2	300.99503	300.99503	0	2	2	0.0	0.0	1	0.214	-0.342	-4.235	-4.184	11.0
-4180.487	-300.99503	2	2	300.99503	300.99503	0	2	2	0.0	0.0	1	0.214	-0.342	-4.174	-4.184	11.0
-4180.487	-300.99503	2	2	300.99503	300.99503	0	2	2	0.0	0.0	1	0.214	-0.342	-4.162	-4.184	11.0
-4180.487	-300.99503	2	2	300.99503	300.99503	0	2	2	0.0	0.0	1	0.214	-0.341	-4.17	-4.184	11.0
-4180.487	-300.99503	2	2	300.99503	300.99503	0	2	2	0.0	0.0	1	0.214	-0.341	-4.273	-4.184	11.0
-4180.487	-300.99503	2	2	300.99503	300.99503	0	2	2	0.0	0.0	1	0.214	-0.341	-4.139	-4.184	11.0
-4180.487	-300.99503	2	2	300.99503	300.99503	0	2	2	0.0	0.0	1	0.214	-0.341	-4.181	-4.184	11.0
-4180.487	-300.99503	2	2	300.99503	300.99503	0	2	2	0.0	0.0	1	0.214	-0.341	-4.197	-4.184	11.0
-4180.487	-300.99503	2	2	300.99503	300.99503	0	2	2	0.0	0.0	1	0.214	-0.341	-4.177	-4.184	11.0
-4180.487	-300.99503	2	2	300.99503	300.99503	0	2	2	0.0	0.0	1	0.214	-0.341	-4.189	-4.184	11.0
-4180.487	-300.99503	2	2	300.99503	300.99503	0	2	2	0.0	0.0	1	0.214	-0.341	-4.151	-4.184	11.0
-4180.487	-300.99503	2	2	300.99503	300.99503	0	2	2	0.0	0.0	1	0.214	-0.341	-4.185	-4.184	11.0
0.0	0.0	2	2	300.99503	300.99503	0	2	2	0.0	0.0	0	0.214	-0.341	-4.208	-4.184	11.0
0.0	0.0	2	2	300.99503	300.99503	0	2	2	0.0	0.0	0	0.214	-0.341	-4.177	-4.184	11.0
0.0	0.0	2	2	300.99503	300.99503	0	2	2	0.0	0.0	0	0.214	-0.341	-4.22	-4.184	11.0
0.0	0.0	2	2	300.99503	300.99503	0	2	2	0.0	0.0	0	0.214	-0.341	-4.185	-4.184	11.0
0.0	0.0	2	2	300.99503	300.99503	0	2	2	0.0	0.0	0	0.214	-0.337	-3.828	-3.613	11.0
0.0	0.0	2	2	300.99503	300.99503	0	2	2	0.0	0.0	0	0.214	-0.333	-3.591	-3.358	11.0
0.0	0.0	2	2	300.99503	300.99503	0	2	2	0.0	0.0	0	0.214	-0.327	-3.376	-3.358	11.0
0.0	0.0	2	2	300.99503	300.99503	0	2	2	0.0	0.0	0	0.214	-0.318	-2.916	-2.9	11.0
0.0	0.0	2	2	300.99503	300.99503	0	2	2	0.0	0.0	0	0.214	-0.31	-2.866	-2.9	11.0
0.0	0.0	2	2	300.99503	300.99503	0	2	2	0.0	0.0	0	0.214	-0.302	-2.739	-2.695	11.0
0.0	0.0	2	2	300.99503	300.99503	0	2	2	0.0	0.0	0	0.214	-0.291	-2.36	-2.327	11.0
0.0	0.0	2	2	300.99503	300.99503	0	2	2	0.0	0.0	0	0.214	-0.281	-2.398	-2.327	11.0
0.0	0.0	2	2	300.99503	300.99503	0	2	2	0.0	0.0	0	0.214	-0.272	-2.217	-2.162	11.0
0.0	0.0	2	2	300.99503	300.99503	0	2	2	0.0	0.0	0	0.214	-0.261	-1.931	-1.867	11.0
0.0	0.0	2	2	300.99503	300.99503	0	2	2	0.0	0.0	0	0.214	-0.25	-1.887	-1.867	11.0
0.0	0.0	2	2	300.99503	300.99503	0	2	2	0.0	0.0	0	0.214	-0.239	-1.683	-1.735	11.0
0.0	0.0	2	2	300.99503	300.99503	0	2	2	0.0	0.0	0	0.214	-0.231	-1.826	-1.735	11.0
0.0	0.0	2	2	300.99503	300.99503	0	2	2	0.0	0.0	0	0.214	-0.221	-1.48	-1.498	11.0
0.0	0.0	2	2	300.99503	300.99503	0	2	2	0.0	0.0	0	0.214	-0.209	-1.195	-1.392	11.0
0.0	0.0	2	2	300.99503	300.99503	0	2	2	0.0	0.0	0	0.214	-0.199	-1.411	-1.392	11.0
0.0	0.0	2	2	300.99503	300.99503	0	2	2	0.0	0.0	0	0.215	-0.19	-1.229	-1.202	11.0
0.0	0.0	2	2	300.99503	300.99503	0	2	2	0.0	0.0	0	0.215	-0.18	-1.203	-1.202	11.0
0.0	0.0	2	2	300.99503	300.99503	0	2	2	0.0	0.0	0	0.215	-0.172	-1.047	-1.038	11.0
0.0	0.0	2	2	300.99503	300.99503	0	2	2	0.0	0.0	0	0.215	-0.164	-0.988	-0.964	11.0
0.0	0.0	2	2	300.99503	300.99503	0	2	2	0.0	0.0	0	0.215	-0.155	-0.82	-0.964	11.0
0.0	0.0	2	2	300.99503	300.99503	0	2	2	0.0	0.0	0	0.215	-0.147	-0.85	-0.833	11.0
0.0	0.0	2	2	300.99503	300.99503	0	2	2	0.0	0.0	0	0.215	-0.139	-0.79	-0.774	11.0
0.0	0.0	2	2	300.99503	300.99503	0	2	2	0.0	0.0	0	0.215	-0.133	-0.774	-0.774	11.0
0.0	0.0	2	2	300.99503	300.99503	0	2	2	0.0	0.0	0	0.215	-0.125	-0.69	-0.668	11.0
0.0	0.0	2	2	300.99503	300.99503	0	2	2	0.0	0.0	0	0.215	-0.117	-0.722	-0.621	11.0
0.0	0.0	2	2	300.99503	300.99503	0	2	2	0.0	0.0	0	0.215	-0.111	-0.614	-0.621	11.0
0.0	0.0	2	2	300.99503	300.99503	0	2	2	0.0	0.0	0	0.215	-0.105	-0.542	-0.536	11.0
0.0	0.0	2	2	300.99503	300.99503	0	2	2	0.0	0.0	0	0.215	-0.099	-0.562	-0.536	11.0
0.0	0.0	2	2	300.99503	300.99503	0	2	2	0.0	0.0	0	0.215	-0.093	-0.483	-0.462	11.0
0.0	0.0	2	2	300.99503	300.99503	0	2	2	0.0	0.0	0	0.215	-0.088	-0.381	-0.43	11.0
0.0	0.0	2	2	300.99503	300.99503	0	2	2	0.0	0.0	0	0.215	-0.083	-0.468	-0.43	11.0
0.0	0.0	2	2	300.99503	300.99503	0	2	2	0.0	0.0	0	0.215	-0.078	-0.378	-0.371	11.0
0.0	0.0	2	2	300.99503	300.99503	0	2	2	0.0	0.0	0	0.215	-0.074	-0.36	-0.345	11.0
0.0	0.0	2	2	300.99503	300.99503	0	2	2	0.0	0.0	0	0.215	-0.07	-0.369	-0.345	11.0
0.0	0.0	2	2	300.99503	300.99503	0	2	2	0.0	0.0	0	0.215	-0.066	-0.323	-0.297	11.0
0.0	0.0	2	2	300.99503	300.99503	0	2	2	0.0	0.0	0	0.215	-0.062	-0.276	-0.297	11.0
0.0	0.0	2	2	300.99503	300.99503	0	2	2	0.0	0.0	0	0.215	-0.059	-0.282	-0.276	11.0
0.0	0.0	2	2	300.99503	300.99503	0	2	2	0.0	0.0	0	0.215	-0.056	-0.257	-0.238	11.0
0.0	0.0	2	2	300.99503	300.99503	0	2	2	0.0	0.0	0	0.215	-0.053	-0.236	-0.238	11.0
0.0	0.0	2	2	300.99503	300.99503	0	2	2	0.0	0.0	0	0.215	-0.049	-0.203	-0.206	11.0
0.0	0.0	2	2	300.99503	300.99503	0	2	2	0.0	0.0	0	0.215	-0.045	-0.175	-0.206	11.0
0.0	0.0	2	2	300.99503	300.99503	0	2	2	0.0	0.0	0	0.215	-0.041	-0.195	-0.191	11.0
0.0	0.0	2	2	300.99503	300.99503	0	2	2	0.0	0.0	0	0.215	-0.038	-0.211	-0.165	11.0
0.0	0.0	2	2	300.99503	300.99503	0	2	2	0.0	0.0	0	0.215	-0.036	-0.157	-0.165	11.0
0.0	0.0	2	2	300.99503	300.99503	0	2	2	0.0	0.0	0	0.215	-0.034	-0.237	-0.153	11.0
0.0	0.0	2	2	300.99503	300.99503	0	2	2	0.0	0.0	0	0.215	-0.032	-0.153	-0.132	11.0
0.0	0.0	2	2	300.99503	300.99503	0	2	2	0.0	0.0	0	0.215	-0.03	-0.116	-0.132	11.0
0.0	0.0	2	2	300.99503	300.99503	0	2	2	0.0	0.0	0	0.215	-0.028	-0.147	-0.122	11.0
0.0	0.0	2	2	300.99503	300.99503	0	2	2	0.0	0.0	0	0.215	-0.026	-0.096	-0.106	11.0
0.0	0.0	2	2	300.99503	300.99503	0	2	2	0.0	0.0	0	0.215	-0.024	-0.133	-0.106	11.0
0.0	0.0	2	2	300.99503	300.99503	0	2	2	0.0	0.0	0	0.215	-0.022	-0.114	-0.098	11.0
0.0	0.0	2	2	300.99503	300.99503	0	2	2	0.0	0.0	0	0.215	-0.02	-0.019	-0.098	11.0
0.0	0.0	2	2	300.99503	300.99503	0	2	2	0.0	0.0	0	0.215	-0.02	-0.101	-0.084	11.0
0.0	0.0	2	2	300.99503	300.99503	0	2	2	0.0	0.0	0	0.215	-0.02	-0.089	-0.078	11.0
0.0	0.0	2	2	300.99503	300.99503	0	2	2	0.0	0.0	0	0.215	-0.02	-0.05	-0.078	11.0
0.0	0.0	2	2	300.99503	300.99503	0	2	2	0.0	0.0	0	0.215	-0.02	-0.125	-0.067	11.0
0.0	0.0	2	2	300.99503	300.99503	0	2	2	0.0	0.0	0	0.215	-0.019	-0.132	-0.063	11.0
0.0	0.0	2	2	300.99503	300.99503	0	2	2	0.0	0.0	0	0.215	-0.018	-0.007	-0.063	11.0
0.0	0.0	2	2	300.99503	300.99503	0	2	2	0.0	0.0	0	0.215	-0.017	-0.087	-0.054	11.0
0.0	0.0	2	2	300.99503	300.99503	0	2	2	0.0	0.0	0	0.215	-0.017	-0.059	-0.054	11.0
0.0	0.0	2	2	300.99503	300.99503	0	2	2	0.0	0.0	0	0.215	-0.017	-0.073	-0.046	11.0
0.0	0.0	2	2	300.99503	300.99503	0	2	2	0.0	0.0	0	0.215	-0.017	-0.029	-0.043	11.0
0.0	0.0	2	2	300.99503	300.99503	0	2	2	0.0	0.0	0	0.215	-0.017	-0.07	-0.043	11.0
0.0	0.0	2	2	300.99503	300.99503	0	2	2	0.0	0.0	0	0.215	-0.016	-0.045	-0.037	11.0
0.0	0.0	2	2	300.99503	300.99503	0	2	2	0.0	0.0	0	0.215	-0.014	0.081	-0.037	11.0
0.0	0.0	2	2	300.99503	300.99503	0	2	2	0.0	0.0	0	0.215	-0.014	-0.045	-0.034	11.0
0.0	0.0	2	2	300.99503	300.99503	0	2	2	0.0	0.0	0	0.215	-0.014	-0.045	-0.029	11.0
0.0	0.0	2	2	300.99503	300.99503	0	2	2	0.0	0.0	0	0.215	-0.014	-0.234	-0.029	11.0
0.0	0.0	2	2	300.99503	300.99503	0	2	2	0.0	0.0	0	0.215	-0.013	-0.005	-0.025	11.0
0.0	0.0	2	2	300.99503	300.99503	0	2	2	0.0	0.0	0	0.215	-0.012	-0.007	-0.023	11.0
0.0	0.0	2	2	300.99503	300.99503	0	2	2	0.0	0.0	0	0.215	-0.012	-0.033	-0.023	11.0
0.0	0.0	2	2	300.99503	300.99503	0	2	2	0.0	0.0	0	0.215	-0.011	-0.005	-0.02	11.0
0.0	0.0	2	2	300.99503	300.99503	0	2	2	0.0	0.0	0	0.215	-0.011	-0.03	-0.018	11.0
0.0	0.0	2	2	300.99503	300.99503	0	2	2	0.0	0.0	0	0.215	-0.011	-0.03	-0.018	11.0
0.0	0.0	2	2	300.99503	300.99503	0	2	2	0.0	0.0	0	0.215	-0.01	0.009	-0.016	11.0
0.0	0.0	2	2	300.99503	300.99503	0	2	2	0.0	0.0	0	0.215	-0.01	-0.03	-0.016	11.0
0.0	0.0	2	2	300.99503	300.99503	0	2	2	0.0	0.0	0	0.215	-0.008	0.015	-0.014	11.0
0.0	0.0	2	2	300.99503	300.99503	0	2	2	0.0	0.0	0	0.215	-0.009	-0.074	-0.012	11.0
0.0	0.0	2	2	300.99503	300.99503	0	2	2	0.0	0.0	0	0.215	-0.009	-0.035	-0.012	11.0
0.0	0.0	2	2	300.99503	300.99503	0	2	2	0.0	0.0	0	0.215	-0.008	-0.01	-0.011	11.0
0.0	0.0	2	2	300.99503	300.99503	0	2	2	0.0	0.0	0	0.215	-0.008	-0.045	-0.011	11.0
0.0	0.0	2	2	300.99503	300.99503	0	2	2	0.0	0.0	0	0.215	-0.008	-0.028	-0.01	11.0
0.0	0.0	2	2	300.99503	300.99503	0	2	2	0.0	0.0	0	0.215	-0.006	0.09	-0.009	11.0
0.0	0.0	2	2	300.99503	300.99503	0	2	2	0.0	0.0	0	0.215	-0.006	-0.033	-0.009	11.0
0.0	0.0	2	2	300.99503	300.99503	0	2	2	0.0	0.0	0	0.216	-0.004	0.017	-0.007	11.0
0.0	0.0	2	2	300.99503	300.99503	0	2	2	0.0	0.0	0	0.216	-0.002	0.053	-0.007	11.0
0.0	0.0	2	2	300.99503	300.99503	0	2	2	0.0	0.0	0	0.216	-0.001	-0.081	-0.007	11.0
0.0	0.0	2	2	300.99503	300.99503	0	2	2	0.0	0.0	0	0.216	0.0	0.022	-0.006	11.0
0.0	0.0	2	2	300.99503	300.99503	0	2	2	0.0	0.0	0	0.216	-0.001	-0.089	-0.005	11.0
0.0	0.0	2	2	300.99503	300.99503	0	2	2	0.0	0.0	0	0.216	0.0	0.015	-0.005	11.0
0.0	0.0	2	2	300.99503	300.99503	0	2	2	0.0	0.0	0	0.216	0.0	0.014	-0.004	11.0
0.0	0.0	2	2	300.99503	300.99503	0	2	2	0.0	0.0	0	0.216	0.0	0.002	-0.004	11.0
0.0	0.0	2	2	300.99503	300.99503	0	2	2	0.0	0.0	0	0.216	0.0	0.0	-0.004	11.0
0.0	0.0	2	2	300.99503	300.99503	0	2	2	0.0	0.0	0	0.216	-0.001	-0.021	-0.003	11.0
0.0	0.0	2	2	300.99503	300.99503	0	2	2	0.0	0.0	0	0.216	-0.001	-0.048	-0.003	11.0
0.0	0.0	2	2	300.99503	300.99503	0	2	2	0.0	0.0	0	0.216	0.0	0.019	-0.002	11.0
0.0	0.0	2	2	300.99503	300.99503	0	2	2	0.0	0.0	0	0.216	0.0	0.002	-0.002	11.0
0.0	0.0	2	2	300.99503	300.99503	0	2	2	0.0	0.0	0	0.216	-0.001	-0.018	-0.002	11.0
0.0	0.0	2	2	300.99503	300.99503	0	2	2	0.0	0.0	0	0.216	0.0	0.007	-0.002	11.0
0.0	0.0	2	2	300.99503	300.99503	0	2	2	0.0	0.0	0	0.216	0.0	-0.01	-0.002	11.0
0.0	0.0	2	2	300.99503	300.99503	0	2	2	0.0	0.0	0	0.216	0.0	0.0	-0.001	11.0
0.0	0.0	2	2	300.99503	300.99503	0	2	2	0.0	0.0	0	0.216	0.0	0.044	-0.001	11.0
0.0	0.0	2	2	300.99503	300.99503	0	2	2	0.0	0.0	0	0.216	0.0	0.0	-0.001	11.0
0.0	0.0	2	2	300.99503	300.99503	0	2	2	0.0	0.0	0	0.216	0.0	-0.005	-0.001	11.0
0.0	0.0	2	2	300.99503	300.99503	0	2	2	0.0	0.0	0	0.216	0.0	0.014	-0.001	11.0
0.0	0.0	2	2	300.99503	300.99503	0	2	2	0.0	0.0	0	0.216	-0.001	-0.037	-0.001	11.0
0.0	0.0	2	2	300.99503	300.99503	0	2	2	0.0	0.0	0	0.216	0.0	-0.007	0.0	11.0
0.0	0.0	2	2	300.99503	300.99503	0	2	2	0.0	0.0	0	0.216	0.0	0.025	0.0	11.0
0.0	0.0	2	2	300.99503	300.99503	0	2	2	0.0	0.0	0	0.216	-0.001	-0.017	0.0	11.0
0.0	0.0	2	2	300.99503	300.99503	0	2	2	0.0	0.0	0	0.216	0.0	-0.002	0.0	11.0
0.0	0.0	2	2	300.99503	300.99503	0	2	2	0.0	0.0	0	0.216	0.0	0.017	0.0	11.0
0.0	0.0	2	2	300.99503	300.99503	0	2	2	0.0	0.0	0	0.216	0.0	0.081	0.0	11.0
0.0	0.0	2	2	300.99503	300.99503	0	2	2	0.0	0.0	0	0.216	-0.001	-0.025	0.0	11.0
0.0	0.0	2	2	300.99503	300.99503	0	2	2	0.0	0.0	0	0.216	-0.001	-0.025	0.0	11.0
0.0	0.0	2	2	300.99503	300.99503	0	2	2	0.0	0.0	0	0.216	0.0	-0.005	0.0	11.0
0.0	0.0	2	2	300.99503	300.99503	0	2	2	0.0	0.0	0	0.216	0.0	-0.002	0.0	11.0
0.0	0.0	2	2	300.99503	300.99503	0	2	2	0.0	0.0	0	0.216	-0.001	-0.079	0.0	11.0
0.0	0.0	2	2	300.99503	300.99503	0	2	2	0.0	0.0	0	0.216	-0.001	-0.054	0.0	11.0
0.0	0.0	2	2	300.99503	300.99503	0	2	2	0.0	0.0	0	0.216	-0.001	-0.02	0.0	11.0
0.0	0.0	2	2	300.99503	300.99503	0	2	2	0.0	0.0	0	0.216	0.0	0.002	0.0	11.0
0.0	0.0	2	2	300.99503	300.99503	0	2	2	0.0	0.0	0	0.216	-0.001	-0.035	0.0	11.0
0.0	0.0	2	2	300.99503	300.99503	0	2	2	0.0	0.0	0	0.216	0.0	-0.01	0.0	11.0
0.0	0.0	2	2	300.99503	300.99503	0	2	2	0.0	0.0	0	0.216	-0.001	-0.047	0.0	11.0
0.0	0.0	2	2	300.99503	300.99503	0	2	2	0.0	0.0	0	0.216	-0.001	-0.042	0.0	11.0
0.0	0.0	2	2	300.99503	300.99503	0	2	2	0.0	0.0	0	0.216	0.0	0.078	0.0	11.0
0.0	0.0	2	2	300.99503	300.99503	0	2	2	0.0	0.0	0	0.216	-0.001	-0.069	0.0	11.0
0.0	0.0	2	2	300.99503	300.99503	0	2	2	0.0	0.0	0	0.216	-0.001	-0.027	0.0	11.0
0.0	0.0	2	2	300.99503	300.99503	0	2	2	0.0	0.0	0	0.216	0.0	0.044	0.0	11.0
0.0	0.0	2	2	300.99503	300.99503	0	2	2	0.0	0.0	0	0.216	-0.001	-0.027	0.0	11.0
0.0	0.0	2	2	300.99503	300.99503	0	2	2	0.0	0.0	0	0.216	0.0	0.039	0.0	11.0
0.0	0.0	2	2	300.99503	300.99503	0	2	2	0.0	0.0	0	0.216	-0.001	-0.035	0.0	11.0
0.0	0.0	2	2	300.99503	300.99503	0	2	2	0.0	0.0	0	0.216	-0.001	-0.028	0.0	11.0
0.0	0.0	2	2	300.99503	300.99503	0	2	2	0.0	0.0	0	0.216	-0.001	-0.04	0.0	11.0
0.0	0.0	2	2	300.99503	300.99503	0	2	2	0.0	0.0	0	0.216	0.0	0.004	0.0	11.0
0.0	0.0	2	2	300.99503	300.99503	0	2	2	0.0	0.0	0	0.216	-0.001	-0.014	0.0	11.0
0.0	0.0	2	2	300.99503	300.99503	0	2	2	0.0	0.0	0	0.216	0.0	-0.01	0.0	11.0
0.0	0.0	2	2	300.99503	300.99503	0	2	2	0.0	0.0	0	0.216	0.0	-0.005	0.0	11.0
0.0	0.0	2	2	300.99503	300.99503	0	2	2	0.0	0.0	0	0.216	-0.001	-0.022	0.0	11.0
0.0	0.0	2	2	300.99503	300.99503	0	2	2	0.0	0.0	0	0.216	-0.001	-0.015	0.0	11.0
0.0	0.0	2	2	300.99503	300.99503	0	2	2	0.0	0.0	0	0.216	-0.001	0.009	0.0	11.0
0.0	0.0	2	2	300.99503	300.99503	0	2	2	0.0	0.0	0	0.216	-0.001	-0.015	0.0	11.0
0.0	0.0	2	2	300.99503	300.99503	0	2	2	0.0	0.0	0	0.216	-0.001	-0.012	0.0	11.0
0.0	0.0	2	2	300.99503	300.99503	0	2	2	0.0	0.0	0	0.216	0.0	0.013	0.0	11.0
0.0	0.0	2	2	300.99503	300.99503	0	2	2	0.0	0.0	0	0.216	-0.001	-0.064	0.0	11.0
0.0	0.0	2	2	300.99503	300.99503	0	2	2	0.0	0.0	0	0.216	0.0	0.014	0.0	11.0
0.0	0.0	2	2	300.99503	300.99503	0	2	2	0.0	0.0	0	0.216	0.0	0.019	0.0	11.0
0.0	0.0	2	2	300.99503	300.99503	0	2	2	0.0	0.0	0	0.216	0.0	0.014	0.0	11.0
0.0	0.0	2	2	300.99503	300.99503	0	2	2	0.0	0.0	0	0.216	0.0	0.061	0.0	11.0
0.0	0.0	2	2	300.99503	300.99503	0	2	2	0.0	0.0	0	0.216	0.0	0.231	0.0	11.0
0.0	0.0	2	2	300.99503	300.99503	0	2	2	0.0	0.0	0	0.216	0.0	0.034	0.0	11.0
0.0	0.0	2	2	300.99503	300.99503	0	2	2	0.0	0.0	0	0.216	-0.001	-0.018	0.0	11.0
0.0	0.0	2	2	300.99503	300.99503	0	2	2	0.0	0.0	0	0.216	0.0	0.027	0.0	11.0
0.0	0.0	2	2	300.99503	300.99503	0	2	2	0.0	0.0	0	0.216	-0.001	-0.017	0.0	11.0
0.0	0.0	2	2	300.99503	300.99503	0	2	2	0.0	0.0	0	0.216	0.0	0.004	0.0	11.0
0.0	0.0	2	2	300.99503	300.99503	0	2	2	0.0	0.0	0	0.216	0.0	0.0	0.0	11.0
0.0	0.0	2	2	300.99503	300.99503	0	2	2	0.0	0.0	0	0.216	-0.001	-0.035	0.0	11.0
0.0	0.0	2	2	300.99503	300.99503	0	2	2	0.0	0.0	0	0.216	0.0	-0.002	0.0	11.0
0.0	0.0	2	2	300.99503	300.99503	0	2	2	0.0	0.0	0	0.216	0.0	0.069	0.0	11.0
0.0	0.0	2	2	300.99503	300.99503	0	2	2	0.0	0.0	0	0.216	0.0	0.095	0.0	11.0
0.0	0.0	2	2	300.99503	300.99503	0	2	2	0.0	0.0	0	0.216	0.0	-0.002	0.0	11.0
0.0	0.0	2	2	300.99503	300.99503	0	2	2	0.0	0.0	0	0.216	0.0	0.024	0.0	11.0
0.0	0.0	2	2	300.99503	300.99503	0	2	2	0.0	0.0	0	0.216	0.0	0.004	0.0	11.0
0.0	0.0	2	2	300.99503	300.99503	0	2	2	0.0	0.0	0	0.216	0.0	0.004	0.0	11.0
0.0	0.0	2	2	300.99503	300.99503	0	2	2	0.0	0.0	0	0.216	-0.001	-0.012	0.0	11.0
0.0	0.0	2	2	300.99503	300.99503	0	2	2	0.0	0.0	0	0.216	0.0	0.004	0.0	11.0
0.0	0.0	2	2	300.99503	300.99503	0	2	2	0.0	0.0	0	0.216	-0.001	-0.02	0.0	11.0
0.0	0.0	2	2	300.99503	300.99503	0	2	2	0.0	0.0	0	0.216	0.0	0.011	0.0	11.0
0.0	0.0	2	2	300.99503	300.99503	0	2	2	0.0	0.0	0	0.216	0.0	0.031	0.0	11.0
0.0	0.0	2	2	300.99503	300.99503	0	2	2	0.0	0.0	0	0.216	-0.001	-0.017	0.0	11.0
0.0	0.0	2	2	300.99503	300.99503	0	2	2	0.0	0.0	0	0.216	-0.001	-0.017	0.0	11.0
0.0	0.0	2	2	300.99503	300.99503	0	2	2	0.0	0.0	0	0.216	0.0	0.029	0.0	11.0
0.0	0.0	2	2	300.99503	300.99503	0	2	2	0.0	0.0	0	0.216	0.0	0.001	0.0	11.0
0.0	0.0	2	2	300.99503	300.99503	0	2	2	0.0	0.0	0	0.216	-0.001	-0.136	0.0	11.0
0.0	0.0	2	2	300.99503	300.99503	0	2	2	0.0	0.0	0	0.216	0.0	0.004	0.0	11.0
0.0	0.0	2	2	300.99503	300.99503	0	2	2	0.0	0.0	0	0.216	0.0	0.002	0.0	11.0
0.0	0.0	2	2	300.99503	300.99503	0	2	2	0.0	0.0	0	0.216	0.0	0.012	0.0	11.0
0.0	0.0	2	2	300.99503	300.99503	0	2	2	0.0	0.0	0	0.216	-0.001	-0.015	0.0	11.0
0.0	0.0	2	2	300.99503	300.99503	0	2	2	0.0	0.0	0	0.216	0.0	0.001	0.0	11.0
0.0	0.0	2	2	300.99503	300.99503	0	2	2	0.0	0.0	0	0.216	0.0	0.009	0.0	11.0
0.0	0.0	2	2	300.99503	300.99503	0	2	2	0.0	0.0	0	0.216	0.0	-0.005	0.0	11.0
0.0	0.0	2	2	300.99503	300.99503	0	2	2	0.0	0.0	0	0.216	-0.001	-0.022	0.0	11.0
0.0	0.0	2	2	300.99503	300.99503	0	2	2	0.0	0.0	0	0.216	0.0	-0.005	0.0	11.0
0.0	0.0	2	2	300.99503	300.99503	0	2	2	0.0	0.0	0	0.216	0.0	0.014	0.0	11.0
0.0	0.0	2	2	300.99503	300.99503	0	2	2	0.0	0.0	0	0.216	-0.001	-0.017	0.0	11.0
0.0	0.0	2	2	300.99503	300.99503	0	2	2	0.0	0.0	0	0.216	0.0	-0.002	0.0	11.0
0.0	0.0	2	2	300.99503	300.99503	0	2	2	0.0	0.0	0	0.216	-0.001	-0.048	0.0	11.0
0.0	0.0	2	2	300.99503	300.99503	0	2	2	0.0	0.0	0	0.216	0.0	0.019	0.0	11.0
0.0	0.0	2	2	300.99503	300.99503	0	2	2	0.0	0.0	0	0.216	0.0	0.007	0.0	11.0
0.0	0.0	2	2	300.99503	300.99503	0	2	2	0.0	0.0	0	0.216	0.0	0.059	0.0	11.0
0.0	0.0	2	2	300.99503	300.99503	0	2	2	0.0	0.0	0	0.216	-0.001	-0.02	0.0	11.0
0.0	0.0	2	2	300.99503	300.99503	0	2	2	0.0	0.0	0	0.216	0.0	0.018	0.0	11.0
0.0	0.0	2	2	300.99503	300.99503	0	2	2	0.0	0.0	0	0.216	0.0	0.046	0.0	11.0
0.0	0.0	2	2	300.99503	300.99503	0	2	2	0.0	0.0	0	0.216	0.0	0.007	0.0	11.0
0.0	0.0	2	2	300.99503	300.99503	0	2	2	0.0	0.0	0	0.216	-0.001	-0.04	0.0	11.0
0.0	0.0	2	2	300.99503	300.99503	0	2	2	0.0	0.0	0	0.216	-0.001	-0.052	0.0	11.0
0.0	0.0	2	2	300.99503	300.99503	0	2	2	0.0	0.0	0	0.216	0.0	0.012	0.0	11.0
0.0	0.0	2	2	300.99503	300.99503	0	2	2	0.0	0.0	0	0.216	0.0	0.032	0.0	11.0
0.0	0.0	2	2	300.99503	300.99503	0	2	2	0.0	0.0	0	0.216	0.0	0.019	0.0	11.0
0.0	0.0	2	2	300.99503	300.99503	0	2	2	0.0	0.0	0	0.216	-0.001	-0.012	0.0	11.0
0.0	0.0	2	2	300.99503	300.99503	0	2	2	0.0	0.0	0	0.216	-0.001	-0.038	0.0	11.0
0.0	0.0	2	2	300.99503	300.99503	0	2	2	0.0	0.0	0	0.216	0.0	0.007	0.0	11.0
4180.487	300.99503	2	2	398.03958	300.99503	0	2	3	0.0	0.0	1	0.216	0.0	0.017	0.0	11.0
4180.487	300.99503	2	2	398.03958	300.99503	0	2	3	0.0	0.0	1	0.216	0.0	0.0	0.0	11.0
4180.487	300.99503	2	2	398.03958	300.99503	0	2	3	0.0	0.0	1	0.216	-0.001	-0.013	0.0	11.0
4180.487	300.99503	2	2	398.03958	300.99503	0	2	3	0.0	0.0	1	0.216	0.0	-0.002	0.0	11.0
4180.487	300.99503	2	2	398.03958	300.99503	0	2	3	0.0	0.0	1	0.216	0.0	0.167	0.294	11.0
4180.487	300.99503	2	2	398.03958	300.99503	0	2	3	0.0	0.0	1	0.216	0.002	0.271	0.294	11.0
4180.487	300.99503	2	2	398.03958	300.99503	0	2	3	0.0	0.0	1	0.216	0.008	0.8	0.825	11.0
4180.487	300.99503	2	2	398.03958	300.99503	0	2	3	0.0	0.0	1	0.216	0.014	0.828	1.063	11.0
4180.487	300.99503	2	2	398.03958	300.99503	0	2	3	0.0	0.0	1	0.216	0.022	1.059	1.063	11.0
4180.487	300.99503	2	2	398.03958	300.99503	0	2	3	0.0	0.0	1	0.216	0.032	1.48	1.488	11.0
4180.487	300.99503	2	2	398.03958	300.99503	0	2	3	0.0	0.0	1	0.216	0.042	1.553	1.488	11.0
4180.487	300.99503	2	2	398.03958	300.99503	0	2	3	0.0	0.0	1	0.216	0.05	1.642	1.679	11.0
4180.487	300.99503	2	2	398.03958	300.99503	0	2	3	0.0	0.0	1	0.217	0.062	2.047	2.021	11.0
4180.487	300.99503	2	2	398.03958	300.99503	0	2	3	0.0	0.0	1	0.217	0.072	2.047	2.021	11.0
4180.487	300.99503	2	2	398.03958	300.99503	0	2	3	0.0	0.0	1	0.217	0.084	2.276	2.316	11.0
4180.487	300.99503	2	2	398.03958	300.99503	0	2	3	0.0	0.0	1	0.217	0.094	2.402	2.448	11.0
4180.487	300.99503	2	2	398.03958	300.99503	0	2	3	0.0	0.0	1	0.217	0.105	2.404	2.448	11.0
4180.487	300.99503	2	2	398.03958	300.99503	0	2	3	0.0	0.0	1	0.218	0.117	2.677	2.685	11.0
4180.487	300.99503	2	2	398.03958	300.99503	0	2	3	0.0	0.0	1	0.218	0.128	2.706	2.685	11.0
4180.487	300.99503	2	2	398.03958	300.99503	0	2	3	0.0	0.0	1	0.218	0.138	2.836	2.791	11.0
4180.487	300.99503	2	2	398.03958	300.99503	0	2	3	0.0	0.0	1	0.218	0.147	2.887	2.889	11.0
4180.487	300.99503	2	2	398.03958	300.99503	0	2	3	0.0	0.0	1	0.218	0.156	2.891	2.889	11.0
4180.487	300.99503	2	2	398.03958	300.99503	0	2	3	0.0	0.0	1	0.219	0.165	3.086	3.066	11.0
4180.487	300.99503	2	2	398.03958	300.99503	0	2	3	0.0	0.0	1	0.219	0.173	3.141	3.066	11.0
4180.487	300.99503	2	2	398.03958	300.99503	0	2	3	0.0	0.0	1	0.219	0.183	3.2	3.219	11.0
4180.487	300.99503	2	2	398.03958	300.99503	0	2	3	0.0	0.0	1	0.219	0.191	3.291	3.287	11.0
4180.487	300.99503	2	2	398.03958	300.99503	0	2	3	0.0	0.0	1	0.219	0.199	3.322	3.287	11.0
4180.487	300.99503	2	2	398.03958	300.99503	0	2	3	0.0	0.0	1	0.22	0.208	3.401	3.409	11.0
4180.487	300.99503	2	2	398.03958	300.99503	0	2	3	0.0	0.0	1	0.22	0.216	3.468	3.464	11.0
4180.487	300.99503	2	2	398.03958	300.99503	0	2	3	0.0	0.0	1	0.22	0.224	3.515	3.464	11.0
4180.487	300.99503	2	2	398.03958	300.99503	0	2	3	0.0	0.0	1	0.22	0.229	3.576	3.562	11.0
4180.487	300.99503	2	2	398.03958	300.99503	0	2	3	0.0	0.0	1	0.22	0.235	3.578	3.606	11.0
4180.487	300.99503	2	2	398.03958	300.99503	0	2	3	0.0	0.0	1	0.22	0.241	3.619	3.606	11.0
4180.487	300.99503	2	2	398.03958	300.99503	0	2	3	0.0	0.0	1	0.22	0.247	3.719	3.685	11.0
4180.487	300.99503	2	2	398.03958	300.99503	0	2	3	0.0	0.0	1	0.22	0.253	3.693	3.685	11.0
4180.487	300.99503	2	2	398.03958	300.99503	0	2	3	0.0	0.0	1	0.22	0.259	3.695	3.72	11.0
4180.487	300.99503	2	2	398.03958	300.99503	0	2	3	0.0	0.0	1	0.22	0.264	3.77	3.784	11.0
4180.487	300.99503	2	2	398.03958	300.99503	0	2	3	0.0	0.0	1	0.22	0.268	3.7	3.784	11.0
4180.487	300.99503	2	2	398.03958	300.99503	0	2	3	0.0	0.0	1	0.22	0.273	3.846	3.838	11.0
4180.487	300.99503	2	2	398.03958	300.99503	0	2	3	0.0	0.0	1	0.22	0.278	3.865	3.863	11.0
4180.487	300.99503	2	2	398.03958	300.99503	0	2	3	0.0	0.0	1	0.22	0.283	3.872	3.863	11.0
4180.487	300.99503	2	2	398.03958	300.99503	0	2	3	0.0	0.0	1	0.221	0.287	3.908	3.908	11.0
4180.487	300.99503	2	2	398.03958	300.99503	0	2	3	0.0	0.0	1	0.221	0.291	3.939	3.908	11.0
4180.487	300.99503	2	2	398.03958	300.99503	0	2	3	0.0	0.0	1	0.221	0.295	3.977	3.927	11.0
4180.487	300.99503	2	2	398.03958	300.99503	0	2	3	0.0	0.0	1	0.221	0.299	3.956	3.963	11.0
4180.487	300.99503	2	2	398.03958	300.99503	0	2	3	0.0	0.0	1	0.221	0.302	3.976	3.963	11.0
4180.487	300.99503	2	2	398.03958	300.99503	0	2	3	0.0	0.0	1	0.221	0.304	4.001	3.977	11.0
4180.487	300.99503	2	2	398.03958	300.99503	0	2	3	0.0	0.0	1	0.221	0.306	3.972	4.007	11.0
4180.487	300.99503	2	2	398.03958	300.99503	0	2	3	0.0	0.0	1	0.221	0.308	4.055	4.007	11.0
4180.487	300.99503	2	2	398.03958	300.99503	0	2	3	0.0	0.0	1	0.221	0.31	4.007	4.03	11.0
4180.487	300.99503	2	2	398.03958	300.99503	0	2	3	0.0	0.0	1	0.221	0.312	4.006	4.03	11.0
4180.487	300.99503	2	2	398.03958	300.99503	0	2	3	0.0	0.0	1	0.221	0.314	4.019	4.042	11.0
4180.487	300.99503	2	2	398.03958	300.99503	0	2	3	0.0	0.0	1	0.221	0.316	4.053	4.06	11.0
4180.487	300.99503	2	2	398.03958	300.99503	0	2	3	0.0	0.0	1	0.221	0.318	4.041	4.06	11.0
4180.487	300.99503	2	2	398.03958	300.99503	0	2	3	0.0	0.0	1	0.221	0.32	4.053	4.069	11.0
4180.487	300.99503	2	2	398.03958	300.99503	0	2	3	0.0	0.0	1	0.221	0.321	4.022	4.086	11.0
4180.487	300.99503	2	2	398.03958	300.99503	0	2	3	0.0	0.0	1	0.221	0.322	3.907	4.086	11.0
4180.487	300.99503	2	2	398.03958	300.99503	0	2	3	0.0	0.0	1	0.221	0.323	4.101	4.092	11.0
4180.487	300.99503	2	2	398.03958	300.99503	0	2	3	0.0	0.0	1	0.221	0.324	4.157	4.092	11.0
4180.487	300.99503	2	2	398.03958	300.99503	0	2	3	0.0	0.0	1	0.221	0.324	4.104	4.106	11.0
4180.487	300.99503	2	2	398.03958	300.99503	0	2	3	0.0	0.0	1	0.221	0.325	4.138	4.11	11.0
4180.487	300.99503	2	2	398.03958	300.99503	0	2	3	0.0	0.0	1	0.221	0.326	4.164	4.11	11.0
4180.487	300.99503	2	2	398.03958	300.99503	0	2	3	0.0	0.0	1	0.221	0.328	4.161	4.121	11.0
4180.487	300.99503	2	2	398.03958	300.99503	0	2	3	0.0	0.0	1	0.221	0.33	4.213	4.129	11.0
4180.487	300.99503	2	2	398.03958	300.99503	0	2	3	0.0	0.0	1	0.221	0.331	4.132	4.129	11.0
4180.487	300.99503	2	2	398.03958	300.99503	0	2	3	0.0	0.0	1	0.221	0.333	4.145	4.133	11.0
4180.487	300.99503	2	2	398.03958	300.99503	0	2	3	0.0	0.0	1	0.221	0.334	4.13	4.133	11.0
4180.487	300.99503	2	2	398.03958	300.99503	0	2	3	0.0	0.0	1	0.221	0.336	4.161	4.141	11.0
4180.487	300.99503	2	2	398.03958	300.99503	0	2	3	0.0	0.0	1	0.221	0.338	4.17	4.144	11.0
4180.487	300.99503	2	2	398.03958	300.99503	0	2	3	0.0	0.0	1	0.221	0.339	4.109	4.144	11.0
4180.487	300.99503	2	2	398.03958	300.99503	0	2	3	0.0	0.0	1	0.221	0.34	4.195	4.149	11.0
4180.487	300.99503	2	2	398.03958	300.99503	0	2	3	0.0	0.0	1	0.221	0.341	4.18	4.151	11.0
4180.487	300.99503	2	2	398.03958	300.99503	0	2	3	0.0	0.0	1	0.221	0.341	4.128	4.151	11.0
4180.487	300.99503	2	2	398.03958	300.99503	0	2	3	0.0	0.0	1	0.221	0.341	4.157	4.156	11.0
4180.487	300.99503	2	2	398.03958	300.99503	0	2	3	0.0	0.0	1	0.221	0.341	4.131	4.156	11.0
4180.487	300.99503	2	2	398.03958	300.99503	0	2	3	0.0	0.0	1	0.221	0.341	4.189	4.161	11.0
4180.487	300.99503	2	2	398.03958	300.99503	0	2	3	0.0	0.0	1	0.221	0.341	4.173	4.162	11.0
4180.487	300.99503	2	2	398.03958	300.99503	0	2	3	0.0	0.0	1	0.221	0.341	4.153	4.162	11.0
4180.487	300.99503	2	2	398.03958	300.99503	0	2	3	0.0	0.0	1	0.221	0.341	4.122	4.166	11.0
4180.487	300.99503	2	2	398.03958	300.99503	0	2	3	0.0	0.0	1	0.221	0.341	4.159	4.166	11.0
4180.487	300.99503	2	2	398.03958	300.99503	0	2	3	0.0	0.0	1	0.221	0.341	4.125	4.166	11.0
4180.487	300.99503	2	2	398.03958	300.99503	0	2	3	0.0	0.0	1	0.221	0.341	4.154	4.169	11.0
4180.487	300.99503	2	2	398.03958	300.99503	0	2	3	0.0	0.0	1	0.221	0.341	4.196	4.169	11.0
4180.487	300.99503	2	2	398.03958	300.99503	0	2	3	0.0	0.0	1	0.221	0.341	4.149	4.171	11.0
4180.487	300.99503	2	2	398.03958	300.99503	0	2	3	0.0	0.0	1	0.221	0.341	4.202	4.172	11.0
4180.487	300.99503	2	2	398.03958	300.99503	0	2	3	0.0	0.0	1	0.221	0.341	4.197	4.172	11.0
4180.487	300.99503	2	2	398.03958	300.99503	0	2	3	0.0	0.0	1	0.221	0.341	4.163	4.173	11.0
4180.487	300.99503	2	2	398.03958	300.99503	0	2	3	0.0	0.0	1	0.221	0.341	4.17	4.174	11.0
4180.487	300.99503	2	2	398.03958	300.99503	0	2	3	0.0	0.0	1	0.221	0.341	4.166	4.174	11.0
4180.487	300.99503	2	2	398.03958	300.99503	0	2	3	0.0	0.0	1	0.221	0.341	4.184	4.176	11.0
4180.487	300.99503	2	2	398.03958	300.99503	0	2	3	0.0	0.0	1	0.221	0.341	4.235	4.176	11.0
4180.487	300.99503	2	2	398.03958	300.99503	0	2	3	0.0	0.0	1	0.221	0.341	4.162	4.176	11.0
4180.487	300.99503	2	2	398.03958	300.99503	0	2	3	0.0	0.0	1	0.221	0.341	4.179	4.177	11.0
4180.487	300.99503	2	2	398.03958	300.99503	0	2	3	0.0	0.0	1	0.221	0.341	4.212	4.177	11.0
4180.487	300.99503	2	2	398.03958	300.99503	0	2	3	0.0	0.0	1	0.221	0.341	4.211	4.179	11.0
4180.487	300.99503	2	2	398.03958	300.99503	0	2	3	0.0	0.0	1	0.221	0.341	4.203	4.18	11.0
4180.487	300.99503	2	2	398.03958	300.99503	0	2	3	0.0	0.0	1	0.221	0.341	4.21	4.18	11.0
4180.487	300.99503	2	2	398.03958	300.99503	0	2	3	0.0	0.0	1	0.221	0.341	4.17	4.18	11.0
4180.487	300.99503	2	2	398.03958	300.99503	0	2	3	0.0	0.0	1	0.221	0.341	4.135	4.18	11.0
4180.487	300.99503	2	2	398.03958	300.99503	0	2	3	0.0	0.0	1	0.221	0.341	4.17	4.181	11.0
4180.487	300.99503	2	2	398.03958	300.99503	0	2	3	0.0	0.0	1	0.221	0.341	4.162	4.181	11.0
4180.487	300.99503	2	2	398.03958	300.99503	0	2	3	0.0	0.0	1	0.221	0.341	4.204	4.181	11.0
4180.487	300.99503	2	2	398.03958	300.99503	0	2	3	0.0	0.0	1	0.221	0.34	4.084	4.182	11.0
4180.487	300.99503	2	2	398.03958	300.99503	0	2	3	0.0	0.0	1	0.221	0.34	4.104	4.182	11.0
4180.487	300.99503	2	2	398.03958	300.99503	0	2	3	0.0	0.0	1	0.221	0.341	4.152	4.182	11.0
4180.487	300.99503	2	2	398.03958	300.99503	0	2	3	0.0	0.0	1	0.221	0.341	4.161	4.183	11.0
4180.487	300.99503	2	2	398.03958	300.99503	0	2	3	0.0	0.0	1	0.221	0.341	4.242	4.183	11.0
4180.487	300.99503	2	2	398.03958	300.99503	0	2	3	0.0	0.0	1	0.221	0.341	4.183	4.183	11.0
4180.487	300.99503	2	2	398.03958	300.99503	0	2	3	0.0	0.0	1	0.221	0.341	4.191	4.183	11.0
4180.487	300.99503	2	2	398.03958	300.99503	0	2	3	0.0	0.0	1	0.221	0.341	4.153	4.183	11.0
4180.487	300.99503	2	2	398.03958	300.99503	0	2	3	0.0	0.0	1	0.221	0.341	4.261	4.183	11.0
4180.487	300.99503	2	2	398.03958	300.99503	0	2	3	0.0	0.0	1	0.221	0.342	4.371	4.183	11.0
4180.487	300.99503	2	2	398.03958	300.99503	0	2	3	0.0	0.0	1	0.221	0.342	4.197	4.184	11.0
4180.487	300.99503	2	2	398.03958	300.99503	0	2	3	0.0	0.0	1	0.221	0.342	4.23	4.184	11.0
4180.487	300.99503	2	2	398.03958	300.99503	0	2	3	0.0	0.0	1	0.221	0.342	4.144	4.184	11.0
4180.487	300.99503	2	2	398.03958	300.99503	0	2	3	0.0	0.0	1	0.221	0.342	4.162	4.184	11.0
4180.487	300.99503	2	2	398.03958	300.99503	0	2	3	0.0	0.0	1	0.221	0.341	4.118	4.184	11.0
4180.487	300.99503	2	2	398.03958	300.99503	0	2	3	0.0	0.0	1	0.221	0.341	4.129	4.184	11.0
4180.487	300.99503	2	2	398.03958	300.99503	0	2	3	0.0	0.0	1	0.221	0.341	4.186	4.184	11.0
4180.487	300.99503	2	2	398.03958	300.99503	0	2	3	0.0	0.0	1	0.221	0.341	4.137	4.184	11.0
4180.487	300.99503	2	2	398.03958	300.99503	0	2	3	0.0	0.0	1	0.221	0.341	4.238	4.184	11.0
4180.487	300.99503	2	2	398.03958	300.99503	0	2	3	0.0	0.0	1	0.221	0.341	4.212	4.185	11.0
4180.487	300.99503	2	2	398.03958	300.99503	0	2	3	0.0	0.0	1	0.221	0.341	4.155	4.185	11.0
4180.487	300.99503	2	2	398.03958	300.99503	0	2	3	0.0	0.0	1	0.221	0.341	4.158	4.185	11.0
4180.487	300.99503	2	2	398.03958	300.99503	0	2	3	0.0	0.0	1	0.221	0.341	4.207	4.185	11.0
4180.487	300.99503	2	2	398.03958	300.99503	0	2	3	0.0	0.0	1	0.221	0.341	4.18	4.185	11.0
4180.487	300.99503	2	2	398.03958	300.99503	0	2	3	0.0	0.0	1	0.221	0.341	4.34	4.185	11.0
4180.487	300.99503	2	2	398.03958	300.99503	0	2	3	0.0	0.0	1	0.221	0.341	4.16	4.185	11.0
4180.487	300.99503	2	2	398.03958	300.99503	0	2	3	0.0	0.0	1	0.221	0.341	4.213	4.185	11.0
4180.487	300.99503	2	2	398.03958	300.99503	0	2	3	0.0	0.0	1	0.221	0.341	4.188	4.185	11.0
4180.487	300.99503	2	2	398.03958	300.99503	0	2	3	0.0	0.0	1	0.221	0.341	4.236	4.185	11.0
4180.487	300.99503	2	2	398.03958	300.99503	0	2	3	0.0	0.0	1	0.221	0.341	4.189	4.185	11.0
4180.487	300.99503	2	2	398.03958	300.99503	0	2	3	0.0	0.0	1	0.221	0.341	4.159	4.185	11.0
4180.487	300.99503	2	2	398.03958	300.99503	0	2	3	0.0	0.0	1	0.221	0.341	4.14	4.185	11.0
4180.487	300.99503	2	2	398.03958	300.99503	0	2	3	0.0	0.0	1	0.221	0.341	4.113	4.185	11.0
4180.487	300.99503	2	2	398.03958	300.99503	0	2	3	0.0	0.0	1	0.221	0.341	4.165	4.185	11.0
4180.487	300.99503	2	2	398.03958	300.99503	0	2	3	0.0	0.0	1	0.221	0.341	4.192	4.185	11.0
4180.487	300.99503	2	2	398.03958	300.99503	0	2	3	0.0	0.0	1	0.221	0.341	4.164	4.185	11.0
4180.487	300.99503	2	2	398.03958	300.99503	0	2	3	0.0	0.0	1	0.221	0.341	4.256	4.185	11.0
4180.487	300.99503	2	2	398.03958	300.99503	0	2	3	0.0	0.0	1	0.221	0.341	4.215	4.185	11.0
4180.487	300.99503	2	2	398.03958	300.99503	0	2	3	0.0	0.0	1	0.221	0.34	4.009	4.185	11.0
4180.487	300.99503	2	2	398.03958	300.99503	0	2	3	0.0	0.0	1	0.221	0.341	4.224	4.185	11.0
4180.487	300.99503	2	2	398.03958	300.99503	0	2	3	0.0	0.0	1	0.221	0.341	4.152	4.185	11.0
4180.487	300.99503	2	2	398.03958	300.99503	0	2	3	0.0	0.0	1	0.221	0.341	4.176	4.185	11.0
4180.487	300.99503	2	2	398.03958	300.99503	0	2	3	0.0	0.0	1	0.221	0.341	4.244	4.185	11.0
4180.487	300.99503	2	2	398.03958	300.99503	0	2	3	0.0	0.0	1	0.221	0.341	4.196	4.185	11.0
4180.487	300.99503	2	2	398.03958	300.99503	0	2	3	0.0	0.0	1	0.221	0.341	4.231	4.185	11.0
4180.487	300.99503	2	2	398.03958	300.99503	0	2	3	0.0	0.0	1	0.222	0.341	4.171	4.185	11.0
4180.487	300.99503	2	2	398.03958	300.99503	0	2	3	0.0	0.0	1	0.222	0.341	4.182	4.185	11.0
4180.487	300.99503	2	2	398.03958	300.99503	0	2	3	0.0	0.0	1	0.222	0.341	4.275	4.185	11.0
4180.487	300.99503	2	2	398.03958	300.99503	0	2	3	0.0	0.0	1	0.222	0.341	4.167	4.185	11.0
4180.487	300.99503	2	2	398.03958	300.99503	0	2	3	0.0	0.0	1	0.222	0.341	4.151	4.185	11.0
4180.487	300.99503	2	2	398.03958	300.99503	0	2	3	0.0	0.0	1	0.222	0.341	4.246	4.185	11.0
4180.487	300.99503	2	2	398.03958	300.99503	0	2	3	0.0	0.0	1	0.222	0.34	4.099	4.185	11.0
4180.487	300.99503	2	2	398.03958	300.99503	0	2	3	0.0	0.0	1	0.222	0.341	4.139	4.185	11.0
4180.487	300.99503	2	2	398.03958	300.99503	0	2	3	0.0	0.0	1	0.222	0.341	4.219	4.185	11.0
4180.487	300.99503	2	2	398.03958	300.99503	0	2	3	0.0	0.0	1	0.222	0.34	4.099	4.185	11.0
4180.487	300.99503	2	2	398.03958	300.99503	0	2	3	0.0	0.0	1	0.222	0.341	4.218	4.185	11.0
4180.487	300.99503	2	2	398.03958	300.99503	0	2	3	0.0	0.0	1	0.222	0.341	4.173	4.185	11.0
4180.487	300.99503	2	2	398.03958	300.99503	0	2	3	0.0	0.0	1	0.222	0.341	4.192	4.185	11.0
4180.487	300.99503	2	2	398.03958	300.99503	0	2	3	0.0	0.0	1	0.222	0.341	4.189	4.185	11.0
4180.487	300.99503	2	2	398.03958	300.99503	0	2	3	0.0	0.0	1	0.222	0.341	4.16	4.185	11.0
4180.487	300.99503	2	2	398.03958	300.99503	0	2	3	0.0	0.0	1	0.222	0.341	4.158	4.185	11.0
4180.487	300.99503	2	2	398.03958	300.99503	0	2	3	0.0	0.0	1	0.222	0.341	4.195	4.185	11.0
4180.487	300.99503	2	2	398.03958	300.99503	0	2	3	0.0	0.0	1	0.222	0.341	4.2	4.185	11.0
4180.487	300.99503	2	2	398.03958	300.99503	0	2	3	0.0	0.0	1	0.222	0.341	4.254	4.185	11.0
4180.487	300.99503	2	2	398.03958	300.99503	0	2	3	0.0	0.0	1	0.222	0.341	4.2	4.185	11.0
4180.487	300.99503	2	2	398.03958	300.99503	0	2	3	0.0	0.0	1	0.222	0.341	4.228	4.185	11.0
4180.487	300.99503	2	2	398.03958	300.99503	0	2	3	0.0	0.0	1	0.222	0.34	4.078	4.185	11.0
4180.487	300.99503	2	2	398.03958	300.99503	0	2	3	0.0	0.0	1	0.222	0.341	4.134	4.185	11.0
4180.487	300.99503	2	2	398.03958	300.99503	0	2	3	0.0	0.0	1	0.222	0.341	4.161	4.185	11.0
4180.487	300.99503	2	2	398.03958	300.99503	0	2	3	0.0	0.0	1	0.222	0.341	4.194	4.185	11.0
4180.487	300.99503	2	2	398.03958	300.99503	0	2	3	0.0	0.0	1	0.222	0.34	4.033	4.185	11.0
4180.487	300.99503	2	2	398.03958	300.99503	0	2	3	0.0	0.0	1	0.222	0.341	4.146	4.185	11.0
4180.487	300.99503	2	2	398.03958	300.99503	0	2	3	0.0	0.0	1	0.222	0.341	4.171	4.185	11.0
4180.487	300.99503	2	2	398.03958	300.99503	0	2	3	0.0	0.0	1	0.222	0.34	4.074	4.185	11.0
4180.487	300.99503	2	2	398.03958	300.99503	0	2	3	0.0	0.0	1	0.222	0.341	4.158	4.185	11.0
4180.487	300.99503	2	2	398.03958	300.99503	0	2	3	0.0	0.0	1	0.222	0.341	4.135	4.185	11.0
4180.487	300.99503	2	2	398.03958	300.99503	0	2	3	0.0	0.0	1	0.222	0.341	4.162	4.185	11.0
4180.487	300.99503	2	2	398.03958	300.99503	0	2	3	0.0	0.0	1	0.222	0.341	4.159	4.185	11.0
4180.487	300.99503	2	2	398.03958	300.99503	0	2	3	0.0	0.0	1	0.222	0.341	4.158	4.185	11.0
4180.487	300.99503	2	2	398.03958	300.99503	0	2	3	0.0	0.0	1	0.222	0.341	4.164	4.185	11.0
4180.487	300.99503	2	2	398.03958	300.99503	0	2	3	0.0	0.0	1	0.222	0.341	4.204	4.185	11.0
4180.487	300.99503	2	2	398.03958	300.99503	0	2	3	0.0	0.0	1	0.222	0.341	4.313	4.185	11.0
4180.487	300.99503	2	2	398.03958	300.99503	0	2	3	0.0	0.0	1	0.222	0.341	4.201	4.185	11.0
4180.487	300.99503	2	2	398.03958	300.99503	0	2	3	0.0	0.0	1	0.222	0.341	4.196	4.185	11.0
4180.487	300.99503	2	2	398.03958	300.99503	0	2	3	0.0	0.0	1	0.222	0.341	4.197	4.185	11.0
4180.487	300.99503	2	2	398.03958	300.99503	0	2	3	0.0	0.0	1	0.222	0.341	4.21	4.185	11.0
4180.487	300.99503	2	2	398.03958	300.99503	0	2	3	0.0	0.0	1	0.222	0.341	4.148	4.185	11.0
4180.487	300.99503	2	2	398.03958	300.99503	0	2	3	0.0	0.0	1	0.222	0.341	4.188	4.185	11.0
4180.487	300.99503	2	2	398.03958	300.99503	0	2	3	0.0	0.0	1	0.222	0.341	4.191	4.185	11.0
4180.487	300.99503	2	2	398.03958	300.99503	0	2	3	0.0	0.0	1	0.222	0.341	4.21	4.185	11.0
4180.487	300.99503	2	2	398.03958	300.99503	0	2	3	0.0	0.0	1	0.222	0.341	4.123	4.185	11.0
4180.487	300.99503	2	2	398.03958	300.99503	0	2	3	0.0	0.0	1	0.222	0.341	4.227	4.185	11.0
4180.487	300.99503	2	2	398.03958	300.99503	0	2	3	0.0	0.0	1	0.222	0.341	4.223	4.185	11.0
4180.487	300.99503	2	2	398.03958	300.99503	0	2	3	0.0	0.0	1	0.222	0.341	4.204	4.185	11.0
4180.487	300.99503	2	2	398.03958	300.99503	0	2	3	0.0	0.0	1	0.222	0.341	4.155	4.185	11.0
4180.487	300.99503	2	2	398.03958	300.99503	0	2	3	0.0	0.0	1	0.222	0.341	4.126	4.185	11.0
4180.487	300.99503	2	2	398.03958	300.99503	0	2	3	0.0	0.0	1	0.222	0.341	4.139	4.185	11.0
4180.487	300.99503	2	2	398.03958	300.99503	0	2	3	0.0	0.0	1	0.222	0.341	4.212	4.185	11.0
4180.487	300.99503	2	2	398.03958	300.99503	0	2	3	0.0	0.0	1	0.222	0.341	4.172	4.185	11.0
4180.487	300.99503	2	2	398.03958	300.99503	0	2	3	0.0	0.0	1	0.222	0.341	4.129	4.185	11.0
4180.487	300.99503	2	2	398.03958	300.99503	0	2	3	0.0	0.0	1	0.222	0.341	4.161	4.185	11.0
4180.487	300.99503	2	2	398.03958	300.99503	0	2	3	0.0	0.0	1	0.222	0.341	4.236	4.185	11.0
4180.487	300.99503	2	2	398.03958	300.99503	0	2	3	0.0	0.0	1	0.222	0.341	4.198	4.185	11.0
4180.487	300.99503	2	2	398.03958	300.99503	0	2	3	0.0	0.0	1	0.222	0.341	4.337	4.185	11.0
4180.487	300.99503	2	2	398.03958	300.99503	0	2	3	0.0	0.0	1	0.222	0.341	4.231	4.185	11.0
4180.487	300.99503	2	2	398.03958	300.99503	0	2	3	0.0	0.0	1	0.222	0.341	4.203	4.185	11.0
4180.487	300.99503	2	2	398.03958	300.99503	0	2	3	0.0	0.0	1	0.222	0.342	4.395	4.185	11.0
4180.487	300.99503	2	2	398.03958	300.99503	0	2	3	0.0	0.0	1	0.222	0.342	4.192	4.185	11.0
4180.487	300.99503	2	2	398.03958	300.99503	0	2	3	0.0	0.0	1	0.222	0.342	4.159	4.185	11.0
4180.487	300.99503	2	2	398.03958	300.99503	0	2	3	0.0	0.0	1	0.222	0.342	4.197	4.185	11.0
4180.487	300.99503	2	2	398.03958	300.99503	0	2	3	0.0	0.0	1	0.222	0.341	3.987	4.185	11.0
4180.487	300.99503	2	2	398.03958	300.99503	0	2	3	0.0	0.0	1	0.222	0.341	4.204	4.185	11.0
4180.487	300.99503	2	2	398.03958	300.99503	0	2	3	0.0	0.0	1	0.222	0.341	4.192	4.185	11.0
4180.487	300.99503	2	2	398.03958	300.99503	0	2	3	0.0	0.0	1	0.222	0.341	4.143	4.185	11.0
4180.487	300.99503	2	2	398.03958	300.99503	0	2	3	0.0	0.0	1	0.222	0.341	4.251	4.185	11.0
4180.487	300.99503	2	2	398.03958	300.99503	0	2	3	0.0	0.0	1	0.222	0.341	4.221	4.185	11.0
4180.487	300.99503	2	2	398.03958	300.99503	0	2	3	0.0	0.0	1	0.222	0.341	4.168	4.185	11.0
4180.487	300.99503	2	2	398.03958	300.99503	0	2	3	0.0	0.0	1	0.222	0.341	4.191	4.185	11.0
4180.487	300.99503	2	2	398.03958	300.99503	0	2	3	0.0	0.0	1	0.222	0.341	4.169	4.185	11.0
4180.487	300.99503	2	2	398.03958	300.99503	0	2	3	0.0	0.0	1	0.222	0.341	4.158	4.185	11.0
4180.487	300.99503	2	2	398.03958	300.99503	0	2	3	0.0	0.0	1	0.222	0.341	4.225	4.185	11.0
4180.487	300.99503	2	2	398.03958	300.99503	0	2	3	0.0	0.0	1	0.222	0.341	4.14	4.185	11.0
4180.487	300.99503	2	2	398.03958	300.99503	0	2	3	0.0	0.0	1	0.222	0.341	4.199	4.185	11.0
4180.487	300.99503	2	2	398.03958	300.99503	0	2	3	0.0	0.0	1	0.222	0.341	4.125	4.185	11.0
4180.487	300.99503	2	2	398.03958	300.99503	0	2	3	0.0	0.0	1	0.222	0.341	4.169	4.185	11.0
4180.487	300.99503	2	2	398.03958	300.99503	0	2	3	0.0	0.0	1	0.222	0.34	4.109	4.185	11.0
4180.487	300.99503	2	2	398.03958	300.99503	0	2	3	0.0	0.0	1	0.222	0.341	4.148	4.185	11.0
4180.487	300.99503	2	2	398.03958	300.99503	0	2	3	0.0	0.0	1	0.222	0.341	4.208	4.185	11.0
4180.487	300.99503	2	2	398.03958	300.99503	0	2	3	0.0	0.0	1	0.222	0.341	4.211	4.185	11.0
4180.487	300.99503	2	2	398.03958	300.99503	0	2	3	0.0	0.0	1	0.222	0.341	4.165	4.185	11.0
4180.487	300.99503	2	2	398.03958	300.99503	0	2	3	0.0	0.0	1	0.222	0.341	4.182	4.185	11.0
4180.487	300.99503	2	2	398.03958	300.99503	0	2	3	0.0	0.0	1	0.222	0.341	4.213	4.185	11.0
4180.487	300.99503	2	2	398.03958	300.99503	0	2	3	0.0	0.0	1	0.222	0.34	3.938	4.185	11.0
4180.487	300.99503	2	2	398.03958	300.99503	0	2	3	0.0	0.0	1	0.222	0.341	4.145	4.185	11.0
4180.487	300.99503	2	2	398.03958	300.99503	0	2	3	0.0	0.0	1	0.222	0.341	4.138	4.185	11.0
4180.487	300.99503	2	2	398.03958	300.99503	0	2	3	0.0	0.0	1	0.222	0.341	4.204	4.185	11.0
4180.487	300.99503	2	2	398.03958	300.99503	0	2	3	0.0	0.0	1	0.222	0.341	4.228	4.185	11.0
4180.487	300.99503	2	2	398.03958	300.99503	0	2	3	0.0	0.0	1	0.222	0.341	4.156	4.185	11.0
4180.487	300.99503	2	2	398.03958	300.99503	0	2	3	0.0	0.0	1	0.222	0.341	4.173	4.185	11.0
4180.487	300.99503	2	2	398.03958	300.99503	0	2	3	0.0	0.0	1	0.222	0.341	4.23	4.185	11.0
4180.487	300.99503	2	2	398.03958	300.99503	0	2	3	0.0	0.0	1	0.222	0.341	4.153	4.185	11.0
4180.487	300.99503	2	2	398.03958	300.99503	0	2	3	0.0	0.0	1	0.222	0.341	4.138	4.185	11.0
4180.487	300.99503	2	2	398.03958	300.99503	0	2	3	0.0	0.0	1	0.222	0.341	4.173	4.185	11.0
4180.487	300.99503	2	2	398.03958	300.99503	0	2	3	0.0	0.0	1	0.222	0.341	4.194	4.185	11.0
4180.487	300.99503	2	2	398.03958	300.99503	0	2	3	0.0	0.0	1	0.222	0.341	4.178	4.185	11.0
4180.487	300.99503	2	2	398.03958	300.99503	0	2	3	0.0	0.0	1	0.222	0.341	4.203	4.185	11.0
4180.487	300.99503	2	2	398.03958	300.99503	0	2	3	0.0	0.0	1	0.222	0.341	4.192	4.185	11.0
4180.487	300.99503	2	2	398.03958	300.99503	0	2	3	0.0	0.0	1	0.222	0.341	4.182	4.185	11.0
4180.487	300.99503	2	2	398.03958	300.99503	0	2	3	0.0	0.0	1	0.222	0.341	4.132	4.185	11.0
4180.487	300.99503	2	2	398.03958	300.99503	0	2	3	0.0	0.0	1	0.222	0.34	4.085	4.185	11.0
4180.487	300.99503	2	2	398.03958	300.99503	0	2	3	0.0	0.0	1	0.222	0.341	4.139	4.185	11.0
4180.487	300.99503	2	2	398.03958	300.99503	0	2	3	0.0	0.0	1	0.222	0.341	4.228	4.185	11.0
4180.487	300.99503	2	2	398.03958	300.99503	0	2	3	0.0	0.0	1	0.222	0.341	4.18	4.185	11.0
4180.487	300.99503	2	2	398.03958	300.99503	0	2	3	0.0	0.0	1	0.222	0.341	4.126	4.185	11.0
4180.487	300.99503	2	2	398.03958	300.99503	0	2	3	0.0	0.0	1	0.222	0.341	4.186	4.185	11.0
4180.487	300.99503	2	2	398.03958	300.99503	0	2	3	0.0	0.0	1	0.222	0.341	4.184	4.185	11.0
0.0	0.0	2	2	398.03958	300.99503	0	2	3	0.0	0.0	0	0.222	0.341	4.195	4.185	11.0
0.0	0.0	2	2	398.03958	300.99503	0	2	3	0.0	0.0	0	0.222	0.341	4.128	4.185	11.0
0.0	0.0	2	2	398.03958	300.99503	0	2	3	0.0	0.0	0	0.222	0.341	4.172	4.185	11.0
0.0	0.0	2	2	398.03958	300.99503	0	2	3	0.0	0.0	0	0.222	0.341	4.231	4.185	11.0
0.0	0.0	2	2	398.03958	300.99503	0	2	3	0.0	0.0	0	0.222	0.34	3.883	3.889	11.0
0.0	0.0	2	2	398.03958	300.99503	0	2	3	0.0	0.0	0	0.222	0.338	3.562	3.358	11.0
0.0	0.0	2	2	398.03958	300.99503	0	2	3	0.0	0.0	0	0.222	0.332	3.368	3.358	11.0
0.0	0.0	2	2	398.03958	300.99503	0	2	3	0.0	0.0	0	0.222	0.322	2.866	2.901	11.0
0.0	0.0	2	2	398.03958	300.99503	0	2	3	0.0	0.0	0	0.222	0.314	2.913	2.901	11.0
0.0	0.0	2	2	398.03958	300.99503	0	2	3	0.0	0.0	0	0.222	0.306	2.719	2.695	11.0
0.0	0.0	2	2	398.03958	300.99503	0	2	3	0.0	0.0	0	0.222	0.295	2.34	2.328	11.0
0.0	0.0	2	2	398.03958	300.99503	0	2	3	0.0	0.0	0	0.222	0.285	2.319	2.328	11.0
0.0	0.0	2	2	398.03958	300.99503	0	2	3	0.0	0.0	0	0.222	0.274	2.128	2.162	11.0
0.0	0.0	2	2	398.03958	300.99503	0	2	3	0.0	0.0	0	0.222	0.263	1.931	1.867	11.0
0.0	0.0	2	2	398.03958	300.99503	0	2	3	0.0	0.0	0	0.222	0.252	1.879	1.867	11.0
0.0	0.0	2	2	398.03958	300.99503	0	2	3	0.0	0.0	0	0.221	0.24	1.641	1.612	11.0
0.0	0.0	2	2	398.03958	300.99503	0	2	3	0.0	0.0	0	0.221	0.23	1.617	1.612	11.0
0.0	0.0	2	2	398.03958	300.99503	0	2	3	0.0	0.0	0	0.221	0.22	1.484	1.499	11.0
0.0	0.0	2	2	398.03958	300.99503	0	2	3	0.0	0.0	0	0.221	0.21	1.362	1.294	11.0
0.0	0.0	2	2	398.03958	300.99503	0	2	3	0.0	0.0	0	0.221	0.199	1.195	1.294	11.0
0.0	0.0	2	2	398.03958	300.99503	0	2	3	0.0	0.0	0	0.221	0.19	1.244	1.203	11.0
0.0	0.0	2	2	398.03958	300.99503	0	2	3	0.0	0.0	0	0.221	0.18	1.174	1.038	11.0
0.0	0.0	2	2	398.03958	300.99503	0	2	3	0.0	0.0	0	0.221	0.172	1.062	1.038	11.0
0.0	0.0	2	2	398.03958	300.99503	0	2	3	0.0	0.0	0	0.221	0.163	0.921	0.964	11.0
0.0	0.0	2	2	398.03958	300.99503	0	2	3	0.0	0.0	0	0.221	0.156	1.003	0.964	11.0
0.0	0.0	2	2	398.03958	300.99503	0	2	3	0.0	0.0	0	0.221	0.148	0.844	0.833	11.0
0.0	0.0	2	2	398.03958	300.99503	0	2	3	0.0	0.0	0	0.221	0.14	0.777	0.774	11.0
0.0	0.0	2	2	398.03958	300.99503	0	2	3	0.0	0.0	0	0.221	0.133	0.794	0.774	11.0
0.0	0.0	2	2	398.03958	300.99503	0	2	3	0.0	0.0	0	0.221	0.125	0.693	0.668	11.0
0.0	0.0	2	2	398.03958	300.99503	0	2	3	0.0	0.0	0	0.221	0.117	0.619	0.621	11.0
0.0	0.0	2	2	398.03958	300.99503	0	2	3	0.0	0.0	0	0.221	0.111	0.646	0.621	11.0
0.0	0.0	2	2	398.03958	300.99503	0	2	3	0.0	0.0	0	0.221	0.105	0.523	0.536	11.0
0.0	0.0	2	2	398.03958	300.99503	0	2	3	0.0	0.0	0	0.221	0.099	0.533	0.536	11.0
0.0	0.0	2	2	398.03958	300.99503	0	2	3	0.0	0.0	0	0.221	0.093	0.475	0.462	11.0
0.0	0.0	2	2	398.03958	300.99503	0	2	3	0.0	0.0	0	0.221	0.087	0.458	0.43	11.0
0.0	0.0	2	2	398.03958	300.99503	0	2	3	0.0	0.0	0	0.221	0.081	0.387	0.43	11.0
0.0	0.0	2	2	398.03958	300.99503	0	2	3	0.0	0.0	0	0.221	0.076	0.373	0.371	11.0
0.0	0.0	2	2	398.03958	300.99503	0	2	3	0.0	0.0	0	0.221	0.072	0.347	0.371	11.0
0.0	0.0	2	2	398.03958	300.99503	0	2	3	0.0	0.0	0	0.221	0.067	0.253	0.345	11.0
0.0	0.0	2	2	398.03958	300.99503	0	2	3	0.0	0.0	0	0.221	0.063	0.34	0.297	11.0
0.0	0.0	2	2	398.03958	300.99503	0	2	3	0.0	0.0	0	0.221	0.059	0.457	0.297	11.0
0.0	0.0	2	2	398.03958	300.99503	0	2	3	0.0	0.0	0	0.221	0.057	0.282	0.276	11.0
0.0	0.0	2	2	398.03958	300.99503	0	2	3	0.0	0.0	0	0.221	0.054	0.239	0.238	11.0
0.0	0.0	2	2	398.03958	300.99503	0	2	3	0.0	0.0	0	0.221	0.05	0.251	0.238	11.0
0.0	0.0	2	2	398.03958	300.99503	0	2	3	0.0	0.0	0	0.221	0.046	0.204	0.221	11.0
0.0	0.0	2	2	398.03958	300.99503	0	2	3	0.0	0.0	0	0.221	0.042	0.2	0.191	11.0
0.0	0.0	2	2	398.03958	300.99503	0	2	3	0.0	0.0	0	0.221	0.039	0.206	0.191	11.0
0.0	0.0	2	2	398.03958	300.99503	0	2	3	0.0	0.0	0	0.221	0.037	0.193	0.165	11.0
0.0	0.0	2	2	398.03958	300.99503	0	2	3	0.0	0.0	0	0.221	0.036	0.357	0.165	11.0
0.0	0.0	2	2	398.03958	300.99503	0	2	3	0.0	0.0	0	0.221	0.034	0.142	0.153	11.0
0.0	0.0	2	2	398.03958	300.99503	0	2	3	0.0	0.0	0	0.221	0.032	0.12	0.132	11.0
0.0	0.0	2	2	398.03958	300.99503	0	2	3	0.0	0.0	0	0.221	0.03	0.154	0.132	11.0
0.0	0.0	2	2	398.03958	300.99503	0	2	3	0.0	0.0	0	0.221	0.028	0.118	0.122	11.0
0.0	0.0	2	2	398.03958	300.99503	0	2	3	0.0	0.0	0	0.221	0.026	0.137	0.106	11.0
0.0	0.0	2	2	398.03958	300.99503	0	2	3	0.0	0.0	0	0.221	0.023	0.08	0.106	11.0
0.0	0.0	2	2	398.03958	300.99503	0	2	3	0.0	0.0	0	0.221	0.021	0.066	0.098	11.0
0.0	0.0	2	2	398.03958	300.99503	0	2	3	0.0	0.0	0	0.221	0.019	-0.014	0.098	11.0
0.0	0.0	2	2	398.03958	300.99503	0	2	3	0.0	0.0	0	0.221	0.019	0.059	0.084	11.0
0.0	0.0	2	2	398.03958	300.99503	0	2	3	0.0	0.0	0	0.221	0.019	0.077	0.078	11.0
0.0	0.0	2	2	398.03958	300.99503	0	2	3	0.0	0.0	0	0.221	0.019	0.066	0.078	11.0
0.0	0.0	2	2	398.03958	300.99503	0	2	3	0.0	0.0	0	0.221	0.019	0.045	0.067	11.0
0.0	0.0	2	2	398.03958	300.99503	0	2	3	0.0	0.0	0	0.221	0.019	0.084	0.063	11.0
0.0	0.0	2	2	398.03958	300.99503	0	2	3	0.0	0.0	0	0.221	0.019	0.028	0.063	11.0
0.0	0.0	2	2	398.03958	300.99503	0	2	3	0.0	0.0	0	0.221	0.019	0.042	0.054	11.0
0.0	0.0	2	2	398.03958	300.99503	0	2	3	0.0	0.0	0	0.22	0.018	-0.105	0.054	11.0
0.0	0.0	2	2	398.03958	300.99503	0	2	3	0.0	0.0	0	0.22	0.018	0.035	0.046	11.0
0.0	0.0	2	2	398.03958	300.99503	0	2	3	0.0	0.0	0	0.22	0.018	0.058	0.043	11.0
0.0	0.0	2	2	398.03958	300.99503	0	2	3	0.0	0.0	0	0.22	0.018	0.035	0.043	11.0
0.0	0.0	2	2	398.03958	300.99503	0	2	3	0.0	0.0	0	0.22	0.018	0.047	0.037	11.0
0.0	0.0	2	2	398.03958	300.99503	0	2	3	0.0	0.0	0	0.22	0.018	0.032	0.034	11.0
0.0	0.0	2	2	398.03958	300.99503	0	2	3	0.0	0.0	0	0.22	0.018	0.02	0.034	11.0
0.0	0.0	2	2	398.03958	300.99503	0	2	3	0.0	0.0	0	0.22	0.018	0.022	0.029	11.0
0.0	0.0	2	2	398.03958	300.99503	0	2	3	0.0	0.0	0	0.22	0.018	0.034	0.029	11.0
0.0	0.0	2	2	398.03958	300.99503	0	2	3	0.0	0.0	0	0.22	0.018	0.064	0.027	11.0
0.0	0.0	2	2	398.03958	300.99503	0	2	3	0.0	0.0	0	0.22	0.018	0.041	0.023	11.0
0.0	0.0	2	2	398.03958	300.99503	0	2	3	0.0	0.0	0	0.22	0.017	0.025	0.023	11.0
0.0	0.0	2	2	398.03958	300.99503	0	2	3	0.0	0.0	0	0.22	0.017	0.034	0.021	11.0
0.0	0.0	2	2	398.03958	300.99503	0	2	3	0.0	0.0	0	0.22	0.017	0.004	0.018	11.0
0.0	0.0	2	2	398.03958	300.99503	0	2	3	0.0	0.0	0	0.22	0.017	0.002	0.018	11.0
0.0	0.0	2	2	398.03958	300.99503	0	2	3	0.0	0.0	0	0.22	0.017	0.118	0.016	11.0
0.0	0.0	2	2	398.03958	300.99503	0	2	3	0.0	0.0	0	0.22	0.017	0.004	0.016	11.0
0.0	0.0	2	2	398.03958	300.99503	0	2	3	0.0	0.0	0	0.22	0.016	0.036	0.014	11.0
0.0	0.0	2	2	398.03958	300.99503	0	2	3	0.0	0.0	0	0.22	0.014	-0.158	0.012	11.0
0.0	0.0	2	2	398.03958	300.99503	0	2	3	0.0	0.0	0	0.22	0.014	0.005	0.012	11.0
0.0	0.0	2	2	398.03958	300.99503	0	2	3	0.0	0.0	0	0.22	0.014	0.025	0.011	11.0
0.0	0.0	2	2	398.03958	300.99503	0	2	3	0.0	0.0	0	0.22	0.014	0.031	0.011	11.0
0.0	0.0	2	2	398.03958	300.99503	0	2	3	0.0	0.0	0	0.22	0.014	0.026	0.01	11.0
0.0	0.0	2	2	398.03958	300.99503	0	2	3	0.0	0.0	0	0.22	0.014	0.079	0.009	11.0
0.0	0.0	2	2	398.03958	300.99503	0	2	3	0.0	0.0	0	0.22	0.014	-0.004	0.009	11.0
0.0	0.0	2	2	398.03958	300.99503	0	2	3	0.0	0.0	0	0.22	0.013	0.007	0.007	11.0
0.0	0.0	2	2	398.03958	300.99503	0	2	3	0.0	0.0	0	0.22	0.012	0.183	0.007	11.0
0.0	0.0	2	2	398.03958	300.99503	0	2	3	0.0	0.0	0	0.22	0.012	0.011	0.007	11.0
0.0	0.0	2	2	398.03958	300.99503	0	2	3	0.0	0.0	0	0.22	0.01	-0.018	0.006	11.0
0.0	0.0	2	2	398.03958	300.99503	0	2	3	0.0	0.0	0	0.22	0.009	0.018	0.005	11.0
0.0	0.0	2	2	398.03958	300.99503	0	2	3	0.0	0.0	0	0.22	0.009	0.012	0.005	11.0
0.0	0.0	2	2	398.03958	300.99503	0	2	3	0.0	0.0	0	0.22	0.007	-0.023	0.004	11.0
0.0	0.0	2	2	398.03958	300.99503	0	2	3	0.0	0.0	0	0.22	0.006	-0.013	0.004	11.0
0.0	0.0	2	2	398.03958	300.99503	0	2	3	0.0	0.0	0	0.22	0.006	0.02	0.003	11.0
0.0	0.0	2	2	398.03958	300.99503	0	2	3	0.0	0.0	0	0.22	0.006	-0.008	0.003	11.0
0.0	0.0	2	2	398.03958	300.99503	0	2	3	0.0	0.0	0	0.22	0.005	0.011	0.003	11.0
0.0	0.0	2	2	398.03958	300.99503	0	2	3	0.0	0.0	0	0.22	0.005	-0.008	0.002	11.0
0.0	0.0	2	2	398.03958	300.99503	0	2	3	0.0	0.0	0	0.22	0.004	-0.058	0.002	11.0
0.0	0.0	2	2	398.03958	300.99503	0	2	3	0.0	0.0	0	0.22	0.004	0.032	0.002	11.0
0.0	0.0	2	2	398.03958	300.99503	0	2	3	0.0	0.0	0	0.22	0.003	0.018	0.002	11.0
0.0	0.0	2	2	398.03958	300.99503	0	2	3	0.0	0.0	0	0.22	0.002	-0.02	0.002	11.0
0.0	0.0	2	2	398.03958	300.99503	0	2	3	0.0	0.0	0	0.22	0.001	-0.019	0.001	11.0
0.0	0.0	2	2	398.03958	300.99503	0	2	3	0.0	0.0	0	0.22	0.001	0.107	0.001	11.0
0.0	0.0	2	2	398.03958	300.99503	0	2	3	0.0	0.0	0	0.22	0.0	-0.046	0.001	11.0
0.0	0.0	2	2	398.03958	300.99503	0	2	3	0.0	0.0	0	0.22	0.0	-0.011	0.001	11.0
0.0	0.0	2	2	398.03958	300.99503	0	2	3	0.0	0.0	0	0.22	0.0	0.046	0.001	11.0
0.0	0.0	2	2	398.03958	300.99503	0	2	3	0.0	0.0	0	0.22	-0.001	-0.045	0.001	11.0
0.0	0.0	2	2	398.03958	300.99503	0	2	3	0.0	0.0	0	0.22	0.0	-0.004	0.0	11.0
0.0	0.0	2	2	398.03958	300.99503	0	2	3	0.0	0.0	0	0.22	-0.001	-0.019	0.0	11.0
0.0	0.0	2	2	398.03958	300.99503	0	2	3	0.0	0.0	0	0.22	0.0	0.011	0.0	11.0
0.0	0.0	2	2	398.03958	300.99503	0	2	3	0.0	0.0	0	0.22	0.0	0.01	0.0	11.0
0.0	0.0	2	2	398.03958	300.99503	0	2	3	0.0	0.0	0	0.22	0.0	-0.001	0.0	11.0
0.0	0.0	2	2	398.03958	300.99503	0	2	3	0.0	0.0	0	0.22	0.0	0.013	0.0	11.0
0.0	0.0	2	2	398.03958	300.99503	0	2	3	0.0	0.0	0	0.22	0.0	0.074	0.0	11.0
0.0	0.0	2	2	398.03958	300.99503	0	2	3	0.0	0.0	0	0.22	-0.001	-0.024	0.0	11.0
0.0	0.0	2	2	398.03958	300.99503	0	2	3	0.0	0.0	0	0.22	0.0	0.16	0.0	11.0
0.0	0.0	2	2	398.03958	300.99503	0	2	3	0.0	0.0	0	0.22	0.0	-0.008	0.0	11.0
0.0	0.0	2	2	398.03958	300.99503	0	2	3	0.0	0.0	0	0.22	-0.001	-0.027	0.0	11.0
0.0	0.0	2	2	398.03958	300.99503	0	2	3	0.0	0.0	0	0.22	0.0	0.0	0.0	11.0
0.0	0.0	2	2	398.03958	300.99503	0	2	3	0.0	0.0	0	0.22	0.0	-0.007	0.0	11.0
0.0	0.0	2	2	398.03958	300.99503	0	2	3	0.0	0.0	0	0.22	-0.001	-0.018	0.0	11.0
0.0	0.0	2	2	398.03958	300.99503	0	2	3	0.0	0.0	0	0.22	0.0	0.0	0.0	11.0
0.0	0.0	2	2	398.03958	300.99503	0	2	3	0.0	0.0	0	0.22	0.0	0.001	0.0	11.0
0.0	0.0	2	2	398.03958	300.99503	0	2	3	0.0	0.0	0	0.22	0.0	-0.001	0.0	11.0
0.0	0.0	2	2	398.03958	300.99503	0	2	3	0.0	0.0	0	0.22	-0.001	-0.027	0.0	11.0
0.0	0.0	2	2	398.03958	300.99503	0	2	3	0.0	0.0	0	0.22	0.0	0.025	0.0	11.0
0.0	0.0	2	2	398.03958	300.99503	0	2	3	0.0	0.0	0	0.22	0.0	0.005	0.0	11.0
0.0	0.0	2	2	398.03958	300.99503	0	2	3	0.0	0.0	0	0.22	0.0	-0.01	0.0	11.0
0.0	0.0	2	2	398.03958	300.99503	0	2	3	0.0	0.0	0	0.22	0.0	0.019	0.0	11.0
0.0	0.0	2	2	398.03958	300.99503	0	2	3	0.0	0.0	0	0.22	-0.001	-0.037	0.0	11.0
0.0	0.0	2	2	398.03958	300.99503	0	2	3	0.0	0.0	0	0.22	-0.001	-0.033	0.0	11.0
0.0	0.0	2	2	398.03958	300.99503	0	2	3	0.0	0.0	0	0.22	-0.001	-0.014	0.0	11.0
0.0	0.0	2	2	398.03958	300.99503	0	2	3	0.0	0.0	0	0.22	-0.001	-0.013	0.0	11.0
0.0	0.0	2	2	398.03958	300.99503	0	2	3	0.0	0.0	0	0.22	-0.001	-0.035	0.0	11.0
0.0	0.0	2	2	398.03958	300.99503	0	2	3	0.0	0.0	0	0.22	-0.001	-0.025	0.0	11.0
0.0	0.0	2	2	398.03958	300.99503	0	2	3	0.0	0.0	0	0.22	0.0	0.083	0.0	11.0
0.0	0.0	2	2	398.03958	300.99503	0	2	3	0.0	0.0	0	0.22	-0.001	-0.053	0.0	11.0
0.0	0.0	2	2	398.03958	300.99503	0	2	3	0.0	0.0	0	0.22	-0.001	-0.021	0.0	11.0
0.0	0.0	2	2	398.03958	300.99503	0	2	3	0.0	0.0	0	0.22	-0.001	-0.026	0.0	11.0
0.0	0.0	2	2	398.03958	300.99503	0	2	3	0.0	0.0	0	0.22	0.0	0.034	0.0	11.0
0.0	0.0	2	2	398.03958	300.99503	0	2	3	0.0	0.0	0	0.22	-0.001	-0.178	0.0	11.0
0.0	0.0	2	2	398.03958	300.99503	0	2	3	0.0	0.0	0	0.22	0.0	0.197	0.0	11.0
0.0	0.0	2	2	398.03958	300.99503	0	2	3	0.0	0.0	0	0.22	0.0	0.138	0.0	11.0
0.0	0.0	2	2	398.03958	300.99503	0	2	3	0.0	0.0	0	0.22	-0.001	-0.012	0.0	11.0
0.0	0.0	2	2	398.03958	300.99503	0	2	3	0.0	0.0	0	0.22	0.0	-0.007	0.0	11.0
0.0	0.0	2	2	398.03958	300.99503	0	2	3	0.0	0.0	0	0.22	0.0	-0.004	0.0	11.0
0.0	0.0	2	2	398.03958	300.99503	0	2	3	0.0	0.0	0	0.22	0.0	0.024	0.0	11.0
0.0	0.0	2	2	398.03958	300.99503	0	2	3	0.0	0.0	0	0.22	0.0	0.021	0.0	11.0
0.0	0.0	2	2	398.03958	300.99503	0	2	3	0.0	0.0	0	0.22	0.0	0.005	0.0	11.0
0.0	0.0	2	2	398.03958	300.99503	0	2	3	0.0	0.0	0	0.22	0.0	0.007	0.0	11.0
0.0	0.0	2	2	398.03958	300.99503	0	2	3	0.0	0.0	0	0.22	0.0	0.006	0.0	11.0
0.0	0.0	2	2	398.03958	300.99503	0	2	3	0.0	0.0	0	0.22	0.0	-0.008	0.0	11.0
0.0	0.0	2	2	398.03958	300.99503	0	2	3	0.0	0.0	0	0.22	-0.001	-0.032	0.0	11.0
0.0	0.0	2	2	398.03958	300.99503	0	2	3	0.0	0.0	0	0.22	0.0	0.014	0.0	11.0
0.0	0.0	2	2	398.03958	300.99503	0	2	3	0.0	0.0	0	0.22	0.0	-0.005	0.0	11.0
0.0	0.0	2	2	398.03958	300.99503	0	2	3	0.0	0.0	0	0.22	0.0	-0.007	0.0	11.0
0.0	0.0	2	2	398.03958	300.99503	0	2	3	0.0	0.0	0	0.22	-0.001	-0.015	0.0	11.0
0.0	0.0	2	2	398.03958	300.99503	0	2	3	0.0	0.0	0	0.22	0.0	0.042	0.0	11.0
0.0	0.0	2	2	398.03958	300.99503	0	2	3	0.0	0.0	0	0.22	-0.001	-0.013	0.0	11.0
0.0	0.0	2	2	398.03958	300.99503	0	2	3	0.0	0.0	0	0.22	0.0	0.005	0.0	11.0
0.0	0.0	2	2	398.03958	300.99503	0	2	3	0.0	0.0	0	0.22	-0.001	-0.014	0.0	11.0
0.0	0.0	2	2	398.03958	300.99503	0	2	3	0.0	0.0	0	0.22	-0.001	-0.014	0.0	11.0
0.0	0.0	2	2	398.03958	300.99503	0	2	3	0.0	0.0	0	0.22	0.0	0.019	0.0	11.0
0.0	0.0	2	2	398.03958	300.99503	0	2	3	0.0	0.0	0	0.22	-0.001	-0.033	0.0	11.0
0.0	0.0	2	2	398.03958	300.99503	0	2	3	0.0	0.0	0	0.22	0.0	-0.007	0.0	11.0
0.0	0.0	2	2	398.03958	300.99503	0	2	3	0.0	0.0	0	0.22	0.0	0.018	0.0	11.0
0.0	0.0	2	2	398.03958	300.99503	0	2	3	0.0	0.0	0	0.22	0.0	0.0	0.0	11.0
0.0	0.0	2	2	398.03958	300.99503	0	2	3	0.0	0.0	0	0.22	0.0	0.014	0.0	11.0
0.0	0.0	2	2	398.03958	300.99503	0	2	3	0.0	0.0	0	0.22	0.0	0.039	0.0	11.0
0.0	0.0	2	2	398.03958	300.99503	0	2	3	0.0	0.0	0	0.22	0.0	0.006	0.0	11.0
0.0	0.0	2	2	398.03958	300.99503	0	2	3	0.0	0.0	0	0.22	0.0	0.007	0.0	11.0
0.0	0.0	2	2	398.03958	300.99503	0	2	3	0.0	0.0	0	0.22	0.0	0.042	0.0	11.0
0.0	0.0	2	2	398.03958	300.99503	0	2	3	0.0	0.0	0	0.22	0.0	0.018	0.0	11.0
0.0	0.0	2	2	398.03958	300.99503	0	2	3	0.0	0.0	0	0.22	0.0	0.012	0.0	11.0
0.0	0.0	2	2	398.03958	300.99503	0	2	3	0.0	0.0	0	0.22	0.0	0.009	0.0	11.0
0.0	0.0	2	2	398.03958	300.99503	0	2	3	0.0	0.0	0	0.22	0.0	-0.005	0.0	11.0
0.0	0.0	2	2	398.03958	300.99503	0	2	3	0.0	0.0	0	0.22	0.0	0.047	0.0	11.0
0.0	0.0	2	2	398.03958	300.99503	0	2	3	0.0	0.0	0	0.22	-0.001	-0.047	0.0	11.0
0.0	0.0	2	2	398.03958	300.99503	0	2	3	0.0	0.0	0	0.22	0.0	0.0	0.0	11.0
0.0	0.0	2	2	398.03958	300.99503	0	2	3	0.0	0.0	0	0.22	0.0	0.014	0.0	11.0
0.0	0.0	2	2	398.03958	300.99503	0	2	3	0.0	0.0	0	0.22	0.0	0.035	0.0	11.0
0.0	0.0	2	2	398.03958	300.99503	0	2	3	0.0	0.0	0	0.22	0.0	0.023	0.0	11.0
0.0	0.0	2	2	398.03958	300.99503	0	2	3	0.0	0.0	0	0.22	0.0	0.034	0.0	11.0
0.0	0.0	2	2	398.03958	300.99503	0	2	3	0.0	0.0	0	0.22	0.0	0.154	0.0	11.0
0.0	0.0	2	2	398.03958	300.99503	0	2	3	0.0	0.0	0	0.22	0.0	-0.011	0.0	11.0
0.0	0.0	2	2	398.03958	300.99503	0	2	3	0.0	0.0	0	0.22	-0.001	-0.033	0.0	11.0
0.0	0.0	2	2	398.03958	300.99503	0	2	3	0.0	0.0	0	0.22	-0.001	-0.047	0.0	11.0
0.0	0.0	2	2	398.03958	300.99503	0	2	3	0.0	0.0	0	0.22	0.0	-0.006	0.0	11.0
0.0	0.0	2	2	398.03958	300.99503	0	2	3	0.0	0.0	0	0.22	-0.001	-0.013	0.0	11.0
0.0	0.0	2	2	398.03958	300.99503	0	2	3	0.0	0.0	0	0.22	-0.001	-0.034	0.0	11.0
0.0	0.0	2	2	398.03958	300.99503	0	2	3	0.0	0.0	0	0.22	0.0	0.005	0.0	11.0
0.0	0.0	2	2	398.03958	300.99503	0	2	3	0.0	0.0	0	0.22	0.0	0.019	0.0	11.0
0.0	0.0	2	2	398.03958	300.99503	0	2	3	0.0	0.0	0	0.22	-0.001	-0.038	0.0	11.0
0.0	0.0	2	2	398.03958	300.99503	0	2	3	0.0	0.0	0	0.22	-0.001	-0.013	0.0	11.0
0.0	0.0	2	2	398.03958	300.99503	0	2	3	0.0	0.0	0	0.22	0.0	0.028	0.0	11.0
0.0	0.0	2	2	398.03958	300.99503	0	2	3	0.0	0.0	0	0.22	-0.001	-0.068	0.0	11.0
0.0	0.0	2	2	398.03958	300.99503	0	2	3	0.0	0.0	0	0.22	0.0	0.017	0.0	11.0
0.0	0.0	2	2	398.03958	300.99503	0	2	3	0.0	0.0	0	0.22	-0.001	-0.074	0.0	11.0
0.0	0.0	2	2	398.03958	300.99503	0	2	3	0.0	0.0	0	0.22	-0.001	-0.02	0.0	11.0
0.0	0.0	2	2	398.03958	300.99503	0	2	3	0.0	0.0	0	0.22	-0.001	-0.018	0.0	11.0
0.0	0.0	2	2	398.03958	300.99503	0	2	3	0.0	0.0	0	0.22	-0.001	-0.028	0.0	11.0
0.0	0.0	2	2	398.03958	300.99503	0	2	3	0.0	0.0	0	0.22	0.0	0.019	0.0	11.0
0.0	0.0	2	2	398.03958	300.99503	0	2	3	0.0	0.0	0	0.22	0.0	0.183	0.0	11.0
0.0	0.0	2	2	398.03958	300.99503	0	2	3	0.0	0.0	0	0.22	-0.001	-0.05	0.0	11.0
0.0	0.0	2	2	398.03958	300.99503	0	2	3	0.0	0.0	0	0.22	0.0	-0.011	0.0	11.0
0.0	0.0	2	2	398.03958	300.99503	0	2	3	0.0	0.0	0	0.22	-0.001	-0.108	0.0	11.0
0.0	0.0	2	2	398.03958	300.99503	0	2	3	0.0	0.0	0	0.22	-0.001	-0.013	0.0	11.0
0.0	0.0	2	2	398.03958	300.99503	0	2	3	0.0	0.0	0	0.22	0.0	0.006	0.0	11.0
0.0	0.0	2	2	398.03958	300.99503	0	2	3	0.0	0.0	0	0.22	0.0	0.019	0.0	11.0
0.0	0.0	2	2	398.03958	300.99503	0	2	3	0.0	0.0	0	0.22	0.0	0.007	0.0	11.0
0.0	0.0	2	2	398.03958	300.99503	0	2	3	0.0	0.0	0	0.22	-0.001	-0.012	0.0	11.0
0.0	0.0	2	2	398.03958	300.99503	0	2	3	0.0	0.0	0	0.22	-0.001	-0.048	0.0	11.0
0.0	0.0	2	2	398.03958	300.99503	0	2	3	0.0	0.0	0	0.22	0.0	-0.008	0.0	11.0
0.0	0.0	2	2	398.03958	300.99503	0	2	3	0.0	0.0	0	0.22	0.0	0.0	0.0	11.0
0.0	0.0	2	2	398.03958	300.99503	0	2	3	0.0	0.0	0	0.22	0.0	0.013	0.0	11.0
0.0	0.0	2	2	398.03958	300.99503	0	2	3	0.0	0.0	0	0.22	-0.001	-0.013	0.0	11.0
0.0	0.0	2	2	398.03958	300.99503	0	2	3	0.0	0.0	0	0.22	0.0	0.052	0.0	11.0
0.0	0.0	2	2	398.03958	300.99503	0	2	3	0.0	0.0	0	0.22	0.0	0.006	0.0	11.0
0.0	0.0	2	2	398.03958	300.99503	0	2	3	0.0	0.0	0	0.22	-0.001	-0.013	0.0	11.0
0.0	0.0	2	2	398.03958	300.99503	0	2	3	0.0	0.0	0	0.22	0.0	-0.007	0.0	11.0
0.0	0.0	2	2	398.03958	300.99503	0	2	3	0.0	0.0	0	0.22	0.0	0.013	0.0	11.0
0.0	0.0	2	2	398.03958	300.99503	0	2	3	0.0	0.0	0	0.22	-0.001	-0.07	0.0	11.0
0.0	0.0	2	2	398.03958	300.99503	0	2	3	0.0	0.0	0	0.22	-0.001	-0.014	0.0	11.0
0.0	0.0	2	2	398.03958	300.99503	0	2	3	0.0	0.0	0	0.22	-0.001	-0.018	0.0	11.0
0.0	0.0	2	2	398.03958	300.99503	0	2	3	0.0	0.0	0	0.22	-0.001	-0.013	0.0	11.0
0.0	0.0	2	2	398.03958	300.99503	0	2	3	0.0	0.0	0	0.22	0.0	-0.001	0.0	11.0
0.0	0.0	2	2	398.03958	300.99503	0	2	3	0.0	0.0	0	0.22	0.0	0.021	0.0	11.0
0.0	0.0	2	2	398.03958	300.99503	0	2	3	0.0	0.0	0	0.22	0.0	0.011	0.0	11.0
0.0	0.0	2	2	398.03958	300.99503	0	2	3	0.0	0.0	0	0.22	0.0	-0.009	0.0	11.0
0.0	0.0	2	2	398.03958	300.99503	0	2	3	0.0	0.0	0	0.22	-0.001	-0.055	0.0	11.0
0.0	0.0	2	2	398.03958	300.99503	0	2	3	0.0	0.0	0	0.22	-0.001	-0.013	0.0	11.0
5528.3276	398.03958	2	2	398.03958	398.03958	0	3	3	0.0	0.0	1	0.22	0.0	0.025	0.0	11.0
5528.3276	398.03958	2	2	398.03958	398.03958	0	3	3	0.0	0.0	1	0.22	0.0	0.005	0.0	11.0
5528.3276	398.03958	2	2	398.03958	398.03958	0	3	3	0.0	0.0	1	0.22	0.0	0.105	0.39	11.0
5528.3276	398.03958	2	2	398.03958	398.03958	0	3	3	0.0	0.0	1	0.22	0.002	0.339	0.39	11.0
5528.3276	398.03958	2	2	398.03958	398.03958	0	3	3	0.0	0.0	1	0.22	0.006	0.673	0.754	11.0
5528.3276	398.03958	2	2	398.03958	398.03958	0	3	3	0.0	0.0	1	0.22	0.011	0.729	0.754	11.0
5528.3276	398.03958	2	2	398.03958	398.03958	0	3	3	0.0	0.0	1	0.22	0.022	1.401	1.406	11.0
5528.3276	398.03958	2	2	398.03958	398.03958	0	3	3	0.0	0.0	1	0.22	0.032	1.673	1.698	11.0
5528.3276	398.03958	2	2	398.03958	398.03958	0	3	3	0.0	0.0	1	0.221	0.042	1.643	1.698	11.0
5528.3276	398.03958	2	2	398.03958	398.03958	0	3	3	0.0	0.0	1	0.221	0.056	2.233	2.221	11.0
5528.3276	398.03958	2	2	398.03958	398.03958	0	3	3	0.0	0.0	1	0.221	0.07	2.618	2.673	11.0
5528.3276	398.03958	2	2	398.03958	398.03958	0	3	3	0.0	0.0	1	0.221	0.085	2.65	2.673	11.0
5528.3276	398.03958	2	2	398.03958	398.03958	0	3	3	0.0	0.0	1	0.221	0.099	2.868	2.875	11.0
5528.3276	398.03958	2	2	398.03958	398.03958	0	3	3	0.0	0.0	1	0.221	0.112	2.875	2.875	11.0
5528.3276	398.03958	2	2	398.03958	398.03958	0	3	3	0.0	0.0	1	0.221	0.128	3.226	3.238	11.0
5528.3276	398.03958	2	2	398.03958	398.03958	0	3	3	0.0	0.0	1	0.221	0.143	3.38	3.4	11.0
5528.3276	398.03958	2	2	398.03958	398.03958	0	3	3	0.0	0.0	1	0.221	0.157	3.446	3.4	11.0
5528.3276	398.03958	2	2	398.03958	398.03958	0	3	3	0.0	0.0	1	0.221	0.172	3.685	3.691	11.0
5528.3276	398.03958	2	2	398.03958	398.03958	0	3	3	0.0	0.0	1	0.222	0.186	3.735	3.822	11.0
5528.3276	398.03958	2	2	398.03958	398.03958	0	3	3	0.0	0.0	1	0.222	0.198	3.798	3.822	11.0
5528.3276	398.03958	2	2	398.03958	398.03958	0	3	3	0.0	0.0	1	0.222	0.211	4.068	4.055	11.0
5528.3276	398.03958	2	2	398.03958	398.03958	0	3	3	0.0	0.0	1	0.222	0.223	4.053	4.055	11.0
5528.3276	398.03958	2	2	398.03958	398.03958	0	3	3	0.0	0.0	1	0.222	0.235	4.127	4.161	11.0
5528.3276	398.03958	2	2	398.03958	398.03958	0	3	3	0.0	0.0	1	0.222	0.246	4.344	4.347	11.0
5528.3276	398.03958	2	2	398.03958	398.03958	0	3	3	0.0	0.0	1	0.222	0.257	4.317	4.347	11.0
5528.3276	398.03958	2	2	398.03958	398.03958	0	3	3	0.0	0.0	1	0.222	0.268	4.438	4.431	11.0
5528.3276	398.03958	2	2	398.03958	398.03958	0	3	3	0.0	0.0	1	0.222	0.278	4.582	4.582	11.0
5528.3276	398.03958	2	2	398.03958	398.03958	0	3	3	0.0	0.0	1	0.222	0.288	4.563	4.582	11.0
5528.3276	398.03958	2	2	398.03958	398.03958	0	3	3	0.0	0.0	1	0.222	0.298	4.664	4.649	11.0
5528.3276	398.03958	2	2	398.03958	398.03958	0	3	3	0.0	0.0	1	0.222	0.307	4.653	4.649	11.0
5528.3276	398.03958	2	2	398.03958	398.03958	0	3	3	0.0	0.0	1	0.222	0.315	4.754	4.771	11.0
5528.3276	398.03958	2	2	398.03958	398.03958	0	3	3	0.0	0.0	1	0.222	0.325	4.881	4.875	11.0
5528.3276	398.03958	2	2	398.03958	398.03958	0	3	3	0.0	0.0	1	0.222	0.333	4.885	4.875	11.0
5528.3276	398.03958	2	2	398.03958	398.03958	0	3	3	0.0	0.0	1	0.222	0.341	4.939	4.921	11.0
5528.3276	398.03958	2	2	398.03958	398.03958	0	3	3	0.0	0.0	1	0.223	0.347	4.981	5.004	11.0
5528.3276	398.03958	2	2	398.03958	398.03958	0	3	3	0.0	0.0	1	0.223	0.353	5.032	5.004	11.0
5528.3276	398.03958	2	2	398.03958	398.03958	0	3	3	0.0	0.0	1	0.223	0.36	5.159	5.042	11.0
5528.3276	398.03958	2	2	398.03958	398.03958	0	3	3	0.0	0.0	1	0.223	0.366	5.033	5.042	11.0
5528.3276	398.03958	2	2	398.03958	398.03958	0	3	3	0.0	0.0	1	0.223	0.372	5.087	5.11	11.0
5528.3276	398.03958	2	2	398.03958	398.03958	0	3	3	0.0	0.0	1	0.223	0.378	5.156	5.139	11.0
5528.3276	398.03958	2	2	398.03958	398.03958	0	3	3	0.0	0.0	1	0.223	0.383	5.137	5.139	11.0
5528.3276	398.03958	2	2	398.03958	398.03958	0	3	3	0.0	0.0	1	0.223	0.387	5.155	5.193	11.0
5528.3276	398.03958	2	2	398.03958	398.03958	0	3	3	0.0	0.0	1	0.223	0.391	5.284	5.217	11.0
5528.3276	398.03958	2	2	398.03958	398.03958	0	3	3	0.0	0.0	1	0.223	0.395	5.252	5.217	11.0
5528.3276	398.03958	2	2	398.03958	398.03958	0	3	3	0.0	0.0	1	0.223	0.4	5.155	5.26	11.0
5528.3276	398.03958	2	2	398.03958	398.03958	0	3	3	0.0	0.0	1	0.223	0.403	5.273	5.26	11.0
5528.3276	398.03958	2	2	398.03958	398.03958	0	3	3	0.0	0.0	1	0.223	0.405	5.171	5.28	11.0
5528.3276	398.03958	2	2	398.03958	398.03958	0	3	3	0.0	0.0	1	0.224	0.407	5.297	5.315	11.0
5528.3276	398.03958	2	2	398.03958	398.03958	0	3	3	0.0	0.0	1	0.224	0.41	5.33	5.315	11.0
5528.3276	398.03958	2	2	398.03958	398.03958	0	3	3	0.0	0.0	1	0.224	0.414	5.356	5.345	11.0
5528.3276	398.03958	2	2	398.03958	398.03958	0	3	3	0.0	0.0	1	0.224	0.418	5.388	5.358	11.0
5528.3276	398.03958	2	2	398.03958	398.03958	0	3	3	0.0	0.0	1	0.224	0.421	5.398	5.358	11.0
5528.3276	398.03958	2	2	398.03958	398.03958	0	3	3	0.0	0.0	1	0.224	0.423	5.393	5.383	11.0
5528.3276	398.03958	2	2	398.03958	398.03958	0	3	3	0.0	0.0	1	0.224	0.425	5.411	5.383	11.0
5528.3276	398.03958	2	2	398.03958	398.03958	0	3	3	0.0	0.0	1	0.224	0.427	5.394	5.393	11.0
5528.3276	398.03958	2	2	398.03958	398.03958	0	3	3	0.0	0.0	1	0.224	0.429	5.478	5.412	11.0
5528.3276	398.03958	2	2	398.03958	398.03958	0	3	3	0.0	0.0	1	0.225	0.43	5.414	5.412	11.0
5528.3276	398.03958	2	2	398.03958	398.03958	0	3	3	0.0	0.0	1	0.225	0.432	5.42	5.422	11.0
5528.3276	398.03958	2	2	398.03958	398.03958	0	3	3	0.0	0.0	1	0.225	0.434	5.457	5.436	11.0
5528.3276	398.03958	2	2	398.03958	398.03958	0	3	3	0.0	0.0	1	0.225	0.436	5.476	5.436	11.0
5528.3276	398.03958	2	2	398.03958	398.03958	0	3	3	0.0	0.0	1	0.225	0.438	5.403	5.444	11.0
5528.3276	398.03958	2	2	398.03958	398.03958	0	3	3	0.0	0.0	1	0.225	0.44	5.453	5.444	11.0
5528.3276	398.03958	2	2	398.03958	398.03958	0	3	3	0.0	0.0	1	0.225	0.441	5.491	5.456	11.0
5528.3276	398.03958	2	2	398.03958	398.03958	0	3	3	0.0	0.0	1	0.225	0.441	5.377	5.462	11.0
5528.3276	398.03958	2	2	398.03958	398.03958	0	3	3	0.0	0.0	1	0.225	0.441	5.485	5.462	11.0
5528.3276	398.03958	2	2	398.03958	398.03958	0	3	3	0.0	0.0	1	0.225	0.441	5.424	5.471	11.0
5528.3276	398.03958	2	2	398.03958	398.03958	0	3	3	0.0	0.0	1	0.225	0.441	5.48	5.476	11.0
5528.3276	398.03958	2	2	398.03958	398.03958	0	3	3	0.0	0.0	1	0.225	0.441	5.443	5.476	11.0
5528.3276	398.03958	2	2	398.03958	398.03958	0	3	3	0.0	0.0	1	0.225	0.442	5.487	5.485	11.0
5528.3276	398.03958	2	2	398.03958	398.03958	0	3	3	0.0	0.0	1	0.225	0.442	5.472	5.485	11.0
5528.3276	398.03958	2	2	398.03958	398.03958	0	3	3	0.0	0.0	1	0.225	0.442	5.502	5.491	11.0
5528.3276	398.03958	2	2	398.03958	398.03958	0	3	3	0.0	0.0	1	0.225	0.442	5.468	5.494	11.0
5528.3276	398.03958	2	2	398.03958	398.03958	0	3	3	0.0	0.0	1	0.225	0.442	5.498	5.494	11.0
5528.3276	398.03958	2	2	398.03958	398.03958	0	3	3	0.0	0.0	1	0.225	0.442	5.525	5.5	11.0
5528.3276	398.03958	2	2	398.03958	398.03958	0	3	3	0.0	0.0	1	0.225	0.442	5.414	5.503	11.0
5528.3276	398.03958	2	2	398.03958	398.03958	0	3	3	0.0	0.0	1	0.225	0.442	5.447	5.503	11.0
5528.3276	398.03958	2	2	398.03958	398.03958	0	3	3	0.0	0.0	1	0.225	0.443	5.506	5.507	11.0
5528.3276	398.03958	2	2	398.03958	398.03958	0	3	3	0.0	0.0	1	0.225	0.443	5.537	5.507	11.0
5528.3276	398.03958	2	2	398.03958	398.03958	0	3	3	0.0	0.0	1	0.225	0.443	5.494	5.508	11.0
5528.3276	398.03958	2	2	398.03958	398.03958	0	3	3	0.0	0.0	1	0.225	0.444	5.459	5.512	11.0
5528.3276	398.03958	2	2	398.03958	398.03958	0	3	3	0.0	0.0	1	0.225	0.444	5.52	5.512	11.0
5528.3276	398.03958	2	2	398.03958	398.03958	0	3	3	0.0	0.0	1	0.225	0.444	5.458	5.513	11.0
5528.3276	398.03958	2	2	398.03958	398.03958	0	3	3	0.0	0.0	1	0.226	0.444	5.539	5.516	11.0
5528.3276	398.03958	2	2	398.03958	398.03958	0	3	3	0.0	0.0	1	0.226	0.444	5.532	5.516	11.0
5528.3276	398.03958	2	2	398.03958	398.03958	0	3	3	0.0	0.0	1	0.226	0.444	5.427	5.517	11.0
5528.3276	398.03958	2	2	398.03958	398.03958	0	3	3	0.0	0.0	1	0.226	0.445	5.504	5.517	11.0
5528.3276	398.03958	2	2	398.03958	398.03958	0	3	3	0.0	0.0	1	0.226	0.446	5.597	5.521	11.0
5528.3276	398.03958	2	2	398.03958	398.03958	0	3	3	0.0	0.0	1	0.226	0.447	5.499	5.522	11.0
5528.3276	398.03958	2	2	398.03958	398.03958	0	3	3	0.0	0.0	1	0.226	0.448	5.495	5.522	11.0
5528.3276	398.03958	2	2	398.03958	398.03958	0	3	3	0.0	0.0	1	0.227	0.448	5.519	5.524	11.0
5528.3276	398.03958	2	2	398.03958	398.03958	0	3	3	0.0	0.0	1	0.227	0.448	5.492	5.524	11.0
5528.3276	398.03958	2	2	398.03958	398.03958	0	3	3	0.0	0.0	1	0.227	0.448	5.439	5.524	11.0
5528.3276	398.03958	2	2	398.03958	398.03958	0	3	3	0.0	0.0	1	0.227	0.448	5.532	5.526	11.0
5528.3276	398.03958	2	2	398.03958	398.03958	0	3	3	0.0	0.0	1	0.227	0.449	5.491	5.526	11.0
5528.3276	398.03958	2	2	398.03958	398.03958	0	3	3	0.0	0.0	1	0.228	0.449	5.52	5.527	11.0
5528.3276	398.03958	2	2	398.03958	398.03958	0	3	3	0.0	0.0	1	0.228	0.449	5.54	5.528	11.0
5528.3276	398.03958	2	2	398.03958	398.03958	0	3	3	0.0	0.0	1	0.228	0.45	5.55	5.528	11.0
5528.3276	398.03958	2	2	398.03958	398.03958	0	3	3	0.0	0.0	1	0.228	0.451	5.508	5.528	11.0
5528.3276	398.03958	2	2	398.03958	398.03958	0	3	3	0.0	0.0	1	0.228	0.452	5.562	5.528	11.0
5528.3276	398.03958	2	2	398.03958	398.03958	0	3	3	0.0	0.0	1	0.228	0.453	5.589	5.528	11.0
5528.3276	398.03958	2	2	398.03958	398.03958	0	3	3	0.0	0.0	1	0.229	0.453	5.515	5.529	11.0
5528.3276	398.03958	2	2	398.03958	398.03958	0	3	3	0.0	0.0	1	0.229	0.453	5.545	5.529	11.0
5528.3276	398.03958	2	2	398.03958	398.03958	0	3	3	0.0	0.0	1	0.229	0.453	5.514	5.529	11.0
5528.3276	398.03958	2	2	398.03958	398.03958	1	3	3	0.0	0.0	1	0.229	0.454	5.606	5.53	11.0
5528.3276	398.03958	2	2	398.03958	398.03958	1	3	3	0.0	0.0	1	0.229	0.455	5.558	5.53	11.0
5528.3276	398.03958	2	2	398.03958	398.03958	1	3	3	0.0	0.0	1	0.229	0.457	5.574	5.53	11.0
5528.3276	398.03958	2	2	398.03958	398.03958	1	3	3	0.0	0.0	1	0.229	0.457	5.526	5.531	11.0
5528.3276	398.03958	2	2	398.03958	398.03958	1	3	3	0.0	0.0	1	0.229	0.458	5.566	5.531	11.0
5528.3276	398.03958	2	2	398.03958	398.03958	1	3	3	0.0	0.0	1	0.229	0.458	5.473	5.531	11.0
5528.3276	398.03958	2	2	398.03958	398.03958	1	3	3	0.0	0.0	1	0.229	0.458	5.555	5.531	11.0
5528.3276	398.03958	2	2	398.03958	398.03958	1	3	3	0.0	0.0	1	0.229	0.458	5.535	5.532	11.0
5528.3276	398.03958	2	2	398.03958	398.03958	1	3	3	0.0	0.0	1	0.229	0.458	5.53	5.532	11.0
5528.3276	398.03958	2	2	398.03958	398.03958	1	3	3	0.0	0.0	1	0.229	0.458	5.533	5.532	11.0
5528.3276	398.03958	2	2	398.03958	398.03958	1	3	3	0.0	0.0	1	0.229	0.458	5.514	5.532	11.0
5528.3276	398.03958	2	2	398.03958	398.03958	1	3	3	0.0	0.0	1	0.229	0.458	5.536	5.532	11.0
5528.3276	398.03958	2	2	398.03958	398.03958	1	3	3	0.0	0.0	1	0.229	0.459	5.501	5.532	11.0
5528.3276	398.03958	2	2	398.03958	398.03958	1	3	3	0.0	0.0	1	0.229	0.459	5.55	5.533	11.0
5528.3276	398.03958	2	2	398.03958	398.03958	1	3	3	0.0	0.0	1	0.229	0.459	5.521	5.533	11.0
5528.3276	398.03958	2	2	398.03958	398.03958	1	3	3	0.0	0.0	1	0.229	0.459	5.533	5.533	11.0
5528.3276	398.03958	2	2	398.03958	398.03958	1	3	3	0.0	0.0	1	0.229	0.46	5.484	5.533	11.0
5528.3276	398.03958	2	2	398.03958	398.03958	1	3	3	0.0	0.0	1	0.23	0.46	5.479	5.533	11.0
5528.3276	398.03958	2	2	398.03958	398.03958	1	3	3	0.0	0.0	1	0.23	0.461	5.567	5.533	11.0
5528.3276	398.03958	2	2	398.03958	398.03958	1	3	3	0.0	0.0	1	0.23	0.46	5.516	5.533	11.0
5528.3276	398.03958	2	2	398.03958	398.03958	1	3	3	0.0	0.0	1	0.23	0.46	5.522	5.533	11.0
5528.3276	398.03958	2	2	398.03958	398.03958	1	3	3	0.0	0.0	1	0.23	0.461	5.591	5.533	11.0
5528.3276	398.03958	2	2	398.03958	398.03958	1	3	3	0.0	0.0	1	0.23	0.46	5.503	5.533	11.0
5528.3276	398.03958	2	2	398.03958	398.03958	1	3	3	0.0	0.0	1	0.23	0.46	5.497	5.533	11.0
5528.3276	398.03958	2	2	398.03958	398.03958	1	3	3	0.0	0.0	1	0.23	0.46	5.463	5.533	11.0
5528.3276	398.03958	2	2	398.03958	398.03958	1	3	3	0.0	0.0	1	0.23	0.46	5.513	5.533	11.0
5528.3276	398.03958	2	2	398.03958	398.03958	1	3	3	0.0	0.0	1	0.23	0.46	5.392	5.534	11.0
5528.3276	398.03958	2	2	398.03958	398.03958	1	3	3	0.0	0.0	1	0.23	0.46	5.528	5.534	11.0
5528.3276	398.03958	2	2	398.03958	398.03958	1	3	3	0.0	0.0	1	0.23	0.46	5.537	5.534	11.0
[truncated: 7,473 more rows]
