# Supplementary material for: Just noticeable differences for elbow joint torque feedback
Source: Sci Rep. 2021 Dec 7;11:23553. doi: 10.1038/s41598-021-02630-3 (PMC8651665; doi:10.1038/s41598-021-02630-3)
Supplement: Supplementary file 2 — Supplementary Information. [file 41598_2021_2630_MOESM2_ESM.zip › SupplementaryData_ScientificReports_KimAsbeck2021/S9_W1F.csv]

data 1	data 2	data 3	data 4	data 5	data 6	data 7	data 8	data 9	data 10	data 11	data 12	data 13	data 14	data 15	data 16	data 17
0.0	0.0	1	1	400.0	400.0	0	1	1	580.53845	153.53535	1	0.205	0.0	0.196	0.0	11.0
0.0	0.0	1	1	400.0	400.0	0	1	1	580.53845	153.53535	1	0.205	0.0	0.015	0.0	11.0
0.0	0.0	1	1	400.0	400.0	0	1	1	580.53845	153.53535	0	0.205	-0.001	-0.071	0.0	11.0
0.0	0.0	1	1	400.0	400.0	0	1	1	580.53845	153.53535	0	0.205	0.0	-0.011	0.0	11.0
0.0	0.0	1	1	400.0	400.0	0	1	1	580.53845	153.53535	0	0.205	0.0	-0.003	0.0	11.0
0.0	0.0	1	1	400.0	400.0	0	1	1	580.53845	153.53535	0	0.205	0.0	-0.005	0.0	11.0
0.0	0.0	1	1	400.0	400.0	0	1	1	580.53845	153.53535	0	0.205	-0.001	-0.018	0.0	11.0
0.0	0.0	1	1	400.0	400.0	0	1	1	580.53845	153.53535	0	0.205	0.0	0.142	0.0	11.0
0.0	0.0	1	1	400.0	400.0	0	1	1	580.53845	153.53535	0	0.205	0.0	0.002	0.0	11.0
0.0	0.0	1	1	400.0	400.0	0	1	1	580.53845	153.53535	0	0.205	0.0	0.031	0.0	11.0
0.0	0.0	1	1	400.0	400.0	0	1	1	580.53845	153.53535	0	0.205	-0.001	-0.02	0.0	11.0
0.0	0.0	1	1	400.0	400.0	0	1	1	580.53845	153.53535	0	0.205	0.0	-0.01	0.0	11.0
0.0	0.0	1	1	400.0	400.0	0	1	1	580.53845	153.53535	0	0.205	0.0	0.01	0.0	11.0
0.0	0.0	1	1	400.0	400.0	0	1	1	580.53845	153.53535	0	0.205	0.0	0.003	0.0	11.0
0.0	0.0	1	1	400.0	400.0	0	1	1	580.53845	153.53535	0	0.205	0.0	0.003	0.0	11.0
0.0	0.0	1	1	400.0	400.0	0	1	1	580.53845	153.53535	0	0.205	0.0	-0.005	0.0	11.0
0.0	0.0	1	1	400.0	400.0	0	1	1	580.53845	153.53535	0	0.205	-0.001	-0.015	0.0	11.0
0.0	0.0	1	1	400.0	400.0	0	1	1	580.53845	153.53535	0	0.205	0.0	0.018	0.0	11.0
0.0	0.0	1	1	400.0	400.0	0	1	1	580.53845	153.53535	0	0.205	-0.001	-0.013	0.0	11.0
0.0	0.0	1	1	400.0	400.0	0	1	1	580.53845	153.53535	0	0.205	0.0	-0.002	0.0	11.0
0.0	0.0	1	1	400.0	400.0	0	1	1	580.53845	153.53535	0	0.205	0.0	-0.005	0.0	11.0
0.0	0.0	1	1	400.0	400.0	0	1	1	580.53845	153.53535	0	0.205	-0.001	-0.026	0.0	11.0
0.0	0.0	1	1	400.0	400.0	0	1	1	580.53845	153.53535	0	0.205	0.0	-0.009	0.0	11.0
0.0	0.0	1	1	400.0	400.0	0	1	1	580.53845	153.53535	0	0.205	0.0	0.023	0.0	11.0
0.0	0.0	1	1	400.0	400.0	0	1	1	580.53845	153.53535	0	0.205	-0.001	-0.013	0.0	11.0
0.0	0.0	1	1	400.0	400.0	0	1	1	580.53845	153.53535	0	0.205	0.0	0.01	0.0	11.0
0.0	0.0	1	1	400.0	400.0	0	1	1	580.53845	153.53535	0	0.205	0.0	-0.007	0.0	11.0
0.0	0.0	1	1	400.0	400.0	0	1	1	580.53845	153.53535	0	0.205	0.0	0.008	0.0	11.0
0.0	0.0	1	1	400.0	400.0	0	1	1	580.53845	153.53535	0	0.205	0.0	0.0	0.0	11.0
0.0	0.0	1	1	400.0	400.0	0	1	1	580.53845	153.53535	0	0.205	0.0	0.005	0.0	11.0
0.0	0.0	1	1	400.0	400.0	0	1	1	580.53845	153.53535	0	0.205	-0.001	-0.013	0.0	11.0
0.0	0.0	1	1	400.0	400.0	0	1	1	580.53845	153.53535	0	0.205	0.0	0.001	0.0	11.0
0.0	0.0	1	1	400.0	400.0	0	1	1	580.53845	153.53535	0	0.205	-0.001	-0.016	0.0	11.0
0.0	0.0	1	1	400.0	400.0	0	1	1	580.53845	153.53535	0	0.205	0.0	0.144	0.0	11.0
0.0	0.0	1	1	400.0	400.0	0	1	1	580.53845	153.53535	0	0.205	0.0	0.019	0.0	11.0
0.0	0.0	1	1	400.0	400.0	0	1	1	580.53845	153.53535	0	0.205	0.0	0.001	0.0	11.0
0.0	0.0	1	1	400.0	400.0	0	1	1	580.53845	153.53535	0	0.205	0.0	0.005	0.0	11.0
0.0	0.0	1	1	400.0	400.0	0	1	1	580.53845	153.53535	0	0.205	0.0	0.007	0.0	11.0
0.0	0.0	1	1	400.0	400.0	0	1	1	580.53845	153.53535	0	0.205	0.0	0.01	0.0	11.0
0.0	0.0	1	1	400.0	400.0	0	1	1	580.53845	153.53535	0	0.205	-0.001	-0.022	0.0	11.0
0.0	0.0	1	1	400.0	400.0	0	1	1	580.53845	153.53535	0	0.205	0.0	0.003	0.0	11.0
0.0	0.0	1	1	400.0	400.0	0	1	1	580.53845	153.53535	0	0.205	0.0	0.055	0.0	11.0
0.0	0.0	1	1	400.0	400.0	0	1	1	580.53845	153.53535	0	0.205	0.0	0.012	0.0	11.0
0.0	0.0	1	1	400.0	400.0	0	1	1	580.53845	153.53535	0	0.205	-0.001	-0.02	0.0	11.0
0.0	0.0	1	1	400.0	400.0	0	1	1	580.53845	153.53535	0	0.205	0.0	0.03	0.0	11.0
0.0	0.0	1	1	400.0	400.0	0	1	1	580.53845	153.53535	0	0.205	0.0	0.003	0.0	11.0
0.0	0.0	1	1	400.0	400.0	0	1	1	580.53845	153.53535	0	0.205	0.0	0.007	0.0	11.0
0.0	0.0	1	1	400.0	400.0	0	1	1	580.53845	153.53535	0	0.205	0.0	-0.009	0.0	11.0
0.0	0.0	1	1	400.0	400.0	0	1	1	580.53845	153.53535	0	0.205	0.0	0.005	0.0	11.0
0.0	0.0	1	1	400.0	400.0	0	1	1	580.53845	153.53535	0	0.205	-0.001	-0.027	0.0	11.0
0.0	0.0	1	1	400.0	400.0	0	1	1	580.53845	153.53535	0	0.205	0.0	0.089	0.0	11.0
0.0	0.0	1	1	400.0	400.0	0	1	1	580.53845	153.53535	0	0.205	0.0	0.001	0.0	11.0
0.0	0.0	1	1	400.0	400.0	0	1	1	580.53845	153.53535	0	0.205	0.0	-0.009	0.0	11.0
0.0	0.0	1	1	400.0	400.0	0	1	1	580.53845	153.53535	0	0.205	-0.001	-0.017	0.0	11.0
0.0	0.0	1	1	400.0	400.0	0	1	1	580.53845	153.53535	0	0.205	0.0	0.058	0.0	11.0
0.0	0.0	1	1	400.0	400.0	0	1	1	580.53845	153.53535	0	0.205	0.0	-0.01	0.0	11.0
0.0	0.0	1	1	400.0	400.0	0	1	1	580.53845	153.53535	0	0.205	0.0	0.021	0.0	11.0
0.0	0.0	1	1	400.0	400.0	0	1	1	580.53845	153.53535	0	0.205	0.0	-0.011	0.0	11.0
0.0	0.0	1	1	400.0	400.0	0	1	1	580.53845	153.53535	0	0.205	-0.001	-0.03	0.0	11.0
0.0	0.0	1	1	400.0	400.0	0	1	1	580.53845	153.53535	0	0.205	0.0	0.014	0.0	11.0
0.0	0.0	1	1	400.0	400.0	0	1	1	580.53845	153.53535	0	0.205	0.0	0.012	0.0	11.0
0.0	0.0	1	1	400.0	400.0	0	1	1	580.53845	153.53535	0	0.205	0.0	0.005	0.0	11.0
0.0	0.0	1	1	400.0	400.0	0	1	1	580.53845	153.53535	0	0.205	0.0	0.016	0.0	11.0
0.0	0.0	1	1	400.0	400.0	0	1	1	580.53845	153.53535	0	0.205	-0.001	-0.037	0.0	11.0
0.0	0.0	1	1	400.0	400.0	0	1	1	580.53845	153.53535	0	0.205	0.0	0.038	0.0	11.0
0.0	0.0	1	1	400.0	400.0	0	1	1	580.53845	153.53535	0	0.205	0.0	0.008	0.0	11.0
0.0	0.0	1	1	400.0	400.0	0	1	1	580.53845	153.53535	0	0.205	-0.001	-0.065	0.0	11.0
0.0	0.0	1	1	400.0	400.0	0	1	1	580.53845	153.53535	0	0.205	-0.001	-0.059	0.0	11.0
0.0	0.0	1	1	400.0	400.0	0	1	1	580.53845	153.53535	0	0.205	0.0	0.002	0.0	11.0
0.0	0.0	1	1	400.0	400.0	0	1	1	580.53845	153.53535	0	0.205	0.0	0.006	0.0	11.0
0.0	0.0	1	1	400.0	400.0	0	1	1	580.53845	153.53535	0	0.205	0.0	0.011	0.0	11.0
0.0	0.0	1	1	400.0	400.0	0	1	1	580.53845	153.53535	0	0.205	-0.001	-0.014	0.0	11.0
0.0	0.0	1	1	400.0	400.0	0	1	1	580.53845	153.53535	0	0.205	0.0	0.011	0.0	11.0
0.0	0.0	1	1	400.0	400.0	0	1	1	580.53845	153.53535	0	0.205	0.0	-0.002	0.0	11.0
0.0	0.0	1	1	400.0	400.0	0	1	1	580.53845	153.53535	0	0.205	-0.001	-0.02	0.0	11.0
0.0	0.0	1	1	400.0	400.0	0	1	1	580.53845	153.53535	0	0.205	0.0	0.003	0.0	11.0
0.0	0.0	1	1	400.0	400.0	0	1	1	580.53845	153.53535	0	0.205	-0.001	-0.113	0.0	11.0
0.0	0.0	1	1	400.0	400.0	0	1	1	580.53845	153.53535	0	0.205	0.0	0.009	0.0	11.0
0.0	0.0	1	1	400.0	400.0	0	1	1	580.53845	153.53535	0	0.205	0.0	-0.005	0.0	11.0
0.0	0.0	1	1	400.0	400.0	0	1	1	580.53845	153.53535	0	0.204	0.0	0.0	0.0	11.0
0.0	0.0	1	1	400.0	400.0	0	1	1	580.53845	153.53535	0	0.204	0.0	0.107	0.0	11.0
0.0	0.0	1	1	400.0	400.0	0	1	1	580.53845	153.53535	0	0.204	0.0	0.003	0.0	11.0
0.0	0.0	1	1	400.0	400.0	0	1	1	580.53845	153.53535	0	0.204	-0.001	-0.043	0.0	11.0
0.0	0.0	1	1	400.0	400.0	0	1	1	580.53845	153.53535	0	0.204	0.0	0.079	0.0	11.0
0.0	0.0	1	1	400.0	400.0	0	1	1	580.53845	153.53535	0	0.204	-0.001	-0.023	0.0	11.0
0.0	0.0	1	1	400.0	400.0	0	1	1	580.53845	153.53535	0	0.204	0.0	-0.005	0.0	11.0
0.0	0.0	1	1	400.0	400.0	0	1	1	580.53845	153.53535	0	0.204	0.0	0.007	0.0	11.0
0.0	0.0	1	1	400.0	400.0	0	1	1	580.53845	153.53535	0	0.204	-0.001	-0.018	0.0	11.0
0.0	0.0	1	1	400.0	400.0	0	1	1	580.53845	153.53535	0	0.204	0.0	-0.004	0.0	11.0
0.0	0.0	1	1	400.0	400.0	0	1	1	580.53845	153.53535	0	0.204	-0.001	-0.013	0.0	11.0
0.0	0.0	1	1	400.0	400.0	0	1	1	580.53845	153.53535	0	0.204	0.0	0.0	0.0	11.0
0.0	0.0	1	1	400.0	400.0	0	1	1	580.53845	153.53535	0	0.204	0.0	0.001	0.0	11.0
0.0	0.0	1	1	400.0	400.0	0	1	1	580.53845	153.53535	0	0.204	-0.001	-0.033	0.0	11.0
0.0	0.0	1	1	400.0	400.0	0	1	1	580.53845	153.53535	0	0.204	0.0	0.007	0.0	11.0
0.0	0.0	1	1	400.0	400.0	0	1	1	580.53845	153.53535	0	0.204	0.0	-0.002	0.0	11.0
0.0	0.0	1	1	400.0	400.0	0	1	1	580.53845	153.53535	0	0.204	0.0	0.013	0.0	11.0
0.0	0.0	1	1	400.0	400.0	0	1	1	580.53845	153.53535	0	0.204	-0.001	-0.043	0.0	11.0
0.0	0.0	1	1	400.0	400.0	0	1	1	580.53845	153.53535	0	0.204	0.0	0.0	0.0	11.0
0.0	0.0	1	1	400.0	400.0	0	1	1	580.53845	153.53535	0	0.204	0.0	0.029	0.0	11.0
0.0	0.0	1	1	400.0	400.0	0	1	1	580.53845	153.53535	0	0.204	0.0	0.013	0.0	11.0
0.0	0.0	1	1	400.0	400.0	0	1	1	580.53845	153.53535	0	0.204	0.0	-0.009	0.0	11.0
0.0	0.0	1	1	400.0	400.0	0	1	1	580.53845	153.53535	0	0.204	0.0	0.002	0.0	11.0
0.0	0.0	1	1	400.0	400.0	0	1	1	580.53845	153.53535	0	0.204	0.0	0.012	0.0	11.0
0.0	0.0	1	1	400.0	400.0	0	1	1	580.53845	153.53535	0	0.204	0.0	0.008	0.0	11.0
0.0	0.0	1	1	400.0	400.0	0	1	1	580.53845	153.53535	0	0.204	0.0	0.01	0.0	11.0
0.0	0.0	1	1	400.0	400.0	0	1	1	580.53845	153.53535	0	0.204	0.0	0.02	0.0	11.0
0.0	0.0	1	1	400.0	400.0	0	1	1	580.53845	153.53535	0	0.204	0.0	-0.005	0.0	11.0
0.0	0.0	1	1	400.0	400.0	0	1	1	580.53845	153.53535	0	0.204	0.0	0.137	0.0	11.0
0.0	0.0	1	1	400.0	400.0	0	1	1	580.53845	153.53535	0	0.204	0.0	0.008	0.0	11.0
0.0	0.0	1	1	400.0	400.0	0	1	1	580.53845	153.53535	0	0.204	-0.001	-0.031	0.0	11.0
0.0	0.0	1	1	400.0	400.0	0	1	1	580.53845	153.53535	0	0.204	0.0	0.0	0.0	11.0
0.0	0.0	1	1	400.0	400.0	0	1	1	580.53845	153.53535	0	0.204	0.0	-0.006	0.0	11.0
0.0	0.0	1	1	400.0	400.0	0	1	1	580.53845	153.53535	0	0.204	0.0	0.016	0.0	11.0
0.0	0.0	1	1	400.0	400.0	0	1	1	580.53845	153.53535	0	0.204	0.0	0.029	0.0	11.0
0.0	0.0	1	1	400.0	400.0	0	1	1	580.53845	153.53535	0	0.204	-0.001	-0.012	0.0	11.0
0.0	0.0	1	1	400.0	400.0	0	1	1	580.53845	153.53535	0	0.204	-0.001	-0.022	0.0	11.0
0.0	0.0	1	1	400.0	400.0	0	1	1	580.53845	153.53535	0	0.204	0.0	-0.011	0.0	11.0
0.0	0.0	1	1	400.0	400.0	0	1	1	580.53845	153.53535	0	0.204	-0.001	-0.039	0.0	11.0
0.0	0.0	1	1	400.0	400.0	0	1	1	580.53845	153.53535	0	0.204	0.0	0.012	0.0	11.0
0.0	0.0	1	1	400.0	400.0	0	1	1	580.53845	153.53535	0	0.204	0.0	-0.005	0.0	11.0
0.0	0.0	1	1	400.0	400.0	0	1	1	580.53845	153.53535	0	0.204	-0.001	-0.027	0.0	11.0
0.0	0.0	1	1	400.0	400.0	0	1	1	580.53845	153.53535	0	0.204	-0.001	-0.04	0.0	11.0
0.0	0.0	1	1	400.0	400.0	0	1	1	580.53845	153.53535	0	0.204	0.0	0.005	0.0	11.0
0.0	0.0	1	1	400.0	400.0	0	1	1	580.53845	153.53535	0	0.204	0.0	-0.005	0.0	11.0
0.0	0.0	1	1	400.0	400.0	0	1	1	580.53845	153.53535	0	0.204	-0.001	-0.087	0.0	11.0
0.0	0.0	1	1	400.0	400.0	0	1	1	580.53845	153.53535	0	0.204	0.0	0.009	0.0	11.0
0.0	0.0	1	1	400.0	400.0	0	1	1	580.53845	153.53535	0	0.204	0.0	0.013	0.0	11.0
0.0	0.0	1	1	400.0	400.0	0	1	1	580.53845	153.53535	0	0.204	0.0	0.002	0.0	11.0
0.0	0.0	1	1	400.0	400.0	0	1	1	580.53845	153.53535	0	0.204	0.0	0.0	0.0	11.0
0.0	0.0	1	1	400.0	400.0	0	1	1	580.53845	153.53535	0	0.204	-0.001	-0.171	0.0	11.0
0.0	0.0	1	1	400.0	400.0	0	1	1	580.53845	153.53535	0	0.204	0.0	0.026	0.0	11.0
0.0	0.0	1	1	400.0	400.0	0	1	1	580.53845	153.53535	0	0.204	0.0	0.078	0.0	11.0
0.0	0.0	1	1	400.0	400.0	0	1	1	580.53845	153.53535	0	0.204	0.0	-0.011	0.0	11.0
0.0	0.0	1	1	400.0	400.0	0	1	1	580.53845	153.53535	0	0.204	0.0	0.109	0.0	11.0
0.0	0.0	1	1	400.0	400.0	0	1	1	580.53845	153.53535	0	0.204	0.0	0.001	0.0	11.0
0.0	0.0	1	1	400.0	400.0	0	1	1	580.53845	153.53535	0	0.204	0.0	-0.002	0.0	11.0
0.0	0.0	1	1	400.0	400.0	0	1	1	580.53845	153.53535	0	0.204	-0.001	-0.128	0.0	11.0
0.0	0.0	1	1	400.0	400.0	0	1	1	580.53845	153.53535	0	0.204	0.0	-0.005	0.0	11.0
0.0	0.0	1	1	400.0	400.0	0	1	1	580.53845	153.53535	0	0.204	0.0	-0.003	0.0	11.0
0.0	0.0	1	1	400.0	400.0	0	1	1	580.53845	153.53535	0	0.204	-0.001	-0.02	0.0	11.0
0.0	0.0	1	1	400.0	400.0	0	1	1	580.53845	153.53535	0	0.204	-0.001	-0.019	0.0	11.0
0.0	0.0	1	1	400.0	400.0	0	1	1	580.53845	153.53535	0	0.204	-0.001	-0.052	0.0	11.0
0.0	0.0	1	1	400.0	400.0	0	1	1	580.53845	153.53535	0	0.204	0.0	0.014	0.0	11.0
0.0	0.0	1	1	400.0	400.0	0	1	1	580.53845	153.53535	0	0.204	0.0	0.012	0.0	11.0
0.0	0.0	1	1	400.0	400.0	0	1	1	580.53845	153.53535	0	0.204	0.0	0.091	0.0	11.0
0.0	0.0	1	1	400.0	400.0	0	1	1	580.53845	153.53535	0	0.204	0.0	0.015	0.0	11.0
0.0	0.0	1	1	400.0	400.0	0	1	1	580.53845	153.53535	0	0.204	-0.001	-0.218	0.0	11.0
0.0	0.0	1	1	400.0	400.0	0	1	1	580.53845	153.53535	0	0.204	0.0	0.0	0.0	11.0
0.0	0.0	1	1	400.0	400.0	0	1	1	580.53845	153.53535	0	0.204	0.0	0.019	0.0	11.0
0.0	0.0	1	1	400.0	400.0	0	1	1	580.53845	153.53535	0	0.204	0.0	-0.002	0.0	11.0
0.0	0.0	1	1	400.0	400.0	0	1	1	580.53845	153.53535	0	0.204	0.0	0.008	0.0	11.0
0.0	0.0	1	1	400.0	400.0	0	1	1	580.53845	153.53535	0	0.204	0.0	0.027	0.0	11.0
0.0	0.0	1	1	400.0	400.0	0	1	1	580.53845	153.53535	0	0.204	0.0	0.182	0.0	11.0
0.0	0.0	1	1	400.0	400.0	0	1	1	580.53845	153.53535	0	0.204	-0.001	-0.024	0.0	11.0
0.0	0.0	1	1	400.0	400.0	0	1	1	580.53845	153.53535	0	0.204	0.0	0.008	0.0	11.0
0.0	0.0	1	1	400.0	400.0	0	1	1	580.53845	153.53535	0	0.204	0.0	-0.003	0.0	11.0
0.0	0.0	1	1	400.0	400.0	0	1	1	580.53845	153.53535	0	0.204	-0.001	-0.053	0.0	11.0
0.0	0.0	1	1	400.0	400.0	0	1	1	580.53845	153.53535	0	0.204	0.0	0.0	0.0	11.0
0.0	0.0	1	1	400.0	400.0	0	1	1	580.53845	153.53535	0	0.204	0.0	0.011	0.0	11.0
0.0	0.0	1	1	400.0	400.0	0	1	1	580.53845	153.53535	0	0.204	0.0	0.186	0.0	11.0
0.0	0.0	1	1	400.0	400.0	0	1	1	580.53845	153.53535	0	0.204	-0.001	-0.036	0.0	11.0
0.0	0.0	1	1	400.0	400.0	0	1	1	580.53845	153.53535	0	0.204	0.0	0.01	0.0	11.0
0.0	0.0	1	1	400.0	400.0	0	1	1	580.53845	153.53535	0	0.204	0.0	0.009	0.0	11.0
0.0	0.0	1	1	400.0	400.0	0	1	1	580.53845	153.53535	0	0.204	-0.001	-0.015	0.0	11.0
0.0	0.0	1	1	400.0	400.0	0	1	1	580.53845	153.53535	0	0.204	0.0	0.121	0.0	11.0
0.0	0.0	1	1	400.0	400.0	0	1	1	580.53845	153.53535	0	0.204	0.0	-0.007	0.0	11.0
0.0	0.0	1	1	400.0	400.0	0	1	1	580.53845	153.53535	0	0.204	0.0	0.029	0.0	11.0
0.0	0.0	1	1	400.0	400.0	0	1	1	580.53845	153.53535	0	0.204	-0.001	-0.017	0.0	11.0
0.0	0.0	1	1	400.0	400.0	0	1	1	580.53845	153.53535	0	0.204	-0.001	-0.029	0.0	11.0
0.0	0.0	1	1	400.0	400.0	0	1	1	580.53845	153.53535	0	0.204	0.0	0.004	0.0	11.0
0.0	0.0	1	1	400.0	400.0	0	1	1	580.53845	153.53535	0	0.204	0.0	0.017	0.0	11.0
0.0	0.0	1	1	400.0	400.0	0	1	1	580.53845	153.53535	0	0.204	0.0	0.019	0.0	11.0
0.0	0.0	1	1	400.0	400.0	0	1	1	580.53845	153.53535	0	0.204	0.0	0.002	0.0	11.0
0.0	0.0	1	1	400.0	400.0	0	1	1	580.53845	153.53535	0	0.204	-0.001	-0.041	0.0	11.0
0.0	0.0	1	1	400.0	400.0	0	1	1	580.53845	153.53535	0	0.204	0.0	0.158	0.0	11.0
0.0	0.0	1	1	400.0	400.0	0	1	1	580.53845	153.53535	0	0.204	0.0	-0.007	0.0	11.0
0.0	0.0	1	1	400.0	400.0	0	1	1	580.53845	153.53535	0	0.204	0.0	0.001	0.0	11.0
0.0	0.0	1	1	400.0	400.0	0	1	1	580.53845	153.53535	0	0.204	0.0	0.067	0.0	11.0
0.0	0.0	1	1	400.0	400.0	0	1	1	580.53845	153.53535	0	0.204	0.0	0.001	0.0	11.0
0.0	0.0	1	1	400.0	400.0	0	1	1	580.53845	153.53535	0	0.204	-0.001	-0.013	0.0	11.0
0.0	0.0	1	1	400.0	400.0	0	1	1	580.53845	153.53535	0	0.204	0.0	0.013	0.0	11.0
0.0	0.0	1	1	400.0	400.0	0	1	1	580.53845	153.53535	0	0.204	0.0	-0.018	0.0	11.0
0.0	0.0	1	1	400.0	400.0	0	1	1	580.53845	153.53535	0	0.204	0.0	0.013	0.0	11.0
0.0	0.0	1	1	400.0	400.0	0	1	1	580.53845	153.53535	0	0.204	0.0	0.022	0.0	11.0
0.0	0.0	1	1	400.0	400.0	0	1	1	580.53845	153.53535	0	0.204	0.0	0.001	0.0	11.0
0.0	0.0	1	1	400.0	400.0	0	1	1	580.53845	153.53535	0	0.204	0.0	0.009	0.0	11.0
0.0	0.0	1	1	400.0	400.0	0	1	1	580.53845	153.53535	0	0.204	0.0	-0.002	0.0	11.0
0.0	0.0	1	1	400.0	400.0	0	1	1	580.53845	153.53535	0	0.204	-0.001	-0.043	0.0	11.0
0.0	0.0	1	1	400.0	400.0	0	1	1	580.53845	153.53535	0	0.204	0.0	0.038	0.0	11.0
0.0	0.0	1	1	400.0	400.0	0	1	1	580.53845	153.53535	0	0.204	0.0	0.222	0.0	11.0
0.0	0.0	1	1	400.0	400.0	0	1	1	580.53845	153.53535	0	0.204	-0.001	-0.035	0.0	11.0
0.0	0.0	1	1	400.0	400.0	0	1	1	580.53845	153.53535	0	0.204	-0.001	-0.141	0.0	11.0
0.0	0.0	1	1	400.0	400.0	0	1	1	580.53845	153.53535	0	0.204	-0.001	-0.019	0.0	11.0
0.0	0.0	1	1	400.0	400.0	0	1	1	580.53845	153.53535	0	0.204	-0.001	-0.025	0.0	11.0
0.0	0.0	1	1	400.0	400.0	0	1	1	580.53845	153.53535	0	0.204	-0.001	-0.018	0.0	11.0
0.0	0.0	1	1	400.0	400.0	0	1	1	580.53845	153.53535	0	0.204	0.0	0.004	0.0	11.0
0.0	0.0	1	1	400.0	400.0	0	1	1	580.53845	153.53535	0	0.204	-0.001	-0.012	0.0	11.0
0.0	0.0	1	1	400.0	400.0	0	1	1	580.53845	153.53535	0	0.204	-0.001	-0.017	0.0	11.0
0.0	0.0	1	1	400.0	400.0	0	1	1	580.53845	153.53535	0	0.204	0.0	0.032	0.0	11.0
0.0	0.0	1	1	400.0	400.0	0	1	1	580.53845	153.53535	0	0.204	-0.001	-0.132	0.0	11.0
0.0	0.0	1	1	400.0	400.0	0	1	1	580.53845	153.53535	0	0.204	-0.001	-0.015	0.0	11.0
0.0	0.0	1	1	400.0	400.0	0	1	1	580.53845	153.53535	0	0.204	-0.001	-0.026	0.0	11.0
0.0	0.0	1	1	400.0	400.0	0	1	1	580.53845	153.53535	0	0.204	0.0	0.014	0.0	11.0
0.0	0.0	1	1	400.0	400.0	0	1	1	580.53845	153.53535	0	0.204	0.0	-0.005	0.0	11.0
0.0	0.0	1	1	400.0	400.0	0	1	1	580.53845	153.53535	0	0.204	-0.001	-0.065	0.0	11.0
0.0	0.0	1	1	400.0	400.0	0	1	1	580.53845	153.53535	0	0.204	0.0	0.012	0.0	11.0
0.0	0.0	1	1	400.0	400.0	0	1	1	580.53845	153.53535	0	0.204	-0.001	-0.022	0.0	11.0
0.0	0.0	1	1	400.0	400.0	0	1	1	580.53845	153.53535	0	0.204	0.0	0.002	0.0	11.0
0.0	0.0	1	1	400.0	400.0	0	1	1	580.53845	153.53535	0	0.204	0.0	-0.01	0.0	11.0
5555.5557	400.0	1	1	400.0	400.0	0	1	1	580.53845	153.53535	1	0.204	0.0	0.007	0.0	11.0
5555.5557	400.0	1	1	400.0	400.0	0	1	1	580.53845	153.53535	1	0.204	0.0	0.025	0.0	11.0
5555.5557	400.0	1	1	400.0	400.0	0	1	1	580.53845	153.53535	1	0.204	0.0	0.009	0.0	11.0
5555.5557	400.0	1	1	400.0	400.0	0	1	1	580.53845	153.53535	1	0.204	0.0	0.069	0.392	11.0
5555.5557	400.0	1	1	400.0	400.0	0	1	1	580.53845	153.53535	1	0.204	0.002	0.348	0.392	11.0
5555.5557	400.0	1	1	400.0	400.0	0	1	1	580.53845	153.53535	1	0.204	0.006	0.62	0.757	11.0
5555.5557	400.0	1	1	400.0	400.0	0	1	1	580.53845	153.53535	1	0.204	0.01	0.723	0.757	11.0
5555.5557	400.0	1	1	400.0	400.0	0	1	1	580.53845	153.53535	1	0.205	0.02	1.365	1.413	11.0
5555.5557	400.0	1	1	400.0	400.0	0	1	1	580.53845	153.53535	1	0.205	0.033	1.926	1.978	11.0
5555.5557	400.0	1	1	400.0	400.0	0	1	1	580.53845	153.53535	1	0.205	0.047	2.067	1.978	11.0
5555.5557	400.0	1	1	400.0	400.0	0	1	1	580.53845	153.53535	1	0.205	0.061	2.244	2.232	11.0
5555.5557	400.0	1	1	400.0	400.0	0	1	1	580.53845	153.53535	1	0.205	0.073	2.198	2.232	11.0
5555.5557	400.0	1	1	400.0	400.0	0	1	1	580.53845	153.53535	1	0.205	0.088	2.669	2.686	11.0
5555.5557	400.0	1	1	400.0	400.0	0	1	1	580.53845	153.53535	1	0.205	0.103	2.947	2.889	11.0
5555.5557	400.0	1	1	400.0	400.0	0	1	1	580.53845	153.53535	1	0.205	0.116	2.914	2.889	11.0
5555.5557	400.0	1	1	400.0	400.0	0	1	1	580.53845	153.53535	1	0.205	0.131	3.25	3.255	11.0
5555.5557	400.0	1	1	400.0	400.0	0	1	1	580.53845	153.53535	1	0.206	0.147	3.449	3.417	11.0
5555.5557	400.0	1	1	400.0	400.0	0	1	1	580.53845	153.53535	1	0.206	0.161	3.415	3.417	11.0
5555.5557	400.0	1	1	400.0	400.0	0	1	1	580.53845	153.53535	1	0.206	0.175	3.68	3.71	11.0
5555.5557	400.0	1	1	400.0	400.0	0	1	1	580.53845	153.53535	1	0.206	0.188	3.692	3.84	11.0
5555.5557	400.0	1	1	400.0	400.0	0	1	1	580.53845	153.53535	1	0.206	0.201	3.872	3.84	11.0
5555.5557	400.0	1	1	400.0	400.0	0	1	1	580.53845	153.53535	1	0.206	0.214	3.907	4.075	11.0
5555.5557	400.0	1	1	400.0	400.0	0	1	1	580.53845	153.53535	1	0.206	0.226	4.05	4.075	11.0
5555.5557	400.0	1	1	400.0	400.0	0	1	1	580.53845	153.53535	1	0.206	0.238	4.167	4.181	11.0
5555.5557	400.0	1	1	400.0	400.0	0	1	1	580.53845	153.53535	1	0.206	0.251	4.397	4.369	11.0
5555.5557	400.0	1	1	400.0	400.0	0	1	1	580.53845	153.53535	1	0.206	0.263	4.413	4.369	11.0
5555.5557	400.0	1	1	400.0	400.0	0	1	1	580.53845	153.53535	1	0.207	0.273	4.446	4.453	11.0
5555.5557	400.0	1	1	400.0	400.0	0	1	1	580.53845	153.53535	1	0.207	0.283	4.489	4.453	11.0
5555.5557	400.0	1	1	400.0	400.0	0	1	1	580.53845	153.53535	1	0.207	0.292	4.597	4.604	11.0
5555.5557	400.0	1	1	400.0	400.0	0	1	1	580.53845	153.53535	1	0.207	0.303	4.864	4.736	11.0
5555.5557	400.0	1	1	400.0	400.0	0	1	1	580.53845	153.53535	1	0.207	0.311	4.745	4.736	11.0
5555.5557	400.0	1	1	400.0	400.0	0	1	1	580.53845	153.53535	1	0.207	0.319	4.792	4.794	11.0
5555.5557	400.0	1	1	400.0	400.0	0	1	1	580.53845	153.53535	1	0.207	0.328	4.905	4.898	11.0
5555.5557	400.0	1	1	400.0	400.0	0	1	1	580.53845	153.53535	1	0.207	0.336	4.886	4.898	11.0
5555.5557	400.0	1	1	400.0	400.0	0	1	1	580.53845	153.53535	1	0.207	0.344	4.836	4.945	11.0
5555.5557	400.0	1	1	400.0	400.0	0	1	1	580.53845	153.53535	1	0.207	0.35	4.972	4.945	11.0
5555.5557	400.0	1	1	400.0	400.0	0	1	1	580.53845	153.53535	1	0.207	0.356	5.013	5.03	11.0
5555.5557	400.0	1	1	400.0	400.0	0	1	1	580.53845	153.53535	1	0.207	0.363	5.08	5.068	11.0
5555.5557	400.0	1	1	400.0	400.0	0	1	1	580.53845	153.53535	1	0.207	0.368	5.093	5.068	11.0
5555.5557	400.0	1	1	400.0	400.0	0	1	1	580.53845	153.53535	1	0.207	0.374	5.129	5.134	11.0
5555.5557	400.0	1	1	400.0	400.0	0	1	1	580.53845	153.53535	1	0.207	0.38	5.111	5.165	11.0
5555.5557	400.0	1	1	400.0	400.0	0	1	1	580.53845	153.53535	1	0.207	0.385	5.157	5.165	11.0
5555.5557	400.0	1	1	400.0	400.0	0	1	1	580.53845	153.53535	1	0.207	0.389	5.195	5.218	11.0
5555.5557	400.0	1	1	400.0	400.0	0	1	1	580.53845	153.53535	1	0.207	0.393	5.248	5.244	11.0
5555.5557	400.0	1	1	400.0	400.0	0	1	1	580.53845	153.53535	1	0.208	0.398	5.202	5.244	11.0
5555.5557	400.0	1	1	400.0	400.0	0	1	1	580.53845	153.53535	1	0.208	0.402	5.315	5.287	11.0
5555.5557	400.0	1	1	400.0	400.0	0	1	1	580.53845	153.53535	1	0.208	0.405	5.282	5.287	11.0
5555.5557	400.0	1	1	400.0	400.0	0	1	1	580.53845	153.53535	1	0.208	0.408	5.229	5.325	11.0
5555.5557	400.0	1	1	400.0	400.0	0	1	1	580.53845	153.53535	1	0.208	0.412	5.328	5.34	11.0
5555.5557	400.0	1	1	400.0	400.0	0	1	1	580.53845	153.53535	1	0.208	0.414	5.155	5.34	11.0
5555.5557	400.0	1	1	400.0	400.0	0	1	1	580.53845	153.53535	1	0.208	0.418	5.353	5.356	11.0
5555.5557	400.0	1	1	400.0	400.0	0	1	1	580.53845	153.53535	1	0.208	0.42	5.315	5.356	11.0
5555.5557	400.0	1	1	400.0	400.0	0	1	1	580.53845	153.53535	1	0.208	0.423	5.408	5.385	11.0
5555.5557	400.0	1	1	400.0	400.0	0	1	1	580.53845	153.53535	1	0.208	0.426	5.322	5.409	11.0
5555.5557	400.0	1	1	400.0	400.0	0	1	1	580.53845	153.53535	1	0.208	0.428	5.435	5.409	11.0
5555.5557	400.0	1	1	400.0	400.0	0	1	1	580.53845	153.53535	1	0.208	0.43	5.428	5.419	11.0
5555.5557	400.0	1	1	400.0	400.0	0	1	1	580.53845	153.53535	1	0.208	0.432	5.462	5.429	11.0
5555.5557	400.0	1	1	400.0	400.0	0	1	1	580.53845	153.53535	1	0.208	0.434	5.449	5.429	11.0
5555.5557	400.0	1	1	400.0	400.0	0	1	1	580.53845	153.53535	1	0.208	0.436	5.441	5.448	11.0
5555.5557	400.0	1	1	400.0	400.0	0	1	1	580.53845	153.53535	1	0.208	0.438	5.495	5.448	11.0
5555.5557	400.0	1	1	400.0	400.0	0	1	1	580.53845	153.53535	1	0.208	0.441	5.455	5.455	11.0
5555.5557	400.0	1	1	400.0	400.0	0	1	1	580.53845	153.53535	1	0.208	0.441	5.41	5.47	11.0
5555.5557	400.0	1	1	400.0	400.0	0	1	1	580.53845	153.53535	1	0.208	0.441	5.516	5.47	11.0
5555.5557	400.0	1	1	400.0	400.0	0	1	1	580.53845	153.53535	1	0.208	0.441	5.516	5.483	11.0
5555.5557	400.0	1	1	400.0	400.0	0	1	1	580.53845	153.53535	1	0.208	0.441	5.477	5.488	11.0
5555.5557	400.0	1	1	400.0	400.0	0	1	1	580.53845	153.53535	1	0.208	0.441	5.51	5.488	11.0
5555.5557	400.0	1	1	400.0	400.0	0	1	1	580.53845	153.53535	1	0.208	0.441	5.496	5.498	11.0
5555.5557	400.0	1	1	400.0	400.0	0	1	1	580.53845	153.53535	1	0.208	0.442	5.571	5.498	11.0
5555.5557	400.0	1	1	400.0	400.0	0	1	1	580.53845	153.53535	1	0.208	0.442	5.544	5.503	11.0
5555.5557	400.0	1	1	400.0	400.0	0	1	1	580.53845	153.53535	1	0.208	0.442	5.431	5.51	11.0
5555.5557	400.0	1	1	400.0	400.0	0	1	1	580.53845	153.53535	1	0.208	0.442	5.5	5.51	11.0
5555.5557	400.0	1	1	400.0	400.0	0	1	1	580.53845	153.53535	1	0.208	0.442	5.49	5.514	11.0
5555.5557	400.0	1	1	400.0	400.0	0	1	1	580.53845	153.53535	1	0.208	0.442	5.491	5.521	11.0
5555.5557	400.0	1	1	400.0	400.0	0	1	1	580.53845	153.53535	1	0.208	0.442	5.505	5.521	11.0
5555.5557	400.0	1	1	400.0	400.0	0	1	1	580.53845	153.53535	1	0.208	0.443	5.551	5.524	11.0
5555.5557	400.0	1	1	400.0	400.0	0	1	1	580.53845	153.53535	1	0.208	0.444	5.504	5.524	11.0
5555.5557	400.0	1	1	400.0	400.0	0	1	1	580.53845	153.53535	1	0.208	0.444	5.395	5.529	11.0
5555.5557	400.0	1	1	400.0	400.0	0	1	1	580.53845	153.53535	1	0.208	0.444	5.356	5.531	11.0
5555.5557	400.0	1	1	400.0	400.0	0	1	1	580.53845	153.53535	1	0.208	0.444	5.486	5.531	11.0
5555.5557	400.0	1	1	400.0	400.0	0	1	1	580.53845	153.53535	1	0.208	0.444	5.553	5.535	11.0
5555.5557	400.0	1	1	400.0	400.0	0	1	1	580.53845	153.53535	1	0.208	0.444	5.518	5.54	11.0
5555.5557	400.0	1	1	400.0	400.0	0	1	1	580.53845	153.53535	1	0.208	0.444	5.533	5.54	11.0
5555.5557	400.0	1	1	400.0	400.0	0	1	1	580.53845	153.53535	1	0.208	0.445	5.565	5.541	11.0
5555.5557	400.0	1	1	400.0	400.0	0	1	1	580.53845	153.53535	1	0.208	0.446	5.591	5.541	11.0
5555.5557	400.0	1	1	400.0	400.0	0	1	1	580.53845	153.53535	1	0.208	0.446	5.531	5.544	11.0
5555.5557	400.0	1	1	400.0	400.0	0	1	1	580.53845	153.53535	1	0.208	0.446	5.492	5.545	11.0
5555.5557	400.0	1	1	400.0	400.0	0	1	1	580.53845	153.53535	1	0.208	0.448	5.603	5.545	11.0
5555.5557	400.0	1	1	400.0	400.0	0	1	1	580.53845	153.53535	1	0.208	0.448	5.547	5.547	11.0
5555.5557	400.0	1	1	400.0	400.0	0	1	1	580.53845	153.53535	1	0.208	0.448	5.553	5.548	11.0
5555.5557	400.0	1	1	400.0	400.0	0	1	1	580.53845	153.53535	1	0.208	0.448	5.533	5.548	11.0
5555.5557	400.0	1	1	400.0	400.0	0	1	1	580.53845	153.53535	1	0.208	0.449	5.62	5.55	11.0
5555.5557	400.0	1	1	400.0	400.0	0	1	1	580.53845	153.53535	1	0.208	0.45	5.593	5.55	11.0
5555.5557	400.0	1	1	400.0	400.0	0	1	1	580.53845	153.53535	1	0.208	0.45	5.492	5.55	11.0
5555.5557	400.0	1	1	400.0	400.0	0	1	1	580.53845	153.53535	1	0.208	0.452	5.561	5.552	11.0
5555.5557	400.0	1	1	400.0	400.0	0	1	1	580.53845	153.53535	1	0.208	0.453	5.457	5.552	11.0
5555.5557	400.0	1	1	400.0	400.0	0	1	1	580.53845	153.53535	1	0.208	0.455	5.628	5.553	11.0
5555.5557	400.0	1	1	400.0	400.0	0	1	1	580.53845	153.53535	1	0.208	0.455	5.509	5.554	11.0
5555.5557	400.0	1	1	400.0	400.0	0	1	1	580.53845	153.53535	1	0.208	0.457	5.607	5.554	11.0
5555.5557	400.0	1	1	400.0	400.0	0	1	1	580.53845	153.53535	1	0.208	0.459	5.596	5.555	11.0
5555.5557	400.0	1	1	400.0	400.0	0	1	1	580.53845	153.53535	1	0.208	0.459	5.549	5.555	11.0
5555.5557	400.0	1	1	400.0	400.0	0	1	1	580.53845	153.53535	1	0.208	0.46	5.557	5.555	11.0
5555.5557	400.0	1	1	400.0	400.0	0	1	1	580.53845	153.53535	1	0.208	0.46	5.474	5.556	11.0
5555.5557	400.0	1	1	400.0	400.0	0	1	1	580.53845	153.53535	1	0.208	0.46	5.532	5.556	11.0
5555.5557	400.0	1	1	400.0	400.0	0	1	1	580.53845	153.53535	1	0.208	0.461	5.592	5.556	11.0
5555.5557	400.0	1	1	400.0	400.0	0	1	1	580.53845	153.53535	1	0.208	0.46	5.524	5.557	11.0
5555.5557	400.0	1	1	400.0	400.0	0	1	1	580.53845	153.53535	1	0.208	0.46	5.532	5.557	11.0
5555.5557	400.0	1	1	400.0	400.0	0	1	1	580.53845	153.53535	1	0.208	0.46	5.553	5.557	11.0
5555.5557	400.0	1	1	400.0	400.0	0	1	1	580.53845	153.53535	1	0.208	0.46	5.488	5.557	11.0
5555.5557	400.0	1	1	400.0	400.0	0	1	1	580.53845	153.53535	1	0.208	0.46	5.41	5.559	11.0
5555.5557	400.0	1	1	400.0	400.0	0	1	1	580.53845	153.53535	1	0.208	0.461	5.557	5.559	11.0
5555.5557	400.0	1	1	400.0	400.0	0	1	1	580.53845	153.53535	1	0.208	0.46	5.537	5.559	11.0
5555.5557	400.0	1	1	400.0	400.0	0	1	1	580.53845	153.53535	1	0.208	0.46	5.55	5.56	11.0
5555.5557	400.0	1	1	400.0	400.0	0	1	1	580.53845	153.53535	1	0.208	0.461	5.593	5.56	11.0
5555.5557	400.0	1	1	400.0	400.0	0	1	1	580.53845	153.53535	1	0.208	0.46	5.491	5.56	11.0
5555.5557	400.0	1	1	400.0	400.0	0	1	1	580.53845	153.53535	1	0.208	0.46	5.478	5.56	11.0
5555.5557	400.0	1	1	400.0	400.0	0	1	1	580.53845	153.53535	1	0.208	0.46	5.508	5.56	11.0
5555.5557	400.0	1	1	400.0	400.0	0	1	1	580.53845	153.53535	1	0.208	0.461	5.569	5.56	11.0
5555.5557	400.0	1	1	400.0	400.0	0	1	1	580.53845	153.53535	1	0.208	0.461	5.563	5.561	11.0
5555.5557	400.0	1	1	400.0	400.0	0	1	1	580.53845	153.53535	1	0.208	0.46	5.449	5.561	11.0
5555.5557	400.0	1	1	400.0	400.0	0	1	1	580.53845	153.53535	1	0.208	0.46	5.521	5.561	11.0
5555.5557	400.0	1	1	400.0	400.0	0	1	1	580.53845	153.53535	1	0.208	0.461	5.663	5.561	11.0
5555.5557	400.0	1	1	400.0	400.0	0	1	1	580.53845	153.53535	1	0.208	0.46	5.555	5.561	11.0
5555.5557	400.0	1	1	400.0	400.0	0	1	1	580.53845	153.53535	1	0.208	0.46	5.556	5.561	11.0
5555.5557	400.0	1	1	400.0	400.0	0	1	1	580.53845	153.53535	1	0.208	0.461	5.591	5.561	11.0
5555.5557	400.0	1	1	400.0	400.0	0	1	1	580.53845	153.53535	1	0.208	0.46	5.508	5.561	11.0
5555.5557	400.0	1	1	400.0	400.0	0	1	1	580.53845	153.53535	1	0.209	0.461	5.571	5.561	11.0
5555.5557	400.0	1	1	400.0	400.0	0	1	1	580.53845	153.53535	1	0.209	0.461	5.567	5.561	11.0
5555.5557	400.0	1	1	400.0	400.0	0	1	1	580.53845	153.53535	1	0.209	0.46	5.538	5.562	11.0
5555.5557	400.0	1	1	400.0	400.0	0	1	1	580.53845	153.53535	1	0.209	0.461	5.592	5.562	11.0
5555.5557	400.0	1	1	400.0	400.0	0	1	1	580.53845	153.53535	1	0.209	0.461	5.575	5.562	11.0
5555.5557	400.0	1	1	400.0	400.0	0	1	1	580.53845	153.53535	1	0.209	0.46	5.55	5.562	11.0
5555.5557	400.0	1	1	400.0	400.0	0	1	1	580.53845	153.53535	1	0.209	0.461	5.562	5.562	11.0
5555.5557	400.0	1	1	400.0	400.0	0	1	1	580.53845	153.53535	1	0.209	0.461	5.58	5.562	11.0
5555.5557	400.0	1	1	400.0	400.0	0	1	1	580.53845	153.53535	1	0.209	0.46	5.539	5.562	11.0
5555.5557	400.0	1	1	400.0	400.0	0	1	1	580.53845	153.53535	1	0.209	0.46	5.548	5.562	11.0
5555.5557	400.0	1	1	400.0	400.0	0	1	1	580.53845	153.53535	1	0.209	0.461	5.572	5.562	11.0
5555.5557	400.0	1	1	400.0	400.0	0	1	1	580.53845	153.53535	1	0.209	0.46	5.518	5.562	11.0
5555.5557	400.0	1	1	400.0	400.0	0	1	1	580.53845	153.53535	1	0.209	0.461	5.582	5.562	11.0
5555.5557	400.0	1	1	400.0	400.0	0	1	1	580.53845	153.53535	1	0.209	0.46	5.551	5.562	11.0
5555.5557	400.0	1	1	400.0	400.0	0	1	1	580.53845	153.53535	1	0.209	0.461	5.603	5.562	11.0
5555.5557	400.0	1	1	400.0	400.0	0	1	1	580.53845	153.53535	1	0.209	0.46	5.482	5.562	11.0
5555.5557	400.0	1	1	400.0	400.0	0	1	1	580.53845	153.53535	1	0.209	0.46	5.488	5.562	11.0
5555.5557	400.0	1	1	400.0	400.0	0	1	1	580.53845	153.53535	1	0.209	0.461	5.595	5.562	11.0
5555.5557	400.0	1	1	400.0	400.0	0	1	1	580.53845	153.53535	1	0.209	0.461	5.607	5.562	11.0
5555.5557	400.0	1	1	400.0	400.0	0	1	1	580.53845	153.53535	1	0.209	0.461	5.708	5.562	11.0
5555.5557	400.0	1	1	400.0	400.0	0	1	1	580.53845	153.53535	1	0.209	0.461	5.572	5.562	11.0
5555.5557	400.0	1	1	400.0	400.0	0	1	1	580.53845	153.53535	1	0.209	0.461	5.59	5.562	11.0
5555.5557	400.0	1	1	400.0	400.0	0	1	1	580.53845	153.53535	1	0.209	0.461	5.559	5.562	11.0
5555.5557	400.0	1	1	400.0	400.0	0	1	1	580.53845	153.53535	1	0.209	0.46	5.498	5.562	11.0
5555.5557	400.0	1	1	400.0	400.0	0	1	1	580.53845	153.53535	1	0.209	0.46	5.525	5.562	11.0
5555.5557	400.0	1	1	400.0	400.0	0	1	1	580.53845	153.53535	1	0.209	0.461	5.584	5.562	11.0
5555.5557	400.0	1	1	400.0	400.0	0	1	1	580.53845	153.53535	1	0.209	0.46	5.553	5.562	11.0
5555.5557	400.0	1	1	400.0	400.0	0	1	1	580.53845	153.53535	1	0.209	0.46	5.52	5.562	11.0
5555.5557	400.0	1	1	400.0	400.0	0	1	1	580.53845	153.53535	1	0.209	0.46	5.524	5.562	11.0
5555.5557	400.0	1	1	400.0	400.0	0	1	1	580.53845	153.53535	1	0.209	0.46	5.541	5.562	11.0
5555.5557	400.0	1	1	400.0	400.0	0	1	1	580.53845	153.53535	1	0.209	0.461	5.572	5.562	11.0
5555.5557	400.0	1	1	400.0	400.0	0	1	1	580.53845	153.53535	1	0.209	0.46	5.548	5.562	11.0
5555.5557	400.0	1	1	400.0	400.0	0	1	1	580.53845	153.53535	1	0.209	0.461	5.605	5.562	11.0
5555.5557	400.0	1	1	400.0	400.0	0	1	1	580.53845	153.53535	1	0.209	0.46	5.552	5.562	11.0
5555.5557	400.0	1	1	400.0	400.0	0	1	1	580.53845	153.53535	1	0.209	0.461	5.558	5.562	11.0
5555.5557	400.0	1	1	400.0	400.0	0	1	1	580.53845	153.53535	1	0.209	0.461	5.579	5.562	11.0
5555.5557	400.0	1	1	400.0	400.0	0	1	1	580.53845	153.53535	1	0.209	0.46	5.548	5.562	11.0
5555.5557	400.0	1	1	400.0	400.0	0	1	1	580.53845	153.53535	1	0.209	0.461	5.578	5.562	11.0
5555.5557	400.0	1	1	400.0	400.0	0	1	1	580.53845	153.53535	1	0.209	0.461	5.609	5.562	11.0
5555.5557	400.0	1	1	400.0	400.0	0	1	1	580.53845	153.53535	1	0.209	0.461	5.643	5.562	11.0
5555.5557	400.0	1	1	400.0	400.0	0	1	1	580.53845	153.53535	1	0.209	0.46	5.506	5.562	11.0
5555.5557	400.0	1	1	400.0	400.0	0	1	1	580.53845	153.53535	1	0.209	0.461	5.558	5.562	11.0
5555.5557	400.0	1	1	400.0	400.0	0	1	1	580.53845	153.53535	1	0.209	0.461	5.59	5.562	11.0
5555.5557	400.0	1	1	400.0	400.0	0	1	1	580.53845	153.53535	1	0.209	0.461	5.56	5.562	11.0
5555.5557	400.0	1	1	400.0	400.0	0	1	1	580.53845	153.53535	1	0.209	0.46	5.543	5.562	11.0
5555.5557	400.0	1	1	400.0	400.0	0	1	1	580.53845	153.53535	1	0.209	0.461	5.578	5.562	11.0
5555.5557	400.0	1	1	400.0	400.0	0	1	1	580.53845	153.53535	1	0.209	0.461	5.566	5.562	11.0
5555.5557	400.0	1	1	400.0	400.0	0	1	1	580.53845	153.53535	1	0.209	0.46	5.544	5.562	11.0
5555.5557	400.0	1	1	400.0	400.0	0	1	1	580.53845	153.53535	1	0.209	0.461	5.624	5.562	11.0
5555.5557	400.0	1	1	400.0	400.0	0	1	1	580.53845	153.53535	1	0.209	0.46	5.527	5.562	11.0
5555.5557	400.0	1	1	400.0	400.0	0	1	1	580.53845	153.53535	1	0.209	0.46	5.55	5.562	11.0
5555.5557	400.0	1	1	400.0	400.0	0	1	1	580.53845	153.53535	1	0.209	0.461	5.574	5.562	11.0
5555.5557	400.0	1	1	400.0	400.0	0	1	1	580.53845	153.53535	1	0.209	0.46	5.539	5.562	11.0
5555.5557	400.0	1	1	400.0	400.0	0	1	1	580.53845	153.53535	1	0.209	0.461	5.582	5.562	11.0
5555.5557	400.0	1	1	400.0	400.0	0	1	1	580.53845	153.53535	1	0.209	0.46	5.531	5.562	11.0
5555.5557	400.0	1	1	400.0	400.0	0	1	1	580.53845	153.53535	1	0.209	0.46	5.485	5.562	11.0
5555.5557	400.0	1	1	400.0	400.0	0	1	1	580.53845	153.53535	1	0.209	0.46	5.548	5.562	11.0
5555.5557	400.0	1	1	400.0	400.0	0	1	1	580.53845	153.53535	1	0.209	0.46	5.497	5.562	11.0
5555.5557	400.0	1	1	400.0	400.0	0	1	1	580.53845	153.53535	1	0.209	0.461	5.574	5.562	11.0
5555.5557	400.0	1	1	400.0	400.0	0	1	1	580.53845	153.53535	1	0.209	0.461	5.608	5.562	11.0
5555.5557	400.0	1	1	400.0	400.0	0	1	1	580.53845	153.53535	1	0.209	0.461	5.59	5.562	11.0
5555.5557	400.0	1	1	400.0	400.0	0	1	1	580.53845	153.53535	1	0.209	0.461	5.579	5.562	11.0
5555.5557	400.0	1	1	400.0	400.0	0	1	1	580.53845	153.53535	1	0.209	0.46	5.511	5.562	11.0
5555.5557	400.0	1	1	400.0	400.0	0	1	1	580.53845	153.53535	1	0.209	0.461	5.625	5.562	11.0
5555.5557	400.0	1	1	400.0	400.0	0	1	1	580.53845	153.53535	1	0.209	0.461	5.588	5.562	11.0
5555.5557	400.0	1	1	400.0	400.0	0	1	1	580.53845	153.53535	1	0.209	0.46	5.536	5.562	11.0
5555.5557	400.0	1	1	400.0	400.0	0	1	1	580.53845	153.53535	1	0.209	0.461	5.571	5.562	11.0
5555.5557	400.0	1	1	400.0	400.0	0	1	1	580.53845	153.53535	1	0.209	0.461	5.575	5.562	11.0
5555.5557	400.0	1	1	400.0	400.0	0	1	1	580.53845	153.53535	1	0.209	0.461	5.616	5.562	11.0
5555.5557	400.0	1	1	400.0	400.0	0	1	1	580.53845	153.53535	1	0.209	0.461	5.583	5.562	11.0
5555.5557	400.0	1	1	400.0	400.0	0	1	1	580.53845	153.53535	1	0.209	0.46	5.537	5.562	11.0
5555.5557	400.0	1	1	400.0	400.0	0	1	1	580.53845	153.53535	1	0.209	0.46	5.529	5.562	11.0
5555.5557	400.0	1	1	400.0	400.0	0	1	1	580.53845	153.53535	1	0.209	0.46	5.527	5.562	11.0
5555.5557	400.0	1	1	400.0	400.0	0	1	1	580.53845	153.53535	1	0.209	0.461	5.572	5.562	11.0
5555.5557	400.0	1	1	400.0	400.0	0	1	1	580.53845	153.53535	1	0.209	0.461	5.564	5.562	11.0
5555.5557	400.0	1	1	400.0	400.0	0	1	1	580.53845	153.53535	1	0.209	0.461	5.598	5.562	11.0
5555.5557	400.0	1	1	400.0	400.0	0	1	1	580.53845	153.53535	1	0.209	0.461	5.588	5.562	11.0
5555.5557	400.0	1	1	400.0	400.0	0	1	1	580.53845	153.53535	1	0.209	0.461	5.56	5.562	11.0
5555.5557	400.0	1	1	400.0	400.0	0	1	1	580.53845	153.53535	1	0.209	0.461	5.596	5.562	11.0
5555.5557	400.0	1	1	400.0	400.0	0	1	1	580.53845	153.53535	1	0.209	0.461	5.614	5.562	11.0
5555.5557	400.0	1	1	400.0	400.0	0	1	1	580.53845	153.53535	1	0.209	0.46	5.552	5.562	11.0
5555.5557	400.0	1	1	400.0	400.0	0	1	1	580.53845	153.53535	1	0.209	0.461	5.588	5.562	11.0
5555.5557	400.0	1	1	400.0	400.0	0	1	1	580.53845	153.53535	1	0.209	0.46	5.552	5.562	11.0
5555.5557	400.0	1	1	400.0	400.0	0	1	1	580.53845	153.53535	1	0.209	0.461	5.569	5.562	11.0
5555.5557	400.0	1	1	400.0	400.0	0	1	1	580.53845	153.53535	1	0.209	0.461	5.603	5.562	11.0
5555.5557	400.0	1	1	400.0	400.0	0	1	1	580.53845	153.53535	1	0.209	0.461	5.627	5.562	11.0
5555.5557	400.0	1	1	400.0	400.0	0	1	1	580.53845	153.53535	1	0.209	0.461	5.564	5.562	11.0
5555.5557	400.0	1	1	400.0	400.0	0	1	1	580.53845	153.53535	1	0.209	0.461	5.595	5.562	11.0
5555.5557	400.0	1	1	400.0	400.0	0	1	1	580.53845	153.53535	1	0.209	0.461	5.6	5.562	11.0
5555.5557	400.0	1	1	400.0	400.0	0	1	1	580.53845	153.53535	1	0.209	0.461	5.586	5.562	11.0
5555.5557	400.0	1	1	400.0	400.0	0	1	1	580.53845	153.53535	1	0.209	0.461	5.571	5.562	11.0
5555.5557	400.0	1	1	400.0	400.0	0	1	1	580.53845	153.53535	1	0.209	0.461	5.578	5.562	11.0
5555.5557	400.0	1	1	400.0	400.0	0	1	1	580.53845	153.53535	1	0.209	0.461	5.579	5.562	11.0
5555.5557	400.0	1	1	400.0	400.0	0	1	1	580.53845	153.53535	1	0.209	0.461	5.614	5.562	11.0
5555.5557	400.0	1	1	400.0	400.0	0	1	1	580.53845	153.53535	1	0.209	0.461	5.592	5.562	11.0
5555.5557	400.0	1	1	400.0	400.0	0	1	1	580.53845	153.53535	1	0.209	0.46	5.549	5.562	11.0
5555.5557	400.0	1	1	400.0	400.0	0	1	1	580.53845	153.53535	1	0.209	0.46	5.545	5.562	11.0
5555.5557	400.0	1	1	400.0	400.0	0	1	1	580.53845	153.53535	1	0.209	0.46	5.531	5.562	11.0
5555.5557	400.0	1	1	400.0	400.0	0	1	1	580.53845	153.53535	1	0.209	0.46	5.551	5.562	11.0
5555.5557	400.0	1	1	400.0	400.0	0	1	1	580.53845	153.53535	1	0.209	0.46	5.548	5.562	11.0
5555.5557	400.0	1	1	400.0	400.0	0	1	1	580.53845	153.53535	1	0.209	0.461	5.58	5.562	11.0
5555.5557	400.0	1	1	400.0	400.0	0	1	1	580.53845	153.53535	1	0.209	0.461	5.602	5.562	11.0
5555.5557	400.0	1	1	400.0	400.0	0	1	1	580.53845	153.53535	1	0.209	0.46	5.535	5.562	11.0
5555.5557	400.0	1	1	400.0	400.0	0	1	1	580.53845	153.53535	1	0.209	0.46	5.507	5.562	11.0
5555.5557	400.0	1	1	400.0	400.0	0	1	1	580.53845	153.53535	1	0.209	0.461	5.58	5.562	11.0
5555.5557	400.0	1	1	400.0	400.0	0	1	1	580.53845	153.53535	1	0.209	0.461	5.579	5.562	11.0
5555.5557	400.0	1	1	400.0	400.0	0	1	1	580.53845	153.53535	1	0.209	0.461	5.563	5.562	11.0
5555.5557	400.0	1	1	400.0	400.0	0	1	1	580.53845	153.53535	1	0.209	0.461	5.568	5.562	11.0
5555.5557	400.0	1	1	400.0	400.0	0	1	1	580.53845	153.53535	1	0.209	0.46	5.546	5.562	11.0
5555.5557	400.0	1	1	400.0	400.0	0	1	1	580.53845	153.53535	1	0.209	0.46	5.534	5.562	11.0
5555.5557	400.0	1	1	400.0	400.0	0	1	1	580.53845	153.53535	1	0.209	0.46	5.513	5.562	11.0
5555.5557	400.0	1	1	400.0	400.0	0	1	1	580.53845	153.53535	1	0.209	0.461	5.672	5.562	11.0
5555.5557	400.0	1	1	400.0	400.0	0	1	1	580.53845	153.53535	1	0.209	0.46	5.491	5.562	11.0
5555.5557	400.0	1	1	400.0	400.0	0	1	1	580.53845	153.53535	1	0.209	0.461	5.567	5.562	11.0
5555.5557	400.0	1	1	400.0	400.0	0	1	1	580.53845	153.53535	1	0.209	0.461	5.558	5.562	11.0
5555.5557	400.0	1	1	400.0	400.0	0	1	1	580.53845	153.53535	1	0.209	0.461	5.591	5.562	11.0
5555.5557	400.0	1	1	400.0	400.0	0	1	1	580.53845	153.53535	1	0.208	0.461	5.661	5.562	11.0
5555.5557	400.0	1	1	400.0	400.0	0	1	1	580.53845	153.53535	1	0.208	0.46	5.545	5.562	11.0
5555.5557	400.0	1	1	400.0	400.0	0	1	1	580.53845	153.53535	1	0.208	0.461	5.572	5.562	11.0
5555.5557	400.0	1	1	400.0	400.0	0	1	1	580.53845	153.53535	1	0.208	0.461	5.583	5.562	11.0
5555.5557	400.0	1	1	400.0	400.0	0	1	1	580.53845	153.53535	1	0.208	0.461	5.577	5.562	11.0
5555.5557	400.0	1	1	400.0	400.0	0	1	1	580.53845	153.53535	1	0.208	0.461	5.619	5.562	11.0
5555.5557	400.0	1	1	400.0	400.0	0	1	1	580.53845	153.53535	1	0.208	0.46	5.5	5.562	11.0
5555.5557	400.0	1	1	400.0	400.0	0	1	1	580.53845	153.53535	1	0.208	0.461	5.594	5.562	11.0
5555.5557	400.0	1	1	400.0	400.0	0	1	1	580.53845	153.53535	1	0.208	0.46	5.439	5.562	11.0
5555.5557	400.0	1	1	400.0	400.0	0	1	1	580.53845	153.53535	1	0.208	0.46	5.537	5.562	11.0
5555.5557	400.0	1	1	400.0	400.0	0	1	1	580.53845	153.53535	1	0.208	0.46	5.553	5.562	11.0
5555.5557	400.0	1	1	400.0	400.0	0	1	1	580.53845	153.53535	1	0.208	0.46	5.542	5.562	11.0
5555.5557	400.0	1	1	400.0	400.0	0	1	1	580.53845	153.53535	1	0.209	0.461	5.632	5.562	11.0
5555.5557	400.0	1	1	400.0	400.0	0	1	1	580.53845	153.53535	1	0.209	0.46	5.515	5.562	11.0
5555.5557	400.0	1	1	400.0	400.0	0	1	1	580.53845	153.53535	1	0.209	0.46	5.514	5.562	11.0
5555.5557	400.0	1	1	400.0	400.0	0	1	1	580.53845	153.53535	1	0.209	0.461	5.605	5.562	11.0
5555.5557	400.0	1	1	400.0	400.0	0	1	1	580.53845	153.53535	1	0.209	0.46	5.465	5.562	11.0
5555.5557	400.0	1	1	400.0	400.0	0	1	1	580.53845	153.53535	1	0.209	0.461	5.622	5.562	11.0
5555.5557	400.0	1	1	400.0	400.0	0	1	1	580.53845	153.53535	1	0.209	0.46	5.538	5.562	11.0
5555.5557	400.0	1	1	400.0	400.0	0	1	1	580.53845	153.53535	1	0.209	0.461	5.589	5.562	11.0
5555.5557	400.0	1	1	400.0	400.0	0	1	1	580.53845	153.53535	1	0.209	0.461	5.6	5.562	11.0
0.0	0.0	1	1	400.0	400.0	0	1	1	580.53845	153.53535	0	0.209	0.461	5.671	5.562	11.0
0.0	0.0	1	1	400.0	400.0	0	1	1	580.53845	153.53535	0	0.209	0.46	5.496	5.562	11.0
0.0	0.0	1	1	400.0	400.0	0	1	1	580.53845	153.53535	0	0.209	0.461	5.575	5.562	11.0
0.0	0.0	1	1	400.0	400.0	0	1	1	580.53845	153.53535	0	0.209	0.46	5.552	5.562	11.0
0.0	0.0	1	1	400.0	400.0	0	1	1	580.53845	153.53535	0	0.209	0.458	5.138	5.169	11.0
0.0	0.0	1	1	400.0	400.0	0	1	1	580.53845	153.53535	0	0.208	0.456	5.162	5.169	11.0
0.0	0.0	1	1	400.0	400.0	0	1	1	580.53845	153.53535	0	0.208	0.448	4.511	4.463	11.0
0.0	0.0	1	1	400.0	400.0	0	1	1	580.53845	153.53535	0	0.208	0.438	4.144	4.147	11.0
0.0	0.0	1	1	400.0	400.0	0	1	1	580.53845	153.53535	0	0.208	0.43	4.19	4.147	11.0
0.0	0.0	1	1	400.0	400.0	0	1	1	580.53845	153.53535	0	0.208	0.416	3.57	3.581	11.0
0.0	0.0	1	1	400.0	400.0	0	1	1	580.53845	153.53535	0	0.208	0.402	3.198	3.093	11.0
0.0	0.0	1	1	400.0	400.0	0	1	1	580.53845	153.53535	0	0.208	0.387	3.089	3.093	11.0
0.0	0.0	1	1	400.0	400.0	0	1	1	580.53845	153.53535	0	0.208	0.372	2.87	2.874	11.0
0.0	0.0	1	1	400.0	400.0	0	1	1	580.53845	153.53535	0	0.208	0.358	2.883	2.874	11.0
0.0	0.0	1	1	400.0	400.0	0	1	1	580.53845	153.53535	0	0.208	0.344	2.438	2.482	11.0
0.0	0.0	1	1	400.0	400.0	0	1	1	580.53845	153.53535	0	0.207	0.33	2.312	2.307	11.0
0.0	0.0	1	1	400.0	400.0	0	1	1	580.53845	153.53535	0	0.207	0.316	2.338	2.307	11.0
0.0	0.0	1	1	400.0	400.0	0	1	1	580.53845	153.53535	0	0.207	0.301	1.933	1.992	11.0
0.0	0.0	1	1	400.0	400.0	0	1	1	580.53845	153.53535	0	0.207	0.286	1.843	1.85	11.0
0.0	0.0	1	1	400.0	400.0	0	1	1	580.53845	153.53535	0	0.207	0.273	1.829	1.85	11.0
0.0	0.0	1	1	400.0	400.0	0	1	1	580.53845	153.53535	0	0.207	0.259	1.551	1.599	11.0
0.0	0.0	1	1	400.0	400.0	0	1	1	580.53845	153.53535	0	0.207	0.247	1.592	1.599	11.0
0.0	0.0	1	1	400.0	400.0	0	1	1	580.53845	153.53535	0	0.207	0.235	1.462	1.485	11.0
0.0	0.0	1	1	400.0	400.0	0	1	1	580.53845	153.53535	0	0.207	0.224	1.372	1.381	11.0
0.0	0.0	1	1	400.0	400.0	0	1	1	580.53845	153.53535	0	0.207	0.213	1.38	1.381	11.0
0.0	0.0	1	1	400.0	400.0	0	1	1	580.53845	153.53535	0	0.206	0.201	1.191	1.191	11.0
0.0	0.0	1	1	400.0	400.0	0	1	1	580.53845	153.53535	0	0.206	0.19	1.07	1.029	11.0
0.0	0.0	1	1	400.0	400.0	0	1	1	580.53845	153.53535	0	0.206	0.18	1.052	1.029	11.0
0.0	0.0	1	1	400.0	400.0	0	1	1	580.53845	153.53535	0	0.206	0.171	0.933	0.956	11.0
0.0	0.0	1	1	400.0	400.0	0	1	1	580.53845	153.53535	0	0.206	0.161	0.946	0.956	11.0
0.0	0.0	1	1	400.0	400.0	0	1	1	580.53845	153.53535	0	0.206	0.152	0.811	0.825	11.0
0.0	0.0	1	1	400.0	400.0	0	1	1	580.53845	153.53535	0	0.206	0.144	0.755	0.767	11.0
0.0	0.0	1	1	400.0	400.0	0	1	1	580.53845	153.53535	0	0.206	0.137	0.987	0.767	11.0
0.0	0.0	1	1	400.0	400.0	0	1	1	580.53845	153.53535	0	0.206	0.129	0.701	0.662	11.0
0.0	0.0	1	1	400.0	400.0	0	1	1	580.53845	153.53535	0	0.206	0.121	0.62	0.615	11.0
0.0	0.0	1	1	400.0	400.0	0	1	1	580.53845	153.53535	0	0.206	0.114	0.614	0.615	11.0
0.0	0.0	1	1	400.0	400.0	0	1	1	580.53845	153.53535	0	0.206	0.108	0.503	0.531	11.0
0.0	0.0	1	1	400.0	400.0	0	1	1	580.53845	153.53535	0	0.206	0.101	0.553	0.531	11.0
0.0	0.0	1	1	400.0	400.0	0	1	1	580.53845	153.53535	0	0.205	0.094	0.454	0.493	11.0
0.0	0.0	1	1	400.0	400.0	0	1	1	580.53845	153.53535	0	0.205	0.089	0.485	0.426	11.0
0.0	0.0	1	1	400.0	400.0	0	1	1	580.53845	153.53535	0	0.205	0.083	0.428	0.426	11.0
0.0	0.0	1	1	400.0	400.0	0	1	1	580.53845	153.53535	0	0.205	0.078	0.392	0.396	11.0
0.0	0.0	1	1	400.0	400.0	0	1	1	580.53845	153.53535	0	0.205	0.074	0.389	0.341	11.0
0.0	0.0	1	1	400.0	400.0	0	1	1	580.53845	153.53535	0	0.205	0.07	0.363	0.341	11.0
0.0	0.0	1	1	400.0	400.0	0	1	1	580.53845	153.53535	0	0.205	0.066	0.319	0.296	11.0
0.0	0.0	1	1	400.0	400.0	0	1	1	580.53845	153.53535	0	0.205	0.062	0.304	0.296	11.0
0.0	0.0	1	1	400.0	400.0	0	1	1	580.53845	153.53535	0	0.205	0.059	0.399	0.274	11.0
0.0	0.0	1	1	400.0	400.0	0	1	1	580.53845	153.53535	0	0.205	0.056	0.233	0.236	11.0
0.0	0.0	1	1	400.0	400.0	0	1	1	580.53845	153.53535	0	0.205	0.052	0.227	0.236	11.0
0.0	0.0	1	1	400.0	400.0	0	1	1	580.53845	153.53535	0	0.205	0.048	0.213	0.219	11.0
0.0	0.0	1	1	400.0	400.0	0	1	1	580.53845	153.53535	0	0.205	0.044	0.209	0.189	11.0
0.0	0.0	1	1	400.0	400.0	0	1	1	580.53845	153.53535	0	0.205	0.04	0.167	0.189	11.0
0.0	0.0	1	1	400.0	400.0	0	1	1	580.53845	153.53535	0	0.205	0.038	0.184	0.176	11.0
0.0	0.0	1	1	400.0	400.0	0	1	1	580.53845	153.53535	0	0.205	0.036	0.179	0.176	11.0
0.0	0.0	1	1	400.0	400.0	0	1	1	580.53845	153.53535	0	0.205	0.034	0.141	0.152	11.0
0.0	0.0	1	1	400.0	400.0	0	1	1	580.53845	153.53535	0	0.205	0.032	0.102	0.141	11.0
0.0	0.0	1	1	400.0	400.0	0	1	1	580.53845	153.53535	0	0.205	0.03	0.171	0.141	11.0
0.0	0.0	1	1	400.0	400.0	0	1	1	580.53845	153.53535	0	0.205	0.028	0.091	0.121	11.0
0.0	0.0	1	1	400.0	400.0	0	1	1	580.53845	153.53535	0	0.205	0.026	0.117	0.113	11.0
0.0	0.0	1	1	400.0	400.0	0	1	1	580.53845	153.53535	0	0.205	0.024	0.067	0.113	11.0
0.0	0.0	1	1	400.0	400.0	0	1	1	580.53845	153.53535	0	0.205	0.022	0.062	0.097	11.0
0.0	0.0	1	1	400.0	400.0	0	1	1	580.53845	153.53535	0	0.205	0.02	0.105	0.097	11.0
0.0	0.0	1	1	400.0	400.0	0	1	1	580.53845	153.53535	0	0.205	0.02	0.018	0.09	11.0
0.0	0.0	1	1	400.0	400.0	0	1	1	580.53845	153.53535	0	0.205	0.02	0.041	0.078	11.0
0.0	0.0	1	1	400.0	400.0	0	1	1	580.53845	153.53535	0	0.205	0.02	0.076	0.078	11.0
0.0	0.0	1	1	400.0	400.0	0	1	1	580.53845	153.53535	0	0.205	0.02	0.107	0.072	11.0
0.0	0.0	1	1	400.0	400.0	0	1	1	580.53845	153.53535	0	0.205	0.02	0.023	0.062	11.0
0.0	0.0	1	1	400.0	400.0	0	1	1	580.53845	153.53535	0	0.205	0.019	-0.063	0.062	11.0
0.0	0.0	1	1	400.0	400.0	0	1	1	580.53845	153.53535	0	0.205	0.019	0.043	0.058	11.0
0.0	0.0	1	1	400.0	400.0	0	1	1	580.53845	153.53535	0	0.205	0.019	0.049	0.058	11.0
0.0	0.0	1	1	400.0	400.0	0	1	1	580.53845	153.53535	0	0.205	0.019	0.067	0.049	11.0
0.0	0.0	1	1	400.0	400.0	0	1	1	580.53845	153.53535	0	0.205	0.019	0.137	0.046	11.0
0.0	0.0	1	1	400.0	400.0	0	1	1	580.53845	153.53535	0	0.205	0.019	0.059	0.046	11.0
0.0	0.0	1	1	400.0	400.0	0	1	1	580.53845	153.53535	0	0.205	0.019	0.04	0.039	11.0
0.0	0.0	1	1	400.0	400.0	0	1	1	580.53845	153.53535	0	0.205	0.019	0.034	0.034	11.0
0.0	0.0	1	1	400.0	400.0	0	1	1	580.53845	153.53535	0	0.205	0.019	0.03	0.034	11.0
0.0	0.0	1	1	400.0	400.0	0	1	1	580.53845	153.53535	0	0.205	0.019	0.003	0.031	11.0
0.0	0.0	1	1	400.0	400.0	0	1	1	580.53845	153.53535	0	0.205	0.019	0.049	0.031	11.0
0.0	0.0	1	1	400.0	400.0	0	1	1	580.53845	153.53535	0	0.205	0.019	0.034	0.027	11.0
0.0	0.0	1	1	400.0	400.0	0	1	1	580.53845	153.53535	0	0.205	0.019	0.142	0.025	11.0
0.0	0.0	1	1	400.0	400.0	0	1	1	580.53845	153.53535	0	0.205	0.019	0.06	0.025	11.0
0.0	0.0	1	1	400.0	400.0	0	1	1	580.53845	153.53535	0	0.205	0.019	0.001	0.021	11.0
0.0	0.0	1	1	400.0	400.0	0	1	1	580.53845	153.53535	0	0.205	0.019	0.029	0.02	11.0
0.0	0.0	1	1	400.0	400.0	0	1	1	580.53845	153.53535	0	0.205	0.018	-0.029	0.02	11.0
0.0	0.0	1	1	400.0	400.0	0	1	1	580.53845	153.53535	0	0.205	0.018	0.019	0.017	11.0
0.0	0.0	1	1	400.0	400.0	0	1	1	580.53845	153.53535	0	0.205	0.017	-0.013	0.017	11.0
0.0	0.0	1	1	400.0	400.0	0	1	1	580.53845	153.53535	0	0.205	0.017	0.001	0.015	11.0
0.0	0.0	1	1	400.0	400.0	0	1	1	580.53845	153.53535	0	0.205	0.017	0.008	0.013	11.0
0.0	0.0	1	1	400.0	400.0	0	1	1	580.53845	153.53535	0	0.205	0.017	0.074	0.013	11.0
0.0	0.0	1	1	400.0	400.0	0	1	1	580.53845	153.53535	0	0.205	0.017	0.005	0.011	11.0
0.0	0.0	1	1	400.0	400.0	0	1	1	580.53845	153.53535	0	0.205	0.017	0.032	0.01	11.0
0.0	0.0	1	1	400.0	400.0	0	1	1	580.53845	153.53535	0	0.205	0.016	0.019	0.01	11.0
0.0	0.0	1	1	400.0	400.0	0	1	1	580.53845	153.53535	0	0.205	0.016	0.136	0.009	11.0
0.0	0.0	1	1	400.0	400.0	0	1	1	580.53845	153.53535	0	0.205	0.016	0.0	0.009	11.0
0.0	0.0	1	1	400.0	400.0	0	1	1	580.53845	153.53535	0	0.205	0.015	0.019	0.008	11.0
0.0	0.0	1	1	400.0	400.0	0	1	1	580.53845	153.53535	0	0.205	0.015	0.008	0.007	11.0
0.0	0.0	1	1	400.0	400.0	0	1	1	580.53845	153.53535	0	0.205	0.014	-0.023	0.007	11.0
0.0	0.0	1	1	400.0	400.0	0	1	1	580.53845	153.53535	0	0.205	0.013	-0.016	0.006	11.0
0.0	0.0	1	1	400.0	400.0	0	1	1	580.53845	153.53535	0	0.205	0.013	0.012	0.005	11.0
0.0	0.0	1	1	400.0	400.0	0	1	1	580.53845	153.53535	0	0.205	0.013	-0.009	0.005	11.0
0.0	0.0	1	1	400.0	400.0	0	1	1	580.53845	153.53535	0	0.205	0.012	-0.029	0.005	11.0
0.0	0.0	1	1	400.0	400.0	0	1	1	580.53845	153.53535	0	0.205	0.012	0.008	0.005	11.0
0.0	0.0	1	1	400.0	400.0	0	1	1	580.53845	153.53535	0	0.205	0.012	0.001	0.004	11.0
0.0	0.0	1	1	400.0	400.0	0	1	1	580.53845	153.53535	0	0.205	0.012	-0.002	0.003	11.0
0.0	0.0	1	1	400.0	400.0	0	1	1	580.53845	153.53535	0	0.205	0.012	0.038	0.003	11.0
0.0	0.0	1	1	400.0	400.0	0	1	1	580.53845	153.53535	0	0.205	0.012	0.003	0.003	11.0
0.0	0.0	1	1	400.0	400.0	0	1	1	580.53845	153.53535	0	0.205	0.013	0.265	0.002	11.0
0.0	0.0	1	1	400.0	400.0	0	1	1	580.53845	153.53535	0	0.205	0.012	0.001	0.002	11.0
0.0	0.0	1	1	400.0	400.0	0	1	1	580.53845	153.53535	0	0.205	0.012	-0.001	0.002	11.0
0.0	0.0	1	1	400.0	400.0	0	1	1	580.53845	153.53535	0	0.205	0.012	0.016	0.002	11.0
0.0	0.0	1	1	400.0	400.0	0	1	1	580.53845	153.53535	0	0.205	0.012	0.003	0.001	11.0
0.0	0.0	1	1	400.0	400.0	0	1	1	580.53845	153.53535	0	0.205	0.012	0.04	0.001	11.0
0.0	0.0	1	1	400.0	400.0	0	1	1	580.53845	153.53535	0	0.205	0.012	0.027	0.001	11.0
0.0	0.0	1	1	400.0	400.0	0	1	1	580.53845	153.53535	0	0.205	0.012	0.003	0.001	11.0
0.0	0.0	1	1	400.0	400.0	0	1	1	580.53845	153.53535	0	0.205	0.012	-0.007	0.001	11.0
0.0	0.0	1	1	400.0	400.0	0	1	1	580.53845	153.53535	0	0.205	0.012	0.021	0.001	11.0
0.0	0.0	1	1	400.0	400.0	0	1	1	580.53845	153.53535	0	0.205	0.011	-0.192	0.0	11.0
0.0	0.0	1	1	400.0	400.0	0	1	1	580.53845	153.53535	0	0.205	0.011	0.101	0.0	11.0
0.0	0.0	1	1	400.0	400.0	0	1	1	580.53845	153.53535	0	0.205	0.01	-0.002	0.0	11.0
0.0	0.0	1	1	400.0	400.0	0	1	1	580.53845	153.53535	0	0.205	0.01	0.105	0.0	11.0
0.0	0.0	1	1	400.0	400.0	0	1	1	580.53845	153.53535	0	0.205	0.008	-0.027	0.0	11.0
0.0	0.0	1	1	400.0	400.0	0	1	1	580.53845	153.53535	0	0.205	0.007	0.159	0.0	11.0
0.0	0.0	1	1	400.0	400.0	0	1	1	580.53845	153.53535	0	0.205	0.007	0.036	0.0	11.0
0.0	0.0	1	1	400.0	400.0	0	1	1	580.53845	153.53535	0	0.205	0.006	0.005	0.0	11.0
0.0	0.0	1	1	400.0	400.0	0	1	1	580.53845	153.53535	0	0.205	0.005	0.003	0.0	11.0
0.0	0.0	1	1	400.0	400.0	0	1	1	580.53845	153.53535	0	0.205	0.004	0.024	0.0	11.0
0.0	0.0	1	1	400.0	400.0	0	1	1	580.53845	153.53535	0	0.205	0.002	-0.018	0.0	11.0
0.0	0.0	1	1	400.0	400.0	0	1	1	580.53845	153.53535	0	0.205	0.001	-0.183	0.0	11.0
0.0	0.0	1	1	400.0	400.0	0	1	1	580.53845	153.53535	0	0.205	0.001	-0.011	0.0	11.0
0.0	0.0	1	1	400.0	400.0	0	1	1	580.53845	153.53535	0	0.205	0.0	0.008	0.0	11.0
0.0	0.0	1	1	400.0	400.0	0	1	1	580.53845	153.53535	0	0.205	0.0	0.049	0.0	11.0
0.0	0.0	1	1	400.0	400.0	0	1	1	580.53845	153.53535	0	0.205	0.0	-0.005	0.0	11.0
0.0	0.0	1	1	400.0	400.0	0	1	1	580.53845	153.53535	0	0.205	-0.001	-0.048	0.0	11.0
0.0	0.0	1	1	400.0	400.0	0	1	1	580.53845	153.53535	0	0.205	0.0	0.01	0.0	11.0
0.0	0.0	1	1	400.0	400.0	0	1	1	580.53845	153.53535	0	0.205	0.0	0.104	0.0	11.0
0.0	0.0	1	1	400.0	400.0	0	1	1	580.53845	153.53535	0	0.205	0.0	0.005	0.0	11.0
0.0	0.0	1	1	400.0	400.0	0	1	1	580.53845	153.53535	0	0.205	0.0	0.022	0.0	11.0
0.0	0.0	1	1	400.0	400.0	0	1	1	580.53845	153.53535	0	0.205	-0.001	-0.078	0.0	11.0
0.0	0.0	1	1	400.0	400.0	0	1	1	580.53845	153.53535	0	0.205	-0.001	-0.017	0.0	11.0
0.0	0.0	1	1	400.0	400.0	0	1	1	580.53845	153.53535	0	0.205	0.0	0.001	0.0	11.0
0.0	0.0	1	1	400.0	400.0	0	1	1	580.53845	153.53535	0	0.205	0.0	0.018	0.0	11.0
0.0	0.0	1	1	400.0	400.0	0	1	1	580.53845	153.53535	0	0.205	0.0	0.045	0.0	11.0
0.0	0.0	1	1	400.0	400.0	0	1	1	580.53845	153.53535	0	0.205	0.0	-0.003	0.0	11.0
0.0	0.0	1	1	400.0	400.0	0	1	1	580.53845	153.53535	0	0.205	0.0	0.008	0.0	11.0
0.0	0.0	1	1	400.0	400.0	0	1	1	580.53845	153.53535	0	0.205	0.0	0.02	0.0	11.0
0.0	0.0	1	1	400.0	400.0	0	1	1	580.53845	153.53535	0	0.205	0.0	0.011	0.0	11.0
0.0	0.0	1	1	400.0	400.0	0	1	1	580.53845	153.53535	0	0.205	-0.001	-0.038	0.0	11.0
0.0	0.0	1	1	400.0	400.0	0	1	1	580.53845	153.53535	0	0.205	-0.001	-0.013	0.0	11.0
0.0	0.0	1	1	400.0	400.0	0	1	1	580.53845	153.53535	0	0.205	0.0	0.05	0.0	11.0
0.0	0.0	1	1	400.0	400.0	0	1	1	580.53845	153.53535	0	0.205	0.0	0.043	0.0	11.0
0.0	0.0	1	1	400.0	400.0	0	1	1	580.53845	153.53535	0	0.205	0.0	0.0	0.0	11.0
0.0	0.0	1	1	400.0	400.0	0	1	1	580.53845	153.53535	0	0.205	0.0	0.0	0.0	11.0
0.0	0.0	1	1	400.0	400.0	0	1	1	580.53845	153.53535	0	0.205	0.0	-0.004	0.0	11.0
0.0	0.0	1	1	400.0	400.0	0	1	1	580.53845	153.53535	0	0.205	0.0	0.063	0.0	11.0
0.0	0.0	1	1	400.0	400.0	0	1	1	580.53845	153.53535	0	0.205	-0.001	-0.022	0.0	11.0
0.0	0.0	1	1	400.0	400.0	0	1	1	580.53845	153.53535	0	0.205	0.0	0.01	0.0	11.0
0.0	0.0	1	1	400.0	400.0	0	1	1	580.53845	153.53535	0	0.205	-0.001	-0.018	0.0	11.0
0.0	0.0	1	1	400.0	400.0	0	1	1	580.53845	153.53535	0	0.205	-0.001	-0.031	0.0	11.0
0.0	0.0	1	1	400.0	400.0	0	1	1	580.53845	153.53535	0	0.205	0.0	0.105	0.0	11.0
0.0	0.0	1	1	400.0	400.0	0	1	1	580.53845	153.53535	0	0.204	0.0	-0.001	0.0	11.0
0.0	0.0	1	1	400.0	400.0	0	1	1	580.53845	153.53535	0	0.204	0.0	0.046	0.0	11.0
0.0	0.0	1	1	400.0	400.0	0	1	1	580.53845	153.53535	0	0.204	0.0	0.012	0.0	11.0
0.0	0.0	1	1	400.0	400.0	0	1	1	580.53845	153.53535	0	0.204	0.0	0.181	0.0	11.0
0.0	0.0	1	1	400.0	400.0	0	1	1	580.53845	153.53535	0	0.204	0.0	0.003	0.0	11.0
0.0	0.0	1	1	400.0	400.0	0	1	1	580.53845	153.53535	0	0.204	-0.001	-0.049	0.0	11.0
0.0	0.0	1	1	400.0	400.0	0	1	1	580.53845	153.53535	0	0.204	-0.001	-0.019	0.0	11.0
0.0	0.0	1	1	400.0	400.0	0	1	1	580.53845	153.53535	0	0.204	-0.001	-0.02	0.0	11.0
0.0	0.0	1	1	400.0	400.0	0	1	1	580.53845	153.53535	0	0.204	0.0	0.001	0.0	11.0
0.0	0.0	1	1	400.0	400.0	0	1	1	580.53845	153.53535	0	0.204	0.0	-0.009	0.0	11.0
0.0	0.0	1	1	400.0	400.0	0	1	1	580.53845	153.53535	0	0.204	0.0	0.083	0.0	11.0
0.0	0.0	1	1	400.0	400.0	0	1	1	580.53845	153.53535	0	0.204	-0.001	-0.023	0.0	11.0
0.0	0.0	1	1	400.0	400.0	0	1	1	580.53845	153.53535	0	0.204	0.0	0.025	0.0	11.0
0.0	0.0	1	1	400.0	400.0	0	1	1	580.53845	153.53535	0	0.204	-0.001	-0.047	0.0	11.0
0.0	0.0	1	1	400.0	400.0	0	1	1	580.53845	153.53535	0	0.204	0.0	0.029	0.0	11.0
0.0	0.0	1	1	400.0	400.0	0	1	1	580.53845	153.53535	0	0.204	0.0	0.045	0.0	11.0
0.0	0.0	1	1	400.0	400.0	0	1	1	580.53845	153.53535	0	0.204	-0.001	-0.037	0.0	11.0
0.0	0.0	1	1	400.0	400.0	0	1	1	580.53845	153.53535	0	0.204	0.0	0.027	0.0	11.0
0.0	0.0	1	1	400.0	400.0	0	1	1	580.53845	153.53535	0	0.204	-0.001	-0.063	0.0	11.0
0.0	0.0	1	1	400.0	400.0	0	1	1	580.53845	153.53535	0	0.204	-0.001	-0.175	0.0	11.0
0.0	0.0	1	1	400.0	400.0	0	1	1	580.53845	153.53535	0	0.204	-0.001	-0.041	0.0	11.0
0.0	0.0	1	1	400.0	400.0	0	1	1	580.53845	153.53535	0	0.204	0.0	0.003	0.0	11.0
0.0	0.0	1	1	400.0	400.0	0	1	1	580.53845	153.53535	0	0.204	-0.001	-0.021	0.0	11.0
0.0	0.0	1	1	400.0	400.0	0	1	1	580.53845	153.53535	0	0.204	0.0	0.004	0.0	11.0
0.0	0.0	1	1	400.0	400.0	0	1	1	580.53845	153.53535	0	0.204	-0.001	-0.032	0.0	11.0
0.0	0.0	1	1	400.0	400.0	0	1	1	580.53845	153.53535	0	0.204	-0.001	-0.015	0.0	11.0
0.0	0.0	1	1	400.0	400.0	0	1	1	580.53845	153.53535	0	0.204	0.0	0.041	0.0	11.0
0.0	0.0	1	1	400.0	400.0	0	1	1	580.53845	153.53535	0	0.204	0.0	0.012	0.0	11.0
0.0	0.0	1	1	400.0	400.0	0	1	1	580.53845	153.53535	0	0.204	-0.001	-0.014	0.0	11.0
0.0	0.0	1	1	400.0	400.0	0	1	1	580.53845	153.53535	0	0.204	0.0	0.042	0.0	11.0
0.0	0.0	1	1	400.0	400.0	0	1	1	580.53845	153.53535	0	0.204	-0.001	-0.023	0.0	11.0
0.0	0.0	1	1	400.0	400.0	0	1	1	580.53845	153.53535	0	0.204	0.0	0.011	0.0	11.0
0.0	0.0	1	1	400.0	400.0	0	1	1	580.53845	153.53535	0	0.204	0.0	0.024	0.0	11.0
0.0	0.0	1	1	400.0	400.0	0	1	1	580.53845	153.53535	0	0.204	0.0	0.032	0.0	11.0
0.0	0.0	1	1	400.0	400.0	0	1	1	580.53845	153.53535	0	0.204	0.0	0.009	0.0	11.0
0.0	0.0	1	1	400.0	400.0	0	1	1	580.53845	153.53535	0	0.204	0.0	-0.003	0.0	11.0
0.0	0.0	1	1	400.0	400.0	0	1	1	580.53845	153.53535	0	0.204	0.0	0.005	0.0	11.0
0.0	0.0	1	1	400.0	400.0	0	1	1	580.53845	153.53535	0	0.204	-0.001	-0.017	0.0	11.0
0.0	0.0	1	1	400.0	400.0	0	1	1	580.53845	153.53535	0	0.204	0.0	0.027	0.0	11.0
0.0	0.0	1	1	400.0	400.0	0	1	1	580.53845	153.53535	0	0.204	-0.001	-0.177	0.0	11.0
0.0	0.0	1	1	400.0	400.0	0	1	1	580.53845	153.53535	0	0.204	-0.001	-0.117	0.0	11.0
0.0	0.0	1	1	400.0	400.0	0	1	1	580.53845	153.53535	0	0.204	0.0	0.001	0.0	11.0
0.0	0.0	1	1	400.0	400.0	0	1	1	580.53845	153.53535	0	0.204	0.0	-0.002	0.0	11.0
0.0	0.0	1	1	400.0	400.0	0	1	1	580.53845	153.53535	0	0.204	-0.001	-0.032	0.0	11.0
0.0	0.0	1	1	400.0	400.0	0	1	1	580.53845	153.53535	0	0.204	-0.001	-0.014	0.0	11.0
0.0	0.0	1	1	400.0	400.0	0	1	1	580.53845	153.53535	0	0.204	0.0	0.02	0.0	11.0
0.0	0.0	1	1	400.0	400.0	0	1	1	580.53845	153.53535	0	0.204	0.0	0.029	0.0	11.0
0.0	0.0	1	1	400.0	400.0	0	1	1	580.53845	153.53535	0	0.204	0.0	0.03	0.0	11.0
0.0	0.0	1	1	400.0	400.0	0	1	1	580.53845	153.53535	0	0.204	-0.001	-0.027	0.0	11.0
0.0	0.0	1	1	400.0	400.0	0	1	1	580.53845	153.53535	0	0.204	-0.001	-0.032	0.0	11.0
0.0	0.0	1	1	400.0	400.0	0	1	1	580.53845	153.53535	0	0.204	0.0	-0.004	0.0	11.0
0.0	0.0	1	1	400.0	400.0	0	1	1	580.53845	153.53535	0	0.204	0.0	-0.006	0.0	11.0
0.0	0.0	1	1	400.0	400.0	0	1	1	580.53845	153.53535	0	0.204	0.0	-0.007	0.0	11.0
0.0	0.0	1	1	400.0	400.0	0	1	1	580.53845	153.53535	0	0.204	-0.001	-0.023	0.0	11.0
0.0	0.0	1	1	400.0	400.0	0	1	1	580.53845	153.53535	0	0.204	-0.001	-0.026	0.0	11.0
0.0	0.0	1	1	400.0	400.0	0	1	1	580.53845	153.53535	0	0.204	0.0	0.009	0.0	11.0
0.0	0.0	1	1	400.0	400.0	0	1	1	580.53845	153.53535	0	0.204	0.0	0.018	0.0	11.0
0.0	0.0	1	1	400.0	400.0	0	1	1	580.53845	153.53535	0	0.204	0.0	0.02	0.0	11.0
0.0	0.0	1	1	400.0	400.0	0	1	1	580.53845	153.53535	0	0.204	0.0	0.028	0.0	11.0
0.0	0.0	1	1	400.0	400.0	0	1	1	580.53845	153.53535	0	0.204	0.0	-0.004	0.0	11.0
0.0	0.0	1	1	400.0	400.0	0	1	1	580.53845	153.53535	0	0.204	-0.001	-0.021	0.0	11.0
0.0	0.0	1	1	400.0	400.0	0	1	1	580.53845	153.53535	0	0.204	0.0	0.025	0.0	11.0
0.0	0.0	1	1	400.0	400.0	0	1	1	580.53845	153.53535	0	0.204	-0.001	-0.163	0.0	11.0
0.0	0.0	1	1	400.0	400.0	0	1	1	580.53845	153.53535	0	0.204	0.0	0.009	0.0	11.0
0.0	0.0	1	1	400.0	400.0	0	1	1	580.53845	153.53535	0	0.204	0.0	0.024	0.0	11.0
0.0	0.0	1	1	400.0	400.0	0	1	1	580.53845	153.53535	0	0.204	0.0	0.002	0.0	11.0
0.0	0.0	1	1	400.0	400.0	0	1	1	580.53845	153.53535	0	0.204	0.0	-0.01	0.0	11.0
0.0	0.0	1	1	400.0	400.0	0	1	1	580.53845	153.53535	0	0.204	0.0	0.0	0.0	11.0
0.0	0.0	1	1	400.0	400.0	0	1	1	580.53845	153.53535	0	0.204	-0.001	-0.041	0.0	11.0
0.0	0.0	1	1	400.0	400.0	0	1	1	580.53845	153.53535	0	0.204	0.0	0.091	0.0	11.0
0.0	0.0	1	1	400.0	400.0	0	1	1	580.53845	153.53535	0	0.204	0.0	0.214	0.0	11.0
0.0	0.0	1	1	400.0	400.0	0	1	1	580.53845	153.53535	0	0.204	0.0	0.059	0.0	11.0
0.0	0.0	1	1	400.0	400.0	0	1	1	580.53845	153.53535	0	0.204	0.0	-0.004	0.0	11.0
0.0	0.0	1	1	400.0	400.0	0	1	1	580.53845	153.53535	0	0.204	0.0	0.006	0.0	11.0
0.0	0.0	1	1	400.0	400.0	0	1	1	580.53845	153.53535	0	0.204	0.0	0.066	0.0	11.0
0.0	0.0	1	1	400.0	400.0	0	1	1	580.53845	153.53535	0	0.204	-0.001	-0.149	0.0	11.0
0.0	0.0	1	1	400.0	400.0	0	1	1	580.53845	153.53535	0	0.204	0.0	0.003	0.0	11.0
0.0	0.0	1	1	400.0	400.0	0	1	1	580.53845	153.53535	0	0.204	-0.001	-0.04	0.0	11.0
0.0	0.0	1	1	400.0	400.0	0	1	1	580.53845	153.53535	0	0.204	0.0	0.0	0.0	11.0
0.0	0.0	1	1	400.0	400.0	0	1	1	580.53845	153.53535	0	0.204	0.0	0.011	0.0	11.0
0.0	0.0	1	1	400.0	400.0	0	1	1	580.53845	153.53535	0	0.204	0.0	-0.005	0.0	11.0
0.0	0.0	1	1	400.0	400.0	0	1	1	580.53845	153.53535	0	0.204	-0.001	-0.118	0.0	11.0
0.0	0.0	1	1	400.0	400.0	0	1	1	580.53845	153.53535	0	0.204	0.0	0.0	0.0	11.0
0.0	0.0	1	1	400.0	400.0	0	1	1	580.53845	153.53535	0	0.204	0.0	-0.005	0.0	11.0
0.0	0.0	1	1	400.0	400.0	0	1	1	580.53845	153.53535	0	0.204	0.0	0.032	0.0	11.0
0.0	0.0	1	1	400.0	400.0	0	1	1	580.53845	153.53535	0	0.204	-0.001	-0.02	0.0	11.0
0.0	0.0	1	1	400.0	400.0	0	1	1	580.53845	153.53535	0	0.204	0.0	0.003	0.0	11.0
0.0	0.0	1	1	400.0	400.0	0	1	1	580.53845	153.53535	0	0.204	0.0	0.003	0.0	11.0
0.0	0.0	1	1	400.0	400.0	0	1	1	580.53845	153.53535	0	0.204	0.0	0.009	0.0	11.0
0.0	0.0	1	1	400.0	400.0	0	1	1	580.53845	153.53535	0	0.204	0.0	0.005	0.0	11.0
0.0	0.0	1	1	400.0	400.0	0	1	1	580.53845	153.53535	0	0.204	-0.001	-0.13	0.0	11.0
0.0	0.0	1	1	400.0	400.0	0	1	1	580.53845	153.53535	0	0.204	0.0	0.023	0.0	11.0
0.0	0.0	1	1	400.0	400.0	0	1	1	580.53845	153.53535	0	0.204	0.0	0.002	0.0	11.0
0.0	0.0	1	1	400.0	400.0	0	1	1	580.53845	153.53535	0	0.204	0.0	0.067	0.0	11.0
0.0	0.0	1	1	400.0	400.0	0	1	1	580.53845	153.53535	0	0.204	0.0	0.03	0.0	11.0
0.0	0.0	1	1	400.0	400.0	0	1	1	580.53845	153.53535	0	0.204	0.0	0.026	0.0	11.0
0.0	0.0	1	1	400.0	400.0	0	1	1	580.53845	153.53535	0	0.204	0.0	0.01	0.0	11.0
0.0	0.0	1	1	400.0	400.0	0	1	1	580.53845	153.53535	0	0.204	-0.001	-0.042	0.0	11.0
0.0	0.0	1	1	400.0	400.0	0	1	1	580.53845	153.53535	0	0.204	0.0	-0.009	0.0	11.0
0.0	0.0	1	1	400.0	400.0	0	1	1	580.53845	153.53535	0	0.204	0.0	0.005	0.0	11.0
0.0	0.0	1	1	400.0	400.0	0	1	1	580.53845	153.53535	0	0.204	-0.001	-0.012	0.0	11.0
0.0	0.0	1	1	400.0	400.0	0	1	1	580.53845	153.53535	0	0.204	0.0	0.015	0.0	11.0
6944.445	500.0	2	1	400.0	500.0	0	1	1	580.53845	153.53535	1	0.204	0.0	0.028	0.0	11.0
6944.445	500.0	2	1	400.0	500.0	0	1	1	580.53845	153.53535	1	0.204	0.0	0.017	0.0	11.0
6944.445	500.0	2	1	400.0	500.0	0	1	1	580.53845	153.53535	1	0.204	0.0	-0.002	0.0	11.0
6944.445	500.0	2	1	400.0	500.0	0	1	1	580.53845	153.53535	1	0.204	0.0	0.0	0.0	11.0
6944.445	500.0	2	1	400.0	500.0	0	1	1	580.53845	153.53535	1	0.204	0.006	0.857	0.947	11.0
6944.445	500.0	2	1	400.0	500.0	0	1	1	580.53845	153.53535	1	0.204	0.012	0.936	0.947	11.0
6944.445	500.0	2	1	400.0	500.0	0	1	1	580.53845	153.53535	1	0.205	0.022	1.226	1.372	11.0
6944.445	500.0	2	1	400.0	500.0	0	1	1	580.53845	153.53535	1	0.205	0.036	2.124	2.133	11.0
6944.445	500.0	2	1	400.0	500.0	0	1	1	580.53845	153.53535	1	0.205	0.049	2.089	2.133	11.0
6944.445	500.0	2	1	400.0	500.0	0	1	1	580.53845	153.53535	1	0.205	0.065	2.463	2.474	11.0
6944.445	500.0	2	1	400.0	500.0	0	1	1	580.53845	153.53535	1	0.205	0.083	3.093	3.084	11.0
6944.445	500.0	2	1	400.0	500.0	0	1	1	580.53845	153.53535	1	0.205	0.099	3.118	3.084	11.0
6944.445	500.0	2	1	400.0	500.0	0	1	1	580.53845	153.53535	1	0.205	0.117	3.328	3.358	11.0
6944.445	500.0	2	1	400.0	500.0	0	1	1	580.53845	153.53535	1	0.206	0.133	3.528	3.849	11.0
6944.445	500.0	2	1	400.0	500.0	0	1	1	580.53845	153.53535	1	0.206	0.151	3.871	3.849	11.0
6944.445	500.0	2	1	400.0	500.0	0	1	1	580.53845	153.53535	1	0.206	0.169	4.095	4.068	11.0
6944.445	500.0	2	1	400.0	500.0	0	1	1	580.53845	153.53535	1	0.206	0.185	4.094	4.068	11.0
6944.445	500.0	2	1	400.0	500.0	0	1	1	580.53845	153.53535	1	0.206	0.203	4.447	4.462	11.0
6944.445	500.0	2	1	400.0	500.0	0	1	1	580.53845	153.53535	1	0.206	0.221	4.789	4.801	11.0
6944.445	500.0	2	1	400.0	500.0	0	1	1	580.53845	153.53535	1	0.206	0.238	4.783	4.801	11.0
6944.445	500.0	2	1	400.0	500.0	0	1	1	580.53845	153.53535	1	0.206	0.255	4.944	4.954	11.0
6944.445	500.0	2	1	400.0	500.0	0	1	1	580.53845	153.53535	1	0.206	0.271	5.158	5.227	11.0
6944.445	500.0	2	1	400.0	500.0	0	1	1	580.53845	153.53535	1	0.207	0.287	5.21	5.227	11.0
6944.445	500.0	2	1	400.0	500.0	0	1	1	580.53845	153.53535	1	0.207	0.302	5.313	5.349	11.0
6944.445	500.0	2	1	400.0	500.0	0	1	1	580.53845	153.53535	1	0.207	0.316	5.336	5.349	11.0
6944.445	500.0	2	1	400.0	500.0	0	1	1	580.53845	153.53535	1	0.207	0.33	5.581	5.567	11.0
6944.445	500.0	2	1	400.0	500.0	0	1	1	580.53845	153.53535	1	0.207	0.344	5.648	5.666	11.0
6944.445	500.0	2	1	400.0	500.0	0	1	1	580.53845	153.53535	1	0.207	0.356	5.711	5.666	11.0
6944.445	500.0	2	1	400.0	500.0	0	1	1	580.53845	153.53535	1	0.207	0.369	5.8	5.841	11.0
6944.445	500.0	2	1	400.0	500.0	0	1	1	580.53845	153.53535	1	0.207	0.381	5.883	5.841	11.0
6944.445	500.0	2	1	400.0	500.0	0	1	1	580.53845	153.53535	1	0.207	0.391	5.914	5.92	11.0
6944.445	500.0	2	1	400.0	500.0	0	1	1	580.53845	153.53535	1	0.207	0.402	6.06	6.06	11.0
6944.445	500.0	2	1	400.0	500.0	0	1	1	580.53845	153.53535	1	0.207	0.411	6.036	6.06	11.0
6944.445	500.0	2	1	400.0	500.0	0	1	1	580.53845	153.53535	1	0.207	0.421	6.109	6.123	11.0
6944.445	500.0	2	1	400.0	500.0	0	1	1	580.53845	153.53535	1	0.207	0.429	6.243	6.237	11.0
6944.445	500.0	2	1	400.0	500.0	0	1	1	580.53845	153.53535	1	0.207	0.437	6.194	6.237	11.0
6944.445	500.0	2	1	400.0	500.0	0	1	1	580.53845	153.53535	1	0.207	0.445	6.373	6.287	11.0
6944.445	500.0	2	1	400.0	500.0	0	1	1	580.53845	153.53535	1	0.207	0.452	6.273	6.378	11.0
6944.445	500.0	2	1	400.0	500.0	0	1	1	580.53845	153.53535	1	0.207	0.46	6.352	6.378	11.0
6944.445	500.0	2	1	400.0	500.0	0	1	1	580.53845	153.53535	1	0.208	0.467	6.464	6.456	11.0
6944.445	500.0	2	1	400.0	500.0	0	1	1	580.53845	153.53535	1	0.208	0.473	6.484	6.456	11.0
6944.445	500.0	2	1	400.0	500.0	0	1	1	580.53845	153.53535	1	0.208	0.48	6.524	6.492	11.0
6944.445	500.0	2	1	400.0	500.0	0	1	1	580.53845	153.53535	1	0.208	0.487	6.531	6.554	11.0
6944.445	500.0	2	1	400.0	500.0	0	1	1	580.53845	153.53535	1	0.208	0.492	6.551	6.554	11.0
6944.445	500.0	2	1	400.0	500.0	0	1	1	580.53845	153.53535	1	0.208	0.498	6.597	6.582	11.0
6944.445	500.0	2	1	400.0	500.0	0	1	1	580.53845	153.53535	1	0.208	0.503	6.657	6.633	11.0
6944.445	500.0	2	1	400.0	500.0	0	1	1	580.53845	153.53535	1	0.208	0.507	6.638	6.633	11.0
6944.445	500.0	2	1	400.0	500.0	0	1	1	580.53845	153.53535	1	0.208	0.511	6.617	6.655	11.0
6944.445	500.0	2	1	400.0	500.0	0	1	1	580.53845	153.53535	1	0.208	0.515	6.585	6.655	11.0
6944.445	500.0	2	1	400.0	500.0	0	1	1	580.53845	153.53535	1	0.208	0.519	6.691	6.696	11.0
6944.445	500.0	2	1	400.0	500.0	0	1	1	580.53845	153.53535	1	0.208	0.522	6.685	6.714	11.0
6944.445	500.0	2	1	400.0	500.0	0	1	1	580.53845	153.53535	1	0.208	0.524	6.705	6.714	11.0
6944.445	500.0	2	1	400.0	500.0	0	1	1	580.53845	153.53535	1	0.208	0.527	6.778	6.747	11.0
6944.445	500.0	2	1	400.0	500.0	0	1	1	580.53845	153.53535	1	0.208	0.529	6.738	6.774	11.0
6944.445	500.0	2	1	400.0	500.0	0	1	1	580.53845	153.53535	1	0.208	0.532	6.759	6.774	11.0
6944.445	500.0	2	1	400.0	500.0	0	1	1	580.53845	153.53535	1	0.208	0.536	6.779	6.788	11.0
6944.445	500.0	2	1	400.0	500.0	0	1	1	580.53845	153.53535	1	0.208	0.54	6.8	6.788	11.0
6944.445	500.0	2	1	400.0	500.0	0	1	1	580.53845	153.53535	1	0.208	0.543	6.856	6.81	11.0
6944.445	500.0	2	1	400.0	500.0	0	1	1	580.53845	153.53535	1	0.208	0.545	6.826	6.82	11.0
6944.445	500.0	2	1	400.0	500.0	0	1	1	580.53845	153.53535	1	0.208	0.546	6.667	6.82	11.0
6944.445	500.0	2	1	400.0	500.0	0	1	1	580.53845	153.53535	1	0.208	0.548	6.827	6.83	11.0
6944.445	500.0	2	1	400.0	500.0	0	1	1	580.53845	153.53535	1	0.208	0.55	6.84	6.847	11.0
6944.445	500.0	2	1	400.0	500.0	0	1	1	580.53845	153.53535	1	0.208	0.552	6.861	6.847	11.0
6944.445	500.0	2	1	400.0	500.0	0	1	1	580.53845	153.53535	1	0.208	0.554	6.947	6.853	111.0
6944.445	500.0	2	1	400.0	500.0	0	1	1	580.53845	153.53535	1	0.208	0.556	6.902	6.853	11.0
6944.445	500.0	2	1	400.0	500.0	0	1	1	580.53845	153.53535	1	0.208	0.558	6.909	6.868	11.0
6944.445	500.0	2	1	400.0	500.0	0	1	1	580.53845	153.53535	1	0.208	0.56	6.938	6.879	11.0
6944.445	500.0	2	1	400.0	500.0	0	1	1	580.53845	153.53535	1	0.208	0.561	6.851	6.879	11.0
6944.445	500.0	2	1	400.0	500.0	0	1	1	580.53845	153.53535	1	0.208	0.561	6.831	6.885	111.0
6944.445	500.0	2	1	400.0	500.0	0	1	1	580.53845	153.53535	1	0.208	0.561	6.897	6.885	11.0
6944.445	500.0	2	1	400.0	500.0	0	1	1	580.53845	153.53535	1	0.208	0.561	6.839	6.893	11.0
6944.445	500.0	2	1	400.0	500.0	0	1	1	580.53845	153.53535	1	0.208	0.561	6.871	6.897	11.0
6944.445	500.0	2	1	400.0	500.0	0	1	1	580.53845	153.53535	1	0.208	0.561	6.906	6.897	11.0
6944.445	500.0	2	1	400.0	500.0	0	1	1	580.53845	153.53535	1	0.208	0.561	6.951	6.906	11.0
6944.445	500.0	2	1	400.0	500.0	0	1	1	580.53845	153.53535	1	0.208	0.561	6.865	6.909	11.0
6944.445	500.0	2	1	400.0	500.0	0	1	1	580.53845	153.53535	1	0.208	0.561	6.892	6.909	11.0
6944.445	500.0	2	1	400.0	500.0	0	1	1	580.53845	153.53535	1	0.208	0.561	6.964	6.914	11.0
6944.445	500.0	2	1	400.0	500.0	0	1	1	580.53845	153.53535	1	0.208	0.561	6.895	6.917	11.0
6944.445	500.0	2	1	400.0	500.0	0	1	1	580.53845	153.53535	1	0.208	0.562	6.946	6.917	11.0
6944.445	500.0	2	1	400.0	500.0	0	1	1	580.53845	153.53535	1	0.208	0.562	6.903	6.923	11.0
6944.445	500.0	2	1	400.0	500.0	0	1	1	580.53845	153.53535	1	0.208	0.562	6.96	6.923	11.0
6944.445	500.0	2	1	400.0	500.0	0	1	1	580.53845	153.53535	1	0.208	0.562	6.881	6.925	11.0
6944.445	500.0	2	1	400.0	500.0	0	1	1	580.53845	153.53535	1	0.208	0.562	6.932	6.929	11.0
6944.445	500.0	2	1	400.0	500.0	0	1	1	580.53845	153.53535	1	0.208	0.562	6.879	6.929	11.0
6944.445	500.0	2	1	400.0	500.0	0	1	1	580.53845	153.53535	1	0.208	0.562	6.887	6.929	11.0
6944.445	500.0	2	1	400.0	500.0	0	1	1	580.53845	153.53535	1	0.208	0.562	6.914	6.933	11.0
6944.445	500.0	2	1	400.0	500.0	0	1	1	580.53845	153.53535	1	0.208	0.563	6.91	6.933	11.0
6944.445	500.0	2	1	400.0	500.0	0	1	1	580.53845	153.53535	1	0.208	0.564	7.078	6.934	11.0
6944.445	500.0	2	1	400.0	500.0	0	1	1	580.53845	153.53535	1	0.208	0.564	6.951	6.934	11.0
6944.445	500.0	2	1	400.0	500.0	0	1	1	580.53845	153.53535	1	0.208	0.564	6.967	6.936	11.0
6944.445	500.0	2	1	400.0	500.0	0	1	1	580.53845	153.53535	1	0.208	0.564	6.934	6.94	11.0
6944.445	500.0	2	1	400.0	500.0	0	1	1	580.53845	153.53535	1	0.208	0.564	6.984	6.94	11.0
6944.445	500.0	2	1	400.0	500.0	0	1	1	580.53845	153.53535	1	0.208	0.564	6.948	6.941	11.0
6944.445	500.0	2	1	400.0	500.0	0	1	1	580.53845	153.53535	1	0.208	0.564	6.915	6.941	11.0
6944.445	500.0	2	1	400.0	500.0	0	1	1	580.53845	153.53535	1	0.208	0.564	6.967	6.942	11.0
6944.445	500.0	2	1	400.0	500.0	0	1	1	580.53845	153.53535	1	0.208	0.565	6.934	6.943	11.0
6944.445	500.0	2	1	400.0	500.0	0	1	1	580.53845	153.53535	1	0.208	0.565	6.988	6.943	11.0
6944.445	500.0	2	1	400.0	500.0	0	1	1	580.53845	153.53535	1	0.208	0.565	6.917	6.945	11.0
6944.445	500.0	2	1	400.0	500.0	0	1	1	580.53845	153.53535	1	0.208	0.565	6.924	6.945	11.0
6944.445	500.0	2	1	400.0	500.0	0	1	1	580.53845	153.53535	1	0.208	0.565	6.913	6.945	11.0
6944.445	500.0	2	1	400.0	500.0	0	1	1	580.53845	153.53535	1	0.208	0.565	7.003	6.946	11.0
6944.445	500.0	2	1	400.0	500.0	0	1	1	580.53845	153.53535	1	0.208	0.565	6.999	6.947	11.0
6944.445	500.0	2	1	400.0	500.0	0	1	1	580.53845	153.53535	1	0.208	0.565	6.939	6.947	11.0
6944.445	500.0	2	1	400.0	500.0	0	1	1	580.53845	153.53535	1	0.208	0.565	6.908	6.948	11.0
6944.445	500.0	2	1	400.0	500.0	0	1	1	580.53845	153.53535	1	0.208	0.566	7.129	6.948	11.0
6944.445	500.0	2	1	400.0	500.0	0	1	1	580.53845	153.53535	1	0.208	0.566	6.936	6.948	11.0
6944.445	500.0	2	1	400.0	500.0	0	1	1	580.53845	153.53535	1	0.208	0.566	6.961	6.949	111.0
6944.445	500.0	2	1	400.0	500.0	0	1	1	580.53845	153.53535	1	0.208	0.566	6.943	6.949	11.0
6944.445	500.0	2	1	400.0	500.0	0	1	1	580.53845	153.53535	1	0.208	0.566	6.913	6.949	11.0
6944.445	500.0	2	1	400.0	500.0	0	1	1	580.53845	153.53535	1	0.208	0.566	6.907	6.949	11.0
6944.445	500.0	2	1	400.0	500.0	0	1	1	580.53845	153.53535	1	0.208	0.566	6.991	6.949	11.0
6944.445	500.0	2	1	400.0	500.0	0	1	1	580.53845	153.53535	1	0.208	0.566	6.921	6.949	11.0
6944.445	500.0	2	1	400.0	500.0	0	1	1	580.53845	153.53535	1	0.208	0.567	7.006	6.949	11.0
6944.445	500.0	2	1	400.0	500.0	0	1	1	580.53845	153.53535	1	0.208	0.567	6.974	6.949	11.0
6944.445	500.0	2	1	400.0	500.0	0	1	1	580.53845	153.53535	1	0.208	0.567	6.965	6.95	11.0
6944.445	500.0	2	1	400.0	500.0	0	1	1	580.53845	153.53535	1	0.208	0.568	7.008	6.95	11.0
6944.445	500.0	2	1	400.0	500.0	0	1	1	580.53845	153.53535	1	0.208	0.568	6.838	6.95	11.0
6944.445	500.0	2	1	400.0	500.0	0	1	1	580.53845	153.53535	1	0.208	0.568	6.984	6.95	11.0
6944.445	500.0	2	1	400.0	500.0	0	1	1	580.53845	153.53535	1	0.208	0.568	6.786	6.95	11.0
6944.445	500.0	2	1	400.0	500.0	0	1	1	580.53845	153.53535	1	0.208	0.568	6.944	6.95	11.0
6944.445	500.0	2	1	400.0	500.0	0	1	1	580.53845	153.53535	1	0.208	0.569	7.025	6.95	11.0
6944.445	500.0	2	1	400.0	500.0	0	1	1	580.53845	153.53535	1	0.208	0.57	6.998	6.951	11.0
6944.445	500.0	2	1	400.0	500.0	0	1	1	580.53845	153.53535	1	0.208	0.57	6.972	6.951	11.0
6944.445	500.0	2	1	400.0	500.0	0	1	1	580.53845	153.53535	1	0.208	0.57	6.969	6.951	11.0
6944.445	500.0	2	1	400.0	500.0	0	1	1	580.53845	153.53535	1	0.208	0.57	6.911	6.951	11.0
6944.445	500.0	2	1	400.0	500.0	0	1	1	580.53845	153.53535	1	0.208	0.571	7.087	6.951	11.0
6944.445	500.0	2	1	400.0	500.0	0	1	1	580.53845	153.53535	1	0.208	0.571	6.972	6.951	11.0
6944.445	500.0	2	1	400.0	500.0	0	1	1	580.53845	153.53535	1	0.208	0.571	6.965	6.951	11.0
6944.445	500.0	2	1	400.0	500.0	0	1	1	580.53845	153.53535	1	0.208	0.571	6.972	6.951	11.0
6944.445	500.0	2	1	400.0	500.0	0	1	1	580.53845	153.53535	1	0.208	0.571	6.891	6.951	111.0
6944.445	500.0	2	1	400.0	500.0	0	1	1	580.53845	153.53535	1	0.208	0.571	6.978	6.951	11.0
6944.445	500.0	2	1	400.0	500.0	0	1	1	580.53845	153.53535	1	0.208	0.572	7.055	6.951	11.0
6944.445	500.0	2	1	400.0	500.0	0	1	1	580.53845	153.53535	1	0.208	0.572	6.932	6.952	111.0
6944.445	500.0	2	1	400.0	500.0	0	1	1	580.53845	153.53535	1	0.208	0.572	6.917	6.952	11.0
6944.445	500.0	2	1	400.0	500.0	0	1	1	580.53845	153.53535	1	0.208	0.572	6.975	6.952	11.0
6944.445	500.0	2	1	400.0	500.0	0	1	1	580.53845	153.53535	1	0.208	0.572	6.978	6.952	111.0
6944.445	500.0	2	1	400.0	500.0	0	1	1	580.53845	153.53535	1	0.208	0.572	6.962	6.952	11.0
6944.445	500.0	2	1	400.0	500.0	0	1	1	580.53845	153.53535	1	0.208	0.572	6.948	6.952	11.0
6944.445	500.0	2	1	400.0	500.0	0	1	1	580.53845	153.53535	1	0.208	0.573	6.986	6.952	11.0
6944.445	500.0	2	1	400.0	500.0	0	1	1	580.53845	153.53535	1	0.208	0.573	6.906	6.952	11.0
6944.445	500.0	2	1	400.0	500.0	0	1	1	580.53845	153.53535	1	0.208	0.573	6.888	6.952	111.0
6944.445	500.0	2	1	400.0	500.0	0	1	1	580.53845	153.53535	1	0.208	0.573	6.913	6.952	11.0
6944.445	500.0	2	1	400.0	500.0	0	1	1	580.53845	153.53535	1	0.208	0.573	6.96	6.952	11.0
6944.445	500.0	2	1	400.0	500.0	0	1	1	580.53845	153.53535	1	0.208	0.573	6.967	6.952	11.0
6944.445	500.0	2	1	400.0	500.0	0	1	1	580.53845	153.53535	1	0.208	0.573	6.898	6.952	11.0
6944.445	500.0	2	1	400.0	500.0	0	1	1	580.53845	153.53535	1	0.208	0.573	6.901	6.952	11.0
6944.445	500.0	2	1	400.0	500.0	0	1	1	580.53845	153.53535	1	0.208	0.573	6.978	6.952	11.0
6944.445	500.0	2	1	400.0	500.0	0	1	1	580.53845	153.53535	1	0.208	0.573	6.969	6.952	11.0
6944.445	500.0	2	1	400.0	500.0	0	1	1	580.53845	153.53535	1	0.208	0.573	6.954	6.952	11.0
6944.445	500.0	2	1	400.0	500.0	0	1	1	580.53845	153.53535	1	0.208	0.573	6.946	6.952	11.0
6944.445	500.0	2	1	400.0	500.0	0	1	1	580.53845	153.53535	1	0.208	0.573	6.936	6.952	11.0
6944.445	500.0	2	1	400.0	500.0	0	1	1	580.53845	153.53535	1	0.208	0.573	6.976	6.952	11.0
6944.445	500.0	2	1	400.0	500.0	0	1	1	580.53845	153.53535	1	0.208	0.573	6.928	6.952	11.0
6944.445	500.0	2	1	400.0	500.0	0	1	1	580.53845	153.53535	1	0.208	0.573	6.934	6.952	111.0
6944.445	500.0	2	1	400.0	500.0	0	1	1	580.53845	153.53535	1	0.208	0.573	6.959	6.952	11.0
6944.445	500.0	2	1	400.0	500.0	0	1	1	580.53845	153.53535	1	0.208	0.573	6.976	6.952	11.0
6944.445	500.0	2	1	400.0	500.0	0	1	1	580.53845	153.53535	1	0.208	0.573	6.929	6.952	11.0
6944.445	500.0	2	1	400.0	500.0	0	1	1	580.53845	153.53535	1	0.208	0.573	6.874	6.952	11.0
6944.445	500.0	2	1	400.0	500.0	0	1	1	580.53845	153.53535	1	0.208	0.573	6.911	6.952	11.0
6944.445	500.0	2	1	400.0	500.0	0	1	1	580.53845	153.53535	1	0.208	0.573	6.89	6.952	11.0
6944.445	500.0	2	1	400.0	500.0	0	1	1	580.53845	153.53535	1	0.208	0.574	7.006	6.952	11.0
6944.445	500.0	2	1	400.0	500.0	0	1	1	580.53845	153.53535	1	0.208	0.574	6.927	6.952	11.0
6944.445	500.0	2	1	400.0	500.0	0	1	1	580.53845	153.53535	1	0.208	0.574	6.904	6.952	11.0
6944.445	500.0	2	1	400.0	500.0	0	1	1	580.53845	153.53535	1	0.208	0.574	6.93	6.952	11.0
6944.445	500.0	2	1	400.0	500.0	0	1	1	580.53845	153.53535	1	0.208	0.574	6.94	6.952	11.0
6944.445	500.0	2	1	400.0	500.0	0	1	1	580.53845	153.53535	1	0.208	0.575	6.912	6.952	11.0
6944.445	500.0	2	1	400.0	500.0	0	1	1	580.53845	153.53535	1	0.208	0.576	7.016	6.952	11.0
6944.445	500.0	2	1	400.0	500.0	0	1	1	580.53845	153.53535	1	0.208	0.576	6.975	6.952	11.0
6944.445	500.0	2	1	400.0	500.0	0	1	1	580.53845	153.53535	1	0.208	0.576	6.986	6.952	11.0
6944.445	500.0	2	1	400.0	500.0	0	1	1	580.53845	153.53535	1	0.208	0.576	6.986	6.952	11.0
6944.445	500.0	2	1	400.0	500.0	0	1	1	580.53845	153.53535	1	0.208	0.577	6.94	6.952	11.0
6944.445	500.0	2	1	400.0	500.0	0	1	1	580.53845	153.53535	1	0.208	0.577	6.955	6.952	11.0
6944.445	500.0	2	1	400.0	500.0	0	1	1	580.53845	153.53535	1	0.208	0.577	6.947	6.952	11.0
6944.445	500.0	2	1	400.0	500.0	0	1	1	580.53845	153.53535	1	0.208	0.577	6.929	6.952	11.0
6944.445	500.0	2	1	400.0	500.0	0	1	1	580.53845	153.53535	1	0.208	0.577	6.884	6.952	11.0
6944.445	500.0	2	1	400.0	500.0	0	1	1	580.53845	153.53535	1	0.208	0.577	6.895	6.952	11.0
6944.445	500.0	2	1	400.0	500.0	0	1	1	580.53845	153.53535	1	0.208	0.577	6.993	6.952	11.0
6944.445	500.0	2	1	400.0	500.0	0	1	1	580.53845	153.53535	1	0.208	0.577	6.9	6.952	11.0
6944.445	500.0	2	1	400.0	500.0	0	1	1	580.53845	153.53535	1	0.208	0.577	6.949	6.952	11.0
6944.445	500.0	2	1	400.0	500.0	0	1	1	580.53845	153.53535	1	0.208	0.577	6.926	6.952	11.0
6944.445	500.0	2	1	400.0	500.0	0	1	1	580.53845	153.53535	1	0.208	0.577	6.896	6.952	11.0
6944.445	500.0	2	1	400.0	500.0	0	1	1	580.53845	153.53535	1	0.208	0.577	6.948	6.952	11.0
6944.445	500.0	2	1	400.0	500.0	0	1	1	580.53845	153.53535	1	0.208	0.577	6.963	6.952	11.0
6944.445	500.0	2	1	400.0	500.0	0	1	1	580.53845	153.53535	1	0.208	0.577	6.909	6.952	11.0
6944.445	500.0	2	1	400.0	500.0	0	1	1	580.53845	153.53535	1	0.208	0.577	6.904	6.952	11.0
6944.445	500.0	2	1	400.0	500.0	0	1	1	580.53845	153.53535	1	0.208	0.577	6.968	6.952	11.0
6944.445	500.0	2	1	400.0	500.0	0	1	1	580.53845	153.53535	1	0.208	0.577	6.945	6.952	11.0
6944.445	500.0	2	1	400.0	500.0	0	1	1	580.53845	153.53535	1	0.208	0.577	6.927	6.952	11.0
6944.445	500.0	2	1	400.0	500.0	0	1	1	580.53845	153.53535	1	0.208	0.577	6.969	6.952	11.0
6944.445	500.0	2	1	400.0	500.0	0	1	1	580.53845	153.53535	1	0.208	0.577	6.931	6.952	11.0
6944.445	500.0	2	1	400.0	500.0	0	1	1	580.53845	153.53535	1	0.208	0.577	6.876	6.952	11.0
6944.445	500.0	2	1	400.0	500.0	0	1	1	580.53845	153.53535	1	0.208	0.577	6.929	6.952	11.0
6944.445	500.0	2	1	400.0	500.0	0	1	1	580.53845	153.53535	1	0.208	0.577	6.935	6.952	11.0
6944.445	500.0	2	1	400.0	500.0	0	1	1	580.53845	153.53535	1	0.208	0.577	6.949	6.952	11.0
6944.445	500.0	2	1	400.0	500.0	0	1	1	580.53845	153.53535	1	0.208	0.577	6.947	6.952	11.0
6944.445	500.0	2	1	400.0	500.0	0	1	1	580.53845	153.53535	1	0.208	0.577	6.938	6.952	11.0
6944.445	500.0	2	1	400.0	500.0	0	1	1	580.53845	153.53535	1	0.208	0.577	6.987	6.952	11.0
6944.445	500.0	2	1	400.0	500.0	0	1	1	580.53845	153.53535	1	0.208	0.577	6.928	6.952	11.0
6944.445	500.0	2	1	400.0	500.0	0	1	1	580.53845	153.53535	1	0.208	0.577	6.943	6.952	11.0
6944.445	500.0	2	1	400.0	500.0	0	1	1	580.53845	153.53535	1	0.208	0.577	6.975	6.952	11.0
6944.445	500.0	2	1	400.0	500.0	0	1	1	580.53845	153.53535	1	0.208	0.577	6.93	6.952	11.0
6944.445	500.0	2	1	400.0	500.0	0	1	1	580.53845	153.53535	1	0.208	0.578	6.932	6.952	11.0
6944.445	500.0	2	1	400.0	500.0	0	1	1	580.53845	153.53535	1	0.208	0.579	7.065	6.952	11.0
6944.445	500.0	2	1	400.0	500.0	0	1	1	580.53845	153.53535	1	0.208	0.579	6.895	6.952	11.0
6944.445	500.0	2	1	400.0	500.0	0	1	1	580.53845	153.53535	1	0.208	0.579	6.931	6.952	11.0
6944.445	500.0	2	1	400.0	500.0	0	1	1	580.53845	153.53535	1	0.208	0.579	6.978	6.952	11.0
6944.445	500.0	2	1	400.0	500.0	0	1	1	580.53845	153.53535	1	0.208	0.579	6.959	6.952	111.0
6944.445	500.0	2	1	400.0	500.0	0	1	1	580.53845	153.53535	1	0.208	0.579	6.951	6.952	11.0
6944.445	500.0	2	1	400.0	500.0	0	1	1	580.53845	153.53535	1	0.208	0.58	6.957	6.952	11.0
0.0	0.0	2	1	400.0	500.0	0	1	1	580.53845	153.53535	0	0.208	0.581	7.019	6.952	11.0
0.0	0.0	2	1	400.0	500.0	0	1	1	580.53845	153.53535	0	0.208	0.58	6.989	6.952	11.0
0.0	0.0	2	1	400.0	500.0	0	1	1	580.53845	153.53535	0	0.208	0.58	6.937	6.952	11.0
0.0	0.0	2	1	400.0	500.0	0	1	1	580.53845	153.53535	0	0.208	0.576	6.323	6.461	11.0
0.0	0.0	2	1	400.0	500.0	0	1	1	580.53845	153.53535	0	0.208	0.572	6.332	6.461	11.0
0.0	0.0	2	1	400.0	500.0	0	1	1	580.53845	153.53535	0	0.208	0.566	6.08	6.004	11.0
0.0	0.0	2	1	400.0	500.0	0	1	1	580.53845	153.53535	0	0.208	0.553	5.12	5.186	11.0
0.0	0.0	2	1	400.0	500.0	0	1	1	580.53845	153.53535	0	0.208	0.541	5.196	5.186	11.0
0.0	0.0	2	1	400.0	500.0	0	1	1	580.53845	153.53535	0	0.208	0.527	4.768	4.818	11.0
0.0	0.0	2	1	400.0	500.0	0	1	1	580.53845	153.53535	0	0.208	0.51	4.288	4.162	11.0
0.0	0.0	2	1	400.0	500.0	0	1	1	580.53845	153.53535	0	0.208	0.494	4.166	4.162	11.0
0.0	0.0	2	1	400.0	500.0	0	1	1	580.53845	153.53535	0	0.208	0.476	3.826	3.867	11.0
0.0	0.0	2	1	400.0	500.0	0	1	1	580.53845	153.53535	0	0.208	0.461	3.893	3.867	11.0
0.0	0.0	2	1	400.0	500.0	0	1	1	580.53845	153.53535	0	0.207	0.442	3.308	3.339	11.0
0.0	0.0	2	1	400.0	500.0	0	1	1	580.53845	153.53535	0	0.207	0.423	3.142	3.103	11.0
0.0	0.0	2	1	400.0	500.0	0	1	1	580.53845	153.53535	0	0.207	0.406	3.103	3.103	11.0
0.0	0.0	2	1	400.0	500.0	0	1	1	580.53845	153.53535	0	0.207	0.389	2.705	2.679	11.0
0.0	0.0	2	1	400.0	500.0	0	1	1	580.53845	153.53535	0	0.207	0.371	2.327	2.314	11.0
0.0	0.0	2	1	400.0	500.0	0	1	1	580.53845	153.53535	0	0.207	0.353	2.307	2.314	11.0
0.0	0.0	2	1	400.0	500.0	0	1	1	580.53845	153.53535	0	0.207	0.336	2.131	2.151	11.0
0.0	0.0	2	1	400.0	500.0	0	1	1	580.53845	153.53535	0	0.207	0.32	2.137	2.151	11.0
0.0	0.0	2	1	400.0	500.0	0	1	1	580.53845	153.53535	0	0.207	0.304	1.855	1.856	11.0
0.0	0.0	2	1	400.0	500.0	0	1	1	580.53845	153.53535	0	0.207	0.288	1.74	1.725	11.0
0.0	0.0	2	1	400.0	500.0	0	1	1	580.53845	153.53535	0	0.206	0.274	1.703	1.725	11.0
0.0	0.0	2	1	400.0	500.0	0	1	1	580.53845	153.53535	0	0.206	0.259	1.443	1.49	11.0
0.0	0.0	2	1	400.0	500.0	0	1	1	580.53845	153.53535	0	0.206	0.246	1.376	1.384	11.0
0.0	0.0	2	1	400.0	500.0	0	1	1	580.53845	153.53535	0	0.206	0.233	1.399	1.384	11.0
0.0	0.0	2	1	400.0	500.0	0	1	1	580.53845	153.53535	0	0.206	0.219	1.197	1.195	11.0
0.0	0.0	2	1	400.0	500.0	0	1	1	580.53845	153.53535	0	0.206	0.207	1.168	1.111	11.0
0.0	0.0	2	1	400.0	500.0	0	1	1	580.53845	153.53535	0	0.206	0.195	1.102	1.111	11.0
0.0	0.0	2	1	400.0	500.0	0	1	1	580.53845	153.53535	0	0.206	0.184	0.973	0.959	11.0
0.0	0.0	2	1	400.0	500.0	0	1	1	580.53845	153.53535	0	0.206	0.174	0.939	0.959	11.0
0.0	0.0	2	1	400.0	500.0	0	1	1	580.53845	153.53535	0	0.206	0.165	0.977	0.829	11.0
0.0	0.0	2	1	400.0	500.0	0	1	1	580.53845	153.53535	0	0.206	0.156	0.754	0.769	11.0
0.0	0.0	2	1	400.0	500.0	0	1	1	580.53845	153.53535	0	0.206	0.148	0.75	0.769	11.0
0.0	0.0	2	1	400.0	500.0	0	1	1	580.53845	153.53535	0	0.205	0.138	0.681	0.664	11.0
0.0	0.0	2	1	400.0	500.0	0	1	1	580.53845	153.53535	0	0.205	0.13	0.718	0.664	11.0
0.0	0.0	2	1	400.0	500.0	0	1	1	580.53845	153.53535	0	0.205	0.122	0.626	0.617	11.0
0.0	0.0	2	1	400.0	500.0	0	1	1	580.53845	153.53535	0	0.205	0.116	0.524	0.533	11.0
0.0	0.0	2	1	400.0	500.0	0	1	1	580.53845	153.53535	0	0.205	0.11	0.514	0.533	11.0
0.0	0.0	2	1	400.0	500.0	0	1	1	580.53845	153.53535	0	0.205	0.103	0.526	0.495	11.0
0.0	0.0	2	1	400.0	500.0	0	1	1	580.53845	153.53535	0	0.205	0.096	0.455	0.427	11.0
0.0	0.0	2	1	400.0	500.0	0	1	1	580.53845	153.53535	0	0.205	0.09	0.365	0.427	11.0
0.0	0.0	2	1	400.0	500.0	0	1	1	580.53845	153.53535	0	0.205	0.085	0.668	0.397	11.0
0.0	0.0	2	1	400.0	500.0	0	1	1	580.53845	153.53535	0	0.205	0.079	0.391	0.397	11.0
0.0	0.0	2	1	400.0	500.0	0	1	1	580.53845	153.53535	0	0.205	0.075	0.342	0.343	11.0
0.0	0.0	2	1	400.0	500.0	0	1	1	580.53845	153.53535	0	0.205	0.071	0.325	0.296	11.0
0.0	0.0	2	1	400.0	500.0	0	1	1	580.53845	153.53535	0	0.205	0.067	0.29	0.296	11.0
0.0	0.0	2	1	400.0	500.0	0	1	1	580.53845	153.53535	0	0.205	0.063	0.266	0.276	11.0
0.0	0.0	2	1	400.0	500.0	0	1	1	580.53845	153.53535	0	0.205	0.058	0.246	0.237	11.0
0.0	0.0	2	1	400.0	500.0	0	1	1	580.53845	153.53535	0	0.205	0.054	0.22	0.237	11.0
0.0	0.0	2	1	400.0	500.0	0	1	1	580.53845	153.53535	0	0.205	0.051	0.231	0.22	11.0
0.0	0.0	2	1	400.0	500.0	0	1	1	580.53845	153.53535	0	0.205	0.047	0.182	0.19	11.0
0.0	0.0	2	1	400.0	500.0	0	1	1	580.53845	153.53535	0	0.205	0.043	0.154	0.19	11.0
0.0	0.0	2	1	400.0	500.0	0	1	1	580.53845	153.53535	0	0.205	0.039	0.18	0.176	11.0
0.0	0.0	2	1	400.0	500.0	0	1	1	580.53845	153.53535	0	0.205	0.037	0.162	0.176	11.0
0.0	0.0	2	1	400.0	500.0	0	1	1	580.53845	153.53535	0	0.205	0.035	0.182	0.152	11.0
0.0	0.0	2	1	400.0	500.0	0	1	1	580.53845	153.53535	0	0.205	0.033	0.159	0.141	11.0
0.0	0.0	2	1	400.0	500.0	0	1	1	580.53845	153.53535	0	0.205	0.031	0.146	0.141	11.0
0.0	0.0	2	1	400.0	500.0	0	1	1	580.53845	153.53535	0	0.205	0.029	0.135	0.122	11.0
0.0	0.0	2	1	400.0	500.0	0	1	1	580.53845	153.53535	0	0.204	0.027	0.113	0.122	11.0
0.0	0.0	2	1	400.0	500.0	0	1	1	580.53845	153.53535	0	0.204	0.025	0.094	0.105	11.0
0.0	0.0	2	1	400.0	500.0	0	1	1	580.53845	153.53535	0	0.204	0.023	0.102	0.097	11.0
0.0	0.0	2	1	400.0	500.0	0	1	1	580.53845	153.53535	0	0.204	0.021	0.107	0.097	11.0
0.0	0.0	2	1	400.0	500.0	0	1	1	580.53845	153.53535	0	0.204	0.02	0.091	0.084	11.0
0.0	0.0	2	1	400.0	500.0	0	1	1	580.53845	153.53535	0	0.204	0.02	0.083	0.078	11.0
0.0	0.0	2	1	400.0	500.0	0	1	1	580.53845	153.53535	0	0.204	0.02	0.08	0.078	11.0
0.0	0.0	2	1	400.0	500.0	0	1	1	580.53845	153.53535	0	0.204	0.02	0.043	0.067	11.0
0.0	0.0	2	1	400.0	500.0	0	1	1	580.53845	153.53535	0	0.204	0.02	0.105	0.067	11.0
0.0	0.0	2	1	400.0	500.0	0	1	1	580.53845	153.53535	0	0.204	0.02	0.082	0.062	11.0
0.0	0.0	2	1	400.0	500.0	0	1	1	580.53845	153.53535	0	0.204	0.02	0.083	0.054	11.0
0.0	0.0	2	1	400.0	500.0	0	1	1	580.53845	153.53535	0	0.204	0.02	0.087	0.054	11.0
0.0	0.0	2	1	400.0	500.0	0	1	1	580.53845	153.53535	0	0.204	0.02	0.04	0.046	11.0
0.0	0.0	2	1	400.0	500.0	0	1	1	580.53845	153.53535	0	0.204	0.02	0.094	0.043	11.0
0.0	0.0	2	1	400.0	500.0	0	1	1	580.53845	153.53535	0	0.204	0.02	-0.004	0.043	11.0
0.0	0.0	2	1	400.0	500.0	0	1	1	580.53845	153.53535	0	0.204	0.02	0.046	0.037	11.0
0.0	0.0	2	1	400.0	500.0	0	1	1	580.53845	153.53535	0	0.204	0.02	0.05	0.034	11.0
0.0	0.0	2	1	400.0	500.0	0	1	1	580.53845	153.53535	0	0.204	0.02	0.042	0.034	11.0
0.0	0.0	2	1	400.0	500.0	0	1	1	580.53845	153.53535	0	0.204	0.02	0.024	0.029	11.0
0.0	0.0	2	1	400.0	500.0	0	1	1	580.53845	153.53535	0	0.204	0.019	0.021	0.029	11.0
0.0	0.0	2	1	400.0	500.0	0	1	1	580.53845	153.53535	0	0.204	0.018	-0.044	0.027	11.0
0.0	0.0	2	1	400.0	500.0	0	1	1	580.53845	153.53535	0	0.204	0.017	0.026	0.023	11.0
0.0	0.0	2	1	400.0	500.0	0	1	1	580.53845	153.53535	0	0.204	0.016	0.005	0.023	11.0
0.0	0.0	2	1	400.0	500.0	0	1	1	580.53845	153.53535	0	0.204	0.016	0.032	0.021	11.0
0.0	0.0	2	1	400.0	500.0	0	1	1	580.53845	153.53535	0	0.204	0.016	-0.003	0.021	11.0
0.0	0.0	2	1	400.0	500.0	0	1	1	580.53845	153.53535	0	0.204	0.016	0.045	0.018	11.0
0.0	0.0	2	1	400.0	500.0	0	1	1	580.53845	153.53535	0	0.204	0.015	-0.03	0.016	11.0
0.0	0.0	2	1	400.0	500.0	0	1	1	580.53845	153.53535	0	0.204	0.015	0.032	0.016	11.0
0.0	0.0	2	1	400.0	500.0	0	1	1	580.53845	153.53535	0	0.204	0.015	0.032	0.014	11.0
0.0	0.0	2	1	400.0	500.0	0	1	1	580.53845	153.53535	0	0.204	0.014	0.032	0.012	11.0
0.0	0.0	2	1	400.0	500.0	0	1	1	580.53845	153.53535	0	0.204	0.013	-0.02	0.012	11.0
0.0	0.0	2	1	400.0	500.0	0	1	1	580.53845	153.53535	0	0.204	0.012	0.037	0.011	11.0
0.0	0.0	2	1	400.0	500.0	0	1	1	580.53845	153.53535	0	0.204	0.012	0.029	0.011	11.0
0.0	0.0	2	1	400.0	500.0	0	1	1	580.53845	153.53535	0	0.204	0.012	0.024	0.009	11.0
0.0	0.0	2	1	400.0	500.0	0	1	1	580.53845	153.53535	0	0.204	0.012	0.012	0.009	11.0
0.0	0.0	2	1	400.0	500.0	0	1	1	580.53845	153.53535	0	0.204	0.011	-0.022	0.009	11.0
0.0	0.0	2	1	400.0	500.0	0	1	1	580.53845	153.53535	0	0.204	0.01	0.009	0.007	11.0
0.0	0.0	2	1	400.0	500.0	0	1	1	580.53845	153.53535	0	0.204	0.008	-0.04	0.006	11.0
0.0	0.0	2	1	400.0	500.0	0	1	1	580.53845	153.53535	0	0.204	0.008	-0.01	0.006	11.0
0.0	0.0	2	1	400.0	500.0	0	1	1	580.53845	153.53535	0	0.204	0.008	-0.01	0.006	11.0
0.0	0.0	2	1	400.0	500.0	0	1	1	580.53845	153.53535	0	0.204	0.007	0.099	0.006	11.0
0.0	0.0	2	1	400.0	500.0	0	1	1	580.53845	153.53535	0	0.204	0.007	0.012	0.005	11.0
0.0	0.0	2	1	400.0	500.0	0	1	1	580.53845	153.53535	0	0.204	0.007	-0.01	0.004	11.0
0.0	0.0	2	1	400.0	500.0	0	1	1	580.53845	153.53535	0	0.204	0.007	-0.01	0.004	11.0
0.0	0.0	2	1	400.0	500.0	0	1	1	580.53845	153.53535	0	0.204	0.007	0.014	0.003	11.0
0.0	0.0	2	1	400.0	500.0	0	1	1	580.53845	153.53535	0	0.204	0.006	0.047	0.003	11.0
0.0	0.0	2	1	400.0	500.0	0	1	1	580.53845	153.53535	0	0.204	0.006	0.004	0.003	11.0
0.0	0.0	2	1	400.0	500.0	0	1	1	580.53845	153.53535	0	0.204	0.006	-0.005	0.002	11.0
0.0	0.0	2	1	400.0	500.0	0	1	1	580.53845	153.53535	0	0.204	0.006	0.002	0.002	11.0
0.0	0.0	2	1	400.0	500.0	0	1	1	580.53845	153.53535	0	0.204	0.006	-0.005	0.002	11.0
0.0	0.0	2	1	400.0	500.0	0	1	1	580.53845	153.53535	0	0.204	0.005	-0.028	0.002	11.0
0.0	0.0	2	1	400.0	500.0	0	1	1	580.53845	153.53535	0	0.204	0.005	0.007	0.002	11.0
0.0	0.0	2	1	400.0	500.0	0	1	1	580.53845	153.53535	0	0.204	0.005	0.019	0.001	11.0
0.0	0.0	2	1	400.0	500.0	0	1	1	580.53845	153.53535	0	0.204	0.004	-0.025	0.001	11.0
0.0	0.0	2	1	400.0	500.0	0	1	1	580.53845	153.53535	0	0.204	0.003	-0.02	0.001	11.0
0.0	0.0	2	1	400.0	500.0	0	1	1	580.53845	153.53535	0	0.204	0.002	0.031	0.001	11.0
0.0	0.0	2	1	400.0	500.0	0	1	1	580.53845	153.53535	0	0.204	0.002	0.036	0.001	11.0
0.0	0.0	2	1	400.0	500.0	0	1	1	580.53845	153.53535	0	0.204	0.001	-0.017	0.001	11.0
0.0	0.0	2	1	400.0	500.0	0	1	1	580.53845	153.53535	0	0.204	0.001	0.009	0.0	11.0
0.0	0.0	2	1	400.0	500.0	0	1	1	580.53845	153.53535	0	0.204	0.0	0.022	0.0	11.0
0.0	0.0	2	1	400.0	500.0	0	1	1	580.53845	153.53535	0	0.204	0.0	0.0	0.0	11.0
0.0	0.0	2	1	400.0	500.0	0	1	1	580.53845	153.53535	0	0.204	-0.001	-0.02	0.0	11.0
0.0	0.0	2	1	400.0	500.0	0	1	1	580.53845	153.53535	0	0.204	-0.001	-0.054	0.0	11.0
0.0	0.0	2	1	400.0	500.0	0	1	1	580.53845	153.53535	0	0.204	0.0	0.022	0.0	11.0
0.0	0.0	2	1	400.0	500.0	0	1	1	580.53845	153.53535	0	0.204	0.0	-0.002	0.0	11.0
0.0	0.0	2	1	400.0	500.0	0	1	1	580.53845	153.53535	0	0.204	0.0	0.004	0.0	11.0
0.0	0.0	2	1	400.0	500.0	0	1	1	580.53845	153.53535	0	0.204	-0.001	-0.203	0.0	11.0
0.0	0.0	2	1	400.0	500.0	0	1	1	580.53845	153.53535	0	0.204	0.0	0.006	0.0	11.0
0.0	0.0	2	1	400.0	500.0	0	1	1	580.53845	153.53535	0	0.204	-0.001	-0.037	0.0	11.0
0.0	0.0	2	1	400.0	500.0	0	1	1	580.53845	153.53535	0	0.204	-0.001	-0.111	0.0	11.0
0.0	0.0	2	1	400.0	500.0	0	1	1	580.53845	153.53535	0	0.204	-0.001	-0.047	0.0	11.0
0.0	0.0	2	1	400.0	500.0	0	1	1	580.53845	153.53535	0	0.204	0.0	0.014	0.0	11.0
0.0	0.0	2	1	400.0	500.0	0	1	1	580.53845	153.53535	0	0.204	0.0	-0.002	0.0	11.0
0.0	0.0	2	1	400.0	500.0	0	1	1	580.53845	153.53535	0	0.204	0.0	0.032	0.0	11.0
0.0	0.0	2	1	400.0	500.0	0	1	1	580.53845	153.53535	0	0.204	0.0	0.01	0.0	11.0
0.0	0.0	2	1	400.0	500.0	0	1	1	580.53845	153.53535	0	0.204	-0.001	-0.059	0.0	11.0
0.0	0.0	2	1	400.0	500.0	0	1	1	580.53845	153.53535	0	0.204	0.0	0.108	0.0	11.0
0.0	0.0	2	1	400.0	500.0	0	1	1	580.53845	153.53535	0	0.204	0.0	0.041	0.0	11.0
0.0	0.0	2	1	400.0	500.0	0	1	1	580.53845	153.53535	0	0.204	-0.001	-0.056	0.0	11.0
0.0	0.0	2	1	400.0	500.0	0	1	1	580.53845	153.53535	0	0.204	0.0	-0.005	0.0	11.0
0.0	0.0	2	1	400.0	500.0	0	1	1	580.53845	153.53535	0	0.204	0.0	0.01	0.0	11.0
0.0	0.0	2	1	400.0	500.0	0	1	1	580.53845	153.53535	0	0.204	0.0	-0.005	0.0	11.0
0.0	0.0	2	1	400.0	500.0	0	1	1	580.53845	153.53535	0	0.204	-0.001	-0.013	0.0	11.0
0.0	0.0	2	1	400.0	500.0	0	1	1	580.53845	153.53535	0	0.204	0.0	0.014	0.0	11.0
0.0	0.0	2	1	400.0	500.0	0	1	1	580.53845	153.53535	0	0.204	0.0	0.024	0.0	11.0
0.0	0.0	2	1	400.0	500.0	0	1	1	580.53845	153.53535	0	0.204	0.0	0.033	0.0	11.0
0.0	0.0	2	1	400.0	500.0	0	1	1	580.53845	153.53535	0	0.204	0.0	-0.01	0.0	11.0
0.0	0.0	2	1	400.0	500.0	0	1	1	580.53845	153.53535	0	0.204	0.0	0.0	0.0	11.0
0.0	0.0	2	1	400.0	500.0	0	1	1	580.53845	153.53535	0	0.204	0.0	0.0	0.0	11.0
0.0	0.0	2	1	400.0	500.0	0	1	1	580.53845	153.53535	0	0.204	-0.001	-0.1	0.0	11.0
0.0	0.0	2	1	400.0	500.0	0	1	1	580.53845	153.53535	0	0.204	-0.001	-0.015	0.0	11.0
0.0	0.0	2	1	400.0	500.0	0	1	1	580.53845	153.53535	0	0.204	0.0	0.015	0.0	11.0
0.0	0.0	2	1	400.0	500.0	0	1	1	580.53845	153.53535	0	0.204	-0.001	-0.089	0.0	11.0
0.0	0.0	2	1	400.0	500.0	0	1	1	580.53845	153.53535	0	0.204	-0.001	-0.083	0.0	11.0
0.0	0.0	2	1	400.0	500.0	0	1	1	580.53845	153.53535	0	0.204	0.0	0.014	0.0	11.0
0.0	0.0	2	1	400.0	500.0	0	1	1	580.53845	153.53535	0	0.204	-0.001	-0.015	0.0	11.0
0.0	0.0	2	1	400.0	500.0	0	1	1	580.53845	153.53535	0	0.204	0.0	0.022	0.0	11.0
0.0	0.0	2	1	400.0	500.0	0	1	1	580.53845	153.53535	0	0.204	0.0	0.0	0.0	11.0
0.0	0.0	2	1	400.0	500.0	0	1	1	580.53845	153.53535	0	0.204	-0.001	-0.033	0.0	11.0
0.0	0.0	2	1	400.0	500.0	0	1	1	580.53845	153.53535	0	0.204	0.0	0.005	0.0	11.0
0.0	0.0	2	1	400.0	500.0	0	1	1	580.53845	153.53535	0	0.204	0.0	0.02	0.0	11.0
0.0	0.0	2	1	400.0	500.0	0	1	1	580.53845	153.53535	0	0.204	0.0	0.019	0.0	11.0
0.0	0.0	2	1	400.0	500.0	0	1	1	580.53845	153.53535	0	0.204	-0.001	-0.025	0.0	11.0
0.0	0.0	2	1	400.0	500.0	0	1	1	580.53845	153.53535	0	0.204	-0.001	-0.015	0.0	11.0
0.0	0.0	2	1	400.0	500.0	0	1	1	580.53845	153.53535	0	0.204	0.0	-0.009	0.0	11.0
0.0	0.0	2	1	400.0	500.0	0	1	1	580.53845	153.53535	0	0.204	0.0	-0.01	0.0	11.0
0.0	0.0	2	1	400.0	500.0	0	1	1	580.53845	153.53535	0	0.204	0.0	-0.005	0.0	11.0
0.0	0.0	2	1	400.0	500.0	0	1	1	580.53845	153.53535	0	0.204	0.0	-0.01	0.0	11.0
0.0	0.0	2	1	400.0	500.0	0	1	1	580.53845	153.53535	0	0.204	0.0	0.042	0.0	11.0
0.0	0.0	2	1	400.0	500.0	0	1	1	580.53845	153.53535	0	0.204	0.0	0.014	0.0	11.0
0.0	0.0	2	1	400.0	500.0	0	1	1	580.53845	153.53535	0	0.204	0.0	0.012	0.0	11.0
0.0	0.0	2	1	400.0	500.0	0	1	1	580.53845	153.53535	0	0.204	0.0	0.014	0.0	11.0
0.0	0.0	2	1	400.0	500.0	0	1	1	580.53845	153.53535	0	0.204	-0.001	-0.021	0.0	11.0
0.0	0.0	2	1	400.0	500.0	0	1	1	580.53845	153.53535	0	0.204	0.0	-0.002	0.0	11.0
0.0	0.0	2	1	400.0	500.0	0	1	1	580.53845	153.53535	0	0.204	-0.001	-0.022	0.0	11.0
0.0	0.0	2	1	400.0	500.0	0	1	1	580.53845	153.53535	0	0.204	0.0	0.02	0.0	11.0
0.0	0.0	2	1	400.0	500.0	0	1	1	580.53845	153.53535	0	0.204	0.0	0.022	0.0	11.0
0.0	0.0	2	1	400.0	500.0	0	1	1	580.53845	153.53535	0	0.204	0.0	0.005	0.0	11.0
0.0	0.0	2	1	400.0	500.0	0	1	1	580.53845	153.53535	0	0.204	-0.001	-0.013	0.0	11.0
0.0	0.0	2	1	400.0	500.0	0	1	1	580.53845	153.53535	0	0.204	-0.001	-0.013	0.0	11.0
0.0	0.0	2	1	400.0	500.0	0	1	1	580.53845	153.53535	0	0.204	0.0	0.0	0.0	11.0
0.0	0.0	2	1	400.0	500.0	0	1	1	580.53845	153.53535	0	0.204	-0.001	-0.013	0.0	11.0
0.0	0.0	2	1	400.0	500.0	0	1	1	580.53845	153.53535	0	0.204	0.0	0.007	0.0	11.0
0.0	0.0	2	1	400.0	500.0	0	1	1	580.53845	153.53535	0	0.204	0.0	0.001	0.0	11.0
0.0	0.0	2	1	400.0	500.0	0	1	1	580.53845	153.53535	0	0.204	0.0	-0.011	0.0	11.0
0.0	0.0	2	1	400.0	500.0	0	1	1	580.53845	153.53535	0	0.204	0.0	0.055	0.0	11.0
0.0	0.0	2	1	400.0	500.0	0	1	1	580.53845	153.53535	0	0.204	0.0	0.016	0.0	11.0
0.0	0.0	2	1	400.0	500.0	0	1	1	580.53845	153.53535	0	0.204	0.0	0.019	0.0	11.0
0.0	0.0	2	1	400.0	500.0	0	1	1	580.53845	153.53535	0	0.204	-0.001	-0.07	0.0	11.0
0.0	0.0	2	1	400.0	500.0	0	1	1	580.53845	153.53535	0	0.204	-0.001	-0.019	0.0	11.0
0.0	0.0	2	1	400.0	500.0	0	1	1	580.53845	153.53535	0	0.204	0.0	0.002	0.0	11.0
0.0	0.0	2	1	400.0	500.0	0	1	1	580.53845	153.53535	0	0.204	0.0	-0.005	0.0	11.0
0.0	0.0	2	1	400.0	500.0	0	1	1	580.53845	153.53535	0	0.204	-0.001	-0.015	0.0	11.0
0.0	0.0	2	1	400.0	500.0	0	1	1	580.53845	153.53535	0	0.204	0.0	0.014	0.0	11.0
0.0	0.0	2	1	400.0	500.0	0	1	1	580.53845	153.53535	0	0.203	-0.001	-0.013	0.0	11.0
0.0	0.0	2	1	400.0	500.0	0	1	1	580.53845	153.53535	0	0.203	-0.001	-0.121	0.0	11.0
0.0	0.0	2	1	400.0	500.0	0	1	1	580.53845	153.53535	0	0.203	0.0	0.058	0.0	11.0
0.0	0.0	2	1	400.0	500.0	0	1	1	580.53845	153.53535	0	0.203	0.0	-0.003	0.0	11.0
0.0	0.0	2	1	400.0	500.0	0	1	1	580.53845	153.53535	0	0.203	0.0	0.025	0.0	11.0
0.0	0.0	2	1	400.0	500.0	0	1	1	580.53845	153.53535	0	0.203	0.0	0.021	0.0	11.0
0.0	0.0	2	1	400.0	500.0	0	1	1	580.53845	153.53535	0	0.203	0.0	0.019	0.0	11.0
0.0	0.0	2	1	400.0	500.0	0	1	1	580.53845	153.53535	0	0.203	-0.001	-0.02	0.0	11.0
0.0	0.0	2	1	400.0	500.0	0	1	1	580.53845	153.53535	0	0.203	-0.001	-0.015	0.0	11.0
0.0	0.0	2	1	400.0	500.0	0	1	1	580.53845	153.53535	0	0.203	-0.001	-0.012	0.0	11.0
0.0	0.0	2	1	400.0	500.0	0	1	1	580.53845	153.53535	0	0.203	0.0	0.033	0.0	11.0
0.0	0.0	2	1	400.0	500.0	0	1	1	580.53845	153.53535	0	0.203	0.0	0.007	0.0	11.0
0.0	0.0	2	1	400.0	500.0	0	1	1	580.53845	153.53535	0	0.203	0.0	-0.009	0.0	11.0
0.0	0.0	2	1	400.0	500.0	0	1	1	580.53845	153.53535	0	0.203	0.0	0.071	0.0	11.0
0.0	0.0	2	1	400.0	500.0	0	1	1	580.53845	153.53535	0	0.203	-0.001	-0.052	0.0	11.0
0.0	0.0	2	1	400.0	500.0	0	1	1	580.53845	153.53535	0	0.203	0.0	0.0	0.0	11.0
0.0	0.0	2	1	400.0	500.0	0	1	1	580.53845	153.53535	0	0.203	0.0	0.048	0.0	11.0
0.0	0.0	2	1	400.0	500.0	0	1	1	580.53845	153.53535	0	0.203	0.0	-0.007	0.0	11.0
0.0	0.0	2	1	400.0	500.0	0	1	1	580.53845	153.53535	0	0.203	0.0	0.002	0.0	11.0
0.0	0.0	2	1	400.0	500.0	0	1	1	580.53845	153.53535	0	0.203	0.0	0.006	0.0	11.0
0.0	0.0	2	1	400.0	500.0	0	1	1	580.53845	153.53535	0	0.203	0.0	-0.002	0.0	11.0
0.0	0.0	2	1	400.0	500.0	0	1	1	580.53845	153.53535	0	0.203	0.0	0.009	0.0	11.0
0.0	0.0	2	1	400.0	500.0	0	1	1	580.53845	153.53535	0	0.203	0.0	0.098	0.0	11.0
0.0	0.0	2	1	400.0	500.0	0	1	1	580.53845	153.53535	0	0.203	0.0	0.002	0.0	11.0
0.0	0.0	2	1	400.0	500.0	0	1	1	580.53845	153.53535	0	0.203	0.0	0.001	0.0	11.0
0.0	0.0	2	1	400.0	500.0	0	1	1	580.53845	153.53535	0	0.203	0.0	0.121	0.0	11.0
0.0	0.0	2	1	400.0	500.0	0	1	1	580.53845	153.53535	0	0.203	0.0	-0.003	0.0	11.0
0.0	0.0	2	1	400.0	500.0	0	1	1	580.53845	153.53535	0	0.203	-0.001	-0.025	0.0	11.0
0.0	0.0	2	1	400.0	500.0	0	1	1	580.53845	153.53535	0	0.203	0.0	-0.005	0.0	11.0
0.0	0.0	2	1	400.0	500.0	0	1	1	580.53845	153.53535	0	0.203	0.0	-0.007	0.0	11.0
0.0	0.0	2	1	400.0	500.0	0	1	1	580.53845	153.53535	0	0.203	0.0	0.001	0.0	11.0
0.0	0.0	2	1	400.0	500.0	0	1	1	580.53845	153.53535	0	0.203	-0.001	-0.025	0.0	11.0
0.0	0.0	2	1	400.0	500.0	0	1	1	580.53845	153.53535	0	0.203	-0.001	-0.025	0.0	11.0
0.0	0.0	2	1	400.0	500.0	0	1	1	580.53845	153.53535	0	0.203	-0.001	-0.013	0.0	11.0
0.0	0.0	2	1	400.0	500.0	0	1	1	580.53845	153.53535	0	0.203	0.0	0.004	0.0	11.0
0.0	0.0	2	1	400.0	500.0	0	1	1	580.53845	153.53535	0	0.203	-0.001	-0.022	0.0	11.0
0.0	0.0	2	1	400.0	500.0	0	1	1	580.53845	153.53535	0	0.203	0.0	0.003	0.0	11.0
0.0	0.0	2	1	400.0	500.0	0	1	1	580.53845	153.53535	0	0.203	0.0	0.01	0.0	11.0
-5555.5557	-400.0	3	1	400.0	600.0	0	1	1	580.53845	153.53535	1	0.203	-0.001	-0.013	0.0	11.0
-5555.5557	-400.0	3	1	400.0	600.0	0	1	1	580.53845	153.53535	1	0.203	0.0	0.012	0.0	11.0
-5555.5557	-400.0	3	1	400.0	600.0	0	1	1	580.53845	153.53535	1	0.203	0.0	0.007	0.0	11.0
-5555.5557	-400.0	3	1	400.0	600.0	0	1	1	580.53845	153.53535	1	0.203	-0.002	-0.268	-0.392	11.0
-5555.5557	-400.0	3	1	400.0	600.0	0	1	1	580.53845	153.53535	1	0.203	-0.004	-0.395	-0.392	11.0
-5555.5557	-400.0	3	1	400.0	600.0	0	1	1	580.53845	153.53535	1	0.203	-0.01	-0.754	-0.757	11.0
-5555.5557	-400.0	3	1	400.0	600.0	0	1	1	580.53845	153.53535	1	0.203	-0.02	-1.436	-1.413	11.0
-5555.5557	-400.0	3	1	400.0	600.0	0	1	1	580.53845	153.53535	1	0.203	-0.029	-1.436	-1.413	11.0
-5555.5557	-400.0	3	1	400.0	600.0	0	1	1	580.53845	153.53535	1	0.203	-0.04	-1.684	-1.706	11.0
-5555.5557	-400.0	3	1	400.0	600.0	0	1	1	580.53845	153.53535	1	0.203	-0.054	-2.193	-2.232	11.0
-5555.5557	-400.0	3	1	400.0	600.0	0	1	1	580.53845	153.53535	1	0.202	-0.067	-2.202	-2.232	11.0
-5555.5557	-400.0	3	1	400.0	600.0	0	1	1	580.53845	153.53535	1	0.202	-0.081	-2.549	-2.467	11.0
-5555.5557	-400.0	3	1	400.0	600.0	0	1	1	580.53845	153.53535	1	0.202	-0.093	-2.468	-2.467	11.0
-5555.5557	-400.0	3	1	400.0	600.0	0	1	1	580.53845	153.53535	1	0.202	-0.107	-2.931	-2.889	11.0
-5555.5557	-400.0	3	1	400.0	600.0	0	1	1	580.53845	153.53535	1	0.202	-0.121	-3.088	-3.078	11.0
-5555.5557	-400.0	3	1	400.0	600.0	0	1	1	580.53845	153.53535	1	0.201	-0.133	-3.09	-3.078	11.0
-5555.5557	-400.0	3	1	400.0	600.0	0	1	1	580.53845	153.53535	1	0.201	-0.147	-3.292	-3.417	11.0
-5555.5557	-400.0	3	1	400.0	600.0	0	1	1	580.53845	153.53535	1	0.201	-0.162	-3.649	-3.709	11.0
-5555.5557	-400.0	3	1	400.0	600.0	0	1	1	580.53845	153.53535	1	0.201	-0.176	-3.703	-3.709	11.0
-5555.5557	-400.0	3	1	400.0	600.0	0	1	1	580.53845	153.53535	1	0.2	-0.189	-3.829	-3.84	11.0
-5555.5557	-400.0	3	1	400.0	600.0	0	1	1	580.53845	153.53535	1	0.2	-0.201	-3.804	-3.84	11.0
-5555.5557	-400.0	3	1	400.0	600.0	0	1	1	580.53845	153.53535	1	0.2	-0.214	-4.124	-4.075	11.0
-5555.5557	-400.0	3	1	400.0	600.0	0	1	1	580.53845	153.53535	1	0.2	-0.227	-4.21	-4.18	11.0
-5555.5557	-400.0	3	1	400.0	600.0	0	1	1	580.53845	153.53535	1	0.2	-0.239	-4.166	-4.18	11.0
-5555.5557	-400.0	3	1	400.0	600.0	0	1	1	580.53845	153.53535	1	0.2	-0.251	-4.395	-4.369	11.0
-5555.5557	-400.0	3	1	400.0	600.0	0	1	1	580.53845	153.53535	1	0.199	-0.263	-4.468	-4.531	11.0
-5555.5557	-400.0	3	1	400.0	600.0	0	1	1	580.53845	153.53535	1	0.199	-0.273	-4.508	-4.531	11.0
-5555.5557	-400.0	3	1	400.0	600.0	0	1	1	580.53845	153.53535	1	0.199	-0.284	-4.606	-4.604	11.0
-5555.5557	-400.0	3	1	400.0	600.0	0	1	1	580.53845	153.53535	1	0.199	-0.293	-4.502	-4.604	11.0
-5555.5557	-400.0	3	1	400.0	600.0	0	1	1	580.53845	153.53535	1	0.199	-0.303	-4.726	-4.735	11.0
-5555.5557	-400.0	3	1	400.0	600.0	0	1	1	580.53845	153.53535	1	0.199	-0.312	-4.824	-4.847	11.0
-5555.5557	-400.0	3	1	400.0	600.0	0	1	1	580.53845	153.53535	1	0.199	-0.322	-4.847	-4.847	11.0
-5555.5557	-400.0	3	1	400.0	600.0	0	1	1	580.53845	153.53535	1	0.199	-0.33	-4.901	-4.898	11.0
-5555.5557	-400.0	3	1	400.0	600.0	0	1	1	580.53845	153.53535	1	0.199	-0.338	-5.06	-4.988	11.0
-5555.5557	-400.0	3	1	400.0	600.0	0	1	1	580.53845	153.53535	1	0.198	-0.345	-5.038	-4.988	11.0
-5555.5557	-400.0	3	1	400.0	600.0	0	1	1	580.53845	153.53535	1	0.198	-0.351	-5.027	-5.029	11.0
-5555.5557	-400.0	3	1	400.0	600.0	0	1	1	580.53845	153.53535	1	0.198	-0.358	-5.082	-5.029	11.0
-5555.5557	-400.0	3	1	400.0	600.0	0	1	1	580.53845	153.53535	1	0.198	-0.365	-5.111	-5.102	11.0
-5555.5557	-400.0	3	1	400.0	600.0	0	1	1	580.53845	153.53535	1	0.198	-0.371	-5.154	-5.134	11.0
-5555.5557	-400.0	3	1	400.0	600.0	1	1	1	580.53845	153.53535	1	0.198	-0.377	-5.112	-5.134	11.0
-5555.5557	-400.0	3	1	400.0	600.0	1	1	1	580.53845	153.53535	1	0.198	-0.383	-5.2	-5.192	11.0
-5555.5557	-400.0	3	1	400.0	600.0	1	1	1	580.53845	153.53535	1	0.198	-0.387	-5.299	-5.218	11.0
-5555.5557	-400.0	3	1	400.0	600.0	1	1	1	580.53845	153.53535	1	0.198	-0.391	-5.24	-5.218	11.0
-5555.5557	-400.0	3	1	400.0	600.0	1	1	1	580.53845	153.53535	1	0.198	-0.395	-5.276	-5.265	11.0
-5555.5557	-400.0	3	1	400.0	600.0	1	1	1	580.53845	153.53535	1	0.198	-0.399	-5.257	-5.265	11.0
-5555.5557	-400.0	3	1	400.0	600.0	1	1	1	580.53845	153.53535	1	0.198	-0.403	-5.312	-5.306	11.0
-5555.5557	-400.0	3	1	400.0	600.0	1	1	1	580.53845	153.53535	1	0.198	-0.405	-5.315	-5.324	11.0
-5555.5557	-400.0	3	1	400.0	600.0	1	1	1	580.53845	153.53535	1	0.198	-0.408	-5.295	-5.324	11.0
-5555.5557	-400.0	3	1	400.0	600.0	1	1	1	580.53845	153.53535	1	0.198	-0.412	-5.399	-5.356	11.0
-5555.5557	-400.0	3	1	400.0	600.0	1	1	1	580.53845	153.53535	1	0.198	-0.416	-5.327	-5.371	11.0
-5555.5557	-400.0	3	1	400.0	600.0	1	1	1	580.53845	153.53535	1	0.198	-0.42	-5.382	-5.371	11.0
-5555.5557	-400.0	3	1	400.0	600.0	1	1	1	580.53845	153.53535	1	0.198	-0.423	-5.375	-5.397	11.0
-5555.5557	-400.0	3	1	400.0	600.0	1	1	1	580.53845	153.53535	1	0.198	-0.425	-5.368	-5.397	11.0
-5555.5557	-400.0	3	1	400.0	600.0	1	1	1	580.53845	153.53535	1	0.198	-0.427	-5.505	-5.419	11.0
-5555.5557	-400.0	3	1	400.0	600.0	1	1	1	580.53845	153.53535	1	0.198	-0.429	-5.392	-5.429	11.0
-5555.5557	-400.0	3	1	400.0	600.0	1	1	1	580.53845	153.53535	1	0.198	-0.431	-5.459	-5.429	11.0
-5555.5557	-400.0	3	1	400.0	600.0	1	1	1	580.53845	153.53535	1	0.198	-0.433	-5.338	-5.447	11.0
-5555.5557	-400.0	3	1	400.0	600.0	1	1	1	580.53845	153.53535	1	0.198	-0.435	-5.49	-5.455	11.0
-5555.5557	-400.0	3	1	400.0	600.0	1	1	1	580.53845	153.53535	1	0.198	-0.437	-5.452	-5.455	11.0
-5555.5557	-400.0	3	1	400.0	600.0	1	1	1	580.53845	153.53535	1	0.198	-0.439	-5.495	-5.47	11.0
-5555.5557	-400.0	3	1	400.0	600.0	1	1	1	580.53845	153.53535	1	0.198	-0.441	-5.415	-5.47	11.0
-5555.5557	-400.0	3	1	400.0	600.0	1	1	1	580.53845	153.53535	1	0.198	-0.441	-5.498	-5.476	11.0
-5555.5557	-400.0	3	1	400.0	600.0	1	1	1	580.53845	153.53535	1	0.198	-0.441	-5.456	-5.488	11.0
-5555.5557	-400.0	3	1	400.0	600.0	1	1	1	580.53845	153.53535	1	0.198	-0.441	-5.54	-5.488	11.0
-5555.5557	-400.0	3	1	400.0	600.0	1	1	1	580.53845	153.53535	1	0.198	-0.441	-5.5	-5.493	11.0
-5555.5557	-400.0	3	1	400.0	600.0	1	1	1	580.53845	153.53535	1	0.197	-0.441	-5.517	-5.502	11.0
-5555.5557	-400.0	3	1	400.0	600.0	1	1	1	580.53845	153.53535	1	0.197	-0.441	-5.492	-5.502	11.0
-5555.5557	-400.0	3	1	400.0	600.0	1	1	1	580.53845	153.53535	1	0.197	-0.441	-5.499	-5.507	11.0
-5555.5557	-400.0	3	1	400.0	600.0	1	1	1	580.53845	153.53535	1	0.197	-0.441	-5.523	-5.507	11.0
-5555.5557	-400.0	3	1	400.0	600.0	1	1	1	580.53845	153.53535	1	0.197	-0.441	-5.529	-5.514	11.0
-5555.5557	-400.0	3	1	400.0	600.0	1	1	1	580.53845	153.53535	1	0.197	-0.441	-5.482	-5.517	11.0
-5555.5557	-400.0	3	1	400.0	600.0	1	1	1	580.53845	153.53535	1	0.197	-0.441	-5.511	-5.517	11.0
-5555.5557	-400.0	3	1	400.0	600.0	1	1	1	580.53845	153.53535	1	0.197	-0.441	-5.5	-5.523	11.0
-5555.5557	-400.0	3	1	400.0	600.0	1	1	1	580.53845	153.53535	1	0.197	-0.441	-5.551	-5.529	11.0
-5555.5557	-400.0	3	1	400.0	600.0	1	1	1	580.53845	153.53535	1	0.197	-0.442	-5.529	-5.529	11.0
-5555.5557	-400.0	3	1	400.0	600.0	1	1	1	580.53845	153.53535	1	0.197	-0.443	-5.51	-5.531	11.0
-5555.5557	-400.0	3	1	400.0	600.0	1	1	1	580.53845	153.53535	1	0.197	-0.444	-5.558	-5.531	11.0
-5555.5557	-400.0	3	1	400.0	600.0	1	1	1	580.53845	153.53535	1	0.197	-0.445	-5.534	-5.535	11.0
-5555.5557	-400.0	3	1	400.0	600.0	1	1	1	580.53845	153.53535	1	0.197	-0.446	-5.542	-5.537	11.0
-5555.5557	-400.0	3	1	400.0	600.0	1	1	1	580.53845	153.53535	1	0.197	-0.446	-5.591	-5.537	11.0
-5555.5557	-400.0	3	1	400.0	600.0	1	1	1	580.53845	153.53535	1	0.197	-0.447	-5.566	-5.541	11.0
-5555.5557	-400.0	3	1	400.0	600.0	1	1	1	580.53845	153.53535	1	0.197	-0.448	-5.534	-5.542	11.0
-5555.5557	-400.0	3	1	400.0	600.0	1	1	1	580.53845	153.53535	1	0.197	-0.448	-5.341	-5.542	11.0
-5555.5557	-400.0	3	1	400.0	600.0	1	1	1	580.53845	153.53535	1	0.197	-0.448	-5.533	-5.544	11.0
-5555.5557	-400.0	3	1	400.0	600.0	1	1	1	580.53845	153.53535	1	0.197	-0.45	-5.647	-5.544	11.0
-5555.5557	-400.0	3	1	400.0	600.0	1	1	1	580.53845	153.53535	1	0.197	-0.451	-5.586	-5.547	11.0
-5555.5557	-400.0	3	1	400.0	600.0	1	1	1	580.53845	153.53535	1	0.197	-0.453	-5.565	-5.548	11.0
-5555.5557	-400.0	3	1	400.0	600.0	1	1	1	580.53845	153.53535	1	0.197	-0.453	-5.534	-5.548	11.0
-5555.5557	-400.0	3	1	400.0	600.0	1	1	1	580.53845	153.53535	1	0.197	-0.453	-5.511	-5.55	11.0
-5555.5557	-400.0	3	1	400.0	600.0	1	1	1	580.53845	153.53535	1	0.197	-0.454	-5.533	-5.55	11.0
-5555.5557	-400.0	3	1	400.0	600.0	1	1	1	580.53845	153.53535	1	0.197	-0.455	-5.543	-5.55	11.0
-5555.5557	-400.0	3	1	400.0	600.0	1	1	1	580.53845	153.53535	1	0.197	-0.456	-5.567	-5.552	11.0
-5555.5557	-400.0	3	1	400.0	600.0	1	1	1	580.53845	153.53535	1	0.197	-0.457	-5.474	-5.552	11.0
-5555.5557	-400.0	3	1	400.0	600.0	1	1	1	580.53845	153.53535	1	0.197	-0.457	-5.531	-5.553	11.0
-5555.5557	-400.0	3	1	400.0	600.0	1	1	1	580.53845	153.53535	1	0.197	-0.458	-5.545	-5.554	11.0
-5555.5557	-400.0	3	1	400.0	600.0	1	1	1	580.53845	153.53535	1	0.197	-0.46	-5.738	-5.554	11.0
-5555.5557	-400.0	3	1	400.0	600.0	1	1	1	580.53845	153.53535	1	0.197	-0.461	-5.577	-5.554	11.0
-5555.5557	-400.0	3	1	400.0	600.0	1	1	1	580.53845	153.53535	1	0.197	-0.46	-5.512	-5.555	11.0
-5555.5557	-400.0	3	1	400.0	600.0	1	1	1	580.53845	153.53535	1	0.197	-0.46	-5.552	-5.555	11.0
-5555.5557	-400.0	3	1	400.0	600.0	1	1	1	580.53845	153.53535	1	0.197	-0.461	-5.566	-5.556	11.0
-5555.5557	-400.0	3	1	400.0	600.0	1	1	1	580.53845	153.53535	1	0.197	-0.461	-5.578	-5.556	11.0
-5555.5557	-400.0	3	1	400.0	600.0	1	1	1	580.53845	153.53535	1	0.197	-0.461	-5.561	-5.556	11.0
-5555.5557	-400.0	3	1	400.0	600.0	1	1	1	580.53845	153.53535	1	0.197	-0.46	-5.529	-5.557	11.0
-5555.5557	-400.0	3	1	400.0	600.0	1	1	1	580.53845	153.53535	1	0.197	-0.46	-5.511	-5.557	11.0
-5555.5557	-400.0	3	1	400.0	600.0	1	1	1	580.53845	153.53535	1	0.197	-0.46	-5.554	-5.557	11.0
-5555.5557	-400.0	3	1	400.0	600.0	1	1	1	580.53845	153.53535	1	0.197	-0.46	-5.536	-5.559	11.0
-5555.5557	-400.0	3	1	400.0	600.0	1	1	1	580.53845	153.53535	1	0.197	-0.461	-5.684	-5.559	11.0
-5555.5557	-400.0	3	1	400.0	600.0	1	1	1	580.53845	153.53535	1	0.197	-0.461	-5.567	-5.559	11.0
-5555.5557	-400.0	3	1	400.0	600.0	1	1	1	580.53845	153.53535	1	0.197	-0.461	-5.596	-5.559	11.0
-5555.5557	-400.0	3	1	400.0	600.0	1	1	1	580.53845	153.53535	1	0.197	-0.461	-5.561	-5.56	11.0
-5555.5557	-400.0	3	1	400.0	600.0	1	1	1	580.53845	153.53535	1	0.197	-0.461	-5.563	-5.56	11.0
-5555.5557	-400.0	3	1	400.0	600.0	1	1	1	580.53845	153.53535	1	0.197	-0.46	-5.557	-5.56	11.0
-5555.5557	-400.0	3	1	400.0	600.0	1	1	1	580.53845	153.53535	1	0.197	-0.461	-5.562	-5.56	11.0
-5555.5557	-400.0	3	1	400.0	600.0	1	1	1	580.53845	153.53535	1	0.197	-0.461	-5.644	-5.56	11.0
-5555.5557	-400.0	3	1	400.0	600.0	1	1	1	580.53845	153.53535	1	0.197	-0.461	-5.558	-5.56	11.0
-5555.5557	-400.0	3	1	400.0	600.0	1	1	1	580.53845	153.53535	1	0.197	-0.461	-5.562	-5.56	11.0
-5555.5557	-400.0	3	1	400.0	600.0	1	1	1	580.53845	153.53535	1	0.197	-0.46	-5.539	-5.56	11.0
-5555.5557	-400.0	3	1	400.0	600.0	1	1	1	580.53845	153.53535	1	0.197	-0.46	-5.555	-5.56	11.0
-5555.5557	-400.0	3	1	400.0	600.0	1	1	1	580.53845	153.53535	1	0.197	-0.461	-5.601	-5.56	11.0
-5555.5557	-400.0	3	1	400.0	600.0	1	1	1	580.53845	153.53535	1	0.197	-0.461	-5.56	-5.56	11.0
-5555.5557	-400.0	3	1	400.0	600.0	1	1	1	580.53845	153.53535	1	0.197	-0.461	-5.6	-5.56	11.0
-5555.5557	-400.0	3	1	400.0	600.0	1	1	1	580.53845	153.53535	1	0.197	-0.461	-5.557	-5.56	11.0
-5555.5557	-400.0	3	1	400.0	600.0	1	1	1	580.53845	153.53535	1	0.197	-0.461	-5.57	-5.56	11.0
-5555.5557	-400.0	3	1	400.0	600.0	1	1	1	580.53845	153.53535	1	0.197	-0.461	-5.662	-5.56	11.0
-5555.5557	-400.0	3	1	400.0	600.0	1	1	1	580.53845	153.53535	1	0.197	-0.461	-5.561	-5.56	11.0
-5555.5557	-400.0	3	1	400.0	600.0	1	1	1	580.53845	153.53535	1	0.197	-0.461	-5.598	-5.561	11.0
-5555.5557	-400.0	3	1	400.0	600.0	1	1	1	580.53845	153.53535	1	0.197	-0.461	-5.574	-5.561	11.0
-5555.5557	-400.0	3	1	400.0	600.0	1	1	1	580.53845	153.53535	1	0.197	-0.461	-5.564	-5.561	11.0
-5555.5557	-400.0	3	1	400.0	600.0	1	1	1	580.53845	153.53535	1	0.197	-0.461	-5.601	-5.561	11.0
-5555.5557	-400.0	3	1	400.0	600.0	1	1	1	580.53845	153.53535	1	0.197	-0.46	-5.551	-5.561	11.0
-5555.5557	-400.0	3	1	400.0	600.0	1	1	1	580.53845	153.53535	1	0.197	-0.46	-5.549	-5.561	11.0
-5555.5557	-400.0	3	1	400.0	600.0	1	1	1	580.53845	153.53535	1	0.197	-0.461	-5.677	-5.561	11.0
-5555.5557	-400.0	3	1	400.0	600.0	1	1	1	580.53845	153.53535	1	0.197	-0.46	-5.545	-5.561	11.0
-5555.5557	-400.0	3	1	400.0	600.0	1	1	1	580.53845	153.53535	1	0.197	-0.461	-5.579	-5.561	11.0
-5555.5557	-400.0	3	1	400.0	600.0	1	1	1	580.53845	153.53535	1	0.197	-0.461	-5.564	-5.561	11.0
-5555.5557	-400.0	3	1	400.0	600.0	1	1	1	580.53845	153.53535	1	0.197	-0.461	-5.571	-5.561	11.0
-5555.5557	-400.0	3	1	400.0	600.0	1	1	1	580.53845	153.53535	1	0.197	-0.461	-5.589	-5.561	11.0
-5555.5557	-400.0	3	1	400.0	600.0	1	1	1	580.53845	153.53535	1	0.197	-0.461	-5.57	-5.561	11.0
-5555.5557	-400.0	3	1	400.0	600.0	1	1	1	580.53845	153.53535	1	0.197	-0.46	-5.544	-5.561	11.0
-5555.5557	-400.0	3	1	400.0	600.0	1	1	1	580.53845	153.53535	1	0.197	-0.461	-5.607	-5.561	11.0
-5555.5557	-400.0	3	1	400.0	600.0	1	1	1	580.53845	153.53535	1	0.197	-0.461	-5.689	-5.561	11.0
-5555.5557	-400.0	3	1	400.0	600.0	1	1	1	580.53845	153.53535	1	0.197	-0.46	-5.523	-5.561	11.0
-5555.5557	-400.0	3	1	400.0	600.0	1	1	1	580.53845	153.53535	1	0.197	-0.461	-5.562	-5.561	11.0
-5555.5557	-400.0	3	1	400.0	600.0	1	1	1	580.53845	153.53535	1	0.197	-0.46	-5.548	-5.561	11.0
-5555.5557	-400.0	3	1	400.0	600.0	1	1	1	580.53845	153.53535	1	0.197	-0.46	-5.547	-5.561	11.0
-5555.5557	-400.0	3	1	400.0	600.0	1	1	1	580.53845	153.53535	1	0.197	-0.46	-5.551	-5.561	11.0
-5555.5557	-400.0	3	1	400.0	600.0	1	1	1	580.53845	153.53535	1	0.197	-0.461	-5.592	-5.561	11.0
-5555.5557	-400.0	3	1	400.0	600.0	1	1	1	580.53845	153.53535	1	0.197	-0.46	-5.44	-5.561	11.0
-5555.5557	-400.0	3	1	400.0	600.0	1	1	1	580.53845	153.53535	1	0.197	-0.46	-5.527	-5.561	11.0
-5555.5557	-400.0	3	1	400.0	600.0	1	1	1	580.53845	153.53535	1	0.197	-0.461	-5.557	-5.561	11.0
-5555.5557	-400.0	3	1	400.0	600.0	1	1	1	580.53845	153.53535	1	0.197	-0.461	-5.57	-5.561	11.0
-5555.5557	-400.0	3	1	400.0	600.0	1	1	1	580.53845	153.53535	1	0.197	-0.46	-5.51	-5.561	11.0
-5555.5557	-400.0	3	1	400.0	600.0	1	1	1	580.53845	153.53535	1	0.197	-0.461	-5.577	-5.561	11.0
-5555.5557	-400.0	3	1	400.0	600.0	1	1	1	580.53845	153.53535	1	0.197	-0.461	-5.566	-5.561	11.0
-5555.5557	-400.0	3	1	400.0	600.0	1	1	1	580.53845	153.53535	1	0.197	-0.461	-5.57	-5.561	11.0
-5555.5557	-400.0	3	1	400.0	600.0	1	1	1	580.53845	153.53535	1	0.197	-0.46	-5.548	-5.561	11.0
-5555.5557	-400.0	3	1	400.0	600.0	1	1	1	580.53845	153.53535	1	0.197	-0.461	-5.566	-5.561	11.0
-5555.5557	-400.0	3	1	400.0	600.0	1	1	1	580.53845	153.53535	1	0.197	-0.46	-5.542	-5.561	11.0
-5555.5557	-400.0	3	1	400.0	600.0	1	1	1	580.53845	153.53535	1	0.197	-0.46	-5.413	-5.561	11.0
-5555.5557	-400.0	3	1	400.0	600.0	1	1	1	580.53845	153.53535	1	0.197	-0.46	-5.514	-5.561	11.0
-5555.5557	-400.0	3	1	400.0	600.0	1	1	1	580.53845	153.53535	1	0.197	-0.46	-5.365	-5.561	11.0
-5555.5557	-400.0	3	1	400.0	600.0	1	1	1	580.53845	153.53535	1	0.197	-0.46	-5.524	-5.561	11.0
-5555.5557	-400.0	3	1	400.0	600.0	1	1	1	580.53845	153.53535	1	0.197	-0.461	-5.602	-5.561	11.0
-5555.5557	-400.0	3	1	400.0	600.0	1	1	1	580.53845	153.53535	1	0.197	-0.461	-5.63	-5.561	11.0
-5555.5557	-400.0	3	1	400.0	600.0	1	1	1	580.53845	153.53535	1	0.197	-0.461	-5.685	-5.561	11.0
-5555.5557	-400.0	3	1	400.0	600.0	1	1	1	580.53845	153.53535	1	0.197	-0.46	-5.546	-5.561	11.0
-5555.5557	-400.0	3	1	400.0	600.0	1	1	1	580.53845	153.53535	1	0.197	-0.46	-5.546	-5.561	11.0
-5555.5557	-400.0	3	1	400.0	600.0	1	1	1	580.53845	153.53535	1	0.197	-0.46	-5.539	-5.561	11.0
-5555.5557	-400.0	3	1	400.0	600.0	1	1	1	580.53845	153.53535	1	0.197	-0.46	-5.542	-5.561	11.0
-5555.5557	-400.0	3	1	400.0	600.0	1	1	1	580.53845	153.53535	1	0.197	-0.46	-5.541	-5.561	11.0
-5555.5557	-400.0	3	1	400.0	600.0	1	1	1	580.53845	153.53535	1	0.197	-0.461	-5.569	-5.561	11.0
-5555.5557	-400.0	3	1	400.0	600.0	1	1	1	580.53845	153.53535	1	0.197	-0.461	-5.564	-5.561	11.0
-5555.5557	-400.0	3	1	400.0	600.0	1	1	1	580.53845	153.53535	1	0.197	-0.46	-5.537	-5.561	11.0
-5555.5557	-400.0	3	1	400.0	600.0	1	1	1	580.53845	153.53535	1	0.197	-0.46	-5.539	-5.561	11.0
-5555.5557	-400.0	3	1	400.0	600.0	1	1	1	580.53845	153.53535	1	0.197	-0.461	-5.576	-5.561	11.0
-5555.5557	-400.0	3	1	400.0	600.0	1	1	1	580.53845	153.53535	1	0.197	-0.46	-5.543	-5.561	11.0
-5555.5557	-400.0	3	1	400.0	600.0	1	1	1	580.53845	153.53535	1	0.197	-0.461	-5.734	-5.561	11.0
-5555.5557	-400.0	3	1	400.0	600.0	1	1	1	580.53845	153.53535	1	0.197	-0.46	-5.539	-5.561	11.0
-5555.5557	-400.0	3	1	400.0	600.0	1	1	1	580.53845	153.53535	1	0.197	-0.461	-5.567	-5.561	11.0
-5555.5557	-400.0	3	1	400.0	600.0	1	1	1	580.53845	153.53535	1	0.197	-0.461	-5.584	-5.561	11.0
-5555.5557	-400.0	3	1	400.0	600.0	1	1	1	580.53845	153.53535	1	0.197	-0.461	-5.583	-5.561	11.0
-5555.5557	-400.0	3	1	400.0	600.0	1	1	1	580.53845	153.53535	1	0.197	-0.46	-5.392	-5.561	11.0
-5555.5557	-400.0	3	1	400.0	600.0	1	1	1	580.53845	153.53535	1	0.197	-0.461	-5.654	-5.561	11.0
-5555.5557	-400.0	3	1	400.0	600.0	1	1	1	580.53845	153.53535	1	0.197	-0.46	-5.553	-5.561	11.0
-5555.5557	-400.0	3	1	400.0	600.0	1	1	1	580.53845	153.53535	1	0.197	-0.46	-5.516	-5.561	11.0
-5555.5557	-400.0	3	1	400.0	600.0	1	1	1	580.53845	153.53535	1	0.197	-0.461	-5.584	-5.561	11.0
-5555.5557	-400.0	3	1	400.0	600.0	1	1	1	580.53845	153.53535	1	0.197	-0.46	-5.535	-5.561	11.0
-5555.5557	-400.0	3	1	400.0	600.0	1	1	1	580.53845	153.53535	1	0.197	-0.461	-5.563	-5.561	11.0
-5555.5557	-400.0	3	1	400.0	600.0	1	1	1	580.53845	153.53535	1	0.197	-0.461	-5.564	-5.561	11.0
-5555.5557	-400.0	3	1	400.0	600.0	1	1	1	580.53845	153.53535	1	0.197	-0.46	-5.528	-5.561	11.0
-5555.5557	-400.0	3	1	400.0	600.0	1	1	1	580.53845	153.53535	1	0.197	-0.46	-5.526	-5.561	11.0
-5555.5557	-400.0	3	1	400.0	600.0	1	1	1	580.53845	153.53535	1	0.197	-0.461	-5.559	-5.561	11.0
-5555.5557	-400.0	3	1	400.0	600.0	1	1	1	580.53845	153.53535	1	0.197	-0.46	-5.541	-5.561	11.0
-5555.5557	-400.0	3	1	400.0	600.0	1	1	1	580.53845	153.53535	1	0.197	-0.461	-5.566	-5.561	11.0
-5555.5557	-400.0	3	1	400.0	600.0	1	1	1	580.53845	153.53535	1	0.197	-0.46	-5.526	-5.561	11.0
-5555.5557	-400.0	3	1	400.0	600.0	1	1	1	580.53845	153.53535	1	0.197	-0.461	-5.565	-5.561	11.0
-5555.5557	-400.0	3	1	400.0	600.0	1	1	1	580.53845	153.53535	1	0.197	-0.461	-5.559	-5.561	11.0
-5555.5557	-400.0	3	1	400.0	600.0	1	1	1	580.53845	153.53535	1	0.197	-0.46	-5.471	-5.561	11.0
-5555.5557	-400.0	3	1	400.0	600.0	1	1	1	580.53845	153.53535	1	0.197	-0.46	-5.521	-5.561	11.0
-5555.5557	-400.0	3	1	400.0	600.0	1	1	1	580.53845	153.53535	1	0.197	-0.46	-5.546	-5.561	11.0
-5555.5557	-400.0	3	1	400.0	600.0	1	1	1	580.53845	153.53535	1	0.197	-0.461	-5.568	-5.561	11.0
-5555.5557	-400.0	3	1	400.0	600.0	1	1	1	580.53845	153.53535	1	0.197	-0.46	-5.509	-5.561	11.0
-5555.5557	-400.0	3	1	400.0	600.0	1	1	1	580.53845	153.53535	1	0.197	-0.461	-5.559	-5.561	11.0
-5555.5557	-400.0	3	1	400.0	600.0	1	1	1	580.53845	153.53535	1	0.197	-0.461	-5.563	-5.561	11.0
-5555.5557	-400.0	3	1	400.0	600.0	1	1	1	580.53845	153.53535	1	0.197	-0.461	-5.614	-5.561	11.0
-5555.5557	-400.0	3	1	400.0	600.0	1	1	1	580.53845	153.53535	1	0.197	-0.461	-5.625	-5.561	11.0
-5555.5557	-400.0	3	1	400.0	600.0	1	1	1	580.53845	153.53535	1	0.197	-0.46	-5.54	-5.561	11.0
-5555.5557	-400.0	3	1	400.0	600.0	1	1	1	580.53845	153.53535	1	0.197	-0.46	-5.524	-5.561	11.0
-5555.5557	-400.0	3	1	400.0	600.0	1	1	1	580.53845	153.53535	1	0.197	-0.461	-5.572	-5.561	11.0
-5555.5557	-400.0	3	1	400.0	600.0	1	1	1	580.53845	153.53535	1	0.197	-0.461	-5.562	-5.561	11.0
-5555.5557	-400.0	3	1	400.0	600.0	1	1	1	580.53845	153.53535	1	0.197	-0.46	-5.537	-5.561	11.0
-5555.5557	-400.0	3	1	400.0	600.0	1	1	1	580.53845	153.53535	1	0.197	-0.46	-5.552	-5.561	11.0
-5555.5557	-400.0	3	1	400.0	600.0	1	1	1	580.53845	153.53535	1	0.197	-0.461	-5.608	-5.561	11.0
-5555.5557	-400.0	3	1	400.0	600.0	1	1	1	580.53845	153.53535	1	0.197	-0.46	-5.553	-5.561	11.0
-5555.5557	-400.0	3	1	400.0	600.0	1	1	1	580.53845	153.53535	1	0.197	-0.46	-5.509	-5.561	11.0
-5555.5557	-400.0	3	1	400.0	600.0	1	1	1	580.53845	153.53535	1	0.197	-0.461	-5.672	-5.561	11.0
-5555.5557	-400.0	3	1	400.0	600.0	1	1	1	580.53845	153.53535	1	0.197	-0.461	-5.589	-5.561	11.0
-5555.5557	-400.0	3	1	400.0	600.0	1	1	1	580.53845	153.53535	1	0.197	-0.461	-5.588	-5.561	11.0
-5555.5557	-400.0	3	1	400.0	600.0	1	1	1	580.53845	153.53535	1	0.197	-0.461	-5.575	-5.561	11.0
-5555.5557	-400.0	3	1	400.0	600.0	1	1	1	580.53845	153.53535	1	0.197	-0.461	-5.613	-5.561	11.0
-5555.5557	-400.0	3	1	400.0	600.0	1	1	1	580.53845	153.53535	1	0.197	-0.46	-5.518	-5.561	11.0
-5555.5557	-400.0	3	1	400.0	600.0	1	1	1	580.53845	153.53535	1	0.197	-0.461	-5.578	-5.561	11.0
-5555.5557	-400.0	3	1	400.0	600.0	1	1	1	580.53845	153.53535	1	0.197	-0.461	-5.558	-5.561	11.0
-5555.5557	-400.0	3	1	400.0	600.0	1	1	1	580.53845	153.53535	1	0.197	-0.461	-5.575	-5.561	11.0
-5555.5557	-400.0	3	1	400.0	600.0	1	1	1	580.53845	153.53535	1	0.197	-0.46	-5.549	-5.561	11.0
-5555.5557	-400.0	3	1	400.0	600.0	1	1	1	580.53845	153.53535	1	0.197	-0.46	-5.538	-5.561	11.0
-5555.5557	-400.0	3	1	400.0	600.0	1	1	1	580.53845	153.53535	1	0.197	-0.46	-5.498	-5.561	11.0
-5555.5557	-400.0	3	1	400.0	600.0	1	1	1	580.53845	153.53535	1	0.197	-0.46	-5.54	-5.561	11.0
-5555.5557	-400.0	3	1	400.0	600.0	1	1	1	580.53845	153.53535	1	0.197	-0.461	-5.581	-5.561	11.0
-5555.5557	-400.0	3	1	400.0	600.0	1	1	1	580.53845	153.53535	1	0.197	-0.461	-5.745	-5.561	11.0
-5555.5557	-400.0	3	1	400.0	600.0	1	1	1	580.53845	153.53535	1	0.197	-0.46	-5.545	-5.561	11.0
-5555.5557	-400.0	3	1	400.0	600.0	1	1	1	580.53845	153.53535	1	0.197	-0.461	-5.582	-5.561	11.0
-5555.5557	-400.0	3	1	400.0	600.0	1	1	1	580.53845	153.53535	1	0.197	-0.46	-5.524	-5.561	11.0
-5555.5557	-400.0	3	1	400.0	600.0	1	1	1	580.53845	153.53535	1	0.197	-0.46	-5.489	-5.561	11.0
-5555.5557	-400.0	3	1	400.0	600.0	1	1	1	580.53845	153.53535	1	0.197	-0.461	-5.563	-5.561	11.0
-5555.5557	-400.0	3	1	400.0	600.0	1	1	1	580.53845	153.53535	1	0.197	-0.46	-5.505	-5.561	11.0
-5555.5557	-400.0	3	1	400.0	600.0	1	1	1	580.53845	153.53535	1	0.197	-0.46	-5.556	-5.561	11.0
-5555.5557	-400.0	3	1	400.0	600.0	1	1	1	580.53845	153.53535	1	0.197	-0.461	-5.578	-5.561	11.0
-5555.5557	-400.0	3	1	400.0	600.0	1	1	1	580.53845	153.53535	1	0.197	-0.46	-5.54	-5.561	11.0
-5555.5557	-400.0	3	1	400.0	600.0	1	1	1	580.53845	153.53535	1	0.197	-0.461	-5.655	-5.561	11.0
-5555.5557	-400.0	3	1	400.0	600.0	1	1	1	580.53845	153.53535	1	0.197	-0.461	-5.571	-5.561	11.0
-5555.5557	-400.0	3	1	400.0	600.0	1	1	1	580.53845	153.53535	1	0.197	-0.461	-5.591	-5.561	11.0
-5555.5557	-400.0	3	1	400.0	600.0	1	1	1	580.53845	153.53535	1	0.197	-0.461	-5.593	-5.561	11.0
-5555.5557	-400.0	3	1	400.0	600.0	1	1	1	580.53845	153.53535	1	0.197	-0.46	-5.543	-5.561	11.0
-5555.5557	-400.0	3	1	400.0	600.0	1	1	1	580.53845	153.53535	1	0.197	-0.46	-5.54	-5.561	11.0
-5555.5557	-400.0	3	1	400.0	600.0	1	1	1	580.53845	153.53535	1	0.197	-0.461	-5.574	-5.561	11.0
-5555.5557	-400.0	3	1	400.0	600.0	1	1	1	580.53845	153.53535	1	0.197	-0.461	-5.564	-5.561	11.0
-5555.5557	-400.0	3	1	400.0	600.0	1	1	1	580.53845	153.53535	1	0.197	-0.46	-5.556	-5.561	11.0
-5555.5557	-400.0	3	1	400.0	600.0	1	1	1	580.53845	153.53535	1	0.197	-0.46	-5.511	-5.561	11.0
-5555.5557	-400.0	3	1	400.0	600.0	1	1	1	580.53845	153.53535	1	0.197	-0.461	-5.579	-5.561	11.0
-5555.5557	-400.0	3	1	400.0	600.0	1	1	1	580.53845	153.53535	1	0.197	-0.461	-5.578	-5.561	11.0
-5555.5557	-400.0	3	1	400.0	600.0	1	1	1	580.53845	153.53535	1	0.197	-0.461	-5.569	-5.561	11.0
-5555.5557	-400.0	3	1	400.0	600.0	1	1	1	580.53845	153.53535	1	0.197	-0.461	-5.6	-5.561	11.0
-5555.5557	-400.0	3	1	400.0	600.0	1	1	1	580.53845	153.53535	1	0.197	-0.461	-5.59	-5.561	11.0
-5555.5557	-400.0	3	1	400.0	600.0	1	1	1	580.53845	153.53535	1	0.197	-0.461	-5.59	-5.561	11.0
-5555.5557	-400.0	3	1	400.0	600.0	1	1	1	580.53845	153.53535	1	0.197	-0.461	-5.605	-5.561	11.0
0.0	0.0	3	1	400.0	600.0	1	1	1	580.53845	153.53535	0	0.197	-0.46	-5.545	-5.561	11.0
0.0	0.0	3	1	400.0	600.0	1	1	1	580.53845	153.53535	0	0.197	-0.46	-5.509	-5.561	11.0
0.0	0.0	3	1	400.0	600.0	1	1	1	580.53845	153.53535	0	0.197	-0.46	-5.54	-5.561	11.0
0.0	0.0	3	1	400.0	600.0	1	1	1	580.53845	153.53535	0	0.197	-0.46	-5.552	-5.561	11.0
0.0	0.0	3	1	400.0	600.0	1	1	1	580.53845	153.53535	0	0.197	-0.461	-5.565	-5.561	11.0
0.0	0.0	3	1	400.0	600.0	1	1	1	580.53845	153.53535	0	0.197	-0.454	-4.793	-4.803	11.0
0.0	0.0	3	1	400.0	600.0	1	1	1	580.53845	153.53535	0	0.197	-0.446	-4.416	-4.463	11.0
0.0	0.0	3	1	400.0	600.0	1	1	1	580.53845	153.53535	0	0.197	-0.438	-4.579	-4.463	11.0
0.0	0.0	3	1	400.0	600.0	1	1	1	580.53845	153.53535	0	0.197	-0.426	-3.84	-3.854	11.0
0.0	0.0	3	1	400.0	600.0	1	1	1	580.53845	153.53535	0	0.197	-0.415	-3.813	-3.581	11.0
0.0	0.0	3	1	400.0	600.0	1	1	1	580.53845	153.53535	0	0.197	-0.404	-3.691	-3.581	11.0
0.0	0.0	3	1	400.0	600.0	1	1	1	580.53845	153.53535	0	0.197	-0.389	-3.048	-3.093	11.0
0.0	0.0	3	1	400.0	600.0	1	1	1	580.53845	153.53535	0	0.197	-0.375	-3.093	-3.093	11.0
0.0	0.0	3	1	400.0	600.0	1	1	1	580.53845	153.53535	0	0.197	-0.361	-2.871	-2.874	11.0
0.0	0.0	3	1	400.0	600.0	1	1	1	580.53845	153.53535	0	0.198	-0.345	-2.505	-2.482	11.0
0.0	0.0	3	1	400.0	600.0	1	1	1	580.53845	153.53535	0	0.198	-0.332	-2.437	-2.482	11.0
0.0	0.0	3	1	400.0	600.0	1	1	1	580.53845	153.53535	0	0.198	-0.318	-2.293	-2.306	11.0
0.0	0.0	3	1	400.0	600.0	1	1	1	580.53845	153.53535	0	0.198	-0.305	-2.086	-1.992	11.0
0.0	0.0	3	1	400.0	600.0	1	1	1	580.53845	153.53535	0	0.198	-0.292	-1.978	-1.992	11.0
0.0	0.0	3	1	400.0	600.0	1	1	1	580.53845	153.53535	0	0.198	-0.278	-1.892	-1.85	11.0
0.0	0.0	3	1	400.0	600.0	1	1	1	580.53845	153.53535	0	0.198	-0.266	-1.855	-1.85	11.0
0.0	0.0	3	1	400.0	600.0	1	1	1	580.53845	153.53535	0	0.198	-0.253	-1.598	-1.598	11.0
0.0	0.0	3	1	400.0	600.0	1	1	1	580.53845	153.53535	0	0.198	-0.24	-1.452	-1.485	11.0
0.0	0.0	3	1	400.0	600.0	1	1	1	580.53845	153.53535	0	0.198	-0.23	-1.497	-1.485	11.0
0.0	0.0	3	1	400.0	600.0	1	1	1	580.53845	153.53535	0	0.198	-0.218	-1.266	-1.282	11.0
0.0	0.0	3	1	400.0	600.0	1	1	1	580.53845	153.53535	0	0.198	-0.208	-1.351	-1.282	11.0
0.0	0.0	3	1	400.0	600.0	1	1	1	580.53845	153.53535	0	0.198	-0.196	-1.179	-1.191	11.0
0.0	0.0	3	1	400.0	600.0	1	1	1	580.53845	153.53535	0	0.198	-0.185	-0.999	-1.029	11.0
0.0	0.0	3	1	400.0	600.0	1	1	1	580.53845	153.53535	0	0.199	-0.175	-1.035	-1.029	11.0
0.0	0.0	3	1	400.0	600.0	1	1	1	580.53845	153.53535	0	0.199	-0.165	-0.881	-0.888	11.0
0.0	0.0	3	1	400.0	600.0	1	1	1	580.53845	153.53535	0	0.199	-0.156	-0.845	-0.825	11.0
0.0	0.0	3	1	400.0	600.0	1	1	1	580.53845	153.53535	0	0.199	-0.148	-0.849	-0.825	11.0
0.0	0.0	3	1	400.0	600.0	1	1	1	580.53845	153.53535	0	0.199	-0.138	-0.714	-0.712	11.0
0.0	0.0	3	1	400.0	600.0	1	1	1	580.53845	153.53535	0	0.199	-0.13	-0.682	-0.662	11.0
0.0	0.0	3	1	400.0	600.0	1	1	1	580.53845	153.53535	0	0.199	-0.122	-0.663	-0.662	11.0
0.0	0.0	3	1	400.0	600.0	1	1	1	580.53845	153.53535	0	0.199	-0.113	-0.421	-0.571	11.0
0.0	0.0	3	1	400.0	600.0	1	1	1	580.53845	153.53535	0	0.199	-0.107	-0.504	-0.571	11.0
0.0	0.0	3	1	400.0	600.0	1	1	1	580.53845	153.53535	0	0.199	-0.101	-0.562	-0.531	11.0
0.0	0.0	3	1	400.0	600.0	1	1	1	580.53845	153.53535	0	0.199	-0.096	-0.512	-0.458	11.0
0.0	0.0	3	1	400.0	600.0	1	1	1	580.53845	153.53535	0	0.199	-0.09	-0.424	-0.458	11.0
0.0	0.0	3	1	400.0	600.0	1	1	1	580.53845	153.53535	0	0.199	-0.084	-0.411	-0.396	11.0
0.0	0.0	3	1	400.0	600.0	1	1	1	580.53845	153.53535	0	0.199	-0.079	-0.506	-0.368	11.0
0.0	0.0	3	1	400.0	600.0	1	1	1	580.53845	153.53535	0	0.199	-0.075	-0.375	-0.368	11.0
0.0	0.0	3	1	400.0	600.0	1	1	1	580.53845	153.53535	0	0.199	-0.071	-0.347	-0.317	11.0
0.0	0.0	3	1	400.0	600.0	1	1	1	580.53845	153.53535	0	0.199	-0.066	-0.213	-0.317	11.0
0.0	0.0	3	1	400.0	600.0	1	1	1	580.53845	153.53535	0	0.199	-0.062	-0.321	-0.295	11.0
0.0	0.0	3	1	400.0	600.0	1	1	1	580.53845	153.53535	0	0.199	-0.058	-0.151	-0.254	11.0
0.0	0.0	3	1	400.0	600.0	1	1	1	580.53845	153.53535	0	0.199	-0.055	-0.257	-0.254	11.0
0.0	0.0	3	1	400.0	600.0	1	1	1	580.53845	153.53535	0	0.199	-0.051	-0.251	-0.236	11.0
0.0	0.0	3	1	400.0	600.0	1	1	1	580.53845	153.53535	0	0.199	-0.049	-0.324	-0.236	11.0
0.0	0.0	3	1	400.0	600.0	1	1	1	580.53845	153.53535	0	0.199	-0.046	-0.203	-0.204	11.0
0.0	0.0	3	1	400.0	600.0	1	1	1	580.53845	153.53535	0	0.199	-0.042	-0.166	-0.176	11.0
0.0	0.0	3	1	400.0	600.0	1	1	1	580.53845	153.53535	0	0.199	-0.039	-0.175	-0.176	11.0
0.0	0.0	3	1	400.0	600.0	1	1	1	580.53845	153.53535	0	0.199	-0.037	-0.146	-0.163	11.0
0.0	0.0	3	1	400.0	600.0	1	1	1	580.53845	153.53535	0	0.199	-0.034	-0.18	-0.141	11.0
0.0	0.0	3	1	400.0	600.0	1	1	1	580.53845	153.53535	0	0.199	-0.033	-0.136	-0.141	11.0
0.0	0.0	3	1	400.0	600.0	1	1	1	580.53845	153.53535	0	0.199	-0.031	-0.159	-0.131	11.0
0.0	0.0	3	1	400.0	600.0	1	1	1	580.53845	153.53535	0	0.199	-0.029	-0.107	-0.113	11.0
0.0	0.0	3	1	400.0	600.0	1	1	1	580.53845	153.53535	0	0.199	-0.027	-0.131	-0.113	11.0
0.0	0.0	3	1	400.0	600.0	1	1	1	580.53845	153.53535	0	0.199	-0.025	-0.121	-0.105	11.0
0.0	0.0	3	1	400.0	600.0	1	1	1	580.53845	153.53535	0	0.199	-0.023	-0.178	-0.105	11.0
0.0	0.0	3	1	400.0	600.0	1	1	1	580.53845	153.53535	0	0.199	-0.021	-0.114	-0.09	11.0
0.0	0.0	3	1	400.0	600.0	1	1	1	580.53845	153.53535	0	0.199	-0.02	-0.063	-0.078	11.0
0.0	0.0	3	1	400.0	600.0	1	1	1	580.53845	153.53535	0	0.199	-0.02	-0.08	-0.078	11.0
0.0	0.0	3	1	400.0	600.0	1	1	1	580.53845	153.53535	0	0.199	-0.02	-0.06	-0.072	11.0
0.0	0.0	3	1	400.0	600.0	1	1	1	580.53845	153.53535	0	0.199	-0.019	0.014	-0.072	11.0
0.0	0.0	3	1	400.0	600.0	1	1	1	580.53845	153.53535	0	0.199	-0.019	-0.057	-0.062	11.0
0.0	0.0	3	1	400.0	600.0	1	1	1	580.53845	153.53535	0	0.199	-0.018	-0.05	-0.058	11.0
0.0	0.0	3	1	400.0	600.0	1	1	1	580.53845	153.53535	0	0.199	-0.017	0.141	-0.058	11.0
0.0	0.0	3	1	400.0	600.0	1	1	1	580.53845	153.53535	0	0.199	-0.016	-0.057	-0.049	11.0
0.0	0.0	3	1	400.0	600.0	1	1	1	580.53845	153.53535	0	0.199	-0.016	-0.024	-0.043	11.0
0.0	0.0	3	1	400.0	600.0	1	1	1	580.53845	153.53535	0	0.199	-0.016	-0.019	-0.043	11.0
0.0	0.0	3	1	400.0	600.0	1	1	1	580.53845	153.53535	0	0.199	-0.016	-0.037	-0.039	11.0
0.0	0.0	3	1	400.0	600.0	1	1	1	580.53845	153.53535	0	0.199	-0.015	-0.005	-0.039	11.0
0.0	0.0	3	1	400.0	600.0	1	1	1	580.53845	153.53535	0	0.199	-0.014	-0.038	-0.034	11.0
0.0	0.0	3	1	400.0	600.0	1	1	1	580.53845	153.53535	0	0.199	-0.013	0.024	-0.031	11.0
0.0	0.0	3	1	400.0	600.0	1	1	1	580.53845	153.53535	0	0.199	-0.013	-0.05	-0.031	11.0
0.0	0.0	3	1	400.0	600.0	1	1	1	580.53845	153.53535	0	0.199	-0.013	-0.05	-0.027	11.0
0.0	0.0	3	1	400.0	600.0	1	1	1	580.53845	153.53535	0	0.199	-0.013	-0.014	-0.025	11.0
0.0	0.0	3	1	400.0	600.0	1	1	1	580.53845	153.53535	0	0.199	-0.012	-0.051	-0.025	11.0
0.0	0.0	3	1	400.0	600.0	1	1	1	580.53845	153.53535	0	0.199	-0.012	-0.065	-0.021	11.0
0.0	0.0	3	1	400.0	600.0	1	1	1	580.53845	153.53535	0	0.199	-0.012	-0.038	-0.02	11.0
0.0	0.0	3	1	400.0	600.0	1	1	1	580.53845	153.53535	0	0.199	-0.012	-0.048	-0.02	11.0
0.0	0.0	3	1	400.0	600.0	1	1	1	580.53845	153.53535	0	0.199	-0.011	-0.053	-0.017	11.0
0.0	0.0	3	1	400.0	600.0	1	1	1	580.53845	153.53535	0	0.199	-0.011	-0.012	-0.017	11.0
0.0	0.0	3	1	400.0	600.0	1	1	1	580.53845	153.53535	0	0.199	-0.009	0.003	-0.014	11.0
0.0	0.0	3	1	400.0	600.0	1	1	1	580.53845	153.53535	0	0.199	-0.007	0.027	-0.013	11.0
0.0	0.0	3	1	400.0	600.0	1	1	1	580.53845	153.53535	0	0.199	-0.006	-0.023	-0.013	11.0
0.0	0.0	3	1	400.0	600.0	1	1	1	580.53845	153.53535	0	0.199	-0.005	0.007	-0.011	11.0
0.0	0.0	3	1	400.0	600.0	1	1	1	580.53845	153.53535	0	0.199	-0.004	0.0	-0.011	11.0
0.0	0.0	3	1	400.0	600.0	1	1	1	580.53845	153.53535	0	0.199	-0.003	-0.027	-0.01	11.0
0.0	0.0	3	1	400.0	600.0	1	1	1	580.53845	153.53535	0	0.199	-0.001	0.011	-0.009	11.0
0.0	0.0	3	1	400.0	600.0	1	1	1	580.53845	153.53535	0	0.199	-0.001	-0.025	-0.009	11.0
0.0	0.0	3	1	400.0	600.0	1	1	1	580.53845	153.53535	0	0.199	-0.001	-0.03	-0.007	11.0
0.0	0.0	3	1	400.0	600.0	1	1	1	580.53845	153.53535	0	0.199	-0.001	-0.03	-0.007	11.0
0.0	0.0	3	1	400.0	600.0	1	1	1	580.53845	153.53535	0	0.199	-0.001	-0.047	-0.007	11.0
0.0	0.0	3	1	400.0	600.0	1	1	1	580.53845	153.53535	0	0.199	0.0	0.06	-0.006	11.0
0.0	0.0	3	1	400.0	600.0	1	1	1	580.53845	153.53535	0	0.199	0.0	-0.007	-0.005	11.0
0.0	0.0	3	1	400.0	600.0	1	1	1	580.53845	153.53535	0	0.199	0.0	-0.002	-0.005	11.0
0.0	0.0	3	1	400.0	600.0	1	1	1	580.53845	153.53535	0	0.199	-0.001	-0.032	-0.004	11.0
0.0	0.0	3	1	400.0	600.0	1	1	1	580.53845	153.53535	0	0.199	-0.001	-0.033	-0.004	11.0
0.0	0.0	3	1	400.0	600.0	1	1	1	580.53845	153.53535	0	0.199	-0.001	-0.025	-0.003	11.0
0.0	0.0	3	1	400.0	600.0	1	1	1	580.53845	153.53535	0	0.199	0.0	0.001	-0.003	11.0
0.0	0.0	3	1	400.0	600.0	1	1	1	580.53845	153.53535	0	0.199	0.0	0.0	-0.003	11.0
0.0	0.0	3	1	400.0	600.0	1	1	1	580.53845	153.53535	0	0.199	-0.001	-0.02	-0.003	11.0
0.0	0.0	3	1	400.0	600.0	1	1	1	580.53845	153.53535	0	0.199	-0.001	-0.017	-0.002	11.0
0.0	0.0	3	1	400.0	600.0	1	1	1	580.53845	153.53535	0	0.199	-0.001	-0.047	-0.002	11.0
0.0	0.0	3	1	400.0	600.0	1	1	1	580.53845	153.53535	0	0.199	0.0	0.002	-0.002	11.0
0.0	0.0	3	1	400.0	600.0	1	1	1	580.53845	153.53535	0	0.199	-0.001	-0.02	-0.002	11.0
0.0	0.0	3	1	400.0	600.0	1	1	1	580.53845	153.53535	0	0.199	0.0	0.012	-0.001	11.0
0.0	0.0	3	1	400.0	600.0	1	1	1	580.53845	153.53535	0	0.199	0.0	0.002	-0.001	11.0
0.0	0.0	3	1	400.0	600.0	1	1	1	580.53845	153.53535	0	0.199	0.0	0.092	-0.001	11.0
0.0	0.0	3	1	400.0	600.0	1	1	1	580.53845	153.53535	0	0.199	0.0	0.0	-0.001	11.0
0.0	0.0	3	1	400.0	600.0	1	1	1	580.53845	153.53535	0	0.199	0.0	-0.007	-0.001	11.0
0.0	0.0	3	1	400.0	600.0	1	1	1	580.53845	153.53535	0	0.199	0.0	0.017	-0.001	11.0
0.0	0.0	3	1	400.0	600.0	1	1	1	580.53845	153.53535	0	0.199	0.0	0.035	0.0	11.0
0.0	0.0	3	1	400.0	600.0	1	1	1	580.53845	153.53535	0	0.199	0.0	0.017	0.0	11.0
0.0	0.0	3	1	400.0	600.0	1	1	1	580.53845	153.53535	0	0.199	0.0	0.0	0.0	11.0
0.0	0.0	3	1	400.0	600.0	1	1	1	580.53845	153.53535	0	0.199	0.0	-0.007	0.0	11.0
0.0	0.0	3	1	400.0	600.0	1	1	1	580.53845	153.53535	0	0.199	-0.001	-0.056	0.0	11.0
0.0	0.0	3	1	400.0	600.0	1	1	1	580.53845	153.53535	0	0.199	-0.001	-0.02	0.0	11.0
0.0	0.0	3	1	400.0	600.0	1	1	1	580.53845	153.53535	0	0.199	-0.001	-0.035	0.0	11.0
0.0	0.0	3	1	400.0	600.0	1	1	1	580.53845	153.53535	0	0.199	-0.001	-0.04	0.0	11.0
0.0	0.0	3	1	400.0	600.0	1	1	1	580.53845	153.53535	0	0.199	0.0	-0.005	0.0	11.0
0.0	0.0	3	1	400.0	600.0	1	1	1	580.53845	153.53535	0	0.199	-0.001	-0.035	0.0	11.0
0.0	0.0	3	1	400.0	600.0	1	1	1	580.53845	153.53535	0	0.199	-0.001	-0.118	0.0	11.0
0.0	0.0	3	1	400.0	600.0	1	1	1	580.53845	153.53535	0	0.199	0.0	0.004	0.0	11.0
0.0	0.0	3	1	400.0	600.0	1	1	1	580.53845	153.53535	0	0.199	-0.001	-0.139	0.0	11.0
0.0	0.0	3	1	400.0	600.0	1	1	1	580.53845	153.53535	0	0.199	0.0	0.002	0.0	11.0
0.0	0.0	3	1	400.0	600.0	1	1	1	580.53845	153.53535	0	0.199	0.0	0.022	0.0	11.0
0.0	0.0	3	1	400.0	600.0	1	1	1	580.53845	153.53535	0	0.199	0.0	0.032	0.0	11.0
0.0	0.0	3	1	400.0	600.0	1	1	1	580.53845	153.53535	0	0.199	0.0	0.012	0.0	11.0
0.0	0.0	3	1	400.0	600.0	1	1	1	580.53845	153.53535	0	0.199	0.0	-0.005	0.0	11.0
0.0	0.0	3	1	400.0	600.0	1	1	1	580.53845	153.53535	0	0.199	0.0	0.0	0.0	11.0
0.0	0.0	3	1	400.0	600.0	1	1	1	580.53845	153.53535	0	0.199	0.0	-0.002	0.0	11.0
0.0	0.0	3	1	400.0	600.0	1	1	1	580.53845	153.53535	0	0.199	0.0	0.009	0.0	11.0
0.0	0.0	3	1	400.0	600.0	1	1	1	580.53845	153.53535	0	0.199	0.0	-0.002	0.0	11.0
0.0	0.0	3	1	400.0	600.0	1	1	1	580.53845	153.53535	0	0.199	0.0	0.019	0.0	11.0
0.0	0.0	3	1	400.0	600.0	1	1	1	580.53845	153.53535	0	0.199	0.0	-0.007	0.0	11.0
0.0	0.0	3	1	400.0	600.0	1	1	1	580.53845	153.53535	0	0.199	0.0	0.009	0.0	11.0
0.0	0.0	3	1	400.0	600.0	1	1	1	580.53845	153.53535	0	0.199	0.0	0.025	0.0	11.0
0.0	0.0	3	1	400.0	600.0	1	1	1	580.53845	153.53535	0	0.199	0.0	0.007	0.0	11.0
0.0	0.0	3	1	400.0	600.0	1	1	1	580.53845	153.53535	0	0.199	0.0	0.029	0.0	11.0
0.0	0.0	3	1	400.0	600.0	1	1	1	580.53845	153.53535	0	0.199	-0.001	-0.08	0.0	11.0
0.0	0.0	3	1	400.0	600.0	1	1	1	580.53845	153.53535	0	0.199	0.0	0.001	0.0	11.0
0.0	0.0	3	1	400.0	600.0	1	1	1	580.53845	153.53535	0	0.199	-0.001	-0.012	0.0	11.0
0.0	0.0	3	1	400.0	600.0	1	1	1	580.53845	153.53535	0	0.199	0.0	0.0	0.0	11.0
0.0	0.0	3	1	400.0	600.0	1	1	1	580.53845	153.53535	0	0.199	0.0	0.0	0.0	11.0
0.0	0.0	3	1	400.0	600.0	1	1	1	580.53845	153.53535	0	0.199	0.0	0.027	0.0	11.0
0.0	0.0	3	1	400.0	600.0	1	1	1	580.53845	153.53535	0	0.199	0.0	-0.002	0.0	11.0
0.0	0.0	3	1	400.0	600.0	1	1	1	580.53845	153.53535	0	0.199	-0.001	-0.071	0.0	11.0
0.0	0.0	3	1	400.0	600.0	1	1	1	580.53845	153.53535	0	0.199	0.0	0.022	0.0	11.0
0.0	0.0	3	1	400.0	600.0	1	1	1	580.53845	153.53535	0	0.199	-0.001	-0.027	0.0	11.0
0.0	0.0	3	1	400.0	600.0	1	1	1	580.53845	153.53535	0	0.199	0.0	0.017	0.0	11.0
0.0	0.0	3	1	400.0	600.0	1	1	1	580.53845	153.53535	0	0.199	-0.001	-0.028	0.0	11.0
0.0	0.0	3	1	400.0	600.0	1	1	1	580.53845	153.53535	0	0.199	-0.001	-0.015	0.0	11.0
0.0	0.0	3	1	400.0	600.0	1	1	1	580.53845	153.53535	0	0.199	0.0	0.024	0.0	11.0
0.0	0.0	3	1	400.0	600.0	1	1	1	580.53845	153.53535	0	0.199	0.0	-0.005	0.0	11.0
0.0	0.0	3	1	400.0	600.0	1	1	1	580.53845	153.53535	0	0.199	0.0	0.064	0.0	11.0
0.0	0.0	3	1	400.0	600.0	1	1	1	580.53845	153.53535	0	0.199	0.0	0.098	0.0	11.0
0.0	0.0	3	1	400.0	600.0	1	1	1	580.53845	153.53535	0	0.199	-0.001	-0.015	0.0	11.0
0.0	0.0	3	1	400.0	600.0	1	1	1	580.53845	153.53535	0	0.199	0.0	0.002	0.0	11.0
0.0	0.0	3	1	400.0	600.0	1	1	1	580.53845	153.53535	0	0.199	0.0	-0.005	0.0	11.0
0.0	0.0	3	1	400.0	600.0	1	1	1	580.53845	153.53535	0	0.199	0.0	0.0	0.0	11.0
0.0	0.0	3	1	400.0	600.0	1	1	1	580.53845	153.53535	0	0.199	-0.001	-0.037	0.0	11.0
0.0	0.0	3	1	400.0	600.0	1	1	1	580.53845	153.53535	0	0.199	0.0	-0.01	0.0	11.0
0.0	0.0	3	1	400.0	600.0	1	1	1	580.53845	153.53535	0	0.199	0.0	-0.01	0.0	11.0
0.0	0.0	3	1	400.0	600.0	1	1	1	580.53845	153.53535	0	0.199	0.0	0.007	0.0	11.0
0.0	0.0	3	1	400.0	600.0	1	1	1	580.53845	153.53535	0	0.199	0.0	0.019	0.0	11.0
0.0	0.0	3	1	400.0	600.0	1	1	1	580.53845	153.53535	0	0.199	0.0	0.029	0.0	11.0
0.0	0.0	3	1	400.0	600.0	1	1	1	580.53845	153.53535	0	0.199	0.0	0.054	0.0	11.0
0.0	0.0	3	1	400.0	600.0	1	1	1	580.53845	153.53535	0	0.199	0.0	0.027	0.0	11.0
0.0	0.0	3	1	400.0	600.0	1	1	1	580.53845	153.53535	0	0.199	0.0	0.032	0.0	11.0
0.0	0.0	3	1	400.0	600.0	1	1	1	580.53845	153.53535	0	0.199	0.0	0.007	0.0	11.0
0.0	0.0	3	1	400.0	600.0	1	1	1	580.53845	153.53535	0	0.199	0.0	0.161	0.0	11.0
0.0	0.0	3	1	400.0	600.0	1	1	1	580.53845	153.53535	0	0.199	0.0	0.002	0.0	11.0
0.0	0.0	3	1	400.0	600.0	1	1	1	580.53845	153.53535	0	0.199	-0.001	-0.012	0.0	11.0
0.0	0.0	3	1	400.0	600.0	1	1	1	580.53845	153.53535	0	0.199	-0.001	-0.015	0.0	11.0
0.0	0.0	3	1	400.0	600.0	1	1	1	580.53845	153.53535	0	0.199	-0.001	-0.015	0.0	11.0
0.0	0.0	3	1	400.0	600.0	1	1	1	580.53845	153.53535	0	0.199	0.0	-0.01	0.0	11.0
0.0	0.0	3	1	400.0	600.0	1	1	1	580.53845	153.53535	0	0.199	-0.001	-0.015	0.0	11.0
0.0	0.0	3	1	400.0	600.0	1	1	1	580.53845	153.53535	0	0.199	0.0	0.012	0.0	11.0
0.0	0.0	3	1	400.0	600.0	1	1	1	580.53845	153.53535	0	0.199	-0.001	-0.022	0.0	11.0
0.0	0.0	3	1	400.0	600.0	1	1	1	580.53845	153.53535	0	0.199	0.0	-0.002	0.0	11.0
0.0	0.0	3	1	400.0	600.0	1	1	1	580.53845	153.53535	0	0.199	-0.001	-0.075	0.0	11.0
0.0	0.0	3	1	400.0	600.0	1	1	1	580.53845	153.53535	0	0.199	0.0	0.002	0.0	11.0
0.0	0.0	3	1	400.0	600.0	1	1	1	580.53845	153.53535	0	0.199	0.0	0.034	0.0	11.0
0.0	0.0	3	1	400.0	600.0	1	1	1	580.53845	153.53535	0	0.199	0.0	-0.005	0.0	11.0
0.0	0.0	3	1	400.0	600.0	1	1	1	580.53845	153.53535	0	0.199	0.0	0.031	0.0	11.0
0.0	0.0	3	1	400.0	600.0	1	1	1	580.53845	153.53535	0	0.199	0.0	0.056	0.0	11.0
0.0	0.0	3	1	400.0	600.0	1	1	1	580.53845	153.53535	0	0.199	0.0	0.032	0.0	11.0
0.0	0.0	3	1	400.0	600.0	1	1	1	580.53845	153.53535	0	0.199	0.0	-0.005	0.0	11.0
0.0	0.0	3	1	400.0	600.0	1	1	1	580.53845	153.53535	0	0.199	0.0	0.045	0.0	11.0
0.0	0.0	3	1	400.0	600.0	1	1	1	580.53845	153.53535	0	0.199	0.0	0.005	0.0	11.0
0.0	0.0	3	1	400.0	600.0	1	1	1	580.53845	153.53535	0	0.199	-0.001	-0.017	0.0	11.0
0.0	0.0	3	1	400.0	600.0	1	1	1	580.53845	153.53535	0	0.199	-0.001	-0.027	0.0	11.0
0.0	0.0	3	1	400.0	600.0	1	1	1	580.53845	153.53535	0	0.199	0.0	0.026	0.0	11.0
0.0	0.0	3	1	400.0	600.0	1	1	1	580.53845	153.53535	0	0.199	0.0	0.009	0.0	11.0
0.0	0.0	3	1	400.0	600.0	1	1	1	580.53845	153.53535	0	0.199	-0.001	-0.013	0.0	11.0
0.0	0.0	3	1	400.0	600.0	1	1	1	580.53845	153.53535	0	0.199	0.0	0.131	0.0	11.0
0.0	0.0	3	1	400.0	600.0	1	1	1	580.53845	153.53535	0	0.199	0.0	0.035	0.0	11.0
0.0	0.0	3	1	400.0	600.0	1	1	1	580.53845	153.53535	0	0.199	0.0	0.024	0.0	11.0
0.0	0.0	3	1	400.0	600.0	1	1	1	580.53845	153.53535	0	0.199	0.0	-0.01	0.0	11.0
0.0	0.0	3	1	400.0	600.0	1	1	1	580.53845	153.53535	0	0.199	0.0	0.022	0.0	11.0
0.0	0.0	3	1	400.0	600.0	1	1	1	580.53845	153.53535	0	0.199	0.0	0.0	0.0	11.0
0.0	0.0	3	1	400.0	600.0	1	1	1	580.53845	153.53535	0	0.199	0.0	-0.005	0.0	11.0
0.0	0.0	3	1	400.0	600.0	1	1	1	580.53845	153.53535	0	0.199	0.0	0.009	0.0	11.0
0.0	0.0	3	1	400.0	600.0	1	1	1	580.53845	153.53535	0	0.199	-0.001	-0.015	0.0	11.0
0.0	0.0	3	1	400.0	600.0	1	1	1	580.53845	153.53535	0	0.199	0.0	-0.007	0.0	11.0
0.0	0.0	3	1	400.0	600.0	1	1	1	580.53845	153.53535	0	0.199	-0.001	-0.017	0.0	11.0
0.0	0.0	3	1	400.0	600.0	1	1	1	580.53845	153.53535	0	0.199	-0.001	-0.025	0.0	11.0
0.0	0.0	3	1	400.0	600.0	1	1	1	580.53845	153.53535	0	0.199	0.0	0.019	0.0	11.0
0.0	0.0	3	1	400.0	600.0	1	1	1	580.53845	153.53535	0	0.199	0.0	0.128	0.0	11.0
0.0	0.0	3	1	400.0	600.0	1	1	1	580.53845	153.53535	0	0.199	0.0	0.017	0.0	11.0
0.0	0.0	3	1	400.0	600.0	1	1	1	580.53845	153.53535	0	0.199	0.0	0.022	0.0	11.0
0.0	0.0	3	1	400.0	600.0	1	1	1	580.53845	153.53535	0	0.199	0.0	-0.002	0.0	11.0
0.0	0.0	3	1	400.0	600.0	1	1	1	580.53845	153.53535	0	0.199	0.0	0.014	0.0	11.0
0.0	0.0	3	1	400.0	600.0	1	1	1	580.53845	153.53535	0	0.199	-0.001	-0.037	0.0	11.0
0.0	0.0	3	1	400.0	600.0	1	1	1	580.53845	153.53535	0	0.199	0.0	0.014	0.0	11.0
0.0	0.0	3	1	400.0	600.0	1	1	1	580.53845	153.53535	0	0.199	-0.001	-0.062	0.0	11.0
0.0	0.0	3	1	400.0	600.0	1	1	1	580.53845	153.53535	0	0.199	0.0	0.007	0.0	11.0
0.0	0.0	3	1	400.0	600.0	1	1	1	580.53845	153.53535	0	0.199	0.0	-0.005	0.0	11.0
0.0	0.0	3	1	400.0	600.0	1	1	1	580.53845	153.53535	0	0.199	-0.001	-0.012	0.0	11.0
0.0	0.0	3	1	400.0	600.0	1	1	1	580.53845	153.53535	0	0.199	-0.001	-0.03	0.0	11.0
0.0	0.0	3	1	400.0	600.0	1	1	1	580.53845	153.53535	0	0.199	-0.001	-0.123	0.0	11.0
0.0	0.0	3	1	400.0	600.0	1	1	1	580.53845	153.53535	0	0.199	0.0	0.097	0.0	11.0
0.0	0.0	3	1	400.0	600.0	1	1	1	580.53845	153.53535	0	0.199	-0.001	-0.012	0.0	11.0
0.0	0.0	3	1	400.0	600.0	1	1	1	580.53845	153.53535	0	0.199	0.0	0.002	0.0	11.0
0.0	0.0	3	1	400.0	600.0	1	1	1	580.53845	153.53535	0	0.199	0.0	0.002	0.0	11.0
0.0	0.0	3	1	400.0	600.0	1	1	1	580.53845	153.53535	0	0.199	0.0	0.014	0.0	11.0
0.0	0.0	3	1	400.0	600.0	1	1	1	580.53845	153.53535	0	0.199	0.0	-0.01	0.0	11.0
0.0	0.0	3	1	400.0	600.0	1	1	1	580.53845	153.53535	0	0.199	0.0	0.012	0.0	11.0
8333.334	600.0	3	2	300.99503	600.0	1	1	2	580.53845	153.53535	1	0.199	-0.001	-0.012	0.0	11.0
8333.334	600.0	3	2	300.99503	600.0	1	1	2	580.53845	153.53535	1	0.199	-0.001	-0.058	0.0	11.0
8333.334	600.0	3	2	300.99503	600.0	0	1	2	580.53845	153.53535	1	0.199	0.0	-0.002	0.0	11.0
8333.334	600.0	3	2	300.99503	600.0	0	1	2	580.53845	153.53535	1	0.199	0.0	0.029	0.0	11.0
8333.334	600.0	3	2	300.99503	600.0	0	1	2	580.53845	153.53535	1	0.199	0.0	0.004	0.0	11.0
8333.334	600.0	3	2	300.99503	600.0	0	1	2	580.53845	153.53535	1	0.2	0.008	1.064	1.137	11.0
8333.334	600.0	3	2	300.99503	600.0	0	1	2	580.53845	153.53535	1	0.2	0.02	1.585	1.646	11.0
8333.334	600.0	3	2	300.99503	600.0	0	1	2	580.53845	153.53535	1	0.2	0.031	1.642	1.646	11.0
8333.334	600.0	3	2	300.99503	600.0	0	1	2	580.53845	153.53535	1	0.2	0.049	2.631	2.56	11.0
8333.334	600.0	3	2	300.99503	600.0	0	1	2	580.53845	153.53535	1	0.201	0.065	2.571	2.56	11.0
8333.334	600.0	3	2	300.99503	600.0	0	1	2	580.53845	153.53535	1	0.201	0.083	2.913	2.969	11.0
8333.334	600.0	3	2	300.99503	600.0	0	1	2	580.53845	153.53535	1	0.201	0.105	3.742	3.702	11.0
8333.334	600.0	3	2	300.99503	600.0	0	1	2	580.53845	153.53535	1	0.201	0.125	3.686	3.702	11.0
8333.334	600.0	3	2	300.99503	600.0	0	1	2	580.53845	153.53535	1	0.202	0.147	4.3	4.336	11.0
8333.334	600.0	3	2	300.99503	600.0	0	1	2	580.53845	153.53535	1	0.202	0.17	4.597	4.619	11.0
8333.334	600.0	3	2	300.99503	600.0	0	1	2	580.53845	153.53535	1	0.202	0.191	4.641	4.619	11.0
8333.334	600.0	3	2	300.99503	600.0	0	1	2	580.53845	153.53535	1	0.202	0.214	5.225	5.127	11.0
8333.334	600.0	3	2	300.99503	600.0	0	1	2	580.53845	153.53535	1	0.203	0.235	5.138	5.127	11.0
8333.334	600.0	3	2	300.99503	600.0	0	1	2	580.53845	153.53535	1	0.203	0.256	5.38	5.354	11.0
8333.334	600.0	3	2	300.99503	600.0	0	1	2	580.53845	153.53535	1	0.203	0.278	5.803	5.763	11.0
8333.334	600.0	3	2	300.99503	600.0	0	1	2	580.53845	153.53535	1	0.203	0.298	5.807	5.763	11.0
8333.334	600.0	3	2	300.99503	600.0	0	1	2	580.53845	153.53535	1	0.203	0.317	5.949	5.944	11.0
8333.334	600.0	3	2	300.99503	600.0	0	1	2	580.53845	153.53535	1	0.203	0.336	6.273	6.272	11.0
8333.334	600.0	3	2	300.99503	600.0	0	1	2	580.53845	153.53535	1	0.204	0.355	6.288	6.272	11.0
8333.334	600.0	3	2	300.99503	600.0	0	1	2	580.53845	153.53535	1	0.204	0.374	6.547	6.554	11.0
8333.334	600.0	3	2	300.99503	600.0	0	1	2	580.53845	153.53535	1	0.204	0.389	6.481	6.68	11.0
8333.334	600.0	3	2	300.99503	600.0	0	1	2	580.53845	153.53535	1	0.204	0.405	6.712	6.68	11.0
8333.334	600.0	3	2	300.99503	600.0	0	1	2	580.53845	153.53535	1	0.204	0.421	6.9	6.908	11.0
8333.334	600.0	3	2	300.99503	600.0	0	1	2	580.53845	153.53535	1	0.204	0.435	6.924	6.908	11.0
8333.334	600.0	3	2	300.99503	600.0	0	1	2	580.53845	153.53535	1	0.204	0.45	7.135	7.009	11.0
8333.334	600.0	3	2	300.99503	600.0	0	1	2	580.53845	153.53535	1	0.204	0.463	7.191	7.191	11.0
8333.334	600.0	3	2	300.99503	600.0	0	1	2	580.53845	153.53535	1	0.205	0.475	7.166	7.191	111.0
8333.334	600.0	3	2	300.99503	600.0	0	1	2	580.53845	153.53535	1	0.205	0.487	7.209	7.272	11.0
8333.334	600.0	3	2	300.99503	600.0	0	1	2	580.53845	153.53535	1	0.205	0.499	7.318	7.272	11.0
8333.334	600.0	3	2	300.99503	600.0	0	1	2	580.53845	153.53535	1	0.205	0.51	7.419	7.419	111.0
8333.334	600.0	3	2	300.99503	600.0	0	1	2	580.53845	153.53535	1	0.205	0.522	7.555	7.545	11.0
8333.334	600.0	3	2	300.99503	600.0	0	1	2	580.53845	153.53535	1	0.205	0.532	7.539	7.545	11.0
8333.334	600.0	3	2	300.99503	600.0	0	1	2	580.53845	153.53535	1	0.205	0.542	7.65	7.601	111.0
8333.334	600.0	3	2	300.99503	600.0	0	1	2	580.53845	153.53535	1	0.205	0.551	7.755	7.702	111.0
8333.334	600.0	3	2	300.99503	600.0	0	1	2	580.53845	153.53535	1	0.205	0.56	7.729	7.702	11.0
8333.334	600.0	3	2	300.99503	600.0	0	1	2	580.53845	153.53535	1	0.205	0.569	7.743	7.749	111.0
8333.334	600.0	3	2	300.99503	600.0	0	1	2	580.53845	153.53535	1	0.205	0.576	7.765	7.749	111.0
8333.334	600.0	3	2	300.99503	600.0	0	1	2	580.53845	153.53535	1	0.205	0.584	7.8	7.83	111.0
8333.334	600.0	3	2	300.99503	600.0	0	1	2	580.53845	153.53535	1	0.205	0.59	7.934	7.865	11.0
8333.334	600.0	3	2	300.99503	600.0	0	1	2	580.53845	153.53535	1	0.205	0.597	8.009	7.865	111.0
8333.334	600.0	3	2	300.99503	600.0	0	1	2	580.53845	153.53535	1	0.205	0.603	7.913	7.931	111.0
8333.334	600.0	3	2	300.99503	600.0	0	1	2	580.53845	153.53535	1	0.205	0.609	8.016	7.988	11.0
8333.334	600.0	3	2	300.99503	600.0	0	1	2	580.53845	153.53535	1	0.205	0.614	7.989	7.988	111.0
8333.334	600.0	3	2	300.99503	600.0	0	1	2	580.53845	153.53535	1	0.205	0.619	7.89	8.012	11.0
8333.334	600.0	3	2	300.99503	600.0	0	1	2	580.53845	153.53535	1	0.205	0.624	8.015	8.057	111.0
8333.334	600.0	3	2	300.99503	600.0	0	1	2	580.53845	153.53535	1	0.205	0.628	8.094	8.057	111.0
8333.334	600.0	3	2	300.99503	600.0	0	1	2	580.53845	153.53535	1	0.205	0.632	8.058	8.077	111.0
8333.334	600.0	3	2	300.99503	600.0	1	1	2	580.53845	153.53535	1	0.206	0.636	8.067	8.077	11.0
8333.334	600.0	3	2	300.99503	600.0	1	1	2	580.53845	153.53535	1	0.206	0.64	8.032	8.115	11.0
8333.334	600.0	3	2	300.99503	600.0	1	1	2	580.53845	153.53535	1	0.206	0.643	8.065	8.13	111.0
8333.334	600.0	3	2	300.99503	600.0	1	1	2	580.53845	153.53535	1	0.206	0.645	8.081	8.13	111.0
8333.334	600.0	3	2	300.99503	600.0	1	1	2	580.53845	153.53535	1	0.206	0.647	8.069	8.159	11.0
8333.334	600.0	3	2	300.99503	600.0	1	1	2	580.53845	153.53535	1	0.206	0.649	8.163	8.159	111.0
8333.334	600.0	3	2	300.99503	600.0	1	1	2	580.53845	153.53535	1	0.206	0.651	8.161	8.172	111.0
8333.334	600.0	3	2	300.99503	600.0	1	1	2	580.53845	153.53535	1	0.206	0.653	8.166	8.195	11.0
8333.334	600.0	3	2	300.99503	600.0	1	1	2	580.53845	153.53535	1	0.206	0.657	8.211	8.195	111.0
8333.334	600.0	3	2	300.99503	600.0	1	1	2	580.53845	153.53535	1	0.206	0.66	8.216	8.216	11.0
8333.334	600.0	3	2	300.99503	600.0	1	1	2	580.53845	153.53535	1	0.206	0.662	8.249	8.226	11.0
8333.334	600.0	3	2	300.99503	600.0	1	1	2	580.53845	153.53535	1	0.206	0.664	8.217	8.226	111.0
8333.334	600.0	3	2	300.99503	600.0	1	1	2	580.53845	153.53535	1	0.206	0.666	8.3	8.242	11.0
8333.334	600.0	3	2	300.99503	600.0	1	1	2	580.53845	153.53535	1	0.206	0.667	8.233	8.242	11.0
8333.334	600.0	3	2	300.99503	600.0	1	1	2	580.53845	153.53535	1	0.206	0.667	8.174	8.248	11.0
8333.334	600.0	3	2	300.99503	600.0	1	1	2	580.53845	153.53535	1	0.206	0.669	8.234	8.261	111.0
8333.334	600.0	3	2	300.99503	600.0	1	1	2	580.53845	153.53535	1	0.206	0.671	8.251	8.261	11.0
8333.334	600.0	3	2	300.99503	600.0	1	1	2	580.53845	153.53535	1	0.206	0.673	8.292	8.273	111.0
8333.334	600.0	3	2	300.99503	600.0	1	1	2	580.53845	153.53535	1	0.206	0.674	8.155	8.278	11.0
8333.334	600.0	3	2	300.99503	600.0	1	1	2	580.53845	153.53535	1	0.206	0.676	8.269	8.278	111.0
8333.334	600.0	3	2	300.99503	600.0	1	1	2	580.53845	153.53535	1	0.206	0.678	8.298	8.286	11.0
8333.334	600.0	3	2	300.99503	600.0	1	1	2	580.53845	153.53535	1	0.206	0.68	8.278	8.29	11.0
8333.334	600.0	3	2	300.99503	600.0	1	1	2	580.53845	153.53535	1	0.206	0.681	8.309	8.29	11.0
8333.334	600.0	3	2	300.99503	600.0	1	1	2	580.53845	153.53535	1	0.206	0.681	8.338	8.299	111.0
8333.334	600.0	3	2	300.99503	600.0	1	1	2	580.53845	153.53535	1	0.207	0.681	8.335	8.299	11.0
8333.334	600.0	3	2	300.99503	600.0	1	1	2	580.53845	153.53535	1	0.207	0.681	8.31	8.301	111.0
8333.334	600.0	3	2	300.99503	600.0	1	1	2	580.53845	153.53535	1	0.207	0.681	8.333	8.307	111.0
8333.334	600.0	3	2	300.99503	600.0	1	1	2	580.53845	153.53535	1	0.207	0.681	8.291	8.307	11.0
8333.334	600.0	3	2	300.99503	600.0	1	1	2	580.53845	153.53535	1	0.207	0.681	8.27	8.309	111.0
8333.334	600.0	3	2	300.99503	600.0	1	1	2	580.53845	153.53535	1	0.207	0.681	8.311	8.309	111.0
8333.334	600.0	3	2	300.99503	600.0	1	1	2	580.53845	153.53535	1	0.207	0.681	8.347	8.314	111.0
8333.334	600.0	3	2	300.99503	600.0	1	1	2	580.53845	153.53535	1	0.207	0.681	8.312	8.316	111.0
8333.334	600.0	3	2	300.99503	600.0	1	1	2	580.53845	153.53535	1	0.207	0.681	8.32	8.316	111.0
8333.334	600.0	3	2	300.99503	600.0	1	1	2	580.53845	153.53535	1	0.207	0.681	8.325	8.32	11.0
8333.334	600.0	3	2	300.99503	600.0	1	1	2	580.53845	153.53535	1	0.207	0.681	8.263	8.322	111.0
8333.334	600.0	3	2	300.99503	600.0	1	1	2	580.53845	153.53535	1	0.207	0.681	8.348	8.322	111.0
8333.334	600.0	3	2	300.99503	600.0	1	1	2	580.53845	153.53535	1	0.207	0.681	8.328	8.325	11.0
8333.334	600.0	3	2	300.99503	600.0	1	1	2	580.53845	153.53535	1	0.207	0.681	8.326	8.325	11.0
8333.334	600.0	3	2	300.99503	600.0	1	1	2	580.53845	153.53535	1	0.207	0.681	8.304	8.328	111.0
8333.334	600.0	3	2	300.99503	600.0	1	1	2	580.53845	153.53535	1	0.207	0.681	8.356	8.328	11.0
8333.334	600.0	3	2	300.99503	600.0	1	1	2	580.53845	153.53535	1	0.207	0.681	8.349	8.328	111.0
8333.334	600.0	3	2	300.99503	600.0	1	1	2	580.53845	153.53535	1	0.207	0.681	8.305	8.33	11.0
8333.334	600.0	3	2	300.99503	600.0	1	1	2	580.53845	153.53535	1	0.207	0.681	8.352	8.332	111.0
8333.334	600.0	3	2	300.99503	600.0	1	1	2	580.53845	153.53535	1	0.207	0.681	8.303	8.332	111.0
8333.334	600.0	3	2	300.99503	600.0	1	1	2	580.53845	153.53535	1	0.207	0.681	8.371	8.333	111.0
8333.334	600.0	3	2	300.99503	600.0	1	1	2	580.53845	153.53535	1	0.207	0.681	8.35	8.333	11.0
8333.334	600.0	3	2	300.99503	600.0	1	1	2	580.53845	153.53535	1	0.207	0.682	8.31	8.333	111.0
8333.334	600.0	3	2	300.99503	600.0	1	1	2	580.53845	153.53535	1	0.207	0.682	8.308	8.335	11.0
8333.334	600.0	3	2	300.99503	600.0	1	1	2	580.53845	153.53535	1	0.207	0.682	8.429	8.335	111.0
8333.334	600.0	3	2	300.99503	600.0	1	1	2	580.53845	153.53535	1	0.207	0.682	8.326	8.337	11.0
8333.334	600.0	3	2	300.99503	600.0	1	1	2	580.53845	153.53535	1	0.207	0.681	8.094	8.337	11.0
8333.334	600.0	3	2	300.99503	600.0	1	1	2	580.53845	153.53535	1	0.207	0.681	8.244	8.337	111.0
8333.334	600.0	3	2	300.99503	600.0	1	1	2	580.53845	153.53535	1	0.207	0.681	8.365	8.337	111.0
8333.334	600.0	3	2	300.99503	600.0	1	1	2	580.53845	153.53535	1	0.207	0.681	8.356	8.337	11.0
8333.334	600.0	3	2	300.99503	600.0	1	1	2	580.53845	153.53535	1	0.207	0.681	8.317	8.339	111.0
8333.334	600.0	3	2	300.99503	600.0	1	1	2	580.53845	153.53535	1	0.207	0.681	8.277	8.339	111.0
8333.334	600.0	3	2	300.99503	600.0	1	1	2	580.53845	153.53535	1	0.207	0.681	8.35	8.339	11.0
8333.334	600.0	3	2	300.99503	600.0	1	1	2	580.53845	153.53535	1	0.207	0.681	8.288	8.339	11.0
8333.334	600.0	3	2	300.99503	600.0	1	1	2	580.53845	153.53535	1	0.207	0.681	8.357	8.341	11.0
8333.334	600.0	3	2	300.99503	600.0	1	1	2	580.53845	153.53535	1	0.207	0.681	8.371	8.341	111.0
8333.334	600.0	3	2	300.99503	600.0	1	1	2	580.53845	153.53535	1	0.207	0.681	8.212	8.341	111.0
8333.334	600.0	3	2	300.99503	600.0	1	1	2	580.53845	153.53535	1	0.207	0.681	8.297	8.341	111.0
8333.334	600.0	3	2	300.99503	600.0	1	1	2	580.53845	153.53535	1	0.207	0.681	8.332	8.341	111.0
8333.334	600.0	3	2	300.99503	600.0	1	1	2	580.53845	153.53535	1	0.207	0.681	8.289	8.341	111.0
8333.334	600.0	3	2	300.99503	600.0	1	1	2	580.53845	153.53535	1	0.207	0.681	8.355	8.341	111.0
8333.334	600.0	3	2	300.99503	600.0	1	1	2	580.53845	153.53535	1	0.207	0.681	8.367	8.341	111.0
8333.334	600.0	3	2	300.99503	600.0	1	1	2	580.53845	153.53535	1	0.207	0.681	8.348	8.341	11.0
8333.334	600.0	3	2	300.99503	600.0	1	1	2	580.53845	153.53535	1	0.207	0.681	8.285	8.341	111.0
8333.334	600.0	3	2	300.99503	600.0	1	1	2	580.53845	153.53535	1	0.207	0.681	8.368	8.341	111.0
8333.334	600.0	3	2	300.99503	600.0	1	1	2	580.53845	153.53535	1	0.207	0.681	8.307	8.341	11.0
8333.334	600.0	3	2	300.99503	600.0	1	1	2	580.53845	153.53535	1	0.207	0.681	8.339	8.343	11.0
8333.334	600.0	3	2	300.99503	600.0	1	1	2	580.53845	153.53535	1	0.207	0.681	8.372	8.343	11.0
8333.334	600.0	3	2	300.99503	600.0	1	1	2	580.53845	153.53535	1	0.207	0.681	8.379	8.343	11.0
8333.334	600.0	3	2	300.99503	600.0	1	1	2	580.53845	153.53535	1	0.207	0.681	8.398	8.343	11.0
8333.334	600.0	3	2	300.99503	600.0	1	1	2	580.53845	153.53535	1	0.207	0.681	8.365	8.343	11.0
8333.334	600.0	3	2	300.99503	600.0	1	1	2	580.53845	153.53535	1	0.207	0.681	8.344	8.343	111.0
8333.334	600.0	3	2	300.99503	600.0	1	1	2	580.53845	153.53535	1	0.207	0.681	8.338	8.343	111.0
8333.334	600.0	3	2	300.99503	600.0	1	1	2	580.53845	153.53535	1	0.207	0.682	8.298	8.343	111.0
8333.334	600.0	3	2	300.99503	600.0	1	1	2	580.53845	153.53535	1	0.207	0.682	8.304	8.343	111.0
8333.334	600.0	3	2	300.99503	600.0	1	1	2	580.53845	153.53535	1	0.207	0.682	8.358	8.343	11.0
8333.334	600.0	3	2	300.99503	600.0	1	1	2	580.53845	153.53535	1	0.207	0.682	8.412	8.343	111.0
8333.334	600.0	3	2	300.99503	600.0	1	1	2	580.53845	153.53535	1	0.207	0.682	8.318	8.344	111.0
8333.334	600.0	3	2	300.99503	600.0	1	1	2	580.53845	153.53535	1	0.207	0.682	8.351	8.344	11.0
8333.334	600.0	3	2	300.99503	600.0	1	1	2	580.53845	153.53535	1	0.207	0.682	8.332	8.344	11.0
8333.334	600.0	3	2	300.99503	600.0	1	1	2	580.53845	153.53535	1	0.207	0.682	8.285	8.344	11.0
8333.334	600.0	3	2	300.99503	600.0	1	1	2	580.53845	153.53535	1	0.207	0.681	8.397	8.344	111.0
8333.334	600.0	3	2	300.99503	600.0	1	1	2	580.53845	153.53535	1	0.207	0.681	8.344	8.344	111.0
8333.334	600.0	3	2	300.99503	600.0	1	1	2	580.53845	153.53535	1	0.207	0.681	8.325	8.344	11.0
8333.334	600.0	3	2	300.99503	600.0	1	1	2	580.53845	153.53535	1	0.207	0.681	8.385	8.344	11.0
8333.334	600.0	3	2	300.99503	600.0	1	1	2	580.53845	153.53535	1	0.207	0.681	8.397	8.344	11.0
8333.334	600.0	3	2	300.99503	600.0	1	1	2	580.53845	153.53535	1	0.207	0.681	8.371	8.344	11.0
8333.334	600.0	3	2	300.99503	600.0	1	1	2	580.53845	153.53535	1	0.207	0.681	8.378	8.344	111.0
8333.334	600.0	3	2	300.99503	600.0	1	1	2	580.53845	153.53535	1	0.207	0.681	8.293	8.344	11.0
8333.334	600.0	3	2	300.99503	600.0	1	1	2	580.53845	153.53535	1	0.207	0.681	8.378	8.344	11.0
8333.334	600.0	3	2	300.99503	600.0	1	1	2	580.53845	153.53535	1	0.207	0.681	8.317	8.344	11.0
8333.334	600.0	3	2	300.99503	600.0	1	1	2	580.53845	153.53535	1	0.207	0.681	8.325	8.344	111.0
8333.334	600.0	3	2	300.99503	600.0	1	1	2	580.53845	153.53535	1	0.207	0.681	8.357	8.344	11.0
8333.334	600.0	3	2	300.99503	600.0	1	1	2	580.53845	153.53535	1	0.207	0.681	8.391	8.344	11.0
8333.334	600.0	3	2	300.99503	600.0	1	1	2	580.53845	153.53535	1	0.207	0.681	8.332	8.344	11.0
8333.334	600.0	3	2	300.99503	600.0	1	1	2	580.53845	153.53535	1	0.207	0.681	8.331	8.344	111.0
8333.334	600.0	3	2	300.99503	600.0	1	1	2	580.53845	153.53535	1	0.207	0.681	8.323	8.344	111.0
8333.334	600.0	3	2	300.99503	600.0	1	1	2	580.53845	153.53535	1	0.207	0.681	8.312	8.344	11.0
8333.334	600.0	3	2	300.99503	600.0	1	1	2	580.53845	153.53535	1	0.207	0.681	8.343	8.344	111.0
8333.334	600.0	3	2	300.99503	600.0	1	1	2	580.53845	153.53535	1	0.207	0.681	8.28	8.344	11.0
8333.334	600.0	3	2	300.99503	600.0	1	1	2	580.53845	153.53535	1	0.207	0.681	8.364	8.344	111.0
8333.334	600.0	3	2	300.99503	600.0	1	1	2	580.53845	153.53535	1	0.207	0.681	8.316	8.344	11.0
8333.334	600.0	3	2	300.99503	600.0	1	1	2	580.53845	153.53535	1	0.207	0.681	8.317	8.344	11.0
8333.334	600.0	3	2	300.99503	600.0	1	1	2	580.53845	153.53535	1	0.207	0.681	8.368	8.344	11.0
8333.334	600.0	3	2	300.99503	600.0	1	1	2	580.53845	153.53535	1	0.207	0.681	8.349	8.344	111.0
8333.334	600.0	3	2	300.99503	600.0	1	1	2	580.53845	153.53535	1	0.207	0.681	8.283	8.344	11.0
8333.334	600.0	3	2	300.99503	600.0	1	1	2	580.53845	153.53535	1	0.207	0.682	8.296	8.344	11.0
8333.334	600.0	3	2	300.99503	600.0	1	1	2	580.53845	153.53535	1	0.207	0.682	8.349	8.344	111.0
8333.334	600.0	3	2	300.99503	600.0	1	1	2	580.53845	153.53535	1	0.207	0.682	8.337	8.344	11.0
8333.334	600.0	3	2	300.99503	600.0	1	1	2	580.53845	153.53535	1	0.207	0.682	8.277	8.344	111.0
8333.334	600.0	3	2	300.99503	600.0	1	1	2	580.53845	153.53535	1	0.207	0.682	8.268	8.344	11.0
8333.334	600.0	3	2	300.99503	600.0	1	1	2	580.53845	153.53535	1	0.207	0.682	8.342	8.344	111.0
8333.334	600.0	3	2	300.99503	600.0	1	1	2	580.53845	153.53535	1	0.207	0.682	8.356	8.344	11.0
8333.334	600.0	3	2	300.99503	600.0	1	1	2	580.53845	153.53535	1	0.207	0.682	8.381	8.344	11.0
8333.334	600.0	3	2	300.99503	600.0	1	1	2	580.53845	153.53535	1	0.207	0.682	8.328	8.344	111.0
8333.334	600.0	3	2	300.99503	600.0	1	1	2	580.53845	153.53535	1	0.207	0.682	8.415	8.344	11.0
8333.334	600.0	3	2	300.99503	600.0	1	1	2	580.53845	153.53535	1	0.207	0.682	8.328	8.344	111.0
8333.334	600.0	3	2	300.99503	600.0	1	1	2	580.53845	153.53535	1	0.207	0.682	8.368	8.344	111.0
8333.334	600.0	3	2	300.99503	600.0	1	1	2	580.53845	153.53535	1	0.207	0.682	8.322	8.344	11.0
8333.334	600.0	3	2	300.99503	600.0	1	1	2	580.53845	153.53535	1	0.207	0.682	8.328	8.344	11.0
8333.334	600.0	3	2	300.99503	600.0	1	1	2	580.53845	153.53535	1	0.207	0.682	8.348	8.344	11.0
8333.334	600.0	3	2	300.99503	600.0	1	1	2	580.53845	153.53535	1	0.207	0.682	8.308	8.344	11.0
8333.334	600.0	3	2	300.99503	600.0	1	1	2	580.53845	153.53535	1	0.207	0.682	8.301	8.344	111.0
8333.334	600.0	3	2	300.99503	600.0	1	1	2	580.53845	153.53535	1	0.207	0.681	8.152	8.344	111.0
8333.334	600.0	3	2	300.99503	600.0	1	1	2	580.53845	153.53535	1	0.207	0.681	8.322	8.344	11.0
8333.334	600.0	3	2	300.99503	600.0	1	1	2	580.53845	153.53535	1	0.207	0.681	8.342	8.344	111.0
8333.334	600.0	3	2	300.99503	600.0	1	1	2	580.53845	153.53535	1	0.207	0.681	8.302	8.344	11.0
8333.334	600.0	3	2	300.99503	600.0	1	1	2	580.53845	153.53535	1	0.207	0.681	8.283	8.344	11.0
8333.334	600.0	3	2	300.99503	600.0	1	1	2	580.53845	153.53535	1	0.207	0.681	8.335	8.344	11.0
8333.334	600.0	3	2	300.99503	600.0	1	1	2	580.53845	153.53535	1	0.207	0.68	8.139	8.344	11.0
8333.334	600.0	3	2	300.99503	600.0	1	1	2	580.53845	153.53535	1	0.207	0.681	8.342	8.344	11.0
8333.334	600.0	3	2	300.99503	600.0	1	1	2	580.53845	153.53535	1	0.207	0.681	8.355	8.344	11.0
8333.334	600.0	3	2	300.99503	600.0	1	1	2	580.53845	153.53535	1	0.207	0.681	8.435	8.344	111.0
8333.334	600.0	3	2	300.99503	600.0	1	1	2	580.53845	153.53535	1	0.207	0.681	8.315	8.344	111.0
8333.334	600.0	3	2	300.99503	600.0	1	1	2	580.53845	153.53535	1	0.207	0.681	8.323	8.344	11.0
8333.334	600.0	3	2	300.99503	600.0	1	1	2	580.53845	153.53535	1	0.207	0.681	8.354	8.344	11.0
8333.334	600.0	3	2	300.99503	600.0	1	1	2	580.53845	153.53535	1	0.207	0.681	8.353	8.344	11.0
8333.334	600.0	3	2	300.99503	600.0	1	1	2	580.53845	153.53535	1	0.207	0.681	8.387	8.344	11.0
8333.334	600.0	3	2	300.99503	600.0	1	1	2	580.53845	153.53535	1	0.207	0.681	8.348	8.344	111.0
8333.334	600.0	3	2	300.99503	600.0	1	1	2	580.53845	153.53535	1	0.207	0.681	8.348	8.344	111.0
8333.334	600.0	3	2	300.99503	600.0	1	1	2	580.53845	153.53535	1	0.207	0.681	8.274	8.344	11.0
8333.334	600.0	3	2	300.99503	600.0	1	1	2	580.53845	153.53535	1	0.207	0.681	8.287	8.344	111.0
8333.334	600.0	3	2	300.99503	600.0	1	1	2	580.53845	153.53535	1	0.207	0.681	8.381	8.344	11.0
8333.334	600.0	3	2	300.99503	600.0	1	1	2	580.53845	153.53535	1	0.207	0.681	8.314	8.344	111.0
8333.334	600.0	3	2	300.99503	600.0	1	1	2	580.53845	153.53535	1	0.207	0.681	8.32	8.344	111.0
8333.334	600.0	3	2	300.99503	600.0	1	1	2	580.53845	153.53535	1	0.207	0.681	8.379	8.344	111.0
8333.334	600.0	3	2	300.99503	600.0	1	1	2	580.53845	153.53535	1	0.207	0.681	8.346	8.344	11.0
8333.334	600.0	3	2	300.99503	600.0	1	1	2	580.53845	153.53535	1	0.207	0.681	8.297	8.344	11.0
8333.334	600.0	3	2	300.99503	600.0	1	1	2	580.53845	153.53535	1	0.207	0.681	8.393	8.344	11.0
8333.334	600.0	3	2	300.99503	600.0	1	1	2	580.53845	153.53535	1	0.207	0.681	8.32	8.344	11.0
8333.334	600.0	3	2	300.99503	600.0	1	1	2	580.53845	153.53535	1	0.207	0.681	8.36	8.344	111.0
8333.334	600.0	3	2	300.99503	600.0	1	1	2	580.53845	153.53535	1	0.207	0.681	8.32	8.344	111.0
8333.334	600.0	3	2	300.99503	600.0	1	1	2	580.53845	153.53535	1	0.207	0.681	8.287	8.344	11.0
8333.334	600.0	3	2	300.99503	600.0	1	1	2	580.53845	153.53535	1	0.207	0.681	8.347	8.344	111.0
8333.334	600.0	3	2	300.99503	600.0	1	1	2	580.53845	153.53535	1	0.207	0.682	8.259	8.344	111.0
8333.334	600.0	3	2	300.99503	600.0	1	1	2	580.53845	153.53535	1	0.207	0.682	8.373	8.344	11.0
8333.334	600.0	3	2	300.99503	600.0	1	1	2	580.53845	153.53535	1	0.207	0.682	8.366	8.344	111.0
8333.334	600.0	3	2	300.99503	600.0	1	1	2	580.53845	153.53535	1	0.207	0.682	8.253	8.344	11.0
8333.334	600.0	3	2	300.99503	600.0	1	1	2	580.53845	153.53535	1	0.207	0.682	8.293	8.344	11.0
8333.334	600.0	3	2	300.99503	600.0	1	1	2	580.53845	153.53535	1	0.207	0.683	8.589	8.344	11.0
8333.334	600.0	3	2	300.99503	600.0	1	1	2	580.53845	153.53535	1	0.207	0.683	8.406	8.344	11.0
8333.334	600.0	3	2	300.99503	600.0	1	1	2	580.53845	153.53535	1	0.207	0.683	8.268	8.344	11.0
8333.334	600.0	3	2	300.99503	600.0	1	1	2	580.53845	153.53535	1	0.207	0.683	8.294	8.344	11.0
8333.334	600.0	3	2	300.99503	600.0	1	1	2	580.53845	153.53535	1	0.207	0.683	8.339	8.344	111.0
8333.334	600.0	3	2	300.99503	600.0	1	1	2	580.53845	153.53535	1	0.207	0.684	8.547	8.344	111.0
8333.334	600.0	3	2	300.99503	600.0	1	1	2	580.53845	153.53535	1	0.207	0.684	8.346	8.344	11.0
8333.334	600.0	3	2	300.99503	600.0	1	1	2	580.53845	153.53535	1	0.207	0.684	8.339	8.344	11.0
8333.334	600.0	3	2	300.99503	600.0	1	1	2	580.53845	153.53535	1	0.207	0.683	8.306	8.344	11.0
8333.334	600.0	3	2	300.99503	600.0	1	1	2	580.53845	153.53535	1	0.207	0.683	8.354	8.344	111.0
8333.334	600.0	3	2	300.99503	600.0	1	1	2	580.53845	153.53535	1	0.207	0.684	8.28	8.344	11.0
8333.334	600.0	3	2	300.99503	600.0	1	1	2	580.53845	153.53535	1	0.207	0.684	8.373	8.344	11.0
8333.334	600.0	3	2	300.99503	600.0	1	1	2	580.53845	153.53535	1	0.207	0.684	8.292	8.344	111.0
8333.334	600.0	3	2	300.99503	600.0	1	1	2	580.53845	153.53535	1	0.207	0.684	8.306	8.344	11.0
8333.334	600.0	3	2	300.99503	600.0	1	1	2	580.53845	153.53535	1	0.207	0.684	8.22	8.344	11.0
8333.334	600.0	3	2	300.99503	600.0	1	1	2	580.53845	153.53535	1	0.207	0.685	8.306	8.344	11.0
0.0	0.0	3	2	300.99503	600.0	1	1	2	580.53845	153.53535	0	0.207	0.685	8.312	8.344	111.0
0.0	0.0	3	2	300.99503	600.0	1	1	2	580.53845	153.53535	0	0.207	0.685	8.352	8.344	11.0
0.0	0.0	3	2	300.99503	600.0	1	1	2	580.53845	153.53535	0	0.207	0.685	8.272	8.344	111.0
0.0	0.0	3	2	300.99503	600.0	1	1	2	580.53845	153.53535	0	0.207	0.685	8.345	8.344	11.0
0.0	0.0	3	2	300.99503	600.0	1	1	2	580.53845	153.53535	0	0.207	0.68	7.775	7.754	111.0
0.0	0.0	3	2	300.99503	600.0	1	1	2	580.53845	153.53535	0	0.207	0.677	7.833	7.754	11.0
0.0	0.0	3	2	300.99503	600.0	1	1	2	580.53845	153.53535	0	0.207	0.665	6.692	6.696	11.0
0.0	0.0	3	2	300.99503	600.0	1	1	2	580.53845	153.53535	0	0.207	0.652	6.318	6.222	11.0
0.0	0.0	3	2	300.99503	600.0	1	1	2	580.53845	153.53535	0	0.207	0.638	6.189	6.222	11.0
0.0	0.0	3	2	300.99503	600.0	1	1	2	580.53845	153.53535	0	0.207	0.62	5.388	5.373	11.0
0.0	0.0	3	2	300.99503	600.0	1	1	2	580.53845	153.53535	0	0.207	0.604	5.354	5.373	11.0
0.0	0.0	3	2	300.99503	600.0	1	1	2	580.53845	153.53535	0	0.206	0.585	4.994	4.994	11.0
0.0	0.0	3	2	300.99503	600.0	1	1	2	580.53845	153.53535	0	0.206	0.563	4.258	4.312	11.0
0.0	0.0	3	2	300.99503	600.0	1	1	2	580.53845	153.53535	0	0.206	0.543	4.364	4.312	11.0
0.0	0.0	3	2	300.99503	600.0	1	1	2	580.53845	153.53535	0	0.206	0.522	3.953	4.008	11.0
0.0	0.0	3	2	300.99503	600.0	1	1	2	580.53845	153.53535	0	0.206	0.499	3.43	3.46	11.0
0.0	0.0	3	2	300.99503	600.0	1	1	2	580.53845	153.53535	0	0.206	0.479	3.412	3.46	11.0
0.0	0.0	3	2	300.99503	600.0	1	1	2	580.53845	153.53535	0	0.205	0.459	3.267	3.216	11.0
0.0	0.0	3	2	300.99503	600.0	1	1	2	580.53845	153.53535	0	0.205	0.441	3.206	3.216	11.0
0.0	0.0	3	2	300.99503	600.0	1	1	2	580.53845	153.53535	0	0.205	0.42	2.814	2.777	11.0
0.0	0.0	3	2	300.99503	600.0	1	1	2	580.53845	153.53535	0	0.205	0.4	2.587	2.58	11.0
0.0	0.0	3	2	300.99503	600.0	1	1	2	580.53845	153.53535	0	0.205	0.382	2.548	2.58	11.0
0.0	0.0	3	2	300.99503	600.0	1	1	2	580.53845	153.53535	0	0.205	0.363	2.22	2.229	11.0
0.0	0.0	3	2	300.99503	600.0	1	1	2	580.53845	153.53535	0	0.205	0.344	2.043	1.924	11.0
0.0	0.0	3	2	300.99503	600.0	1	1	2	580.53845	153.53535	0	0.204	0.326	1.904	1.924	11.0
0.0	0.0	3	2	300.99503	600.0	1	1	2	580.53845	153.53535	0	0.204	0.309	1.842	1.788	11.0
0.0	0.0	3	2	300.99503	600.0	1	1	2	580.53845	153.53535	0	0.204	0.293	1.798	1.788	11.0
0.0	0.0	3	2	300.99503	600.0	1	1	2	580.53845	153.53535	0	0.204	0.277	1.497	1.544	11.0
0.0	0.0	3	2	300.99503	600.0	1	1	2	580.53845	153.53535	0	0.204	0.262	1.413	1.435	11.0
0.0	0.0	3	2	300.99503	600.0	1	1	2	580.53845	153.53535	0	0.204	0.247	1.443	1.435	11.0
0.0	0.0	3	2	300.99503	600.0	1	1	2	580.53845	153.53535	0	0.204	0.234	1.217	1.239	11.0
0.0	0.0	3	2	300.99503	600.0	1	1	2	580.53845	153.53535	0	0.204	0.22	1.036	1.069	11.0
0.0	0.0	3	2	300.99503	600.0	1	1	2	580.53845	153.53535	0	0.204	0.208	0.991	1.069	11.0
0.0	0.0	3	2	300.99503	600.0	1	1	2	580.53845	153.53535	0	0.204	0.196	0.994	0.994	11.0
0.0	0.0	3	2	300.99503	600.0	1	1	2	580.53845	153.53535	0	0.203	0.185	0.964	0.994	11.0
0.0	0.0	3	2	300.99503	600.0	1	1	2	580.53845	153.53535	0	0.203	0.174	0.836	0.858	11.0
0.0	0.0	3	2	300.99503	600.0	1	1	2	580.53845	153.53535	0	0.203	0.164	0.844	0.797	11.0
0.0	0.0	3	2	300.99503	600.0	1	1	2	580.53845	153.53535	0	0.203	0.155	0.816	0.797	11.0
0.0	0.0	3	2	300.99503	600.0	1	1	2	580.53845	153.53535	0	0.203	0.145	0.675	0.688	11.0
0.0	0.0	3	2	300.99503	600.0	1	1	2	580.53845	153.53535	0	0.203	0.136	0.651	0.64	11.0
0.0	0.0	3	2	300.99503	600.0	1	1	2	580.53845	153.53535	0	0.203	0.128	0.629	0.64	11.0
0.0	0.0	3	2	300.99503	600.0	1	1	2	580.53845	153.53535	0	0.203	0.12	0.64	0.552	11.0
0.0	0.0	3	2	300.99503	600.0	1	1	2	580.53845	153.53535	0	0.203	0.114	0.586	0.552	11.0
0.0	0.0	3	2	300.99503	600.0	1	1	2	580.53845	153.53535	0	0.203	0.108	0.522	0.513	11.0
0.0	0.0	3	2	300.99503	600.0	1	1	2	580.53845	153.53535	0	0.203	0.101	0.476	0.443	11.0
0.0	0.0	3	2	300.99503	600.0	1	1	2	580.53845	153.53535	0	0.203	0.094	0.446	0.443	11.0
0.0	0.0	3	2	300.99503	600.0	1	1	2	580.53845	153.53535	0	0.203	0.088	0.412	0.411	11.0
0.0	0.0	3	2	300.99503	600.0	1	1	2	580.53845	153.53535	0	0.203	0.082	0.376	0.355	11.0
0.0	0.0	3	2	300.99503	600.0	1	1	2	580.53845	153.53535	0	0.203	0.077	0.342	0.355	11.0
0.0	0.0	3	2	300.99503	600.0	1	1	2	580.53845	153.53535	0	0.203	0.073	0.379	0.33	11.0
0.0	0.0	3	2	300.99503	600.0	1	1	2	580.53845	153.53535	0	0.203	0.069	0.324	0.33	11.0
0.0	0.0	3	2	300.99503	600.0	1	1	2	580.53845	153.53535	0	0.203	0.064	0.269	0.285	11.0
0.0	0.0	3	2	300.99503	600.0	1	1	2	580.53845	153.53535	0	0.203	0.06	0.304	0.264	11.0
0.0	0.0	3	2	300.99503	600.0	1	1	2	580.53845	153.53535	0	0.203	0.057	0.182	0.264	11.0
0.0	0.0	3	2	300.99503	600.0	1	1	2	580.53845	153.53535	0	0.203	0.054	0.266	0.228	11.0
0.0	0.0	3	2	300.99503	600.0	1	1	2	580.53845	153.53535	0	0.203	0.05	0.234	0.212	11.0
0.0	0.0	3	2	300.99503	600.0	1	1	2	580.53845	153.53535	0	0.203	0.047	0.254	0.212	11.0
0.0	0.0	3	2	300.99503	600.0	1	1	2	580.53845	153.53535	0	0.203	0.044	0.272	0.183	11.0
0.0	0.0	3	2	300.99503	600.0	1	1	2	580.53845	153.53535	0	0.203	0.041	0.183	0.183	11.0
0.0	0.0	3	2	300.99503	600.0	1	1	2	580.53845	153.53535	0	0.203	0.039	0.14	0.158	11.0
0.0	0.0	3	2	300.99503	600.0	1	1	2	580.53845	153.53535	0	0.203	0.037	0.142	0.146	11.0
0.0	0.0	3	2	300.99503	600.0	1	1	2	580.53845	153.53535	0	0.203	0.035	0.154	0.146	11.0
0.0	0.0	3	2	300.99503	600.0	1	1	2	580.53845	153.53535	0	0.203	0.033	0.127	0.126	11.0
0.0	0.0	3	2	300.99503	600.0	1	1	2	580.53845	153.53535	0	0.203	0.031	0.142	0.117	11.0
0.0	0.0	3	2	300.99503	600.0	1	1	2	580.53845	153.53535	0	0.203	0.029	0.083	0.117	11.0
0.0	0.0	3	2	300.99503	600.0	1	1	2	580.53845	153.53535	0	0.203	0.027	0.165	0.101	11.0
0.0	0.0	3	2	300.99503	600.0	1	1	2	580.53845	153.53535	0	0.203	0.025	0.118	0.101	11.0
0.0	0.0	3	2	300.99503	600.0	1	1	2	580.53845	153.53535	0	0.203	0.023	0.084	0.094	11.0
0.0	0.0	3	2	300.99503	600.0	1	1	2	580.53845	153.53535	0	0.203	0.02	-0.032	0.081	11.0
0.0	0.0	3	2	300.99503	600.0	1	1	2	580.53845	153.53535	0	0.203	0.02	0.081	0.081	11.0
0.0	0.0	3	2	300.99503	600.0	1	1	2	580.53845	153.53535	0	0.203	0.019	-0.046	0.075	11.0
0.0	0.0	3	2	300.99503	600.0	1	1	2	580.53845	153.53535	0	0.203	0.019	0.155	0.065	11.0
0.0	0.0	3	2	300.99503	600.0	1	1	2	580.53845	153.53535	0	0.203	0.019	0.072	0.065	11.0
0.0	0.0	3	2	300.99503	600.0	1	1	2	580.53845	153.53535	0	0.203	0.019	0.058	0.056	11.0
0.0	0.0	3	2	300.99503	600.0	1	1	2	580.53845	153.53535	0	0.203	0.019	0.04	0.056	11.0
0.0	0.0	3	2	300.99503	600.0	1	1	2	580.53845	153.53535	0	0.203	0.019	0.044	0.051	11.0
0.0	0.0	3	2	300.99503	600.0	1	1	2	580.53845	153.53535	0	0.203	0.018	-0.083	0.044	11.0
0.0	0.0	3	2	300.99503	600.0	1	1	2	580.53845	153.53535	0	0.203	0.018	0.006	0.044	11.0
0.0	0.0	3	2	300.99503	600.0	1	1	2	580.53845	153.53535	0	0.203	0.018	0.014	0.041	11.0
0.0	0.0	3	2	300.99503	600.0	1	1	2	580.53845	153.53535	0	0.203	0.018	0.04	0.035	11.0
0.0	0.0	3	2	300.99503	600.0	1	1	2	580.53845	153.53535	0	0.203	0.018	0.021	0.035	11.0
0.0	0.0	3	2	300.99503	600.0	1	1	2	580.53845	153.53535	0	0.203	0.018	0.035	0.033	11.0
0.0	0.0	3	2	300.99503	600.0	1	1	2	580.53845	153.53535	0	0.203	0.018	0.024	0.033	11.0
0.0	0.0	3	2	300.99503	600.0	1	1	2	580.53845	153.53535	0	0.203	0.018	0.132	0.028	11.0
0.0	0.0	3	2	300.99503	600.0	1	1	2	580.53845	153.53535	0	0.203	0.018	0.006	0.026	11.0
0.0	0.0	3	2	300.99503	600.0	1	1	2	580.53845	153.53535	0	0.203	0.018	0.028	0.026	11.0
0.0	0.0	3	2	300.99503	600.0	1	1	2	580.53845	153.53535	0	0.203	0.018	0.021	0.022	11.0
0.0	0.0	3	2	300.99503	600.0	1	1	2	580.53845	153.53535	0	0.203	0.018	0.016	0.02	11.0
0.0	0.0	3	2	300.99503	600.0	1	1	2	580.53845	153.53535	0	0.203	0.018	0.031	0.02	11.0
0.0	0.0	3	2	300.99503	600.0	1	1	2	580.53845	153.53535	0	0.203	0.018	0.046	0.017	11.0
0.0	0.0	3	2	300.99503	600.0	1	1	2	580.53845	153.53535	0	0.203	0.018	0.035	0.017	11.0
0.0	0.0	3	2	300.99503	600.0	1	1	2	580.53845	153.53535	0	0.203	0.017	0.029	0.016	11.0
0.0	0.0	3	2	300.99503	600.0	1	1	2	580.53845	153.53535	0	0.203	0.017	0.004	0.014	11.0
0.0	0.0	3	2	300.99503	600.0	1	1	2	580.53845	153.53535	0	0.203	0.017	0.04	0.014	11.0
0.0	0.0	3	2	300.99503	600.0	1	1	2	580.53845	153.53535	0	0.203	0.017	0.0	0.013	11.0
0.0	0.0	3	2	300.99503	600.0	1	1	2	580.53845	153.53535	0	0.203	0.016	0.001	0.011	11.0
0.0	0.0	3	2	300.99503	600.0	1	1	2	580.53845	153.53535	0	0.203	0.016	0.016	0.011	11.0
0.0	0.0	3	2	300.99503	600.0	1	1	2	580.53845	153.53535	0	0.203	0.016	0.046	0.01	11.0
0.0	0.0	3	2	300.99503	600.0	1	1	2	580.53845	153.53535	0	0.203	0.015	-0.176	0.01	11.0
0.0	0.0	3	2	300.99503	600.0	1	1	2	580.53845	153.53535	0	0.203	0.014	-0.015	0.008	11.0
0.0	0.0	3	2	300.99503	600.0	1	1	2	580.53845	153.53535	0	0.203	0.013	-0.041	0.008	11.0
0.0	0.0	3	2	300.99503	600.0	1	1	2	580.53845	153.53535	0	0.203	0.012	0.019	0.008	11.0
0.0	0.0	3	2	300.99503	600.0	1	1	2	580.53845	153.53535	0	0.203	0.012	0.013	0.006	11.0
0.0	0.0	3	2	300.99503	600.0	1	1	2	580.53845	153.53535	0	0.203	0.011	0.061	0.006	11.0
0.0	0.0	3	2	300.99503	600.0	1	1	2	580.53845	153.53535	0	0.203	0.011	0.0	0.006	11.0
0.0	0.0	3	2	300.99503	600.0	1	1	2	580.53845	153.53535	0	0.203	0.011	-0.057	0.005	11.0
0.0	0.0	3	2	300.99503	600.0	1	1	2	580.53845	153.53535	0	0.203	0.011	0.007	0.005	11.0
[truncated: 11,923 more rows]
