# Supplementary material for: Just noticeable differences for elbow joint torque feedback
Source: Sci Rep. 2021 Dec 7;11:23553. doi: 10.1038/s41598-021-02630-3 (PMC8651665; doi:10.1038/s41598-021-02630-3)
Supplement: Supplementary file 2 — Supplementary Information. [file 41598_2021_2630_MOESM2_ESM.zip › SupplementaryData_ScientificReports_KimAsbeck2021/S9_W2E.csv]

data 1	data 2	data 3	data 4	data 5	data 6	data 7	data 8	data 9	data 10	data 11	data 12	data 13	data 14	data 15	data 16	data 17
0.0	0.0	1	1	400.0	400.0	0	1	1	314.23743	176.66367	1	0.213	0.0	0.002	0.0	11.0
0.0	0.0	1	1	400.0	400.0	0	1	1	314.23743	176.66367	1	0.213	0.0	0.008	0.0	11.0
0.0	0.0	1	1	400.0	400.0	0	1	1	314.23743	176.66367	0	0.213	-0.001	-0.013	0.0	11.0
0.0	0.0	1	1	400.0	400.0	0	1	1	314.23743	176.66367	0	0.213	-0.001	-0.012	0.0	11.0
0.0	0.0	1	1	400.0	400.0	0	1	1	314.23743	176.66367	0	0.213	0.0	0.029	0.0	11.0
0.0	0.0	1	1	400.0	400.0	0	1	1	314.23743	176.66367	0	0.213	0.0	0.028	0.0	11.0
0.0	0.0	1	1	400.0	400.0	0	1	1	314.23743	176.66367	0	0.213	-0.001	-0.026	0.0	11.0
0.0	0.0	1	1	400.0	400.0	0	1	1	314.23743	176.66367	0	0.213	0.0	0.002	0.0	11.0
0.0	0.0	1	1	400.0	400.0	0	1	1	314.23743	176.66367	0	0.213	0.0	0.018	0.0	11.0
0.0	0.0	1	1	400.0	400.0	0	1	1	314.23743	176.66367	0	0.213	-0.001	-0.049	0.0	11.0
0.0	0.0	1	1	400.0	400.0	0	1	1	314.23743	176.66367	0	0.213	-0.001	-0.02	0.0	11.0
0.0	0.0	1	1	400.0	400.0	0	1	1	314.23743	176.66367	0	0.213	0.0	-0.009	0.0	11.0
0.0	0.0	1	1	400.0	400.0	0	1	1	314.23743	176.66367	0	0.213	-0.001	-0.029	0.0	11.0
0.0	0.0	1	1	400.0	400.0	0	1	1	314.23743	176.66367	0	0.213	-0.001	-0.047	0.0	11.0
0.0	0.0	1	1	400.0	400.0	0	1	1	314.23743	176.66367	0	0.213	-0.001	-0.012	0.0	11.0
0.0	0.0	1	1	400.0	400.0	0	1	1	314.23743	176.66367	0	0.213	-0.001	-0.033	0.0	11.0
0.0	0.0	1	1	400.0	400.0	0	1	1	314.23743	176.66367	0	0.213	0.0	0.009	0.0	11.0
0.0	0.0	1	1	400.0	400.0	0	1	1	314.23743	176.66367	0	0.213	-0.001	-0.013	0.0	11.0
0.0	0.0	1	1	400.0	400.0	0	1	1	314.23743	176.66367	0	0.213	0.0	0.019	0.0	11.0
0.0	0.0	1	1	400.0	400.0	0	1	1	314.23743	176.66367	0	0.213	0.0	0.008	0.0	11.0
0.0	0.0	1	1	400.0	400.0	0	1	1	314.23743	176.66367	0	0.213	0.0	0.005	0.0	11.0
0.0	0.0	1	1	400.0	400.0	0	1	1	314.23743	176.66367	0	0.213	0.0	0.044	0.0	11.0
0.0	0.0	1	1	400.0	400.0	0	1	1	314.23743	176.66367	0	0.213	0.0	0.019	0.0	11.0
0.0	0.0	1	1	400.0	400.0	0	1	1	314.23743	176.66367	0	0.213	0.0	0.092	0.0	11.0
0.0	0.0	1	1	400.0	400.0	0	1	1	314.23743	176.66367	0	0.213	0.0	0.107	0.0	11.0
0.0	0.0	1	1	400.0	400.0	0	1	1	314.23743	176.66367	0	0.213	0.0	0.061	0.0	11.0
0.0	0.0	1	1	400.0	400.0	0	1	1	314.23743	176.66367	0	0.213	0.0	0.005	0.0	11.0
0.0	0.0	1	1	400.0	400.0	0	1	1	314.23743	176.66367	0	0.213	0.0	0.005	0.0	11.0
0.0	0.0	1	1	400.0	400.0	0	1	1	314.23743	176.66367	0	0.213	0.0	-0.011	0.0	11.0
0.0	0.0	1	1	400.0	400.0	0	1	1	314.23743	176.66367	0	0.213	0.0	-0.002	0.0	11.0
0.0	0.0	1	1	400.0	400.0	0	1	1	314.23743	176.66367	0	0.213	-0.001	-0.046	0.0	11.0
0.0	0.0	1	1	400.0	400.0	0	1	1	314.23743	176.66367	0	0.213	0.0	0.073	0.0	11.0
0.0	0.0	1	1	400.0	400.0	0	1	1	314.23743	176.66367	0	0.213	0.0	0.012	0.0	11.0
0.0	0.0	1	1	400.0	400.0	0	1	1	314.23743	176.66367	0	0.213	0.0	-0.004	0.0	11.0
0.0	0.0	1	1	400.0	400.0	0	1	1	314.23743	176.66367	0	0.213	0.0	0.0	0.0	11.0
0.0	0.0	1	1	400.0	400.0	0	1	1	314.23743	176.66367	0	0.213	0.0	0.034	0.0	11.0
0.0	0.0	1	1	400.0	400.0	0	1	1	314.23743	176.66367	0	0.213	0.0	-0.003	0.0	11.0
0.0	0.0	1	1	400.0	400.0	0	1	1	314.23743	176.66367	0	0.213	-0.001	-0.041	0.0	11.0
0.0	0.0	1	1	400.0	400.0	0	1	1	314.23743	176.66367	0	0.213	-0.001	-0.066	0.0	11.0
0.0	0.0	1	1	400.0	400.0	0	1	1	314.23743	176.66367	0	0.213	-0.001	-0.138	0.0	11.0
0.0	0.0	1	1	400.0	400.0	0	1	1	314.23743	176.66367	0	0.213	-0.001	-0.013	0.0	11.0
0.0	0.0	1	1	400.0	400.0	0	1	1	314.23743	176.66367	0	0.213	0.0	0.008	0.0	11.0
0.0	0.0	1	1	400.0	400.0	0	1	1	314.23743	176.66367	0	0.213	0.0	0.005	0.0	11.0
0.0	0.0	1	1	400.0	400.0	0	1	1	314.23743	176.66367	0	0.213	0.0	0.118	0.0	11.0
0.0	0.0	1	1	400.0	400.0	0	1	1	314.23743	176.66367	0	0.213	0.0	0.1	0.0	11.0
0.0	0.0	1	1	400.0	400.0	0	1	1	314.23743	176.66367	0	0.213	-0.001	-0.023	0.0	11.0
0.0	0.0	1	1	400.0	400.0	0	1	1	314.23743	176.66367	0	0.213	0.0	0.027	0.0	11.0
0.0	0.0	1	1	400.0	400.0	0	1	1	314.23743	176.66367	0	0.213	0.0	0.015	0.0	11.0
0.0	0.0	1	1	400.0	400.0	0	1	1	314.23743	176.66367	0	0.213	0.0	0.045	0.0	11.0
0.0	0.0	1	1	400.0	400.0	0	1	1	314.23743	176.66367	0	0.213	0.0	0.055	0.0	11.0
0.0	0.0	1	1	400.0	400.0	0	1	1	314.23743	176.66367	0	0.213	-0.001	-0.013	0.0	11.0
0.0	0.0	1	1	400.0	400.0	0	1	1	314.23743	176.66367	0	0.213	0.0	0.019	0.0	11.0
0.0	0.0	1	1	400.0	400.0	0	1	1	314.23743	176.66367	0	0.213	0.0	0.008	0.0	11.0
0.0	0.0	1	1	400.0	400.0	0	1	1	314.23743	176.66367	0	0.213	-0.001	-0.04	0.0	11.0
0.0	0.0	1	1	400.0	400.0	0	1	1	314.23743	176.66367	0	0.213	0.0	0.006	0.0	11.0
0.0	0.0	1	1	400.0	400.0	0	1	1	314.23743	176.66367	0	0.213	0.0	0.004	0.0	11.0
0.0	0.0	1	1	400.0	400.0	0	1	1	314.23743	176.66367	0	0.213	-0.001	-0.017	0.0	11.0
0.0	0.0	1	1	400.0	400.0	0	1	1	314.23743	176.66367	0	0.213	-0.001	-0.024	0.0	11.0
0.0	0.0	1	1	400.0	400.0	0	1	1	314.23743	176.66367	0	0.213	-0.001	-0.027	0.0	11.0
0.0	0.0	1	1	400.0	400.0	0	1	1	314.23743	176.66367	0	0.213	0.0	0.01	0.0	11.0
0.0	0.0	1	1	400.0	400.0	0	1	1	314.23743	176.66367	0	0.213	0.0	0.025	0.0	11.0
0.0	0.0	1	1	400.0	400.0	0	1	1	314.23743	176.66367	0	0.213	0.0	0.016	0.0	11.0
0.0	0.0	1	1	400.0	400.0	0	1	1	314.23743	176.66367	0	0.213	0.0	0.069	0.0	11.0
0.0	0.0	1	1	400.0	400.0	0	1	1	314.23743	176.66367	0	0.213	0.0	0.037	0.0	11.0
0.0	0.0	1	1	400.0	400.0	0	1	1	314.23743	176.66367	0	0.213	0.0	0.001	0.0	11.0
0.0	0.0	1	1	400.0	400.0	0	1	1	314.23743	176.66367	0	0.213	-0.001	-0.106	0.0	11.0
0.0	0.0	1	1	400.0	400.0	0	1	1	314.23743	176.66367	0	0.213	0.0	0.026	0.0	11.0
0.0	0.0	1	1	400.0	400.0	0	1	1	314.23743	176.66367	0	0.213	0.0	-0.004	0.0	11.0
0.0	0.0	1	1	400.0	400.0	0	1	1	314.23743	176.66367	0	0.213	0.0	0.044	0.0	11.0
0.0	0.0	1	1	400.0	400.0	0	1	1	314.23743	176.66367	0	0.213	-0.001	-0.038	0.0	11.0
0.0	0.0	1	1	400.0	400.0	0	1	1	314.23743	176.66367	0	0.213	-0.001	-0.03	0.0	11.0
0.0	0.0	1	1	400.0	400.0	0	1	1	314.23743	176.66367	0	0.213	0.0	0.029	0.0	11.0
0.0	0.0	1	1	400.0	400.0	0	1	1	314.23743	176.66367	0	0.213	0.0	-0.007	0.0	11.0
0.0	0.0	1	1	400.0	400.0	0	1	1	314.23743	176.66367	0	0.213	-0.001	-0.018	0.0	11.0
0.0	0.0	1	1	400.0	400.0	0	1	1	314.23743	176.66367	0	0.213	-0.001	-0.018	0.0	11.0
0.0	0.0	1	1	400.0	400.0	0	1	1	314.23743	176.66367	0	0.213	-0.001	-0.015	0.0	11.0
0.0	0.0	1	1	400.0	400.0	0	1	1	314.23743	176.66367	0	0.213	0.0	0.022	0.0	11.0
0.0	0.0	1	1	400.0	400.0	0	1	1	314.23743	176.66367	0	0.213	-0.001	-0.135	0.0	11.0
0.0	0.0	1	1	400.0	400.0	0	1	1	314.23743	176.66367	0	0.213	0.0	0.046	0.0	11.0
0.0	0.0	1	1	400.0	400.0	0	1	1	314.23743	176.66367	0	0.213	0.0	0.019	0.0	11.0
0.0	0.0	1	1	400.0	400.0	0	1	1	314.23743	176.66367	0	0.213	0.0	0.01	0.0	11.0
0.0	0.0	1	1	400.0	400.0	0	1	1	314.23743	176.66367	0	0.213	0.0	0.038	0.0	11.0
0.0	0.0	1	1	400.0	400.0	0	1	1	314.23743	176.66367	0	0.213	0.0	-0.011	0.0	11.0
0.0	0.0	1	1	400.0	400.0	0	1	1	314.23743	176.66367	0	0.213	0.0	0.03	0.0	11.0
0.0	0.0	1	1	400.0	400.0	0	1	1	314.23743	176.66367	0	0.213	-0.001	-0.026	0.0	11.0
0.0	0.0	1	1	400.0	400.0	0	1	1	314.23743	176.66367	0	0.213	0.001	-0.004	0.0	11.0
0.0	0.0	1	1	400.0	400.0	0	1	1	314.23743	176.66367	0	0.213	0.001	0.003	0.0	11.0
0.0	0.0	1	1	400.0	400.0	0	1	1	314.23743	176.66367	0	0.213	-0.001	-0.022	0.0	11.0
0.0	0.0	1	1	400.0	400.0	0	1	1	314.23743	176.66367	0	0.213	-0.001	-0.035	0.0	11.0
0.0	0.0	1	1	400.0	400.0	0	1	1	314.23743	176.66367	0	0.213	-0.001	-0.024	0.0	11.0
0.0	0.0	1	1	400.0	400.0	0	1	1	314.23743	176.66367	0	0.213	0.0	-0.003	0.0	11.0
0.0	0.0	1	1	400.0	400.0	0	1	1	314.23743	176.66367	0	0.213	-0.001	-0.035	0.0	11.0
0.0	0.0	1	1	400.0	400.0	0	1	1	314.23743	176.66367	0	0.213	0.0	-0.008	0.0	11.0
0.0	0.0	1	1	400.0	400.0	0	1	1	314.23743	176.66367	0	0.213	-0.001	-0.03	0.0	11.0
0.0	0.0	1	1	400.0	400.0	0	1	1	314.23743	176.66367	0	0.213	-0.001	-0.017	0.0	11.0
0.0	0.0	1	1	400.0	400.0	0	1	1	314.23743	176.66367	0	0.213	0.0	0.031	0.0	11.0
0.0	0.0	1	1	400.0	400.0	0	1	1	314.23743	176.66367	0	0.213	0.0	-0.012	0.0	11.0
0.0	0.0	1	1	400.0	400.0	0	1	1	314.23743	176.66367	0	0.213	0.0	-0.012	0.0	11.0
0.0	0.0	1	1	400.0	400.0	0	1	1	314.23743	176.66367	0	0.213	-0.001	-0.02	0.0	11.0
0.0	0.0	1	1	400.0	400.0	0	1	1	314.23743	176.66367	0	0.213	0.0	0.004	0.0	11.0
0.0	0.0	1	1	400.0	400.0	0	1	1	314.23743	176.66367	0	0.213	0.0	0.018	0.0	11.0
0.0	0.0	1	1	400.0	400.0	0	1	1	314.23743	176.66367	0	0.213	0.0	0.007	0.0	11.0
0.0	0.0	1	1	400.0	400.0	0	1	1	314.23743	176.66367	0	0.213	0.0	0.126	0.0	11.0
0.0	0.0	1	1	400.0	400.0	0	1	1	314.23743	176.66367	0	0.213	0.0	0.003	0.0	11.0
0.0	0.0	1	1	400.0	400.0	0	1	1	314.23743	176.66367	0	0.213	0.0	0.114	0.0	11.0
0.0	0.0	1	1	400.0	400.0	0	1	1	314.23743	176.66367	0	0.213	0.0	0.003	0.0	11.0
0.0	0.0	1	1	400.0	400.0	0	1	1	314.23743	176.66367	0	0.213	0.0	0.067	0.0	11.0
0.0	0.0	1	1	400.0	400.0	0	1	1	314.23743	176.66367	0	0.213	0.0	0.018	0.0	11.0
0.0	0.0	1	1	400.0	400.0	0	1	1	314.23743	176.66367	0	0.213	-0.001	-0.021	0.0	11.0
0.0	0.0	1	1	400.0	400.0	0	1	1	314.23743	176.66367	0	0.213	0.0	0.059	0.0	11.0
0.0	0.0	1	1	400.0	400.0	0	1	1	314.23743	176.66367	0	0.213	0.0	0.015	0.0	11.0
0.0	0.0	1	1	400.0	400.0	0	1	1	314.23743	176.66367	0	0.213	0.0	0.056	0.0	11.0
0.0	0.0	1	1	400.0	400.0	0	1	1	314.23743	176.66367	0	0.213	-0.001	-0.044	0.0	11.0
0.0	0.0	1	1	400.0	400.0	0	1	1	314.23743	176.66367	0	0.213	0.0	0.0	0.0	11.0
0.0	0.0	1	1	400.0	400.0	0	1	1	314.23743	176.66367	0	0.213	0.0	0.018	0.0	11.0
0.0	0.0	1	1	400.0	400.0	0	1	1	314.23743	176.66367	0	0.213	-0.001	-0.027	0.0	11.0
0.0	0.0	1	1	400.0	400.0	0	1	1	314.23743	176.66367	0	0.213	0.0	-0.004	0.0	11.0
0.0	0.0	1	1	400.0	400.0	0	1	1	314.23743	176.66367	0	0.213	-0.001	-0.03	0.0	11.0
0.0	0.0	1	1	400.0	400.0	0	1	1	314.23743	176.66367	0	0.213	0.0	-0.003	0.0	11.0
0.0	0.0	1	1	400.0	400.0	0	1	1	314.23743	176.66367	0	0.213	0.0	0.027	0.0	11.0
0.0	0.0	1	1	400.0	400.0	0	1	1	314.23743	176.66367	0	0.213	-0.001	-0.03	0.0	11.0
0.0	0.0	1	1	400.0	400.0	0	1	1	314.23743	176.66367	0	0.213	0.0	0.004	0.0	11.0
0.0	0.0	1	1	400.0	400.0	0	1	1	314.23743	176.66367	0	0.213	-0.001	-0.019	0.0	11.0
0.0	0.0	1	1	400.0	400.0	0	1	1	314.23743	176.66367	0	0.213	0.0	0.011	0.0	11.0
0.0	0.0	1	1	400.0	400.0	0	1	1	314.23743	176.66367	0	0.213	-0.001	-0.092	0.0	11.0
0.0	0.0	1	1	400.0	400.0	0	1	1	314.23743	176.66367	0	0.213	0.0	0.003	0.0	11.0
0.0	0.0	1	1	400.0	400.0	0	1	1	314.23743	176.66367	0	0.213	-0.001	-0.023	0.0	11.0
0.0	0.0	1	1	400.0	400.0	0	1	1	314.23743	176.66367	0	0.213	0.0	-0.011	0.0	11.0
0.0	0.0	1	1	400.0	400.0	0	1	1	314.23743	176.66367	0	0.213	-0.001	-0.084	0.0	11.0
0.0	0.0	1	1	400.0	400.0	0	1	1	314.23743	176.66367	0	0.213	0.0	0.003	0.0	11.0
0.0	0.0	1	1	400.0	400.0	0	1	1	314.23743	176.66367	0	0.213	0.0	0.037	0.0	11.0
0.0	0.0	1	1	400.0	400.0	0	1	1	314.23743	176.66367	0	0.213	0.0	-0.004	0.0	11.0
0.0	0.0	1	1	400.0	400.0	0	1	1	314.23743	176.66367	0	0.213	0.0	0.011	0.0	11.0
0.0	0.0	1	1	400.0	400.0	0	1	1	314.23743	176.66367	0	0.213	0.0	0.041	0.0	11.0
0.0	0.0	1	1	400.0	400.0	0	1	1	314.23743	176.66367	0	0.213	-0.001	-0.033	0.0	11.0
0.0	0.0	1	1	400.0	400.0	0	1	1	314.23743	176.66367	0	0.213	0.0	0.019	0.0	11.0
0.0	0.0	1	1	400.0	400.0	0	1	1	314.23743	176.66367	0	0.213	0.0	0.023	0.0	11.0
0.0	0.0	1	1	400.0	400.0	0	1	1	314.23743	176.66367	0	0.213	-0.001	-0.026	0.0	11.0
0.0	0.0	1	1	400.0	400.0	0	1	1	314.23743	176.66367	0	0.213	0.0	0.094	0.0	11.0
0.0	0.0	1	1	400.0	400.0	0	1	1	314.23743	176.66367	0	0.213	0.0	0.007	0.0	11.0
0.0	0.0	1	1	400.0	400.0	0	1	1	314.23743	176.66367	0	0.213	0.0	0.003	0.0	11.0
0.0	0.0	1	1	400.0	400.0	0	1	1	314.23743	176.66367	0	0.213	0.0	0.038	0.0	11.0
0.0	0.0	1	1	400.0	400.0	0	1	1	314.23743	176.66367	0	0.213	0.0	-0.008	0.0	11.0
0.0	0.0	1	1	400.0	400.0	0	1	1	314.23743	176.66367	0	0.213	-0.001	-0.038	0.0	11.0
0.0	0.0	1	1	400.0	400.0	0	1	1	314.23743	176.66367	0	0.213	0.0	0.008	0.0	11.0
0.0	0.0	1	1	400.0	400.0	0	1	1	314.23743	176.66367	0	0.213	-0.001	-0.107	0.0	11.0
0.0	0.0	1	1	400.0	400.0	0	1	1	314.23743	176.66367	0	0.213	-0.001	-0.015	0.0	11.0
0.0	0.0	1	1	400.0	400.0	0	1	1	314.23743	176.66367	0	0.213	0.0	0.095	0.0	11.0
0.0	0.0	1	1	400.0	400.0	0	1	1	314.23743	176.66367	0	0.213	-0.001	-0.079	0.0	11.0
0.0	0.0	1	1	400.0	400.0	0	1	1	314.23743	176.66367	0	0.213	-0.001	-0.027	0.0	11.0
0.0	0.0	1	1	400.0	400.0	0	1	1	314.23743	176.66367	0	0.213	0.0	0.042	0.0	11.0
0.0	0.0	1	1	400.0	400.0	0	1	1	314.23743	176.66367	0	0.213	0.0	0.014	0.0	11.0
0.0	0.0	1	1	400.0	400.0	0	1	1	314.23743	176.66367	0	0.213	0.0	0.015	0.0	11.0
0.0	0.0	1	1	400.0	400.0	0	1	1	314.23743	176.66367	0	0.213	0.0	-0.004	0.0	11.0
0.0	0.0	1	1	400.0	400.0	0	1	1	314.23743	176.66367	0	0.213	0.0	0.011	0.0	11.0
0.0	0.0	1	1	400.0	400.0	0	1	1	314.23743	176.66367	0	0.213	0.0	0.004	0.0	11.0
0.0	0.0	1	1	400.0	400.0	0	1	1	314.23743	176.66367	0	0.213	-0.001	-0.115	0.0	11.0
0.0	0.0	1	1	400.0	400.0	0	1	1	314.23743	176.66367	0	0.213	0.0	0.0	0.0	11.0
0.0	0.0	1	1	400.0	400.0	0	1	1	314.23743	176.66367	0	0.213	-0.001	-0.031	0.0	11.0
0.0	0.0	1	1	400.0	400.0	0	1	1	314.23743	176.66367	0	0.213	-0.001	-0.015	0.0	11.0
0.0	0.0	1	1	400.0	400.0	0	1	1	314.23743	176.66367	0	0.213	0.0	-0.011	0.0	11.0
0.0	0.0	1	1	400.0	400.0	0	1	1	314.23743	176.66367	0	0.213	0.0	0.007	0.0	11.0
0.0	0.0	1	1	400.0	400.0	0	1	1	314.23743	176.66367	0	0.213	0.0	0.064	0.0	11.0
0.0	0.0	1	1	400.0	400.0	0	1	1	314.23743	176.66367	0	0.213	-0.001	-0.08	0.0	11.0
0.0	0.0	1	1	400.0	400.0	0	1	1	314.23743	176.66367	0	0.213	0.0	0.051	0.0	11.0
0.0	0.0	1	1	400.0	400.0	0	1	1	314.23743	176.66367	0	0.213	0.0	0.03	0.0	11.0
0.0	0.0	1	1	400.0	400.0	0	1	1	314.23743	176.66367	0	0.213	0.0	0.007	0.0	11.0
0.0	0.0	1	1	400.0	400.0	0	1	1	314.23743	176.66367	0	0.213	0.0	0.038	0.0	11.0
0.0	0.0	1	1	400.0	400.0	0	1	1	314.23743	176.66367	0	0.213	-0.001	-0.019	0.0	11.0
0.0	0.0	1	1	400.0	400.0	0	1	1	314.23743	176.66367	0	0.213	0.0	0.0	0.0	11.0
0.0	0.0	1	1	400.0	400.0	0	1	1	314.23743	176.66367	0	0.213	0.0	0.037	0.0	11.0
0.0	0.0	1	1	400.0	400.0	0	1	1	314.23743	176.66367	0	0.213	0.0	-0.011	0.0	11.0
0.0	0.0	1	1	400.0	400.0	0	1	1	314.23743	176.66367	0	0.213	-0.001	-0.079	0.0	11.0
0.0	0.0	1	1	400.0	400.0	0	1	1	314.23743	176.66367	0	0.213	0.0	-0.003	0.0	11.0
0.0	0.0	1	1	400.0	400.0	0	1	1	314.23743	176.66367	0	0.213	0.0	0.011	0.0	11.0
0.0	0.0	1	1	400.0	400.0	0	1	1	314.23743	176.66367	0	0.213	-0.001	-0.03	0.0	11.0
0.0	0.0	1	1	400.0	400.0	0	1	1	314.23743	176.66367	0	0.213	-0.001	-0.053	0.0	11.0
0.0	0.0	1	1	400.0	400.0	0	1	1	314.23743	176.66367	0	0.213	-0.001	-0.027	0.0	11.0
0.0	0.0	1	1	400.0	400.0	0	1	1	314.23743	176.66367	0	0.213	0.0	0.034	0.0	11.0
0.0	0.0	1	1	400.0	400.0	0	1	1	314.23743	176.66367	0	0.213	0.0	0.064	0.0	11.0
0.0	0.0	1	1	400.0	400.0	0	1	1	314.23743	176.66367	0	0.213	0.0	0.011	0.0	11.0
0.0	0.0	1	1	400.0	400.0	0	1	1	314.23743	176.66367	0	0.213	-0.001	-0.019	0.0	11.0
0.0	0.0	1	1	400.0	400.0	0	1	1	314.23743	176.66367	0	0.213	0.0	-0.011	0.0	11.0
0.0	0.0	1	1	400.0	400.0	0	1	1	314.23743	176.66367	0	0.213	0.0	0.06	0.0	11.0
0.0	0.0	1	1	400.0	400.0	0	1	1	314.23743	176.66367	0	0.213	0.0	0.015	0.0	11.0
0.0	0.0	1	1	400.0	400.0	0	1	1	314.23743	176.66367	0	0.213	-0.001	-0.015	0.0	11.0
0.0	0.0	1	1	400.0	400.0	0	1	1	314.23743	176.66367	0	0.213	0.0	0.011	0.0	11.0
0.0	0.0	1	1	400.0	400.0	0	1	1	314.23743	176.66367	0	0.213	0.0	0.0	0.0	11.0
0.0	0.0	1	1	400.0	400.0	0	1	1	314.23743	176.66367	0	0.213	0.0	0.015	0.0	11.0
0.0	0.0	1	1	400.0	400.0	0	1	1	314.23743	176.66367	0	0.213	0.0	0.12	0.0	11.0
0.0	0.0	1	1	400.0	400.0	0	1	1	314.23743	176.66367	0	0.213	0.0	0.035	0.0	11.0
0.0	0.0	1	1	400.0	400.0	0	1	1	314.23743	176.66367	0	0.213	0.0	-0.011	0.0	11.0
0.0	0.0	1	1	400.0	400.0	0	1	1	314.23743	176.66367	0	0.213	0.0	0.007	0.0	11.0
0.0	0.0	1	1	400.0	400.0	0	1	1	314.23743	176.66367	0	0.213	0.0	-0.011	0.0	11.0
0.0	0.0	1	1	400.0	400.0	0	1	1	314.23743	176.66367	0	0.213	-0.001	-0.083	0.0	11.0
0.0	0.0	1	1	400.0	400.0	0	1	1	314.23743	176.66367	0	0.213	-0.001	-0.021	0.0	11.0
0.0	0.0	1	1	400.0	400.0	0	1	1	314.23743	176.66367	0	0.213	-0.001	-0.015	0.0	11.0
0.0	0.0	1	1	400.0	400.0	0	1	1	314.23743	176.66367	0	0.213	0.0	0.026	0.0	11.0
0.0	0.0	1	1	400.0	400.0	0	1	1	314.23743	176.66367	0	0.213	-0.001	-0.015	0.0	11.0
0.0	0.0	1	1	400.0	400.0	0	1	1	314.23743	176.66367	0	0.213	0.0	0.0	0.0	11.0
0.0	0.0	1	1	400.0	400.0	0	1	1	314.23743	176.66367	0	0.213	0.0	-0.007	0.0	11.0
0.0	0.0	1	1	400.0	400.0	0	1	1	314.23743	176.66367	0	0.213	0.0	-0.004	0.0	11.0
0.0	0.0	1	1	400.0	400.0	0	1	1	314.23743	176.66367	0	0.213	-0.001	-0.023	0.0	11.0
0.0	0.0	1	1	400.0	400.0	0	1	1	314.23743	176.66367	0	0.213	0.0	0.014	0.0	11.0
0.0	0.0	1	1	400.0	400.0	0	1	1	314.23743	176.66367	0	0.213	0.0	0.007	0.0	11.0
0.0	0.0	1	1	400.0	400.0	0	1	1	314.23743	176.66367	0	0.213	0.0	0.0	0.0	11.0
0.0	0.0	1	1	400.0	400.0	0	1	1	314.23743	176.66367	0	0.213	0.0	0.026	0.0	11.0
0.0	0.0	1	1	400.0	400.0	0	1	1	314.23743	176.66367	0	0.213	-0.001	-0.026	0.0	11.0
0.0	0.0	1	1	400.0	400.0	0	1	1	314.23743	176.66367	0	0.213	0.0	0.007	0.0	11.0
0.0	0.0	1	1	400.0	400.0	0	1	1	314.23743	176.66367	0	0.213	-0.001	-0.03	0.0	11.0
0.0	0.0	1	1	400.0	400.0	0	1	1	314.23743	176.66367	0	0.213	0.0	0.03	0.0	11.0
0.0	0.0	1	1	400.0	400.0	0	1	1	314.23743	176.66367	0	0.213	0.0	0.007	0.0	11.0
0.0	0.0	1	1	400.0	400.0	0	1	1	314.23743	176.66367	0	0.213	0.0	0.014	0.0	11.0
0.0	0.0	1	1	400.0	400.0	0	1	1	314.23743	176.66367	0	0.213	0.0	-0.004	0.0	11.0
0.0	0.0	1	1	400.0	400.0	0	1	1	314.23743	176.66367	0	0.213	0.0	0.022	0.0	11.0
0.0	0.0	1	1	400.0	400.0	0	1	1	314.23743	176.66367	0	0.214	-0.001	-0.027	0.0	11.0
0.0	0.0	1	1	400.0	400.0	0	1	1	314.23743	176.66367	0	0.214	0.0	-0.011	0.0	11.0
0.0	0.0	1	1	400.0	400.0	0	1	1	314.23743	176.66367	0	0.214	-0.001	-0.015	0.0	11.0
0.0	0.0	1	1	400.0	400.0	0	1	1	314.23743	176.66367	0	0.214	-0.001	-0.023	0.0	11.0
0.0	0.0	1	1	400.0	400.0	0	1	1	314.23743	176.66367	0	0.214	0.0	0.214	0.0	11.0
0.0	0.0	1	1	400.0	400.0	0	1	1	314.23743	176.66367	0	0.214	-0.001	-0.031	0.0	11.0
0.0	0.0	1	1	400.0	400.0	0	1	1	314.23743	176.66367	0	0.214	0.0	0.034	0.0	11.0
0.0	0.0	1	1	400.0	400.0	0	1	1	314.23743	176.66367	0	0.214	-0.001	-0.18	0.0	11.0
0.0	0.0	1	1	400.0	400.0	0	1	1	314.23743	176.66367	0	0.214	0.0	0.011	0.0	11.0
0.0	0.0	1	1	400.0	400.0	0	1	1	314.23743	176.66367	0	0.214	0.0	0.022	0.0	11.0
0.0	0.0	1	1	400.0	400.0	0	1	1	314.23743	176.66367	0	0.214	-0.001	-0.027	0.0	11.0
0.0	0.0	1	1	400.0	400.0	0	1	1	314.23743	176.66367	0	0.214	0.0	0.053	0.0	11.0
0.0	0.0	1	1	400.0	400.0	0	1	1	314.23743	176.66367	0	0.214	0.0	0.011	0.0	11.0
0.0	0.0	1	1	400.0	400.0	0	1	1	314.23743	176.66367	0	0.214	-0.001	-0.023	0.0	11.0
0.0	0.0	1	1	400.0	400.0	0	1	1	314.23743	176.66367	0	0.214	-0.001	-0.065	0.0	11.0
0.0	0.0	1	1	400.0	400.0	0	1	1	314.23743	176.66367	0	0.214	0.0	0.022	0.0	11.0
0.0	0.0	1	1	400.0	400.0	0	1	1	314.23743	176.66367	0	0.214	0.0	0.011	0.0	11.0
0.0	0.0	1	1	400.0	400.0	0	1	1	314.23743	176.66367	0	0.214	0.0	0.003	0.0	11.0
0.0	0.0	1	1	400.0	400.0	0	1	1	314.23743	176.66367	0	0.214	0.0	0.0	0.0	11.0
0.0	0.0	1	1	400.0	400.0	0	1	1	314.23743	176.66367	0	0.214	0.0	-0.008	0.0	11.0
0.0	0.0	1	1	400.0	400.0	0	1	1	314.23743	176.66367	0	0.214	0.0	-0.011	0.0	11.0
0.0	0.0	1	1	400.0	400.0	0	1	1	314.23743	176.66367	0	0.214	0.0	0.011	0.0	11.0
5555.5557	400.0	1	1	400.0	400.0	0	1	1	314.23743	176.66367	1	0.214	0.0	-0.011	0.0	11.0
5555.5557	400.0	1	1	400.0	400.0	0	1	1	314.23743	176.66367	1	0.214	0.0	0.015	0.0	11.0
5555.5557	400.0	1	1	400.0	400.0	0	1	1	314.23743	176.66367	1	0.214	0.0	0.003	0.0	11.0
5555.5557	400.0	1	1	400.0	400.0	0	1	1	314.23743	176.66367	1	0.214	-0.001	-0.019	0.0	11.0
5555.5557	400.0	1	1	400.0	400.0	0	1	1	314.23743	176.66367	1	0.214	0.0	0.229	0.392	11.0
5555.5557	400.0	1	1	400.0	400.0	0	1	1	314.23743	176.66367	1	0.214	0.001	0.36	0.392	11.0
5555.5557	400.0	1	1	400.0	400.0	0	1	1	314.23743	176.66367	1	0.214	0.009	1.054	1.097	11.0
5555.5557	400.0	1	1	400.0	400.0	0	1	1	314.23743	176.66367	1	0.214	0.017	1.123	1.097	11.0
5555.5557	400.0	1	1	400.0	400.0	0	1	1	314.23743	176.66367	1	0.214	0.026	1.42	1.413	11.0
5555.5557	400.0	1	1	400.0	400.0	0	1	1	314.23743	176.66367	1	0.214	0.04	2.075	1.978	11.0
5555.5557	400.0	1	1	400.0	400.0	0	1	1	314.23743	176.66367	1	0.214	0.053	1.974	1.978	11.0
5555.5557	400.0	1	1	400.0	400.0	0	1	1	314.23743	176.66367	1	0.214	0.067	2.229	2.232	11.0
5555.5557	400.0	1	1	400.0	400.0	0	1	1	314.23743	176.66367	1	0.214	0.082	2.697	2.686	11.0
5555.5557	400.0	1	1	400.0	400.0	0	1	1	314.23743	176.66367	1	0.215	0.095	2.696	2.686	11.0
5555.5557	400.0	1	1	400.0	400.0	0	1	1	314.23743	176.66367	1	0.215	0.108	2.876	2.889	11.0
5555.5557	400.0	1	1	400.0	400.0	0	1	1	314.23743	176.66367	1	0.215	0.121	2.95	2.889	11.0
5555.5557	400.0	1	1	400.0	400.0	0	1	1	314.23743	176.66367	1	0.215	0.135	3.267	3.255	11.0
5555.5557	400.0	1	1	400.0	400.0	0	1	1	314.23743	176.66367	1	0.215	0.15	3.446	3.417	11.0
5555.5557	400.0	1	1	400.0	400.0	0	1	1	314.23743	176.66367	1	0.216	0.164	3.405	3.417	11.0
5555.5557	400.0	1	1	400.0	400.0	0	1	1	314.23743	176.66367	1	0.216	0.179	3.729	3.71	11.0
5555.5557	400.0	1	1	400.0	400.0	0	1	1	314.23743	176.66367	1	0.216	0.192	3.866	3.84	11.0
5555.5557	400.0	1	1	400.0	400.0	0	1	1	314.23743	176.66367	1	0.216	0.205	3.901	3.84	11.0
5555.5557	400.0	1	1	400.0	400.0	0	1	1	314.23743	176.66367	1	0.217	0.218	4.087	4.075	11.0
5555.5557	400.0	1	1	400.0	400.0	0	1	1	314.23743	176.66367	1	0.217	0.23	4.132	4.279	11.0
5555.5557	400.0	1	1	400.0	400.0	0	1	1	314.23743	176.66367	1	0.217	0.242	4.277	4.279	11.0
5555.5557	400.0	1	1	400.0	400.0	0	1	1	314.23743	176.66367	1	0.218	0.254	4.36	4.369	11.0
5555.5557	400.0	1	1	400.0	400.0	0	1	1	314.23743	176.66367	1	0.218	0.266	4.411	4.369	11.0
5555.5557	400.0	1	1	400.0	400.0	0	1	1	314.23743	176.66367	1	0.218	0.276	4.541	4.531	11.0
5555.5557	400.0	1	1	400.0	400.0	0	1	1	314.23743	176.66367	1	0.219	0.287	4.631	4.604	11.0
5555.5557	400.0	1	1	400.0	400.0	0	1	1	314.23743	176.66367	1	0.219	0.295	4.571	4.604	11.0
5555.5557	400.0	1	1	400.0	400.0	0	1	1	314.23743	176.66367	1	0.219	0.305	4.728	4.736	11.0
5555.5557	400.0	1	1	400.0	400.0	0	1	1	314.23743	176.66367	1	0.219	0.313	4.742	4.736	11.0
5555.5557	400.0	1	1	400.0	400.0	0	1	1	314.23743	176.66367	1	0.22	0.321	4.717	4.794	11.0
5555.5557	400.0	1	1	400.0	400.0	0	1	1	314.23743	176.66367	1	0.22	0.329	4.917	4.898	11.0
5555.5557	400.0	1	1	400.0	400.0	0	1	1	314.23743	176.66367	1	0.22	0.337	4.9	4.898	11.0
5555.5557	400.0	1	1	400.0	400.0	0	1	1	314.23743	176.66367	1	0.22	0.344	4.972	4.945	11.0
5555.5557	400.0	1	1	400.0	400.0	0	1	1	314.23743	176.66367	1	0.221	0.351	5.02	5.03	11.0
5555.5557	400.0	1	1	400.0	400.0	0	1	1	314.23743	176.66367	1	0.221	0.357	4.992	5.03	11.0
5555.5557	400.0	1	1	400.0	400.0	0	1	1	314.23743	176.66367	1	0.221	0.363	5.063	5.068	11.0
5555.5557	400.0	1	1	400.0	400.0	0	1	1	314.23743	176.66367	1	0.221	0.368	5.052	5.068	11.0
5555.5557	400.0	1	1	400.0	400.0	0	1	1	314.23743	176.66367	1	0.221	0.374	5.112	5.134	11.0
5555.5557	400.0	1	1	400.0	400.0	0	1	1	314.23743	176.66367	1	0.222	0.38	5.133	5.165	11.0
5555.5557	400.0	1	1	400.0	400.0	0	1	1	314.23743	176.66367	1	0.222	0.385	5.182	5.165	11.0
5555.5557	400.0	1	1	400.0	400.0	0	1	1	314.23743	176.66367	1	0.222	0.389	5.16	5.218	11.0
5555.5557	400.0	1	1	400.0	400.0	0	1	1	314.23743	176.66367	1	0.222	0.393	5.259	5.244	11.0
5555.5557	400.0	1	1	400.0	400.0	0	1	1	314.23743	176.66367	1	0.223	0.397	5.276	5.244	11.0
5555.5557	400.0	1	1	400.0	400.0	0	1	1	314.23743	176.66367	1	0.223	0.402	5.295	5.287	11.0
5555.5557	400.0	1	1	400.0	400.0	0	1	1	314.23743	176.66367	1	0.223	0.404	5.196	5.287	11.0
5555.5557	400.0	1	1	400.0	400.0	0	1	1	314.23743	176.66367	1	0.223	0.408	5.376	5.307	11.0
5555.5557	400.0	1	1	400.0	400.0	0	1	1	314.23743	176.66367	1	0.224	0.411	5.367	5.34	11.0
5555.5557	400.0	1	1	400.0	400.0	0	1	1	314.23743	176.66367	1	0.224	0.415	5.348	5.34	11.0
5555.5557	400.0	1	1	400.0	400.0	0	1	1	314.23743	176.66367	1	0.224	0.418	5.325	5.356	11.0
5555.5557	400.0	1	1	400.0	400.0	0	1	1	314.23743	176.66367	1	0.224	0.422	5.459	5.385	11.0
5555.5557	400.0	1	1	400.0	400.0	0	1	1	314.23743	176.66367	1	0.224	0.424	5.329	5.385	11.0
5555.5557	400.0	1	1	400.0	400.0	0	1	1	314.23743	176.66367	1	0.224	0.426	5.39	5.397	11.0
5555.5557	400.0	1	1	400.0	400.0	0	1	1	314.23743	176.66367	1	0.225	0.428	5.411	5.397	11.0
5555.5557	400.0	1	1	400.0	400.0	0	1	1	314.23743	176.66367	1	0.225	0.43	5.366	5.419	11.0
5555.5557	400.0	1	1	400.0	400.0	0	1	1	314.23743	176.66367	1	0.225	0.433	5.566	5.438	11.0
5555.5557	400.0	1	1	400.0	400.0	0	1	1	314.23743	176.66367	1	0.225	0.435	5.486	5.438	11.0
5555.5557	400.0	1	1	400.0	400.0	0	1	1	314.23743	176.66367	1	0.225	0.437	5.434	5.448	11.0
5555.5557	400.0	1	1	400.0	400.0	0	1	1	314.23743	176.66367	1	0.225	0.439	5.51	5.464	11.0
5555.5557	400.0	1	1	400.0	400.0	0	1	1	314.23743	176.66367	1	0.225	0.441	5.447	5.464	11.0
5555.5557	400.0	1	1	400.0	400.0	0	1	1	314.23743	176.66367	1	0.225	0.441	5.482	5.47	11.0
5555.5557	400.0	1	1	400.0	400.0	0	1	1	314.23743	176.66367	1	0.225	0.441	5.52	5.47	11.0
5555.5557	400.0	1	1	400.0	400.0	0	1	1	314.23743	176.66367	1	0.225	0.441	5.524	5.483	11.0
5555.5557	400.0	1	1	400.0	400.0	0	1	1	314.23743	176.66367	1	0.226	0.441	5.489	5.488	11.0
5555.5557	400.0	1	1	400.0	400.0	0	1	1	314.23743	176.66367	1	0.226	0.442	5.561	5.488	11.0
5555.5557	400.0	1	1	400.0	400.0	0	1	1	314.23743	176.66367	1	0.226	0.442	5.486	5.498	11.0
5555.5557	400.0	1	1	400.0	400.0	0	1	1	314.23743	176.66367	1	0.226	0.442	5.487	5.503	11.0
5555.5557	400.0	1	1	400.0	400.0	0	1	1	314.23743	176.66367	1	0.226	0.442	5.513	5.503	11.0
5555.5557	400.0	1	1	400.0	400.0	0	1	1	314.23743	176.66367	1	0.226	0.442	5.514	5.51	11.0
5555.5557	400.0	1	1	400.0	400.0	0	1	1	314.23743	176.66367	1	0.226	0.442	5.539	5.51	11.0
5555.5557	400.0	1	1	400.0	400.0	0	1	1	314.23743	176.66367	1	0.226	0.442	5.48	5.514	11.0
5555.5557	400.0	1	1	400.0	400.0	0	1	1	314.23743	176.66367	1	0.226	0.442	5.529	5.521	11.0
5555.5557	400.0	1	1	400.0	400.0	0	1	1	314.23743	176.66367	1	0.226	0.443	5.646	5.521	11.0
5555.5557	400.0	1	1	400.0	400.0	0	1	1	314.23743	176.66367	1	0.226	0.443	5.545	5.524	11.0
5555.5557	400.0	1	1	400.0	400.0	0	1	1	314.23743	176.66367	1	0.226	0.443	5.512	5.529	11.0
5555.5557	400.0	1	1	400.0	400.0	0	1	1	314.23743	176.66367	1	0.226	0.444	5.576	5.529	11.0
5555.5557	400.0	1	1	400.0	400.0	0	1	1	314.23743	176.66367	1	0.226	0.444	5.552	5.531	11.0
5555.5557	400.0	1	1	400.0	400.0	0	1	1	314.23743	176.66367	1	0.226	0.445	5.519	5.531	11.0
5555.5557	400.0	1	1	400.0	400.0	0	1	1	314.23743	176.66367	1	0.226	0.445	5.49	5.535	11.0
5555.5557	400.0	1	1	400.0	400.0	0	1	1	314.23743	176.66367	1	0.226	0.445	5.513	5.537	11.0
5555.5557	400.0	1	1	400.0	400.0	0	1	1	314.23743	176.66367	1	0.226	0.446	5.514	5.537	11.0
5555.5557	400.0	1	1	400.0	400.0	0	1	1	314.23743	176.66367	1	0.226	0.447	5.582	5.541	11.0
5555.5557	400.0	1	1	400.0	400.0	0	1	1	314.23743	176.66367	1	0.227	0.448	5.582	5.544	11.0
5555.5557	400.0	1	1	400.0	400.0	0	1	1	314.23743	176.66367	1	0.227	0.448	5.54	5.544	11.0
5555.5557	400.0	1	1	400.0	400.0	0	1	1	314.23743	176.66367	1	0.227	0.45	5.609	5.545	11.0
5555.5557	400.0	1	1	400.0	400.0	0	1	1	314.23743	176.66367	1	0.227	0.451	5.487	5.545	11.0
5555.5557	400.0	1	1	400.0	400.0	0	1	1	314.23743	176.66367	1	0.227	0.452	5.663	5.547	11.0
5555.5557	400.0	1	1	400.0	400.0	0	1	1	314.23743	176.66367	1	0.227	0.453	5.571	5.548	11.0
5555.5557	400.0	1	1	400.0	400.0	0	1	1	314.23743	176.66367	1	0.227	0.454	5.579	5.548	11.0
5555.5557	400.0	1	1	400.0	400.0	0	1	1	314.23743	176.66367	1	0.227	0.455	5.542	5.55	11.0
5555.5557	400.0	1	1	400.0	400.0	0	1	1	314.23743	176.66367	1	0.227	0.456	5.546	5.55	11.0
5555.5557	400.0	1	1	400.0	400.0	0	1	1	314.23743	176.66367	1	0.227	0.457	5.57	5.55	11.0
5555.5557	400.0	1	1	400.0	400.0	0	1	1	314.23743	176.66367	1	0.227	0.458	5.55	5.552	11.0
5555.5557	400.0	1	1	400.0	400.0	0	1	1	314.23743	176.66367	1	0.227	0.459	5.554	5.553	11.0
5555.5557	400.0	1	1	400.0	400.0	0	1	1	314.23743	176.66367	1	0.227	0.46	5.605	5.553	11.0
5555.5557	400.0	1	1	400.0	400.0	0	1	1	314.23743	176.66367	1	0.227	0.461	5.619	5.554	11.0
5555.5557	400.0	1	1	400.0	400.0	0	1	1	314.23743	176.66367	1	0.227	0.46	5.51	5.554	11.0
5555.5557	400.0	1	1	400.0	400.0	1	1	1	314.23743	176.66367	1	0.227	0.46	5.538	5.555	11.0
5555.5557	400.0	1	1	400.0	400.0	1	1	1	314.23743	176.66367	1	0.227	0.46	5.548	5.555	11.0
5555.5557	400.0	1	1	400.0	400.0	1	1	1	314.23743	176.66367	1	0.228	0.461	5.565	5.555	11.0
5555.5557	400.0	1	1	400.0	400.0	1	1	1	314.23743	176.66367	1	0.228	0.461	5.595	5.556	11.0
5555.5557	400.0	1	1	400.0	400.0	1	1	1	314.23743	176.66367	1	0.228	0.461	5.63	5.556	11.0
5555.5557	400.0	1	1	400.0	400.0	1	1	1	314.23743	176.66367	1	0.228	0.461	5.612	5.556	11.0
5555.5557	400.0	1	1	400.0	400.0	1	1	1	314.23743	176.66367	1	0.228	0.46	5.531	5.557	11.0
5555.5557	400.0	1	1	400.0	400.0	1	1	1	314.23743	176.66367	1	0.228	0.461	5.615	5.557	11.0
5555.5557	400.0	1	1	400.0	400.0	1	1	1	314.23743	176.66367	1	0.228	0.461	5.597	5.557	11.0
5555.5557	400.0	1	1	400.0	400.0	1	1	1	314.23743	176.66367	1	0.228	0.46	5.35	5.559	11.0
5555.5557	400.0	1	1	400.0	400.0	1	1	1	314.23743	176.66367	1	0.228	0.46	5.544	5.559	11.0
5555.5557	400.0	1	1	400.0	400.0	1	1	1	314.23743	176.66367	1	0.228	0.46	5.509	5.559	11.0
5555.5557	400.0	1	1	400.0	400.0	1	1	1	314.23743	176.66367	1	0.228	0.46	5.499	5.559	11.0
5555.5557	400.0	1	1	400.0	400.0	1	1	1	314.23743	176.66367	1	0.229	0.46	5.542	5.56	11.0
5555.5557	400.0	1	1	400.0	400.0	1	1	1	314.23743	176.66367	1	0.229	0.46	5.508	5.56	11.0
5555.5557	400.0	1	1	400.0	400.0	1	1	1	314.23743	176.66367	1	0.229	0.461	5.582	5.56	11.0
5555.5557	400.0	1	1	400.0	400.0	1	1	1	314.23743	176.66367	1	0.229	0.461	5.574	5.56	11.0
5555.5557	400.0	1	1	400.0	400.0	1	1	1	314.23743	176.66367	1	0.229	0.461	5.585	5.56	11.0
5555.5557	400.0	1	1	400.0	400.0	1	1	1	314.23743	176.66367	1	0.229	0.46	5.54	5.56	11.0
5555.5557	400.0	1	1	400.0	400.0	1	1	1	314.23743	176.66367	1	0.229	0.461	5.575	5.561	11.0
5555.5557	400.0	1	1	400.0	400.0	1	1	1	314.23743	176.66367	1	0.229	0.46	5.546	5.561	11.0
5555.5557	400.0	1	1	400.0	400.0	1	1	1	314.23743	176.66367	1	0.229	0.461	5.561	5.561	11.0
5555.5557	400.0	1	1	400.0	400.0	1	1	1	314.23743	176.66367	1	0.23	0.461	5.587	5.561	11.0
5555.5557	400.0	1	1	400.0	400.0	1	1	1	314.23743	176.66367	1	0.23	0.46	5.554	5.561	11.0
5555.5557	400.0	1	1	400.0	400.0	1	1	1	314.23743	176.66367	1	0.23	0.46	5.542	5.561	11.0
5555.5557	400.0	1	1	400.0	400.0	1	1	1	314.23743	176.66367	1	0.23	0.46	5.544	5.561	11.0
5555.5557	400.0	1	1	400.0	400.0	1	1	1	314.23743	176.66367	1	0.23	0.461	5.596	5.561	11.0
5555.5557	400.0	1	1	400.0	400.0	1	1	1	314.23743	176.66367	1	0.23	0.459	5.288	5.561	11.0
5555.5557	400.0	1	1	400.0	400.0	1	1	1	314.23743	176.66367	1	0.23	0.459	5.547	5.561	11.0
5555.5557	400.0	1	1	400.0	400.0	1	1	1	314.23743	176.66367	1	0.23	0.459	5.552	5.562	11.0
5555.5557	400.0	1	1	400.0	400.0	1	1	1	314.23743	176.66367	1	0.23	0.46	5.552	5.562	11.0
5555.5557	400.0	1	1	400.0	400.0	1	1	1	314.23743	176.66367	1	0.23	0.461	5.638	5.562	11.0
5555.5557	400.0	1	1	400.0	400.0	1	1	1	314.23743	176.66367	1	0.23	0.46	5.512	5.562	11.0
5555.5557	400.0	1	1	400.0	400.0	1	1	1	314.23743	176.66367	1	0.23	0.46	5.528	5.562	11.0
5555.5557	400.0	1	1	400.0	400.0	1	1	1	314.23743	176.66367	1	0.23	0.461	5.588	5.562	11.0
5555.5557	400.0	1	1	400.0	400.0	1	1	1	314.23743	176.66367	1	0.23	0.46	5.555	5.562	11.0
5555.5557	400.0	1	1	400.0	400.0	1	1	1	314.23743	176.66367	1	0.231	0.461	5.629	5.562	11.0
5555.5557	400.0	1	1	400.0	400.0	1	1	1	314.23743	176.66367	1	0.231	0.461	5.63	5.562	11.0
5555.5557	400.0	1	1	400.0	400.0	1	1	1	314.23743	176.66367	1	0.231	0.46	5.537	5.562	11.0
5555.5557	400.0	1	1	400.0	400.0	1	1	1	314.23743	176.66367	1	0.231	0.461	5.582	5.562	11.0
5555.5557	400.0	1	1	400.0	400.0	1	1	1	314.23743	176.66367	1	0.231	0.46	5.51	5.562	11.0
5555.5557	400.0	1	1	400.0	400.0	1	1	1	314.23743	176.66367	1	0.231	0.46	5.506	5.562	11.0
5555.5557	400.0	1	1	400.0	400.0	1	1	1	314.23743	176.66367	1	0.231	0.46	5.511	5.562	11.0
5555.5557	400.0	1	1	400.0	400.0	1	1	1	314.23743	176.66367	1	0.231	0.461	5.557	5.562	11.0
5555.5557	400.0	1	1	400.0	400.0	1	1	1	314.23743	176.66367	1	0.231	0.461	5.581	5.562	11.0
5555.5557	400.0	1	1	400.0	400.0	1	1	1	314.23743	176.66367	1	0.231	0.46	5.533	5.562	11.0
5555.5557	400.0	1	1	400.0	400.0	1	1	1	314.23743	176.66367	1	0.231	0.46	5.526	5.562	11.0
5555.5557	400.0	1	1	400.0	400.0	1	1	1	314.23743	176.66367	1	0.231	0.461	5.592	5.562	11.0
5555.5557	400.0	1	1	400.0	400.0	1	1	1	314.23743	176.66367	1	0.231	0.46	5.529	5.562	11.0
5555.5557	400.0	1	1	400.0	400.0	1	1	1	314.23743	176.66367	1	0.231	0.46	5.527	5.562	11.0
5555.5557	400.0	1	1	400.0	400.0	1	1	1	314.23743	176.66367	1	0.231	0.46	5.549	5.562	11.0
5555.5557	400.0	1	1	400.0	400.0	1	1	1	314.23743	176.66367	1	0.231	0.461	5.557	5.562	11.0
5555.5557	400.0	1	1	400.0	400.0	1	1	1	314.23743	176.66367	1	0.231	0.461	5.561	5.562	11.0
5555.5557	400.0	1	1	400.0	400.0	1	1	1	314.23743	176.66367	1	0.231	0.461	5.635	5.562	11.0
5555.5557	400.0	1	1	400.0	400.0	1	1	1	314.23743	176.66367	1	0.231	0.461	5.575	5.562	11.0
5555.5557	400.0	1	1	400.0	400.0	1	1	1	314.23743	176.66367	1	0.231	0.461	5.608	5.562	11.0
5555.5557	400.0	1	1	400.0	400.0	1	1	1	314.23743	176.66367	1	0.231	0.461	5.562	5.562	11.0
5555.5557	400.0	1	1	400.0	400.0	1	1	1	314.23743	176.66367	1	0.231	0.461	5.602	5.562	11.0
5555.5557	400.0	1	1	400.0	400.0	1	1	1	314.23743	176.66367	1	0.231	0.461	5.608	5.562	11.0
5555.5557	400.0	1	1	400.0	400.0	1	1	1	314.23743	176.66367	1	0.231	0.461	5.615	5.562	11.0
5555.5557	400.0	1	1	400.0	400.0	1	1	1	314.23743	176.66367	1	0.231	0.461	5.575	5.562	11.0
5555.5557	400.0	1	1	400.0	400.0	1	1	1	314.23743	176.66367	1	0.231	0.461	5.588	5.562	11.0
5555.5557	400.0	1	1	400.0	400.0	1	1	1	314.23743	176.66367	1	0.231	0.461	5.568	5.562	11.0
5555.5557	400.0	1	1	400.0	400.0	1	1	1	314.23743	176.66367	1	0.231	0.461	5.561	5.562	11.0
5555.5557	400.0	1	1	400.0	400.0	1	1	1	314.23743	176.66367	1	0.231	0.46	5.541	5.562	11.0
5555.5557	400.0	1	1	400.0	400.0	1	1	1	314.23743	176.66367	1	0.231	0.46	5.508	5.562	11.0
5555.5557	400.0	1	1	400.0	400.0	1	1	1	314.23743	176.66367	1	0.231	0.46	5.541	5.562	11.0
5555.5557	400.0	1	1	400.0	400.0	1	1	1	314.23743	176.66367	1	0.231	0.461	5.581	5.562	11.0
5555.5557	400.0	1	1	400.0	400.0	1	1	1	314.23743	176.66367	1	0.231	0.461	5.575	5.562	11.0
5555.5557	400.0	1	1	400.0	400.0	1	1	1	314.23743	176.66367	1	0.231	0.46	5.535	5.562	11.0
5555.5557	400.0	1	1	400.0	400.0	1	1	1	314.23743	176.66367	1	0.231	0.461	5.587	5.562	11.0
5555.5557	400.0	1	1	400.0	400.0	1	1	1	314.23743	176.66367	1	0.231	0.461	5.575	5.562	11.0
5555.5557	400.0	1	1	400.0	400.0	1	1	1	314.23743	176.66367	1	0.231	0.46	5.527	5.562	11.0
5555.5557	400.0	1	1	400.0	400.0	1	1	1	314.23743	176.66367	1	0.231	0.46	5.546	5.562	11.0
5555.5557	400.0	1	1	400.0	400.0	1	1	1	314.23743	176.66367	1	0.231	0.461	5.575	5.562	11.0
5555.5557	400.0	1	1	400.0	400.0	1	1	1	314.23743	176.66367	1	0.231	0.461	5.568	5.562	11.0
5555.5557	400.0	1	1	400.0	400.0	1	1	1	314.23743	176.66367	1	0.231	0.461	5.562	5.562	11.0
5555.5557	400.0	1	1	400.0	400.0	1	1	1	314.23743	176.66367	1	0.231	0.461	5.561	5.562	11.0
5555.5557	400.0	1	1	400.0	400.0	1	1	1	314.23743	176.66367	1	0.231	0.46	5.535	5.562	11.0
5555.5557	400.0	1	1	400.0	400.0	1	1	1	314.23743	176.66367	1	0.231	0.46	5.548	5.562	11.0
5555.5557	400.0	1	1	400.0	400.0	1	1	1	314.23743	176.66367	1	0.231	0.461	5.588	5.562	11.0
5555.5557	400.0	1	1	400.0	400.0	1	1	1	314.23743	176.66367	1	0.232	0.461	5.575	5.562	11.0
5555.5557	400.0	1	1	400.0	400.0	1	1	1	314.23743	176.66367	1	0.232	0.46	5.488	5.562	11.0
5555.5557	400.0	1	1	400.0	400.0	1	1	1	314.23743	176.66367	1	0.232	0.461	5.587	5.562	11.0
5555.5557	400.0	1	1	400.0	400.0	1	1	1	314.23743	176.66367	1	0.232	0.461	5.568	5.562	11.0
5555.5557	400.0	1	1	400.0	400.0	1	1	1	314.23743	176.66367	1	0.232	0.461	5.562	5.562	11.0
5555.5557	400.0	1	1	400.0	400.0	1	1	1	314.23743	176.66367	1	0.232	0.46	5.555	5.562	11.0
5555.5557	400.0	1	1	400.0	400.0	1	1	1	314.23743	176.66367	1	0.232	0.46	5.522	5.562	11.0
5555.5557	400.0	1	1	400.0	400.0	1	1	1	314.23743	176.66367	1	0.232	0.461	5.621	5.562	11.0
5555.5557	400.0	1	1	400.0	400.0	1	1	1	314.23743	176.66367	1	0.232	0.461	5.562	5.562	11.0
5555.5557	400.0	1	1	400.0	400.0	1	1	1	314.23743	176.66367	1	0.232	0.46	5.482	5.562	11.0
5555.5557	400.0	1	1	400.0	400.0	1	1	1	314.23743	176.66367	1	0.232	0.461	5.609	5.562	11.0
5555.5557	400.0	1	1	400.0	400.0	1	1	1	314.23743	176.66367	1	0.232	0.46	5.496	5.562	11.0
5555.5557	400.0	1	1	400.0	400.0	1	1	1	314.23743	176.66367	1	0.232	0.461	5.59	5.562	11.0
5555.5557	400.0	1	1	400.0	400.0	1	1	1	314.23743	176.66367	1	0.232	0.46	5.536	5.562	11.0
5555.5557	400.0	1	1	400.0	400.0	1	1	1	314.23743	176.66367	1	0.232	0.46	5.536	5.562	11.0
5555.5557	400.0	1	1	400.0	400.0	1	1	1	314.23743	176.66367	1	0.232	0.461	5.642	5.562	11.0
5555.5557	400.0	1	1	400.0	400.0	1	1	1	314.23743	176.66367	1	0.232	0.46	5.55	5.562	11.0
5555.5557	400.0	1	1	400.0	400.0	1	1	1	314.23743	176.66367	1	0.232	0.461	5.617	5.562	11.0
5555.5557	400.0	1	1	400.0	400.0	1	1	1	314.23743	176.66367	1	0.232	0.461	5.635	5.562	11.0
5555.5557	400.0	1	1	400.0	400.0	1	1	1	314.23743	176.66367	1	0.232	0.46	5.523	5.562	11.0
5555.5557	400.0	1	1	400.0	400.0	1	1	1	314.23743	176.66367	1	0.232	0.461	5.589	5.562	11.0
5555.5557	400.0	1	1	400.0	400.0	1	1	1	314.23743	176.66367	1	0.232	0.46	5.55	5.562	11.0
5555.5557	400.0	1	1	400.0	400.0	1	1	1	314.23743	176.66367	1	0.232	0.461	5.597	5.562	11.0
5555.5557	400.0	1	1	400.0	400.0	1	1	1	314.23743	176.66367	1	0.232	0.461	5.563	5.562	11.0
5555.5557	400.0	1	1	400.0	400.0	1	1	1	314.23743	176.66367	1	0.232	0.46	5.556	5.562	11.0
5555.5557	400.0	1	1	400.0	400.0	1	1	1	314.23743	176.66367	1	0.232	0.461	5.564	5.562	11.0
5555.5557	400.0	1	1	400.0	400.0	1	1	1	314.23743	176.66367	1	0.232	0.46	5.537	5.562	11.0
5555.5557	400.0	1	1	400.0	400.0	1	1	1	314.23743	176.66367	1	0.232	0.46	5.531	5.562	11.0
5555.5557	400.0	1	1	400.0	400.0	1	1	1	314.23743	176.66367	1	0.232	0.46	5.556	5.562	11.0
5555.5557	400.0	1	1	400.0	400.0	1	1	1	314.23743	176.66367	1	0.232	0.46	5.517	5.562	11.0
5555.5557	400.0	1	1	400.0	400.0	1	1	1	314.23743	176.66367	1	0.232	0.46	5.544	5.562	11.0
5555.5557	400.0	1	1	400.0	400.0	1	1	1	314.23743	176.66367	1	0.232	0.46	5.51	5.562	11.0
5555.5557	400.0	1	1	400.0	400.0	1	1	1	314.23743	176.66367	1	0.232	0.461	5.57	5.562	11.0
5555.5557	400.0	1	1	400.0	400.0	1	1	1	314.23743	176.66367	1	0.232	0.461	5.624	5.562	11.0
5555.5557	400.0	1	1	400.0	400.0	1	1	1	314.23743	176.66367	1	0.232	0.46	5.518	5.562	11.0
5555.5557	400.0	1	1	400.0	400.0	1	1	1	314.23743	176.66367	1	0.232	0.461	5.584	5.562	11.0
5555.5557	400.0	1	1	400.0	400.0	1	1	1	314.23743	176.66367	1	0.232	0.461	5.59	5.562	11.0
5555.5557	400.0	1	1	400.0	400.0	1	1	1	314.23743	176.66367	1	0.232	0.461	5.563	5.562	11.0
5555.5557	400.0	1	1	400.0	400.0	1	1	1	314.23743	176.66367	1	0.232	0.461	5.635	5.562	11.0
5555.5557	400.0	1	1	400.0	400.0	1	1	1	314.23743	176.66367	1	0.232	0.461	5.565	5.562	11.0
5555.5557	400.0	1	1	400.0	400.0	1	1	1	314.23743	176.66367	1	0.232	0.46	5.527	5.562	11.0
5555.5557	400.0	1	1	400.0	400.0	1	1	1	314.23743	176.66367	1	0.232	0.46	5.531	5.562	11.0
5555.5557	400.0	1	1	400.0	400.0	1	1	1	314.23743	176.66367	1	0.232	0.46	5.544	5.562	11.0
5555.5557	400.0	1	1	400.0	400.0	1	1	1	314.23743	176.66367	1	0.232	0.461	5.558	5.562	11.0
5555.5557	400.0	1	1	400.0	400.0	1	1	1	314.23743	176.66367	1	0.232	0.46	5.538	5.562	11.0
5555.5557	400.0	1	1	400.0	400.0	1	1	1	314.23743	176.66367	1	0.232	0.461	5.638	5.562	11.0
5555.5557	400.0	1	1	400.0	400.0	1	1	1	314.23743	176.66367	1	0.232	0.461	5.652	5.562	11.0
5555.5557	400.0	1	1	400.0	400.0	1	1	1	314.23743	176.66367	1	0.232	0.461	5.597	5.562	11.0
5555.5557	400.0	1	1	400.0	400.0	1	1	1	314.23743	176.66367	1	0.232	0.46	5.544	5.562	11.0
5555.5557	400.0	1	1	400.0	400.0	1	1	1	314.23743	176.66367	1	0.232	0.46	5.551	5.562	11.0
5555.5557	400.0	1	1	400.0	400.0	1	1	1	314.23743	176.66367	1	0.232	0.46	5.505	5.562	11.0
5555.5557	400.0	1	1	400.0	400.0	1	1	1	314.23743	176.66367	1	0.232	0.46	5.538	5.562	11.0
5555.5557	400.0	1	1	400.0	400.0	1	1	1	314.23743	176.66367	1	0.232	0.46	5.538	5.562	11.0
5555.5557	400.0	1	1	400.0	400.0	1	1	1	314.23743	176.66367	1	0.232	0.461	5.651	5.562	11.0
5555.5557	400.0	1	1	400.0	400.0	1	1	1	314.23743	176.66367	1	0.232	0.46	5.544	5.562	11.0
5555.5557	400.0	1	1	400.0	400.0	1	1	1	314.23743	176.66367	1	0.232	0.46	5.525	5.562	11.0
5555.5557	400.0	1	1	400.0	400.0	1	1	1	314.23743	176.66367	1	0.232	0.461	5.571	5.562	11.0
5555.5557	400.0	1	1	400.0	400.0	1	1	1	314.23743	176.66367	1	0.232	0.46	5.544	5.562	11.0
5555.5557	400.0	1	1	400.0	400.0	1	1	1	314.23743	176.66367	1	0.232	0.46	5.519	5.562	11.0
5555.5557	400.0	1	1	400.0	400.0	1	1	1	314.23743	176.66367	1	0.232	0.461	5.564	5.562	11.0
5555.5557	400.0	1	1	400.0	400.0	1	1	1	314.23743	176.66367	1	0.232	0.461	5.578	5.562	11.0
5555.5557	400.0	1	1	400.0	400.0	1	1	1	314.23743	176.66367	1	0.232	0.46	5.525	5.562	11.0
5555.5557	400.0	1	1	400.0	400.0	1	1	1	314.23743	176.66367	1	0.232	0.46	5.551	5.562	11.0
5555.5557	400.0	1	1	400.0	400.0	1	1	1	314.23743	176.66367	1	0.232	0.461	5.598	5.562	11.0
5555.5557	400.0	1	1	400.0	400.0	1	1	1	314.23743	176.66367	1	0.232	0.46	5.527	5.562	11.0
5555.5557	400.0	1	1	400.0	400.0	1	1	1	314.23743	176.66367	1	0.232	0.461	5.686	5.562	11.0
5555.5557	400.0	1	1	400.0	400.0	1	1	1	314.23743	176.66367	1	0.232	0.461	5.599	5.562	11.0
5555.5557	400.0	1	1	400.0	400.0	1	1	1	314.23743	176.66367	1	0.232	0.461	5.593	5.562	11.0
5555.5557	400.0	1	1	400.0	400.0	1	1	1	314.23743	176.66367	1	0.232	0.461	5.659	5.562	11.0
5555.5557	400.0	1	1	400.0	400.0	1	1	1	314.23743	176.66367	1	0.232	0.461	5.572	5.562	11.0
5555.5557	400.0	1	1	400.0	400.0	1	1	1	314.23743	176.66367	1	0.232	0.46	5.553	5.562	11.0
5555.5557	400.0	1	1	400.0	400.0	1	1	1	314.23743	176.66367	1	0.232	0.461	5.591	5.562	11.0
5555.5557	400.0	1	1	400.0	400.0	1	1	1	314.23743	176.66367	1	0.232	0.46	5.52	5.562	11.0
5555.5557	400.0	1	1	400.0	400.0	1	1	1	314.23743	176.66367	1	0.232	0.46	5.552	5.562	11.0
5555.5557	400.0	1	1	400.0	400.0	1	1	1	314.23743	176.66367	1	0.232	0.46	5.547	5.562	11.0
5555.5557	400.0	1	1	400.0	400.0	1	1	1	314.23743	176.66367	1	0.232	0.461	5.559	5.562	11.0
5555.5557	400.0	1	1	400.0	400.0	1	1	1	314.23743	176.66367	1	0.232	0.46	5.554	5.562	11.0
5555.5557	400.0	1	1	400.0	400.0	1	1	1	314.23743	176.66367	1	0.232	0.461	5.594	5.562	11.0
5555.5557	400.0	1	1	400.0	400.0	1	1	1	314.23743	176.66367	1	0.232	0.46	5.54	5.562	11.0
5555.5557	400.0	1	1	400.0	400.0	1	1	1	314.23743	176.66367	1	0.232	0.461	5.655	5.562	11.0
5555.5557	400.0	1	1	400.0	400.0	1	1	1	314.23743	176.66367	1	0.232	0.461	5.634	5.562	11.0
0.0	0.0	1	1	400.0	400.0	1	1	1	314.23743	176.66367	0	0.232	0.46	5.547	5.562	11.0
0.0	0.0	1	1	400.0	400.0	1	1	1	314.23743	176.66367	0	0.232	0.461	5.585	5.562	11.0
0.0	0.0	1	1	400.0	400.0	1	1	1	314.23743	176.66367	0	0.232	0.46	5.519	5.562	11.0
0.0	0.0	1	1	400.0	400.0	1	1	1	314.23743	176.66367	0	0.232	0.461	5.584	5.562	11.0
0.0	0.0	1	1	400.0	400.0	1	1	1	314.23743	176.66367	0	0.232	0.454	4.827	4.803	11.0
0.0	0.0	1	1	400.0	400.0	1	1	1	314.23743	176.66367	0	0.232	0.448	4.807	4.803	11.0
0.0	0.0	1	1	400.0	400.0	1	1	1	314.23743	176.66367	0	0.232	0.44	4.448	4.463	11.0
0.0	0.0	1	1	400.0	400.0	1	1	1	314.23743	176.66367	0	0.232	0.429	3.661	3.854	11.0
0.0	0.0	1	1	400.0	400.0	1	1	1	314.23743	176.66367	0	0.232	0.417	3.835	3.854	11.0
0.0	0.0	1	1	400.0	400.0	1	1	1	314.23743	176.66367	0	0.232	0.404	3.397	3.328	11.0
0.0	0.0	1	1	400.0	400.0	1	1	1	314.23743	176.66367	0	0.232	0.391	3.349	3.328	11.0
0.0	0.0	1	1	400.0	400.0	1	1	1	314.23743	176.66367	0	0.232	0.377	3.109	3.093	11.0
0.0	0.0	1	1	400.0	400.0	1	1	1	314.23743	176.66367	0	0.231	0.362	2.591	2.671	11.0
0.0	0.0	1	1	400.0	400.0	1	1	1	314.23743	176.66367	0	0.231	0.348	2.638	2.671	11.0
0.0	0.0	1	1	400.0	400.0	1	1	1	314.23743	176.66367	0	0.231	0.333	2.344	2.307	11.0
0.0	0.0	1	1	400.0	400.0	1	1	1	314.23743	176.66367	0	0.231	0.318	2.152	2.143	11.0
0.0	0.0	1	1	400.0	400.0	1	1	1	314.23743	176.66367	0	0.231	0.305	2.187	2.143	11.0
0.0	0.0	1	1	400.0	400.0	1	1	1	314.23743	176.66367	0	0.231	0.292	1.954	1.992	11.0
0.0	0.0	1	1	400.0	400.0	1	1	1	314.23743	176.66367	0	0.231	0.279	1.935	1.992	11.0
0.0	0.0	1	1	400.0	400.0	1	1	1	314.23743	176.66367	0	0.231	0.267	1.734	1.72	11.0
0.0	0.0	1	1	400.0	400.0	1	1	1	314.23743	176.66367	0	0.231	0.253	1.429	1.485	11.0
0.0	0.0	1	1	400.0	400.0	1	1	1	314.23743	176.66367	0	0.231	0.241	1.534	1.485	11.0
0.0	0.0	1	1	400.0	400.0	1	1	1	314.23743	176.66367	0	0.231	0.228	1.386	1.381	11.0
0.0	0.0	1	1	400.0	400.0	1	1	1	314.23743	176.66367	0	0.231	0.216	1.223	1.191	11.0
0.0	0.0	1	1	400.0	400.0	1	1	1	314.23743	176.66367	0	0.231	0.204	1.204	1.191	11.0
0.0	0.0	1	1	400.0	400.0	1	1	1	314.23743	176.66367	0	0.231	0.193	1.103	1.107	11.0
0.0	0.0	1	1	400.0	400.0	1	1	1	314.23743	176.66367	0	0.231	0.183	1.063	1.107	11.0
0.0	0.0	1	1	400.0	400.0	1	1	1	314.23743	176.66367	0	0.231	0.172	0.952	0.956	11.0
0.0	0.0	1	1	400.0	400.0	1	1	1	314.23743	176.66367	0	0.231	0.162	0.89	0.888	11.0
0.0	0.0	1	1	400.0	400.0	1	1	1	314.23743	176.66367	0	0.231	0.153	0.804	0.888	11.0
0.0	0.0	1	1	400.0	400.0	1	1	1	314.23743	176.66367	0	0.231	0.145	0.753	0.767	11.0
0.0	0.0	1	1	400.0	400.0	1	1	1	314.23743	176.66367	0	0.23	0.137	0.764	0.712	11.0
0.0	0.0	1	1	400.0	400.0	1	1	1	314.23743	176.66367	0	0.23	0.13	0.84	0.712	11.0
0.0	0.0	1	1	400.0	400.0	1	1	1	314.23743	176.66367	0	0.23	0.122	0.568	0.615	11.0
0.0	0.0	1	1	400.0	400.0	1	1	1	314.23743	176.66367	0	0.23	0.115	0.597	0.615	11.0
0.0	0.0	1	1	400.0	400.0	1	1	1	314.23743	176.66367	0	0.23	0.108	0.376	0.572	11.0
0.0	0.0	1	1	400.0	400.0	1	1	1	314.23743	176.66367	0	0.23	0.102	0.503	0.493	11.0
0.0	0.0	1	1	400.0	400.0	1	1	1	314.23743	176.66367	0	0.23	0.095	0.493	0.493	11.0
0.0	0.0	1	1	400.0	400.0	1	1	1	314.23743	176.66367	0	0.23	0.089	0.436	0.426	11.0
0.0	0.0	1	1	400.0	400.0	1	1	1	314.23743	176.66367	0	0.23	0.083	0.403	0.396	11.0
0.0	0.0	1	1	400.0	400.0	1	1	1	314.23743	176.66367	0	0.23	0.078	0.408	0.396	11.0
0.0	0.0	1	1	400.0	400.0	1	1	1	314.23743	176.66367	0	0.23	0.074	0.347	0.341	11.0
0.0	0.0	1	1	400.0	400.0	1	1	1	314.23743	176.66367	0	0.23	0.07	0.327	0.341	11.0
0.0	0.0	1	1	400.0	400.0	1	1	1	314.23743	176.66367	0	0.23	0.066	0.323	0.317	11.0
0.0	0.0	1	1	400.0	400.0	1	1	1	314.23743	176.66367	0	0.23	0.062	0.313	0.274	11.0
0.0	0.0	1	1	400.0	400.0	1	1	1	314.23743	176.66367	0	0.23	0.059	0.276	0.274	11.0
0.0	0.0	1	1	400.0	400.0	1	1	1	314.23743	176.66367	0	0.23	0.057	0.256	0.254	11.0
0.0	0.0	1	1	400.0	400.0	1	1	1	314.23743	176.66367	0	0.23	0.054	0.245	0.219	11.0
0.0	0.0	1	1	400.0	400.0	1	1	1	314.23743	176.66367	0	0.23	0.05	0.145	0.219	11.0
0.0	0.0	1	1	400.0	400.0	1	1	1	314.23743	176.66367	0	0.23	0.047	0.223	0.204	11.0
0.0	0.0	1	1	400.0	400.0	1	1	1	314.23743	176.66367	0	0.23	0.044	0.276	0.204	11.0
0.0	0.0	1	1	400.0	400.0	1	1	1	314.23743	176.66367	0	0.23	0.04	0.172	0.176	11.0
0.0	0.0	1	1	400.0	400.0	1	1	1	314.23743	176.66367	0	0.229	0.038	0.143	0.163	11.0
0.0	0.0	1	1	400.0	400.0	1	1	1	314.23743	176.66367	0	0.229	0.036	0.109	0.163	11.0
0.0	0.0	1	1	400.0	400.0	1	1	1	314.23743	176.66367	0	0.229	0.034	0.152	0.141	11.0
0.0	0.0	1	1	400.0	400.0	1	1	1	314.23743	176.66367	0	0.229	0.032	0.207	0.121	11.0
0.0	0.0	1	1	400.0	400.0	1	1	1	314.23743	176.66367	0	0.229	0.03	0.114	0.121	11.0
0.0	0.0	1	1	400.0	400.0	1	1	1	314.23743	176.66367	0	0.229	0.028	0.107	0.113	11.0
0.0	0.0	1	1	400.0	400.0	1	1	1	314.23743	176.66367	0	0.229	0.026	0.101	0.097	11.0
0.0	0.0	1	1	400.0	400.0	1	1	1	314.23743	176.66367	0	0.229	0.024	0.104	0.097	11.0
0.0	0.0	1	1	400.0	400.0	1	1	1	314.23743	176.66367	0	0.229	0.022	0.065	0.09	11.0
0.0	0.0	1	1	400.0	400.0	1	1	1	314.23743	176.66367	0	0.229	0.02	0.113	0.09	11.0
0.0	0.0	1	1	400.0	400.0	1	1	1	314.23743	176.66367	0	0.229	0.02	0.12	0.078	11.0
0.0	0.0	1	1	400.0	400.0	1	1	1	314.23743	176.66367	0	0.229	0.02	0.026	0.072	11.0
0.0	0.0	1	1	400.0	400.0	1	1	1	314.23743	176.66367	0	0.229	0.02	0.188	0.072	11.0
0.0	0.0	1	1	400.0	400.0	1	1	1	314.23743	176.66367	0	0.229	0.02	0.078	0.062	11.0
0.0	0.0	1	1	400.0	400.0	1	1	1	314.23743	176.66367	0	0.229	0.02	0.064	0.062	11.0
0.0	0.0	1	1	400.0	400.0	1	1	1	314.23743	176.66367	0	0.229	0.02	0.042	0.058	11.0
0.0	0.0	1	1	400.0	400.0	1	1	1	314.23743	176.66367	0	0.229	0.02	0.055	0.049	11.0
0.0	0.0	1	1	400.0	400.0	1	1	1	314.23743	176.66367	0	0.229	0.02	0.054	0.049	11.0
0.0	0.0	1	1	400.0	400.0	1	1	1	314.23743	176.66367	0	0.229	0.02	0.048	0.046	11.0
0.0	0.0	1	1	400.0	400.0	1	1	1	314.23743	176.66367	0	0.229	0.02	0.116	0.039	11.0
0.0	0.0	1	1	400.0	400.0	1	1	1	314.23743	176.66367	0	0.229	0.021	0.275	0.039	11.0
0.0	0.0	1	1	400.0	400.0	1	1	1	314.23743	176.66367	0	0.229	0.02	0.032	0.034	11.0
0.0	0.0	1	1	400.0	400.0	1	1	1	314.23743	176.66367	0	0.229	0.019	0.044	0.034	11.0
0.0	0.0	1	1	400.0	400.0	1	1	1	314.23743	176.66367	0	0.229	0.018	0.058	0.031	11.0
0.0	0.0	1	1	400.0	400.0	1	1	1	314.23743	176.66367	0	0.229	0.017	0.025	0.027	11.0
0.0	0.0	1	1	400.0	400.0	1	1	1	314.23743	176.66367	0	0.229	0.017	-0.001	0.027	11.0
0.0	0.0	1	1	400.0	400.0	1	1	1	314.23743	176.66367	0	0.229	0.016	-0.116	0.025	11.0
0.0	0.0	1	1	400.0	400.0	1	1	1	314.23743	176.66367	0	0.229	0.015	0.016	0.021	11.0
0.0	0.0	1	1	400.0	400.0	1	1	1	314.23743	176.66367	0	0.229	0.014	-0.014	0.021	11.0
0.0	0.0	1	1	400.0	400.0	1	1	1	314.23743	176.66367	0	0.229	0.014	0.038	0.02	11.0
0.0	0.0	1	1	400.0	400.0	1	1	1	314.23743	176.66367	0	0.229	0.014	0.05	0.017	11.0
0.0	0.0	1	1	400.0	400.0	1	1	1	314.23743	176.66367	0	0.229	0.014	0.196	0.017	11.0
0.0	0.0	1	1	400.0	400.0	1	1	1	314.23743	176.66367	0	0.229	0.012	-0.029	0.015	11.0
0.0	0.0	1	1	400.0	400.0	1	1	1	314.23743	176.66367	0	0.229	0.012	0.033	0.015	11.0
0.0	0.0	1	1	400.0	400.0	1	1	1	314.23743	176.66367	0	0.229	0.012	0.029	0.013	11.0
0.0	0.0	1	1	400.0	400.0	1	1	1	314.23743	176.66367	0	0.229	0.011	0.009	0.012	11.0
0.0	0.0	1	1	400.0	400.0	1	1	1	314.23743	176.66367	0	0.229	0.011	-0.005	0.012	11.0
0.0	0.0	1	1	400.0	400.0	1	1	1	314.23743	176.66367	0	0.229	0.011	0.006	0.01	11.0
0.0	0.0	1	1	400.0	400.0	1	1	1	314.23743	176.66367	0	0.229	0.011	0.091	0.01	11.0
0.0	0.0	1	1	400.0	400.0	1	1	1	314.23743	176.66367	0	0.228	0.011	0.093	0.009	11.0
0.0	0.0	1	1	400.0	400.0	1	1	1	314.23743	176.66367	0	0.228	0.01	-0.001	0.008	11.0
0.0	0.0	1	1	400.0	400.0	1	1	1	314.23743	176.66367	0	0.228	0.01	0.024	0.008	11.0
0.0	0.0	1	1	400.0	400.0	1	1	1	314.23743	176.66367	0	0.228	0.009	0.028	0.007	11.0
0.0	0.0	1	1	400.0	400.0	1	1	1	314.23743	176.66367	0	0.228	0.008	-0.049	0.006	11.0
0.0	0.0	1	1	400.0	400.0	1	1	1	314.23743	176.66367	0	0.228	0.008	0.0	0.006	11.0
0.0	0.0	1	1	400.0	400.0	1	1	1	314.23743	176.66367	0	0.228	0.008	0.041	0.005	11.0
0.0	0.0	1	1	400.0	400.0	1	1	1	314.23743	176.66367	0	0.228	0.008	0.004	0.005	11.0
0.0	0.0	1	1	400.0	400.0	1	1	1	314.23743	176.66367	0	0.228	0.008	0.006	0.005	11.0
0.0	0.0	1	1	400.0	400.0	1	1	1	314.23743	176.66367	0	0.228	0.008	0.003	0.004	11.0
0.0	0.0	1	1	400.0	400.0	1	1	1	314.23743	176.66367	0	0.228	0.007	-0.003	0.004	11.0
0.0	0.0	1	1	400.0	400.0	1	1	1	314.23743	176.66367	0	0.228	0.006	0.009	0.003	11.0
0.0	0.0	1	1	400.0	400.0	1	1	1	314.23743	176.66367	0	0.228	0.006	0.024	0.003	11.0
0.0	0.0	1	1	400.0	400.0	1	1	1	314.23743	176.66367	0	0.228	0.006	0.026	0.003	11.0
0.0	0.0	1	1	400.0	400.0	1	1	1	314.23743	176.66367	0	0.228	0.006	0.025	0.002	11.0
0.0	0.0	1	1	400.0	400.0	1	1	1	314.23743	176.66367	0	0.228	0.006	0.04	0.002	11.0
0.0	0.0	1	1	400.0	400.0	1	1	1	314.23743	176.66367	0	0.228	0.005	0.017	0.002	11.0
0.0	0.0	1	1	400.0	400.0	1	1	1	314.23743	176.66367	0	0.228	0.004	-0.044	0.001	11.0
0.0	0.0	1	1	400.0	400.0	1	1	1	314.23743	176.66367	0	0.228	0.003	-0.019	0.001	11.0
0.0	0.0	1	1	400.0	400.0	1	1	1	314.23743	176.66367	0	0.228	0.003	0.025	0.001	11.0
0.0	0.0	1	1	400.0	400.0	1	1	1	314.23743	176.66367	0	0.228	0.003	0.027	0.001	11.0
0.0	0.0	1	1	400.0	400.0	1	1	1	314.23743	176.66367	0	0.228	0.002	-0.032	0.001	11.0
0.0	0.0	1	1	400.0	400.0	1	1	1	314.23743	176.66367	0	0.228	0.002	0.048	0.001	11.0
0.0	0.0	1	1	400.0	400.0	1	1	1	314.23743	176.66367	0	0.228	0.001	0.029	0.001	11.0
0.0	0.0	1	1	400.0	400.0	1	1	1	314.23743	176.66367	0	0.228	0.0	-0.022	0.0	11.0
0.0	0.0	1	1	400.0	400.0	1	1	1	314.23743	176.66367	0	0.228	0.0	-0.005	0.0	11.0
0.0	0.0	1	1	400.0	400.0	1	1	1	314.23743	176.66367	0	0.228	0.0	0.01	0.0	11.0
0.0	0.0	1	1	400.0	400.0	1	1	1	314.23743	176.66367	0	0.227	0.0	0.022	0.0	11.0
0.0	0.0	1	1	400.0	400.0	1	1	1	314.23743	176.66367	0	0.227	-0.001	-0.014	0.0	11.0
0.0	0.0	1	1	400.0	400.0	1	1	1	314.23743	176.66367	0	0.227	-0.001	-0.056	0.0	11.0
0.0	0.0	1	1	400.0	400.0	1	1	1	314.23743	176.66367	0	0.227	-0.001	-0.02	0.0	11.0
0.0	0.0	1	1	400.0	400.0	1	1	1	314.23743	176.66367	0	0.227	-0.001	-0.015	0.0	11.0
0.0	0.0	1	1	400.0	400.0	1	1	1	314.23743	176.66367	0	0.227	0.0	0.055	0.0	11.0
0.0	0.0	1	1	400.0	400.0	1	1	1	314.23743	176.66367	0	0.227	-0.001	-0.206	0.0	11.0
0.0	0.0	1	1	400.0	400.0	1	1	1	314.23743	176.66367	0	0.227	-0.001	-0.055	0.0	11.0
0.0	0.0	1	1	400.0	400.0	1	1	1	314.23743	176.66367	0	0.227	0.0	0.017	0.0	11.0
0.0	0.0	1	1	400.0	400.0	1	1	1	314.23743	176.66367	0	0.227	-0.001	-0.022	0.0	11.0
0.0	0.0	1	1	400.0	400.0	1	1	1	314.23743	176.66367	0	0.227	0.0	0.023	0.0	11.0
0.0	0.0	1	1	400.0	400.0	1	1	1	314.23743	176.66367	0	0.227	0.0	0.153	0.0	11.0
0.0	0.0	1	1	400.0	400.0	1	1	1	314.23743	176.66367	0	0.227	0.0	0.005	0.0	11.0
0.0	0.0	1	1	400.0	400.0	1	1	1	314.23743	176.66367	0	0.227	-0.001	-0.03	0.0	11.0
0.0	0.0	1	1	400.0	400.0	1	1	1	314.23743	176.66367	0	0.227	-0.001	-0.025	0.0	11.0
0.0	0.0	1	1	400.0	400.0	1	1	1	314.23743	176.66367	0	0.227	0.0	0.096	0.0	11.0
0.0	0.0	1	1	400.0	400.0	1	1	1	314.23743	176.66367	0	0.227	-0.001	-0.027	0.0	11.0
0.0	0.0	1	1	400.0	400.0	1	1	1	314.23743	176.66367	0	0.227	0.0	-0.004	0.0	11.0
0.0	0.0	1	1	400.0	400.0	1	1	1	314.23743	176.66367	0	0.227	0.0	0.015	0.0	11.0
0.0	0.0	1	1	400.0	400.0	1	1	1	314.23743	176.66367	0	0.227	-0.001	-0.016	0.0	11.0
0.0	0.0	1	1	400.0	400.0	1	1	1	314.23743	176.66367	0	0.227	0.0	0.12	0.0	11.0
0.0	0.0	1	1	400.0	400.0	1	1	1	314.23743	176.66367	0	0.227	-0.001	-0.019	0.0	11.0
0.0	0.0	1	1	400.0	400.0	1	1	1	314.23743	176.66367	0	0.227	0.0	0.037	0.0	11.0
0.0	0.0	1	1	400.0	400.0	1	1	1	314.23743	176.66367	0	0.227	0.0	-0.01	0.0	11.0
0.0	0.0	1	1	400.0	400.0	1	1	1	314.23743	176.66367	0	0.227	-0.001	-0.019	0.0	11.0
0.0	0.0	1	1	400.0	400.0	1	1	1	314.23743	176.66367	0	0.227	0.0	0.002	0.0	11.0
0.0	0.0	1	1	400.0	400.0	1	1	1	314.23743	176.66367	0	0.227	-0.001	-0.02	0.0	11.0
0.0	0.0	1	1	400.0	400.0	1	1	1	314.23743	176.66367	0	0.227	0.0	0.024	0.0	11.0
0.0	0.0	1	1	400.0	400.0	1	1	1	314.23743	176.66367	0	0.227	0.0	0.022	0.0	11.0
0.0	0.0	1	1	400.0	400.0	1	1	1	314.23743	176.66367	0	0.227	0.0	0.036	0.0	11.0
0.0	0.0	1	1	400.0	400.0	1	1	1	314.23743	176.66367	0	0.227	0.0	0.004	0.0	11.0
0.0	0.0	1	1	400.0	400.0	1	1	1	314.23743	176.66367	0	0.227	-0.001	-0.012	0.0	11.0
0.0	0.0	1	1	400.0	400.0	1	1	1	314.23743	176.66367	0	0.227	0.0	0.026	0.0	11.0
0.0	0.0	1	1	400.0	400.0	1	1	1	314.23743	176.66367	0	0.227	0.0	0.038	0.0	11.0
0.0	0.0	1	1	400.0	400.0	1	1	1	314.23743	176.66367	0	0.227	-0.001	-0.031	0.0	11.0
0.0	0.0	1	1	400.0	400.0	1	1	1	314.23743	176.66367	0	0.227	0.0	0.042	0.0	11.0
0.0	0.0	1	1	400.0	400.0	1	1	1	314.23743	176.66367	0	0.227	0.0	0.008	0.0	11.0
0.0	0.0	1	1	400.0	400.0	1	1	1	314.23743	176.66367	0	0.227	0.0	0.004	0.0	11.0
0.0	0.0	1	1	400.0	400.0	1	1	1	314.23743	176.66367	0	0.227	-0.001	-0.022	0.0	11.0
0.0	0.0	1	1	400.0	400.0	1	1	1	314.23743	176.66367	0	0.227	-0.001	-0.012	0.0	11.0
0.0	0.0	1	1	400.0	400.0	1	1	1	314.23743	176.66367	0	0.227	0.0	0.035	0.0	11.0
0.0	0.0	1	1	400.0	400.0	1	1	1	314.23743	176.66367	0	0.227	-0.001	-0.033	0.0	11.0
0.0	0.0	1	1	400.0	400.0	1	1	1	314.23743	176.66367	0	0.227	0.0	0.011	0.0	11.0
0.0	0.0	1	1	400.0	400.0	1	1	1	314.23743	176.66367	0	0.227	0.0	0.0	0.0	11.0
0.0	0.0	1	1	400.0	400.0	1	1	1	314.23743	176.66367	0	0.227	0.0	-0.006	0.0	11.0
0.0	0.0	1	1	400.0	400.0	1	1	1	314.23743	176.66367	0	0.227	0.0	0.0	0.0	11.0
0.0	0.0	1	1	400.0	400.0	1	1	1	314.23743	176.66367	0	0.227	0.0	0.02	0.0	11.0
0.0	0.0	1	1	400.0	400.0	1	1	1	314.23743	176.66367	0	0.227	0.0	0.019	0.0	11.0
0.0	0.0	1	1	400.0	400.0	1	1	1	314.23743	176.66367	0	0.227	0.0	0.046	0.0	11.0
0.0	0.0	1	1	400.0	400.0	1	1	1	314.23743	176.66367	0	0.227	0.0	0.015	0.0	11.0
0.0	0.0	1	1	400.0	400.0	1	1	1	314.23743	176.66367	0	0.227	-0.001	-0.016	0.0	11.0
0.0	0.0	1	1	400.0	400.0	1	1	1	314.23743	176.66367	0	0.227	0.0	0.026	0.0	11.0
0.0	0.0	1	1	400.0	400.0	1	1	1	314.23743	176.66367	0	0.227	0.0	0.022	0.0	11.0
0.0	0.0	1	1	400.0	400.0	1	1	1	314.23743	176.66367	0	0.227	-0.001	-0.019	0.0	11.0
0.0	0.0	1	1	400.0	400.0	1	1	1	314.23743	176.66367	0	0.227	0.0	0.002	0.0	11.0
0.0	0.0	1	1	400.0	400.0	1	1	1	314.23743	176.66367	0	0.227	0.0	0.038	0.0	11.0
0.0	0.0	1	1	400.0	400.0	1	1	1	314.23743	176.66367	0	0.227	-0.001	-0.075	0.0	11.0
0.0	0.0	1	1	400.0	400.0	1	1	1	314.23743	176.66367	0	0.227	-0.001	-0.015	0.0	11.0
0.0	0.0	1	1	400.0	400.0	1	1	1	314.23743	176.66367	0	0.227	0.0	0.013	0.0	11.0
0.0	0.0	1	1	400.0	400.0	1	1	1	314.23743	176.66367	0	0.227	0.0	0.0	0.0	11.0
0.0	0.0	1	1	400.0	400.0	1	1	1	314.23743	176.66367	0	0.227	0.0	-0.011	0.0	11.0
0.0	0.0	1	1	400.0	400.0	1	1	1	314.23743	176.66367	0	0.227	0.0	0.013	0.0	11.0
0.0	0.0	1	1	400.0	400.0	1	1	1	314.23743	176.66367	0	0.227	0.0	0.033	0.0	11.0
0.0	0.0	1	1	400.0	400.0	1	1	1	314.23743	176.66367	0	0.227	0.0	0.018	0.0	11.0
0.0	0.0	1	1	400.0	400.0	1	1	1	314.23743	176.66367	0	0.227	-0.001	-0.042	0.0	11.0
0.0	0.0	1	1	400.0	400.0	1	1	1	314.23743	176.66367	0	0.227	0.0	0.008	0.0	11.0
0.0	0.0	1	1	400.0	400.0	1	1	1	314.23743	176.66367	0	0.227	0.0	0.016	0.0	11.0
0.0	0.0	1	1	400.0	400.0	1	1	1	314.23743	176.66367	0	0.227	-0.001	-0.016	0.0	11.0
0.0	0.0	1	1	400.0	400.0	1	1	1	314.23743	176.66367	0	0.227	0.0	0.004	0.0	11.0
0.0	0.0	1	1	400.0	400.0	1	1	1	314.23743	176.66367	0	0.227	0.0	0.054	0.0	11.0
0.0	0.0	1	1	400.0	400.0	1	1	1	314.23743	176.66367	0	0.227	0.0	-0.001	0.0	11.0
0.0	0.0	1	1	400.0	400.0	1	1	1	314.23743	176.66367	0	0.227	0.0	0.022	0.0	11.0
0.0	0.0	1	1	400.0	400.0	1	1	1	314.23743	176.66367	0	0.227	-0.001	-0.055	0.0	11.0
0.0	0.0	1	1	400.0	400.0	1	1	1	314.23743	176.66367	0	0.227	0.0	0.21	0.0	11.0
0.0	0.0	1	1	400.0	400.0	1	1	1	314.23743	176.66367	0	0.227	-0.001	-0.015	0.0	11.0
0.0	0.0	1	1	400.0	400.0	1	1	1	314.23743	176.66367	0	0.227	0.0	-0.002	0.0	11.0
0.0	0.0	1	1	400.0	400.0	1	1	1	314.23743	176.66367	0	0.227	0.0	-0.005	0.0	11.0
0.0	0.0	1	1	400.0	400.0	1	1	1	314.23743	176.66367	0	0.227	0.0	0.0	0.0	11.0
0.0	0.0	1	1	400.0	400.0	1	1	1	314.23743	176.66367	0	0.227	0.0	0.024	0.0	11.0
0.0	0.0	1	1	400.0	400.0	1	1	1	314.23743	176.66367	0	0.227	-0.001	-0.012	0.0	11.0
0.0	0.0	1	1	400.0	400.0	1	1	1	314.23743	176.66367	0	0.227	0.0	0.038	0.0	11.0
0.0	0.0	1	1	400.0	400.0	1	1	1	314.23743	176.66367	0	0.227	-0.001	-0.019	0.0	11.0
0.0	0.0	1	1	400.0	400.0	1	1	1	314.23743	176.66367	0	0.227	0.0	-0.009	0.0	11.0
0.0	0.0	1	1	400.0	400.0	1	1	1	314.23743	176.66367	0	0.227	-0.001	-0.025	0.0	11.0
0.0	0.0	1	1	400.0	400.0	1	1	1	314.23743	176.66367	0	0.227	0.0	0.047	0.0	11.0
0.0	0.0	1	1	400.0	400.0	1	1	1	314.23743	176.66367	0	0.227	-0.001	-0.051	0.0	11.0
0.0	0.0	1	1	400.0	400.0	1	1	1	314.23743	176.66367	0	0.227	0.0	0.013	0.0	11.0
0.0	0.0	1	1	400.0	400.0	1	1	1	314.23743	176.66367	0	0.227	0.0	-0.01	0.0	11.0
0.0	0.0	1	1	400.0	400.0	1	1	1	314.23743	176.66367	0	0.227	0.0	0.013	0.0	11.0
-5555.5557	-400.0	2	1	400.0	300.99503	1	2	1	314.23743	176.66367	1	0.227	0.0	-0.011	0.0	11.0
-5555.5557	-400.0	2	1	400.0	300.99503	0	2	1	314.23743	176.66367	1	0.227	0.0	0.156	0.0	11.0
-5555.5557	-400.0	2	1	400.0	300.99503	0	2	1	314.23743	176.66367	1	0.227	0.0	0.001	0.0	11.0
-5555.5557	-400.0	2	1	400.0	300.99503	0	2	1	314.23743	176.66367	1	0.227	-0.001	-0.013	0.0	11.0
-5555.5557	-400.0	2	1	400.0	300.99503	0	2	1	314.23743	176.66367	1	0.227	-0.003	-0.36	-0.392	11.0
-5555.5557	-400.0	2	1	400.0	300.99503	0	2	1	314.23743	176.66367	1	0.227	-0.01	-1.016	-1.097	11.0
-5555.5557	-400.0	2	1	400.0	300.99503	0	2	1	314.23743	176.66367	1	0.227	-0.018	-1.112	-1.097	11.0
-5555.5557	-400.0	2	1	400.0	300.99503	0	2	1	314.23743	176.66367	1	0.227	-0.027	-1.434	-1.413	11.0
-5555.5557	-400.0	2	1	400.0	300.99503	0	2	1	314.23743	176.66367	1	0.227	-0.039	-1.899	-1.978	11.0
-5555.5557	-400.0	2	1	400.0	300.99503	0	2	1	314.23743	176.66367	1	0.226	-0.051	-1.827	-1.978	11.0
-5555.5557	-400.0	2	1	400.0	300.99503	0	2	1	314.23743	176.66367	1	0.226	-0.065	-2.262	-2.232	11.0
-5555.5557	-400.0	2	1	400.0	300.99503	0	2	1	314.23743	176.66367	1	0.226	-0.077	-2.209	-2.686	11.0
-5555.5557	-400.0	2	1	400.0	300.99503	0	2	1	314.23743	176.66367	1	0.226	-0.091	-2.628	-2.686	11.0
-5555.5557	-400.0	2	1	400.0	300.99503	0	2	1	314.23743	176.66367	1	0.226	-0.105	-2.894	-2.889	11.0
-5555.5557	-400.0	2	1	400.0	300.99503	0	2	1	314.23743	176.66367	1	0.226	-0.117	-2.855	-2.889	11.0
-5555.5557	-400.0	2	1	400.0	300.99503	0	2	1	314.23743	176.66367	1	0.226	-0.132	-3.272	-3.254	11.0
-5555.5557	-400.0	2	1	400.0	300.99503	0	2	1	314.23743	176.66367	1	0.225	-0.148	-3.452	-3.417	11.0
-5555.5557	-400.0	2	1	400.0	300.99503	0	2	1	314.23743	176.66367	1	0.225	-0.161	-3.399	-3.417	11.0
-5555.5557	-400.0	2	1	400.0	300.99503	0	2	1	314.23743	176.66367	1	0.225	-0.175	-3.711	-3.709	11.0
-5555.5557	-400.0	2	1	400.0	300.99503	0	2	1	314.23743	176.66367	1	0.225	-0.188	-3.823	-3.709	11.0
-5555.5557	-400.0	2	1	400.0	300.99503	0	2	1	314.23743	176.66367	1	0.225	-0.2	-3.841	-3.84	11.0
-5555.5557	-400.0	2	1	400.0	300.99503	0	2	1	314.23743	176.66367	1	0.225	-0.214	-4.05	-4.075	11.0
-5555.5557	-400.0	2	1	400.0	300.99503	0	2	1	314.23743	176.66367	1	0.225	-0.226	-4.073	-4.075	11.0
-5555.5557	-400.0	2	1	400.0	300.99503	0	2	1	314.23743	176.66367	1	0.224	-0.239	-4.367	-4.278	11.0
-5555.5557	-400.0	2	1	400.0	300.99503	0	2	1	314.23743	176.66367	1	0.224	-0.25	-4.279	-4.369	11.0
-5555.5557	-400.0	2	1	400.0	300.99503	0	2	1	314.23743	176.66367	1	0.224	-0.261	-4.326	-4.369	11.0
-5555.5557	-400.0	2	1	400.0	300.99503	0	2	1	314.23743	176.66367	1	0.224	-0.272	-4.622	-4.531	11.0
-5555.5557	-400.0	2	1	400.0	300.99503	0	2	1	314.23743	176.66367	1	0.224	-0.282	-4.539	-4.531	11.0
-5555.5557	-400.0	2	1	400.0	300.99503	0	2	1	314.23743	176.66367	1	0.224	-0.29	-4.566	-4.604	11.0
-5555.5557	-400.0	2	1	400.0	300.99503	0	2	1	314.23743	176.66367	1	0.224	-0.3	-4.72	-4.735	11.0
-5555.5557	-400.0	2	1	400.0	300.99503	0	2	1	314.23743	176.66367	1	0.223	-0.31	-4.734	-4.735	11.0
-5555.5557	-400.0	2	1	400.0	300.99503	0	2	1	314.23743	176.66367	1	0.223	-0.32	-4.852	-4.847	11.0
-5555.5557	-400.0	2	1	400.0	300.99503	0	2	1	314.23743	176.66367	1	0.223	-0.329	-4.857	-4.898	11.0
-5555.5557	-400.0	2	1	400.0	300.99503	0	2	1	314.23743	176.66367	1	0.223	-0.337	-4.93	-4.898	11.0
-5555.5557	-400.0	2	1	400.0	300.99503	0	2	1	314.23743	176.66367	1	0.223	-0.344	-5.013	-4.988	11.0
-5555.5557	-400.0	2	1	400.0	300.99503	0	2	1	314.23743	176.66367	1	0.223	-0.35	-5.011	-5.029	11.0
-5555.5557	-400.0	2	1	400.0	300.99503	0	2	1	314.23743	176.66367	1	0.223	-0.357	-5.127	-5.029	11.0
-5555.5557	-400.0	2	1	400.0	300.99503	0	2	1	314.23743	176.66367	1	0.222	-0.364	-5.14	-5.102	11.0
-5555.5557	-400.0	2	1	400.0	300.99503	0	2	1	314.23743	176.66367	1	0.222	-0.37	-5.075	-5.102	11.0
-5555.5557	-400.0	2	1	400.0	300.99503	0	2	1	314.23743	176.66367	1	0.222	-0.376	-5.15	-5.134	11.0
-5555.5557	-400.0	2	1	400.0	300.99503	0	2	1	314.23743	176.66367	1	0.222	-0.382	-5.233	-5.192	11.0
-5555.5557	-400.0	2	1	400.0	300.99503	0	2	1	314.23743	176.66367	1	0.222	-0.386	-5.167	-5.192	11.0
-5555.5557	-400.0	2	1	400.0	300.99503	0	2	1	314.23743	176.66367	1	0.222	-0.39	-5.306	-5.218	11.0
-5555.5557	-400.0	2	1	400.0	300.99503	0	2	1	314.23743	176.66367	1	0.222	-0.393	-4.979	-5.218	11.0
-5555.5557	-400.0	2	1	400.0	300.99503	0	2	1	314.23743	176.66367	1	0.221	-0.397	-5.262	-5.265	11.0
-5555.5557	-400.0	2	1	400.0	300.99503	0	2	1	314.23743	176.66367	1	0.221	-0.401	-5.275	-5.286	11.0
-5555.5557	-400.0	2	1	400.0	300.99503	0	2	1	314.23743	176.66367	1	0.221	-0.403	-5.295	-5.286	11.0
-5555.5557	-400.0	2	1	400.0	300.99503	0	2	1	314.23743	176.66367	1	0.221	-0.406	-5.337	-5.324	11.0
-5555.5557	-400.0	2	1	400.0	300.99503	0	2	1	314.23743	176.66367	1	0.221	-0.41	-5.368	-5.356	11.0
-5555.5557	-400.0	2	1	400.0	300.99503	0	2	1	314.23743	176.66367	1	0.221	-0.414	-5.394	-5.356	11.0
-5555.5557	-400.0	2	1	400.0	300.99503	0	2	1	314.23743	176.66367	1	0.221	-0.418	-5.356	-5.371	11.0
-5555.5557	-400.0	2	1	400.0	300.99503	0	2	1	314.23743	176.66367	1	0.22	-0.422	-5.393	-5.371	11.0
-5555.5557	-400.0	2	1	400.0	300.99503	0	2	1	314.23743	176.66367	1	0.22	-0.424	-5.396	-5.397	11.0
-5555.5557	-400.0	2	1	400.0	300.99503	0	2	1	314.23743	176.66367	1	0.22	-0.426	-5.439	-5.408	11.0
-5555.5557	-400.0	2	1	400.0	300.99503	0	2	1	314.23743	176.66367	1	0.22	-0.427	-5.443	-5.408	11.0
-5555.5557	-400.0	2	1	400.0	300.99503	0	2	1	314.23743	176.66367	1	0.22	-0.429	-5.406	-5.429	11.0
-5555.5557	-400.0	2	1	400.0	300.99503	0	2	1	314.23743	176.66367	1	0.22	-0.432	-5.41	-5.438	11.0
-5555.5557	-400.0	2	1	400.0	300.99503	0	2	1	314.23743	176.66367	1	0.22	-0.434	-5.435	-5.438	11.0
-5555.5557	-400.0	2	1	400.0	300.99503	0	2	1	314.23743	176.66367	1	0.22	-0.436	-5.435	-5.455	11.0
-5555.5557	-400.0	2	1	400.0	300.99503	0	2	1	314.23743	176.66367	1	0.219	-0.438	-5.409	-5.455	11.0
-5555.5557	-400.0	2	1	400.0	300.99503	0	2	1	314.23743	176.66367	1	0.219	-0.44	-5.482	-5.463	11.0
-5555.5557	-400.0	2	1	400.0	300.99503	0	2	1	314.23743	176.66367	1	0.219	-0.441	-5.418	-5.476	11.0
-5555.5557	-400.0	2	1	400.0	300.99503	0	2	1	314.23743	176.66367	1	0.219	-0.441	-5.48	-5.476	11.0
-5555.5557	-400.0	2	1	400.0	300.99503	0	2	1	314.23743	176.66367	1	0.219	-0.441	-5.467	-5.488	11.0
-5555.5557	-400.0	2	1	400.0	300.99503	0	2	1	314.23743	176.66367	1	0.219	-0.441	-5.529	-5.493	11.0
-5555.5557	-400.0	2	1	400.0	300.99503	0	2	1	314.23743	176.66367	1	0.219	-0.441	-5.498	-5.493	11.0
-5555.5557	-400.0	2	1	400.0	300.99503	0	2	1	314.23743	176.66367	1	0.219	-0.441	-5.449	-5.502	11.0
-5555.5557	-400.0	2	1	400.0	300.99503	0	2	1	314.23743	176.66367	1	0.219	-0.441	-5.503	-5.502	11.0
-5555.5557	-400.0	2	1	400.0	300.99503	0	2	1	314.23743	176.66367	1	0.219	-0.441	-5.507	-5.507	11.0
-5555.5557	-400.0	2	1	400.0	300.99503	0	2	1	314.23743	176.66367	1	0.219	-0.441	-5.521	-5.514	11.0
-5555.5557	-400.0	2	1	400.0	300.99503	0	2	1	314.23743	176.66367	1	0.218	-0.442	-5.567	-5.514	11.0
-5555.5557	-400.0	2	1	400.0	300.99503	0	2	1	314.23743	176.66367	1	0.218	-0.442	-5.485	-5.517	11.0
-5555.5557	-400.0	2	1	400.0	300.99503	0	2	1	314.23743	176.66367	1	0.218	-0.442	-5.5	-5.523	11.0
-5555.5557	-400.0	2	1	400.0	300.99503	0	2	1	314.23743	176.66367	1	0.218	-0.444	-5.721	-5.523	11.0
-5555.5557	-400.0	2	1	400.0	300.99503	0	2	1	314.23743	176.66367	1	0.218	-0.444	-5.42	-5.529	11.0
-5555.5557	-400.0	2	1	400.0	300.99503	0	2	1	314.23743	176.66367	1	0.218	-0.444	-5.522	-5.529	11.0
-5555.5557	-400.0	2	1	400.0	300.99503	0	2	1	314.23743	176.66367	1	0.218	-0.445	-5.539	-5.531	11.0
-5555.5557	-400.0	2	1	400.0	300.99503	0	2	1	314.23743	176.66367	1	0.218	-0.445	-5.539	-5.535	11.0
-5555.5557	-400.0	2	1	400.0	300.99503	0	2	1	314.23743	176.66367	1	0.218	-0.446	-5.499	-5.535	11.0
-5555.5557	-400.0	2	1	400.0	300.99503	0	2	1	314.23743	176.66367	1	0.218	-0.446	-5.537	-5.537	11.0
-5555.5557	-400.0	2	1	400.0	300.99503	0	2	1	314.23743	176.66367	1	0.218	-0.446	-5.549	-5.541	11.0
-5555.5557	-400.0	2	1	400.0	300.99503	0	2	1	314.23743	176.66367	1	0.218	-0.447	-5.542	-5.541	11.0
-5555.5557	-400.0	2	1	400.0	300.99503	0	2	1	314.23743	176.66367	1	0.218	-0.447	-5.52	-5.542	11.0
-5555.5557	-400.0	2	1	400.0	300.99503	0	2	1	314.23743	176.66367	1	0.218	-0.448	-5.574	-5.544	11.0
-5555.5557	-400.0	2	1	400.0	300.99503	0	2	1	314.23743	176.66367	1	0.218	-0.449	-5.493	-5.544	11.0
-5555.5557	-400.0	2	1	400.0	300.99503	0	2	1	314.23743	176.66367	1	0.218	-0.449	-5.542	-5.547	11.0
-5555.5557	-400.0	2	1	400.0	300.99503	0	2	1	314.23743	176.66367	1	0.218	-0.45	-5.612	-5.547	11.0
-5555.5557	-400.0	2	1	400.0	300.99503	0	2	1	314.23743	176.66367	1	0.218	-0.45	-5.554	-5.548	11.0
-5555.5557	-400.0	2	1	400.0	300.99503	0	2	1	314.23743	176.66367	1	0.218	-0.45	-5.521	-5.55	11.0
-5555.5557	-400.0	2	1	400.0	300.99503	0	2	1	314.23743	176.66367	1	0.218	-0.45	-5.531	-5.55	11.0
-5555.5557	-400.0	2	1	400.0	300.99503	0	2	1	314.23743	176.66367	1	0.218	-0.451	-5.583	-5.55	11.0
-5555.5557	-400.0	2	1	400.0	300.99503	0	2	1	314.23743	176.66367	1	0.218	-0.452	-5.452	-5.55	11.0
-5555.5557	-400.0	2	1	400.0	300.99503	0	2	1	314.23743	176.66367	1	0.217	-0.453	-5.564	-5.552	11.0
-5555.5557	-400.0	2	1	400.0	300.99503	0	2	1	314.23743	176.66367	1	0.217	-0.454	-5.553	-5.553	11.0
-5555.5557	-400.0	2	1	400.0	300.99503	0	2	1	314.23743	176.66367	1	0.217	-0.454	-5.525	-5.553	11.0
-5555.5557	-400.0	2	1	400.0	300.99503	0	2	1	314.23743	176.66367	1	0.217	-0.454	-5.475	-5.554	11.0
-5555.5557	-400.0	2	1	400.0	300.99503	0	2	1	314.23743	176.66367	1	0.217	-0.456	-5.567	-5.555	11.0
-5555.5557	-400.0	2	1	400.0	300.99503	0	2	1	314.23743	176.66367	1	0.217	-0.457	-5.581	-5.555	11.0
-5555.5557	-400.0	2	1	400.0	300.99503	0	2	1	314.23743	176.66367	1	0.217	-0.457	-5.523	-5.555	11.0
-5555.5557	-400.0	2	1	400.0	300.99503	0	2	1	314.23743	176.66367	1	0.217	-0.458	-5.533	-5.555	11.0
-5555.5557	-400.0	2	1	400.0	300.99503	0	2	1	314.23743	176.66367	1	0.217	-0.46	-5.572	-5.556	11.0
-5555.5557	-400.0	2	1	400.0	300.99503	0	2	1	314.23743	176.66367	1	0.217	-0.46	-5.518	-5.556	11.0
-5555.5557	-400.0	2	1	400.0	300.99503	0	2	1	314.23743	176.66367	1	0.217	-0.46	-5.557	-5.556	11.0
-5555.5557	-400.0	2	1	400.0	300.99503	0	2	1	314.23743	176.66367	1	0.217	-0.461	-5.589	-5.557	11.0
-5555.5557	-400.0	2	1	400.0	300.99503	0	2	1	314.23743	176.66367	1	0.217	-0.46	-5.545	-5.559	11.0
-5555.5557	-400.0	2	1	400.0	300.99503	0	2	1	314.23743	176.66367	1	0.217	-0.461	-5.58	-5.559	11.0
-5555.5557	-400.0	2	1	400.0	300.99503	0	2	1	314.23743	176.66367	1	0.217	-0.461	-5.584	-5.559	11.0
-5555.5557	-400.0	2	1	400.0	300.99503	0	2	1	314.23743	176.66367	1	0.217	-0.46	-5.53	-5.559	11.0
-5555.5557	-400.0	2	1	400.0	300.99503	0	2	1	314.23743	176.66367	1	0.217	-0.46	-5.471	-5.559	11.0
-5555.5557	-400.0	2	1	400.0	300.99503	0	2	1	314.23743	176.66367	1	0.217	-0.461	-5.577	-5.56	11.0
-5555.5557	-400.0	2	1	400.0	300.99503	0	2	1	314.23743	176.66367	1	0.216	-0.46	-5.551	-5.56	11.0
-5555.5557	-400.0	2	1	400.0	300.99503	0	2	1	314.23743	176.66367	1	0.216	-0.46	-5.589	-5.56	11.0
-5555.5557	-400.0	2	1	400.0	300.99503	0	2	1	314.23743	176.66367	1	0.216	-0.461	-5.595	-5.56	11.0
-5555.5557	-400.0	2	1	400.0	300.99503	0	2	1	314.23743	176.66367	1	0.216	-0.461	-5.585	-5.56	11.0
-5555.5557	-400.0	2	1	400.0	300.99503	0	2	1	314.23743	176.66367	1	0.216	-0.461	-5.562	-5.56	11.0
-5555.5557	-400.0	2	1	400.0	300.99503	0	2	1	314.23743	176.66367	1	0.216	-0.461	-5.568	-5.56	11.0
-5555.5557	-400.0	2	1	400.0	300.99503	0	2	1	314.23743	176.66367	1	0.216	-0.46	-5.556	-5.56	11.0
-5555.5557	-400.0	2	1	400.0	300.99503	0	2	1	314.23743	176.66367	1	0.216	-0.46	-5.555	-5.56	11.0
-5555.5557	-400.0	2	1	400.0	300.99503	0	2	1	314.23743	176.66367	1	0.216	-0.461	-5.559	-5.56	11.0
-5555.5557	-400.0	2	1	400.0	300.99503	0	2	1	314.23743	176.66367	1	0.216	-0.461	-5.596	-5.56	11.0
-5555.5557	-400.0	2	1	400.0	300.99503	0	2	1	314.23743	176.66367	1	0.216	-0.461	-5.593	-5.56	11.0
-5555.5557	-400.0	2	1	400.0	300.99503	0	2	1	314.23743	176.66367	1	0.216	-0.46	-5.535	-5.56	11.0
-5555.5557	-400.0	2	1	400.0	300.99503	0	2	1	314.23743	176.66367	1	0.216	-0.46	-5.522	-5.56	11.0
-5555.5557	-400.0	2	1	400.0	300.99503	0	2	1	314.23743	176.66367	1	0.216	-0.461	-5.628	-5.56	11.0
-5555.5557	-400.0	2	1	400.0	300.99503	0	2	1	314.23743	176.66367	1	0.216	-0.461	-5.588	-5.56	11.0
-5555.5557	-400.0	2	1	400.0	300.99503	0	2	1	314.23743	176.66367	1	0.216	-0.461	-5.573	-5.561	11.0
-5555.5557	-400.0	2	1	400.0	300.99503	0	2	1	314.23743	176.66367	1	0.215	-0.46	-5.465	-5.561	11.0
-5555.5557	-400.0	2	1	400.0	300.99503	0	2	1	314.23743	176.66367	1	0.215	-0.46	-5.552	-5.561	11.0
-5555.5557	-400.0	2	1	400.0	300.99503	0	2	1	314.23743	176.66367	1	0.215	-0.461	-5.589	-5.561	11.0
-5555.5557	-400.0	2	1	400.0	300.99503	0	2	1	314.23743	176.66367	1	0.215	-0.461	-5.609	-5.561	11.0
-5555.5557	-400.0	2	1	400.0	300.99503	0	2	1	314.23743	176.66367	1	0.215	-0.46	-5.553	-5.561	11.0
-5555.5557	-400.0	2	1	400.0	300.99503	0	2	1	314.23743	176.66367	1	0.215	-0.461	-5.567	-5.561	11.0
-5555.5557	-400.0	2	1	400.0	300.99503	0	2	1	314.23743	176.66367	1	0.215	-0.461	-5.588	-5.561	11.0
-5555.5557	-400.0	2	1	400.0	300.99503	0	2	1	314.23743	176.66367	1	0.215	-0.461	-5.652	-5.561	11.0
-5555.5557	-400.0	2	1	400.0	300.99503	0	2	1	314.23743	176.66367	1	0.215	-0.46	-5.536	-5.561	11.0
-5555.5557	-400.0	2	1	400.0	300.99503	0	2	1	314.23743	176.66367	1	0.215	-0.461	-5.608	-5.561	11.0
-5555.5557	-400.0	2	1	400.0	300.99503	0	2	1	314.23743	176.66367	1	0.214	-0.461	-5.576	-5.561	11.0
-5555.5557	-400.0	2	1	400.0	300.99503	0	2	1	314.23743	176.66367	1	0.214	-0.461	-5.565	-5.561	11.0
-5555.5557	-400.0	2	1	400.0	300.99503	0	2	1	314.23743	176.66367	1	0.214	-0.46	-5.5	-5.561	11.0
-5555.5557	-400.0	2	1	400.0	300.99503	0	2	1	314.23743	176.66367	1	0.214	-0.461	-5.587	-5.561	11.0
-5555.5557	-400.0	2	1	400.0	300.99503	0	2	1	314.23743	176.66367	1	0.214	-0.461	-5.569	-5.561	11.0
-5555.5557	-400.0	2	1	400.0	300.99503	0	2	1	314.23743	176.66367	1	0.214	-0.461	-5.577	-5.561	11.0
-5555.5557	-400.0	2	1	400.0	300.99503	0	2	1	314.23743	176.66367	1	0.214	-0.461	-5.611	-5.561	11.0
-5555.5557	-400.0	2	1	400.0	300.99503	0	2	1	314.23743	176.66367	1	0.214	-0.46	-5.547	-5.561	11.0
-5555.5557	-400.0	2	1	400.0	300.99503	0	2	1	314.23743	176.66367	1	0.214	-0.461	-5.582	-5.561	11.0
-5555.5557	-400.0	2	1	400.0	300.99503	0	2	1	314.23743	176.66367	1	0.214	-0.461	-5.586	-5.561	11.0
-5555.5557	-400.0	2	1	400.0	300.99503	0	2	1	314.23743	176.66367	1	0.214	-0.461	-5.589	-5.561	11.0
-5555.5557	-400.0	2	1	400.0	300.99503	0	2	1	314.23743	176.66367	1	0.214	-0.461	-5.566	-5.561	11.0
-5555.5557	-400.0	2	1	400.0	300.99503	0	2	1	314.23743	176.66367	1	0.213	-0.461	-5.658	-5.561	11.0
-5555.5557	-400.0	2	1	400.0	300.99503	0	2	1	314.23743	176.66367	1	0.213	-0.461	-5.567	-5.561	11.0
-5555.5557	-400.0	2	1	400.0	300.99503	0	2	1	314.23743	176.66367	1	0.213	-0.461	-5.59	-5.561	11.0
-5555.5557	-400.0	2	1	400.0	300.99503	0	2	1	314.23743	176.66367	1	0.213	-0.461	-5.576	-5.561	11.0
-5555.5557	-400.0	2	1	400.0	300.99503	0	2	1	314.23743	176.66367	1	0.213	-0.46	-5.542	-5.561	11.0
-5555.5557	-400.0	2	1	400.0	300.99503	0	2	1	314.23743	176.66367	1	0.213	-0.46	-5.523	-5.561	11.0
-5555.5557	-400.0	2	1	400.0	300.99503	0	2	1	314.23743	176.66367	1	0.213	-0.461	-5.596	-5.561	11.0
-5555.5557	-400.0	2	1	400.0	300.99503	0	2	1	314.23743	176.66367	1	0.213	-0.461	-5.572	-5.561	11.0
-5555.5557	-400.0	2	1	400.0	300.99503	0	2	1	314.23743	176.66367	1	0.213	-0.461	-5.593	-5.561	11.0
-5555.5557	-400.0	2	1	400.0	300.99503	0	2	1	314.23743	176.66367	1	0.213	-0.461	-5.591	-5.561	11.0
-5555.5557	-400.0	2	1	400.0	300.99503	0	2	1	314.23743	176.66367	1	0.213	-0.46	-5.545	-5.561	11.0
-5555.5557	-400.0	2	1	400.0	300.99503	0	2	1	314.23743	176.66367	1	0.213	-0.461	-5.572	-5.561	11.0
-5555.5557	-400.0	2	1	400.0	300.99503	0	2	1	314.23743	176.66367	1	0.213	-0.461	-5.591	-5.561	11.0
-5555.5557	-400.0	2	1	400.0	300.99503	0	2	1	314.23743	176.66367	1	0.213	-0.461	-5.631	-5.561	11.0
-5555.5557	-400.0	2	1	400.0	300.99503	0	2	1	314.23743	176.66367	1	0.213	-0.46	-5.53	-5.561	11.0
-5555.5557	-400.0	2	1	400.0	300.99503	0	2	1	314.23743	176.66367	1	0.213	-0.46	-5.539	-5.561	11.0
-5555.5557	-400.0	2	1	400.0	300.99503	0	2	1	314.23743	176.66367	1	0.213	-0.461	-5.619	-5.561	11.0
-5555.5557	-400.0	2	1	400.0	300.99503	0	2	1	314.23743	176.66367	1	0.213	-0.461	-5.595	-5.561	11.0
-5555.5557	-400.0	2	1	400.0	300.99503	0	2	1	314.23743	176.66367	1	0.213	-0.461	-5.62	-5.561	11.0
-5555.5557	-400.0	2	1	400.0	300.99503	0	2	1	314.23743	176.66367	1	0.213	-0.461	-5.596	-5.561	11.0
-5555.5557	-400.0	2	1	400.0	300.99503	0	2	1	314.23743	176.66367	1	0.213	-0.46	-5.548	-5.561	11.0
-5555.5557	-400.0	2	1	400.0	300.99503	0	2	1	314.23743	176.66367	1	0.213	-0.461	-5.598	-5.561	11.0
-5555.5557	-400.0	2	1	400.0	300.99503	0	2	1	314.23743	176.66367	1	0.213	-0.46	-5.528	-5.561	11.0
-5555.5557	-400.0	2	1	400.0	300.99503	0	2	1	314.23743	176.66367	1	0.213	-0.46	-5.497	-5.561	11.0
-5555.5557	-400.0	2	1	400.0	300.99503	0	2	1	314.23743	176.66367	1	0.212	-0.46	-5.552	-5.561	11.0
-5555.5557	-400.0	2	1	400.0	300.99503	0	2	1	314.23743	176.66367	1	0.212	-0.461	-5.599	-5.561	11.0
-5555.5557	-400.0	2	1	400.0	300.99503	0	2	1	314.23743	176.66367	1	0.212	-0.46	-5.509	-5.561	11.0
-5555.5557	-400.0	2	1	400.0	300.99503	0	2	1	314.23743	176.66367	1	0.212	-0.462	-5.565	-5.561	11.0
-5555.5557	-400.0	2	1	400.0	300.99503	0	2	1	314.23743	176.66367	1	0.212	-0.462	-5.567	-5.561	11.0
-5555.5557	-400.0	2	1	400.0	300.99503	0	2	1	314.23743	176.66367	1	0.212	-0.46	-5.509	-5.561	11.0
-5555.5557	-400.0	2	1	400.0	300.99503	0	2	1	314.23743	176.66367	1	0.212	-0.461	-5.622	-5.561	11.0
-5555.5557	-400.0	2	1	400.0	300.99503	0	2	1	314.23743	176.66367	1	0.212	-0.46	-5.5	-5.561	11.0
-5555.5557	-400.0	2	1	400.0	300.99503	0	2	1	314.23743	176.66367	1	0.212	-0.461	-5.562	-5.561	11.0
-5555.5557	-400.0	2	1	400.0	300.99503	0	2	1	314.23743	176.66367	1	0.212	-0.461	-5.589	-5.561	11.0
-5555.5557	-400.0	2	1	400.0	300.99503	0	2	1	314.23743	176.66367	1	0.212	-0.46	-5.57	-5.561	11.0
-5555.5557	-400.0	2	1	400.0	300.99503	0	2	1	314.23743	176.66367	1	0.212	-0.46	-5.531	-5.561	11.0
-5555.5557	-400.0	2	1	400.0	300.99503	0	2	1	314.23743	176.66367	1	0.212	-0.46	-5.537	-5.561	11.0
-5555.5557	-400.0	2	1	400.0	300.99503	0	2	1	314.23743	176.66367	1	0.212	-0.46	-5.542	-5.561	11.0
-5555.5557	-400.0	2	1	400.0	300.99503	0	2	1	314.23743	176.66367	1	0.212	-0.46	-5.501	-5.561	11.0
-5555.5557	-400.0	2	1	400.0	300.99503	0	2	1	314.23743	176.66367	1	0.212	-0.461	-5.627	-5.561	11.0
-5555.5557	-400.0	2	1	400.0	300.99503	0	2	1	314.23743	176.66367	1	0.212	-0.461	-5.607	-5.561	11.0
-5555.5557	-400.0	2	1	400.0	300.99503	0	2	1	314.23743	176.66367	1	0.212	-0.46	-5.548	-5.561	11.0
-5555.5557	-400.0	2	1	400.0	300.99503	0	2	1	314.23743	176.66367	1	0.212	-0.461	-5.668	-5.561	11.0
-5555.5557	-400.0	2	1	400.0	300.99503	0	2	1	314.23743	176.66367	1	0.212	-0.461	-5.573	-5.561	11.0
-5555.5557	-400.0	2	1	400.0	300.99503	0	2	1	314.23743	176.66367	1	0.212	-0.461	-5.572	-5.561	11.0
-5555.5557	-400.0	2	1	400.0	300.99503	0	2	1	314.23743	176.66367	1	0.212	-0.46	-5.494	-5.561	11.0
-5555.5557	-400.0	2	1	400.0	300.99503	0	2	1	314.23743	176.66367	1	0.212	-0.461	-5.573	-5.561	11.0
-5555.5557	-400.0	2	1	400.0	300.99503	0	2	1	314.23743	176.66367	1	0.212	-0.461	-5.569	-5.561	11.0
-5555.5557	-400.0	2	1	400.0	300.99503	0	2	1	314.23743	176.66367	1	0.212	-0.461	-5.576	-5.561	11.0
-5555.5557	-400.0	2	1	400.0	300.99503	0	2	1	314.23743	176.66367	1	0.212	-0.461	-5.622	-5.561	11.0
-5555.5557	-400.0	2	1	400.0	300.99503	0	2	1	314.23743	176.66367	1	0.212	-0.461	-5.573	-5.561	11.0
-5555.5557	-400.0	2	1	400.0	300.99503	0	2	1	314.23743	176.66367	1	0.212	-0.461	-5.634	-5.561	11.0
-5555.5557	-400.0	2	1	400.0	300.99503	0	2	1	314.23743	176.66367	1	0.212	-0.46	-5.516	-5.561	11.0
-5555.5557	-400.0	2	1	400.0	300.99503	0	2	1	314.23743	176.66367	1	0.212	-0.46	-5.615	-5.561	11.0
-5555.5557	-400.0	2	1	400.0	300.99503	0	2	1	314.23743	176.66367	1	0.211	-0.461	-5.593	-5.561	11.0
-5555.5557	-400.0	2	1	400.0	300.99503	0	2	1	314.23743	176.66367	1	0.211	-0.46	-5.55	-5.561	11.0
-5555.5557	-400.0	2	1	400.0	300.99503	0	2	1	314.23743	176.66367	1	0.211	-0.461	-5.595	-5.561	11.0
-5555.5557	-400.0	2	1	400.0	300.99503	0	2	1	314.23743	176.66367	1	0.211	-0.461	-5.573	-5.561	11.0
-5555.5557	-400.0	2	1	400.0	300.99503	0	2	1	314.23743	176.66367	1	0.211	-0.46	-5.369	-5.561	11.0
-5555.5557	-400.0	2	1	400.0	300.99503	0	2	1	314.23743	176.66367	1	0.211	-0.46	-5.455	-5.561	11.0
-5555.5557	-400.0	2	1	400.0	300.99503	0	2	1	314.23743	176.66367	1	0.211	-0.461	-5.571	-5.561	11.0
-5555.5557	-400.0	2	1	400.0	300.99503	0	2	1	314.23743	176.66367	1	0.211	-0.461	-5.598	-5.561	11.0
-5555.5557	-400.0	2	1	400.0	300.99503	0	2	1	314.23743	176.66367	1	0.211	-0.46	-5.528	-5.561	11.0
-5555.5557	-400.0	2	1	400.0	300.99503	0	2	1	314.23743	176.66367	1	0.211	-0.461	-5.646	-5.561	11.0
-5555.5557	-400.0	2	1	400.0	300.99503	0	2	1	314.23743	176.66367	1	0.211	-0.461	-5.601	-5.561	11.0
-5555.5557	-400.0	2	1	400.0	300.99503	0	2	1	314.23743	176.66367	1	0.211	-0.46	-5.552	-5.561	11.0
-5555.5557	-400.0	2	1	400.0	300.99503	0	2	1	314.23743	176.66367	1	0.211	-0.461	-5.559	-5.561	11.0
-5555.5557	-400.0	2	1	400.0	300.99503	0	2	1	314.23743	176.66367	1	0.211	-0.461	-5.592	-5.561	11.0
-5555.5557	-400.0	2	1	400.0	300.99503	0	2	1	314.23743	176.66367	1	0.211	-0.46	-5.556	-5.561	11.0
-5555.5557	-400.0	2	1	400.0	300.99503	0	2	1	314.23743	176.66367	1	0.211	-0.46	-5.517	-5.561	11.0
-5555.5557	-400.0	2	1	400.0	300.99503	0	2	1	314.23743	176.66367	1	0.211	-0.461	-5.557	-5.561	11.0
-5555.5557	-400.0	2	1	400.0	300.99503	0	2	1	314.23743	176.66367	1	0.211	-0.461	-5.596	-5.561	11.0
-5555.5557	-400.0	2	1	400.0	300.99503	0	2	1	314.23743	176.66367	1	0.211	-0.46	-5.548	-5.561	11.0
-5555.5557	-400.0	2	1	400.0	300.99503	0	2	1	314.23743	176.66367	1	0.211	-0.46	-5.61	-5.561	11.0
-5555.5557	-400.0	2	1	400.0	300.99503	0	2	1	314.23743	176.66367	1	0.21	-0.461	-5.566	-5.561	11.0
-5555.5557	-400.0	2	1	400.0	300.99503	0	2	1	314.23743	176.66367	1	0.21	-0.46	-5.552	-5.561	11.0
-5555.5557	-400.0	2	1	400.0	300.99503	0	2	1	314.23743	176.66367	1	0.21	-0.461	-5.595	-5.561	11.0
-5555.5557	-400.0	2	1	400.0	300.99503	0	2	1	314.23743	176.66367	1	0.21	-0.461	-5.627	-5.561	11.0
-5555.5557	-400.0	2	1	400.0	300.99503	0	2	1	314.23743	176.66367	1	0.21	-0.46	-5.536	-5.561	11.0
-5555.5557	-400.0	2	1	400.0	300.99503	0	2	1	314.23743	176.66367	1	0.21	-0.461	-5.605	-5.561	11.0
-5555.5557	-400.0	2	1	400.0	300.99503	0	2	1	314.23743	176.66367	1	0.21	-0.46	-5.545	-5.561	11.0
-5555.5557	-400.0	2	1	400.0	300.99503	0	2	1	314.23743	176.66367	1	0.21	-0.46	-5.549	-5.561	11.0
-5555.5557	-400.0	2	1	400.0	300.99503	0	2	1	314.23743	176.66367	1	0.21	-0.46	-5.551	-5.561	11.0
-5555.5557	-400.0	2	1	400.0	300.99503	0	2	1	314.23743	176.66367	1	0.209	-0.461	-5.567	-5.561	11.0
-5555.5557	-400.0	2	1	400.0	300.99503	0	2	1	314.23743	176.66367	1	0.209	-0.46	-5.486	-5.561	11.0
-5555.5557	-400.0	2	1	400.0	300.99503	0	2	1	314.23743	176.66367	1	0.209	-0.46	-5.435	-5.561	11.0
-5555.5557	-400.0	2	1	400.0	300.99503	0	2	1	314.23743	176.66367	1	0.209	-0.46	-5.519	-5.561	11.0
-5555.5557	-400.0	2	1	400.0	300.99503	0	2	1	314.23743	176.66367	1	0.209	-0.461	-5.604	-5.561	11.0
-5555.5557	-400.0	2	1	400.0	300.99503	0	2	1	314.23743	176.66367	1	0.209	-0.461	-5.567	-5.561	11.0
-5555.5557	-400.0	2	1	400.0	300.99503	0	2	1	314.23743	176.66367	1	0.208	-0.46	-5.53	-5.561	11.0
-5555.5557	-400.0	2	1	400.0	300.99503	0	2	1	314.23743	176.66367	1	0.208	-0.46	-5.525	-5.561	11.0
-5555.5557	-400.0	2	1	400.0	300.99503	0	2	1	314.23743	176.66367	1	0.208	-0.461	-5.606	-5.561	11.0
-5555.5557	-400.0	2	1	400.0	300.99503	0	2	1	314.23743	176.66367	1	0.208	-0.46	-5.532	-5.561	11.0
-5555.5557	-400.0	2	1	400.0	300.99503	0	2	1	314.23743	176.66367	1	0.208	-0.461	-5.583	-5.561	11.0
-5555.5557	-400.0	2	1	400.0	300.99503	0	2	1	314.23743	176.66367	1	0.208	-0.461	-5.562	-5.561	11.0
-5555.5557	-400.0	2	1	400.0	300.99503	0	2	1	314.23743	176.66367	1	0.208	-0.461	-5.581	-5.561	11.0
-5555.5557	-400.0	2	1	400.0	300.99503	0	2	1	314.23743	176.66367	1	0.208	-0.46	-5.555	-5.561	11.0
-5555.5557	-400.0	2	1	400.0	300.99503	0	2	1	314.23743	176.66367	1	0.207	-0.46	-5.516	-5.561	11.0
-5555.5557	-400.0	2	1	400.0	300.99503	0	2	1	314.23743	176.66367	1	0.207	-0.461	-5.583	-5.561	11.0
-5555.5557	-400.0	2	1	400.0	300.99503	0	2	1	314.23743	176.66367	1	0.207	-0.461	-5.57	-5.561	11.0
-5555.5557	-400.0	2	1	400.0	300.99503	0	2	1	314.23743	176.66367	1	0.207	-0.461	-5.565	-5.561	11.0
-5555.5557	-400.0	2	1	400.0	300.99503	0	2	1	314.23743	176.66367	1	0.207	-0.46	-5.518	-5.561	11.0
-5555.5557	-400.0	2	1	400.0	300.99503	0	2	1	314.23743	176.66367	1	0.207	-0.46	-5.528	-5.561	11.0
-5555.5557	-400.0	2	1	400.0	300.99503	0	2	1	314.23743	176.66367	1	0.207	-0.461	-5.617	-5.561	11.0
-5555.5557	-400.0	2	1	400.0	300.99503	0	2	1	314.23743	176.66367	1	0.207	-0.461	-5.582	-5.561	11.0
-5555.5557	-400.0	2	1	400.0	300.99503	0	2	1	314.23743	176.66367	1	0.207	-0.46	-5.522	-5.561	11.0
-5555.5557	-400.0	2	1	400.0	300.99503	0	2	1	314.23743	176.66367	1	0.207	-0.461	-5.612	-5.561	11.0
-5555.5557	-400.0	2	1	400.0	300.99503	0	2	1	314.23743	176.66367	1	0.207	-0.461	-5.604	-5.561	11.0
-5555.5557	-400.0	2	1	400.0	300.99503	0	2	1	314.23743	176.66367	1	0.207	-0.46	-5.551	-5.561	11.0
-5555.5557	-400.0	2	1	400.0	300.99503	0	2	1	314.23743	176.66367	1	0.207	-0.46	-5.552	-5.561	11.0
0.0	0.0	2	1	400.0	300.99503	0	2	1	314.23743	176.66367	0	0.207	-0.461	-5.586	-5.561	11.0
0.0	0.0	2	1	400.0	300.99503	0	2	1	314.23743	176.66367	0	0.207	-0.46	-5.531	-5.561	11.0
0.0	0.0	2	1	400.0	300.99503	0	2	1	314.23743	176.66367	0	0.207	-0.461	-5.559	-5.561	11.0
0.0	0.0	2	1	400.0	300.99503	0	2	1	314.23743	176.66367	0	0.207	-0.458	-5.202	-5.168	11.0
0.0	0.0	2	1	400.0	300.99503	0	2	1	314.23743	176.66367	0	0.207	-0.456	-5.153	-5.168	11.0
0.0	0.0	2	1	400.0	300.99503	0	2	1	314.23743	176.66367	0	0.207	-0.448	-4.485	-4.463	11.0
0.0	0.0	2	1	400.0	300.99503	0	2	1	314.23743	176.66367	0	0.207	-0.438	-4.138	-4.147	11.0
0.0	0.0	2	1	400.0	300.99503	0	2	1	314.23743	176.66367	0	0.207	-0.43	-4.157	-4.147	11.0
0.0	0.0	2	1	400.0	300.99503	0	2	1	314.23743	176.66367	0	0.207	-0.416	-3.61	-3.581	11.0
0.0	0.0	2	1	400.0	300.99503	0	2	1	314.23743	176.66367	0	0.207	-0.404	-3.556	-3.581	11.0
0.0	0.0	2	1	400.0	300.99503	0	2	1	314.23743	176.66367	0	0.207	-0.391	-3.343	-3.328	11.0
0.0	0.0	2	1	400.0	300.99503	0	2	1	314.23743	176.66367	0	0.207	-0.376	-2.739	-2.874	11.0
0.0	0.0	2	1	400.0	300.99503	0	2	1	314.23743	176.66367	0	0.208	-0.362	-2.87	-2.874	11.0
0.0	0.0	2	1	400.0	300.99503	0	2	1	314.23743	176.66367	0	0.208	-0.349	-2.704	-2.671	11.0
0.0	0.0	2	1	400.0	300.99503	0	2	1	314.23743	176.66367	0	0.208	-0.333	-2.332	-2.306	11.0
0.0	0.0	2	1	400.0	300.99503	0	2	1	314.23743	176.66367	0	0.208	-0.319	-2.366	-2.306	11.0
0.0	0.0	2	1	400.0	300.99503	0	2	1	314.23743	176.66367	0	0.208	-0.305	-2.167	-2.143	11.0
0.0	0.0	2	1	400.0	300.99503	0	2	1	314.23743	176.66367	0	0.208	-0.292	-2.167	-2.143	11.0
0.0	0.0	2	1	400.0	300.99503	0	2	1	314.23743	176.66367	0	0.208	-0.278	-1.914	-1.85	11.0
0.0	0.0	2	1	400.0	300.99503	0	2	1	314.23743	176.66367	0	0.208	-0.265	-1.727	-1.72	11.0
0.0	0.0	2	1	400.0	300.99503	0	2	1	314.23743	176.66367	0	0.208	-0.254	-1.736	-1.72	11.0
0.0	0.0	2	1	400.0	300.99503	0	2	1	314.23743	176.66367	0	0.208	-0.241	-1.517	-1.485	11.0
0.0	0.0	2	1	400.0	300.99503	0	2	1	314.23743	176.66367	0	0.208	-0.227	-1.204	-1.282	11.0
0.0	0.0	2	1	400.0	300.99503	0	2	1	314.23743	176.66367	0	0.208	-0.214	-1.125	-1.282	11.0
0.0	0.0	2	1	400.0	300.99503	0	2	1	314.23743	176.66367	0	0.208	-0.202	-1.199	-1.191	11.0
0.0	0.0	2	1	400.0	300.99503	0	2	1	314.23743	176.66367	0	0.208	-0.192	-1.151	-1.191	11.0
0.0	0.0	2	1	400.0	300.99503	0	2	1	314.23743	176.66367	0	0.208	-0.182	-1.071	-1.029	11.0
0.0	0.0	2	1	400.0	300.99503	0	2	1	314.23743	176.66367	0	0.208	-0.171	-0.933	-0.956	11.0
0.0	0.0	2	1	400.0	300.99503	0	2	1	314.23743	176.66367	0	0.209	-0.162	-0.98	-0.956	11.0
0.0	0.0	2	1	400.0	300.99503	0	2	1	314.23743	176.66367	0	0.209	-0.153	-0.83	-0.825	11.0
0.0	0.0	2	1	400.0	300.99503	0	2	1	314.23743	176.66367	0	0.209	-0.145	-0.747	-0.767	11.0
0.0	0.0	2	1	400.0	300.99503	0	2	1	314.23743	176.66367	0	0.209	-0.137	-0.738	-0.767	11.0
0.0	0.0	2	1	400.0	300.99503	0	2	1	314.23743	176.66367	0	0.209	-0.13	-0.632	-0.662	11.0
0.0	0.0	2	1	400.0	300.99503	0	2	1	314.23743	176.66367	0	0.209	-0.122	-0.673	-0.662	11.0
0.0	0.0	2	1	400.0	300.99503	0	2	1	314.23743	176.66367	0	0.209	-0.115	-0.627	-0.615	11.0
0.0	0.0	2	1	400.0	300.99503	0	2	1	314.23743	176.66367	0	0.209	-0.109	-0.56	-0.531	11.0
0.0	0.0	2	1	400.0	300.99503	0	2	1	314.23743	176.66367	0	0.209	-0.103	-0.533	-0.531	11.0
0.0	0.0	2	1	400.0	300.99503	0	2	1	314.23743	176.66367	0	0.209	-0.097	-0.456	-0.458	11.0
0.0	0.0	2	1	400.0	300.99503	0	2	1	314.23743	176.66367	0	0.209	-0.091	-0.461	-0.426	11.0
0.0	0.0	2	1	400.0	300.99503	0	2	1	314.23743	176.66367	0	0.209	-0.085	-0.407	-0.426	11.0
0.0	0.0	2	1	400.0	300.99503	0	2	1	314.23743	176.66367	0	0.209	-0.079	-0.375	-0.368	11.0
0.0	0.0	2	1	400.0	300.99503	0	2	1	314.23743	176.66367	0	0.209	-0.075	-0.374	-0.368	11.0
0.0	0.0	2	1	400.0	300.99503	0	2	1	314.23743	176.66367	0	0.209	-0.071	-0.347	-0.341	11.0
0.0	0.0	2	1	400.0	300.99503	0	2	1	314.23743	176.66367	0	0.209	-0.067	-0.361	-0.295	11.0
0.0	0.0	2	1	400.0	300.99503	0	2	1	314.23743	176.66367	0	0.209	-0.063	-0.309	-0.295	11.0
0.0	0.0	2	1	400.0	300.99503	0	2	1	314.23743	176.66367	0	0.209	-0.059	-0.257	-0.254	11.0
0.0	0.0	2	1	400.0	300.99503	0	2	1	314.23743	176.66367	0	0.209	-0.056	-0.261	-0.236	11.0
0.0	0.0	2	1	400.0	300.99503	0	2	1	314.23743	176.66367	0	0.209	-0.052	-0.249	-0.236	11.0
0.0	0.0	2	1	400.0	300.99503	0	2	1	314.23743	176.66367	0	0.209	-0.048	-0.19	-0.204	11.0
0.0	0.0	2	1	400.0	300.99503	0	2	1	314.23743	176.66367	0	0.21	-0.044	-0.234	-0.204	11.0
0.0	0.0	2	1	400.0	300.99503	0	2	1	314.23743	176.66367	0	0.21	-0.04	-0.203	-0.189	11.0
0.0	0.0	2	1	400.0	300.99503	0	2	1	314.23743	176.66367	0	0.21	-0.038	-0.183	-0.163	11.0
0.0	0.0	2	1	400.0	300.99503	0	2	1	314.23743	176.66367	0	0.21	-0.035	-0.128	-0.163	11.0
0.0	0.0	2	1	400.0	300.99503	0	2	1	314.23743	176.66367	0	0.21	-0.033	-0.175	-0.152	11.0
0.0	0.0	2	1	400.0	300.99503	0	2	1	314.23743	176.66367	0	0.21	-0.031	-0.131	-0.131	11.0
0.0	0.0	2	1	400.0	300.99503	0	2	1	314.23743	176.66367	0	0.21	-0.029	-0.151	-0.131	11.0
0.0	0.0	2	1	400.0	300.99503	0	2	1	314.23743	176.66367	0	0.21	-0.027	-0.153	-0.113	11.0
0.0	0.0	2	1	400.0	300.99503	0	2	1	314.23743	176.66367	0	0.211	-0.025	-0.101	-0.113	11.0
0.0	0.0	2	1	400.0	300.99503	0	2	1	314.23743	176.66367	0	0.211	-0.023	-0.098	-0.105	11.0
0.0	0.0	2	1	400.0	300.99503	0	2	1	314.23743	176.66367	0	0.211	-0.021	-0.073	-0.09	11.0
0.0	0.0	2	1	400.0	300.99503	0	2	1	314.23743	176.66367	0	0.211	-0.02	-0.113	-0.09	11.0
0.0	0.0	2	1	400.0	300.99503	0	2	1	314.23743	176.66367	0	0.211	-0.02	-0.147	-0.084	11.0
0.0	0.0	2	1	400.0	300.99503	0	2	1	314.23743	176.66367	0	0.211	-0.02	-0.117	-0.072	11.0
0.0	0.0	2	1	400.0	300.99503	0	2	1	314.23743	176.66367	0	0.211	-0.02	-0.092	-0.072	11.0
0.0	0.0	2	1	400.0	300.99503	0	2	1	314.23743	176.66367	0	0.211	-0.02	-0.063	-0.067	11.0
0.0	0.0	2	1	400.0	300.99503	0	2	1	314.23743	176.66367	0	0.211	-0.02	-0.075	-0.067	11.0
0.0	0.0	2	1	400.0	300.99503	0	2	1	314.23743	176.66367	0	0.211	-0.02	-0.055	-0.058	11.0
0.0	0.0	2	1	400.0	300.99503	0	2	1	314.23743	176.66367	0	0.211	-0.02	-0.06	-0.053	11.0
0.0	0.0	2	1	400.0	300.99503	0	2	1	314.23743	176.66367	0	0.211	-0.019	0.187	-0.053	11.0
0.0	0.0	2	1	400.0	300.99503	0	2	1	314.23743	176.66367	0	0.211	-0.019	-0.06	-0.046	11.0
0.0	0.0	2	1	400.0	300.99503	0	2	1	314.23743	176.66367	0	0.211	-0.019	-0.05	-0.043	11.0
0.0	0.0	2	1	400.0	300.99503	0	2	1	314.23743	176.66367	0	0.211	-0.019	-0.048	-0.043	11.0
0.0	0.0	2	1	400.0	300.99503	0	2	1	314.23743	176.66367	0	0.211	-0.019	-0.058	-0.037	11.0
0.0	0.0	2	1	400.0	300.99503	0	2	1	314.23743	176.66367	0	0.212	-0.019	-0.03	-0.037	11.0
0.0	0.0	2	1	400.0	300.99503	0	2	1	314.23743	176.66367	0	0.212	-0.017	-0.005	-0.034	11.0
0.0	0.0	2	1	400.0	300.99503	0	2	1	314.23743	176.66367	0	0.212	-0.017	-0.068	-0.029	11.0
0.0	0.0	2	1	400.0	300.99503	0	2	1	314.23743	176.66367	0	0.212	-0.017	-0.035	-0.029	11.0
0.0	0.0	2	1	400.0	300.99503	0	2	1	314.23743	176.66367	0	0.212	-0.017	-0.035	-0.027	11.0
0.0	0.0	2	1	400.0	300.99503	0	2	1	314.23743	176.66367	0	0.212	-0.016	-0.02	-0.023	11.0
0.0	0.0	2	1	400.0	300.99503	0	2	1	314.23743	176.66367	0	0.212	-0.016	-0.017	-0.023	11.0
0.0	0.0	2	1	400.0	300.99503	0	2	1	314.23743	176.66367	0	0.212	-0.015	-0.041	-0.021	11.0
0.0	0.0	2	1	400.0	300.99503	0	2	1	314.23743	176.66367	0	0.212	-0.015	-0.041	-0.021	11.0
0.0	0.0	2	1	400.0	300.99503	0	2	1	314.23743	176.66367	0	0.212	-0.013	0.221	-0.018	11.0
0.0	0.0	2	1	400.0	300.99503	0	2	1	314.23743	176.66367	0	0.212	-0.012	-0.03	-0.015	11.0
0.0	0.0	2	1	400.0	300.99503	0	2	1	314.23743	176.66367	0	0.212	-0.012	-0.018	-0.015	11.0
0.0	0.0	2	1	400.0	300.99503	0	2	1	314.23743	176.66367	0	0.212	-0.012	-0.049	-0.014	11.0
0.0	0.0	2	1	400.0	300.99503	0	2	1	314.23743	176.66367	0	0.212	-0.012	-0.04	-0.012	11.0
0.0	0.0	2	1	400.0	300.99503	0	2	1	314.23743	176.66367	0	0.212	-0.011	-0.02	-0.012	11.0
0.0	0.0	2	1	400.0	300.99503	0	2	1	314.23743	176.66367	0	0.212	-0.01	-0.064	-0.011	11.0
0.0	0.0	2	1	400.0	300.99503	0	2	1	314.23743	176.66367	0	0.212	-0.009	-0.087	-0.011	11.0
0.0	0.0	2	1	400.0	300.99503	0	2	1	314.23743	176.66367	0	0.212	-0.008	-0.033	-0.009	11.0
0.0	0.0	2	1	400.0	300.99503	0	2	1	314.23743	176.66367	0	0.212	-0.007	0.01	-0.009	11.0
0.0	0.0	2	1	400.0	300.99503	0	2	1	314.23743	176.66367	0	0.212	-0.006	-0.018	-0.009	11.0
0.0	0.0	2	1	400.0	300.99503	0	2	1	314.23743	176.66367	0	0.213	-0.005	0.021	-0.007	11.0
0.0	0.0	2	1	400.0	300.99503	0	2	1	314.23743	176.66367	0	0.213	-0.004	0.011	-0.007	11.0
0.0	0.0	2	1	400.0	300.99503	0	2	1	314.23743	176.66367	0	0.213	-0.003	-0.016	-0.007	11.0
0.0	0.0	2	1	400.0	300.99503	0	2	1	314.23743	176.66367	0	0.213	-0.001	-0.006	-0.006	11.0
0.0	0.0	2	1	400.0	300.99503	0	2	1	314.23743	176.66367	0	0.213	0.0	0.037	-0.006	11.0
0.0	0.0	2	1	400.0	300.99503	0	2	1	314.23743	176.66367	0	0.213	0.0	0.0	-0.005	11.0
0.0	0.0	2	1	400.0	300.99503	0	2	1	314.23743	176.66367	0	0.213	-0.001	-0.114	-0.004	11.0
0.0	0.0	2	1	400.0	300.99503	0	2	1	314.23743	176.66367	0	0.213	0.0	0.119	-0.004	11.0
0.0	0.0	2	1	400.0	300.99503	0	2	1	314.23743	176.66367	0	0.213	-0.001	-0.027	-0.003	11.0
0.0	0.0	2	1	400.0	300.99503	0	2	1	314.23743	176.66367	0	0.213	0.0	0.002	-0.003	11.0
0.0	0.0	2	1	400.0	300.99503	0	2	1	314.23743	176.66367	0	0.213	-0.001	-0.027	-0.003	11.0
0.0	0.0	2	1	400.0	300.99503	0	2	1	314.23743	176.66367	0	0.213	-0.001	-0.016	-0.002	11.0
0.0	0.0	2	1	400.0	300.99503	0	2	1	314.23743	176.66367	0	0.213	-0.001	-0.019	-0.002	11.0
0.0	0.0	2	1	400.0	300.99503	0	2	1	314.23743	176.66367	0	0.213	0.0	0.055	-0.002	11.0
0.0	0.0	2	1	400.0	300.99503	0	2	1	314.23743	176.66367	0	0.213	-0.001	-0.03	-0.002	11.0
0.0	0.0	2	1	400.0	300.99503	0	2	1	314.23743	176.66367	0	0.213	0.0	0.009	-0.002	11.0
0.0	0.0	2	1	400.0	300.99503	0	2	1	314.23743	176.66367	0	0.213	0.0	0.029	-0.001	11.0
0.0	0.0	2	1	400.0	300.99503	0	2	1	314.23743	176.66367	0	0.213	0.0	0.03	-0.001	11.0
0.0	0.0	2	1	400.0	300.99503	0	2	1	314.23743	176.66367	0	0.213	0.0	0.0	-0.001	11.0
0.0	0.0	2	1	400.0	300.99503	0	2	1	314.23743	176.66367	0	0.213	0.0	0.122	-0.001	11.0
0.0	0.0	2	1	400.0	300.99503	0	2	1	314.23743	176.66367	0	0.213	-0.001	-0.048	-0.001	11.0
0.0	0.0	2	1	400.0	300.99503	0	2	1	314.23743	176.66367	0	0.213	-0.001	-0.027	-0.001	11.0
0.0	0.0	2	1	400.0	300.99503	0	2	1	314.23743	176.66367	0	0.213	0.0	-0.007	0.0	11.0
0.0	0.0	2	1	400.0	300.99503	0	2	1	314.23743	176.66367	0	0.213	0.0	-0.003	0.0	11.0
0.0	0.0	2	1	400.0	300.99503	0	2	1	314.23743	176.66367	0	0.213	0.0	0.004	0.0	11.0
0.0	0.0	2	1	400.0	300.99503	0	2	1	314.23743	176.66367	0	0.213	0.0	0.055	0.0	11.0
0.0	0.0	2	1	400.0	300.99503	0	2	1	314.23743	176.66367	0	0.213	-0.001	-0.061	0.0	11.0
0.0	0.0	2	1	400.0	300.99503	0	2	1	314.23743	176.66367	0	0.213	0.0	0.0	0.0	11.0
0.0	0.0	2	1	400.0	300.99503	0	2	1	314.23743	176.66367	0	0.213	0.0	0.024	0.0	11.0
0.0	0.0	2	1	400.0	300.99503	0	2	1	314.23743	176.66367	0	0.213	0.0	0.006	0.0	11.0
0.0	0.0	2	1	400.0	300.99503	0	2	1	314.23743	176.66367	0	0.213	0.0	0.022	0.0	11.0
0.0	0.0	2	1	400.0	300.99503	0	2	1	314.23743	176.66367	0	0.213	-0.001	-0.064	0.0	11.0
0.0	0.0	2	1	400.0	300.99503	0	2	1	314.23743	176.66367	0	0.213	-0.001	-0.019	0.0	11.0
0.0	0.0	2	1	400.0	300.99503	0	2	1	314.23743	176.66367	0	0.213	0.0	-0.007	0.0	11.0
0.0	0.0	2	1	400.0	300.99503	0	2	1	314.23743	176.66367	0	0.213	0.0	0.002	0.0	11.0
0.0	0.0	2	1	400.0	300.99503	0	2	1	314.23743	176.66367	0	0.213	0.0	-0.006	0.0	11.0
0.0	0.0	2	1	400.0	300.99503	0	2	1	314.23743	176.66367	0	0.213	0.0	-0.005	0.0	11.0
0.0	0.0	2	1	400.0	300.99503	0	2	1	314.23743	176.66367	0	0.213	0.0	0.006	0.0	11.0
0.0	0.0	2	1	400.0	300.99503	0	2	1	314.23743	176.66367	0	0.213	0.0	-0.007	0.0	11.0
0.0	0.0	2	1	400.0	300.99503	0	2	1	314.23743	176.66367	0	0.213	0.0	0.072	0.0	11.0
0.0	0.0	2	1	400.0	300.99503	0	2	1	314.23743	176.66367	0	0.213	0.0	0.053	0.0	11.0
0.0	0.0	2	1	400.0	300.99503	0	2	1	314.23743	176.66367	0	0.213	-0.001	-0.019	0.0	11.0
0.0	0.0	2	1	400.0	300.99503	0	2	1	314.23743	176.66367	0	0.213	0.0	0.022	0.0	11.0
0.0	0.0	2	1	400.0	300.99503	0	2	1	314.23743	176.66367	0	0.213	0.0	0.032	0.0	11.0
0.0	0.0	2	1	400.0	300.99503	0	2	1	314.23743	176.66367	0	0.213	-0.001	-0.075	0.0	11.0
0.0	0.0	2	1	400.0	300.99503	0	2	1	314.23743	176.66367	0	0.213	0.0	-0.009	0.0	11.0
0.0	0.0	2	1	400.0	300.99503	0	2	1	314.23743	176.66367	0	0.213	0.0	0.0	0.0	11.0
0.0	0.0	2	1	400.0	300.99503	0	2	1	314.23743	176.66367	0	0.213	0.0	0.01	0.0	11.0
0.0	0.0	2	1	400.0	300.99503	0	2	1	314.23743	176.66367	0	0.213	0.0	-0.003	0.0	11.0
0.0	0.0	2	1	400.0	300.99503	0	2	1	314.23743	176.66367	0	0.213	0.0	-0.012	0.0	11.0
0.0	0.0	2	1	400.0	300.99503	0	2	1	314.23743	176.66367	0	0.213	0.0	-0.004	0.0	11.0
0.0	0.0	2	1	400.0	300.99503	0	2	1	314.23743	176.66367	0	0.213	-0.001	-0.035	0.0	11.0
0.0	0.0	2	1	400.0	300.99503	0	2	1	314.23743	176.66367	0	0.213	-0.001	-0.012	0.0	11.0
0.0	0.0	2	1	400.0	300.99503	0	2	1	314.23743	176.66367	0	0.213	0.0	0.078	0.0	11.0
0.0	0.0	2	1	400.0	300.99503	0	2	1	314.23743	176.66367	0	0.213	0.0	0.001	0.0	11.0
0.0	0.0	2	1	400.0	300.99503	0	2	1	314.23743	176.66367	0	0.213	0.0	0.034	0.0	11.0
0.0	0.0	2	1	400.0	300.99503	0	2	1	314.23743	176.66367	0	0.213	0.0	0.026	0.0	11.0
0.0	0.0	2	1	400.0	300.99503	0	2	1	314.23743	176.66367	0	0.213	-0.001	-0.23	0.0	11.0
0.0	0.0	2	1	400.0	300.99503	0	2	1	314.23743	176.66367	0	0.213	0.0	0.0	0.0	11.0
0.0	0.0	2	1	400.0	300.99503	0	2	1	314.23743	176.66367	0	0.213	0.0	0.044	0.0	11.0
0.0	0.0	2	1	400.0	300.99503	0	2	1	314.23743	176.66367	0	0.213	0.0	0.0	0.0	11.0
0.0	0.0	2	1	400.0	300.99503	0	2	1	314.23743	176.66367	0	0.213	0.0	0.002	0.0	11.0
0.0	0.0	2	1	400.0	300.99503	0	2	1	314.23743	176.66367	0	0.213	0.0	0.029	0.0	11.0
0.0	0.0	2	1	400.0	300.99503	0	2	1	314.23743	176.66367	0	0.213	0.0	-0.011	0.0	11.0
0.0	0.0	2	1	400.0	300.99503	0	2	1	314.23743	176.66367	0	0.213	0.0	-0.004	0.0	11.0
0.0	0.0	2	1	400.0	300.99503	0	2	1	314.23743	176.66367	0	0.213	-0.001	-0.012	0.0	11.0
0.0	0.0	2	1	400.0	300.99503	0	2	1	314.23743	176.66367	0	0.213	-0.001	-0.134	0.0	11.0
0.0	0.0	2	1	400.0	300.99503	0	2	1	314.23743	176.66367	0	0.213	-0.001	-0.031	0.0	11.0
0.0	0.0	2	1	400.0	300.99503	0	2	1	314.23743	176.66367	0	0.213	-0.001	-0.034	0.0	11.0
0.0	0.0	2	1	400.0	300.99503	0	2	1	314.23743	176.66367	0	0.213	-0.001	-0.023	0.0	11.0
0.0	0.0	2	1	400.0	300.99503	0	2	1	314.23743	176.66367	0	0.213	0.0	0.011	0.0	11.0
0.0	0.0	2	1	400.0	300.99503	0	2	1	314.23743	176.66367	0	0.213	0.0	-0.004	0.0	11.0
0.0	0.0	2	1	400.0	300.99503	0	2	1	314.23743	176.66367	0	0.213	-0.001	-0.031	0.0	11.0
0.0	0.0	2	1	400.0	300.99503	0	2	1	314.23743	176.66367	0	0.213	0.0	0.012	0.0	11.0
0.0	0.0	2	1	400.0	300.99503	0	2	1	314.23743	176.66367	0	0.213	0.0	0.041	0.0	11.0
0.0	0.0	2	1	400.0	300.99503	0	2	1	314.23743	176.66367	0	0.213	0.0	0.094	0.0	11.0
0.0	0.0	2	1	400.0	300.99503	0	2	1	314.23743	176.66367	0	0.213	0.0	0.027	0.0	11.0
0.0	0.0	2	1	400.0	300.99503	0	2	1	314.23743	176.66367	0	0.213	0.0	0.014	0.0	11.0
0.0	0.0	2	1	400.0	300.99503	0	2	1	314.23743	176.66367	0	0.213	0.0	0.191	0.0	11.0
0.0	0.0	2	1	400.0	300.99503	0	2	1	314.23743	176.66367	0	0.213	-0.001	-0.055	0.0	11.0
0.0	0.0	2	1	400.0	300.99503	0	2	1	314.23743	176.66367	0	0.213	0.0	0.004	0.0	11.0
0.0	0.0	2	1	400.0	300.99503	0	2	1	314.23743	176.66367	0	0.213	0.0	0.007	0.0	11.0
0.0	0.0	2	1	400.0	300.99503	0	2	1	314.23743	176.66367	0	0.213	0.0	-0.003	0.0	11.0
0.0	0.0	2	1	400.0	300.99503	0	2	1	314.23743	176.66367	0	0.213	-0.001	-0.215	0.0	11.0
0.0	0.0	2	1	400.0	300.99503	0	2	1	314.23743	176.66367	0	0.213	-0.001	-0.015	0.0	11.0
0.0	0.0	2	1	400.0	300.99503	0	2	1	314.23743	176.66367	0	0.213	0.0	0.0	0.0	11.0
0.0	0.0	2	1	400.0	300.99503	0	2	1	314.23743	176.66367	0	0.213	0.0	-0.002	0.0	11.0
0.0	0.0	2	1	400.0	300.99503	0	2	1	314.23743	176.66367	0	0.213	-0.001	-0.022	0.0	11.0
0.0	0.0	2	1	400.0	300.99503	0	2	1	314.23743	176.66367	0	0.213	-0.001	-0.03	0.0	11.0
0.0	0.0	2	1	400.0	300.99503	0	2	1	314.23743	176.66367	0	0.213	0.0	0.107	0.0	11.0
0.0	0.0	2	1	400.0	300.99503	0	2	1	314.23743	176.66367	0	0.213	-0.001	-0.023	0.0	11.0
0.0	0.0	2	1	400.0	300.99503	0	2	1	314.23743	176.66367	0	0.213	0.0	-0.003	0.0	11.0
0.0	0.0	2	1	400.0	300.99503	0	2	1	314.23743	176.66367	0	0.213	0.0	0.003	0.0	11.0
0.0	0.0	2	1	400.0	300.99503	0	2	1	314.23743	176.66367	0	0.213	-0.001	-0.037	0.0	11.0
0.0	0.0	2	1	400.0	300.99503	0	2	1	314.23743	176.66367	0	0.213	0.0	-0.01	0.0	11.0
0.0	0.0	2	1	400.0	300.99503	0	2	1	314.23743	176.66367	0	0.213	0.0	0.052	0.0	11.0
0.0	0.0	2	1	400.0	300.99503	0	2	1	314.23743	176.66367	0	0.213	0.0	0.004	0.0	11.0
0.0	0.0	2	1	400.0	300.99503	0	2	1	314.23743	176.66367	0	0.213	0.0	0.043	0.0	11.0
0.0	0.0	2	1	400.0	300.99503	0	2	1	314.23743	176.66367	0	0.213	0.0	0.015	0.0	11.0
0.0	0.0	2	1	400.0	300.99503	0	2	1	314.23743	176.66367	0	0.213	-0.001	-0.093	0.0	11.0
0.0	0.0	2	1	400.0	300.99503	0	2	1	314.23743	176.66367	0	0.213	0.0	0.015	0.0	11.0
0.0	0.0	2	1	400.0	300.99503	0	2	1	314.23743	176.66367	0	0.213	0.0	-0.007	0.0	11.0
0.0	0.0	2	1	400.0	300.99503	0	2	1	314.23743	176.66367	0	0.213	0.0	0.022	0.0	11.0
0.0	0.0	2	1	400.0	300.99503	0	2	1	314.23743	176.66367	0	0.213	0.0	0.003	0.0	11.0
0.0	0.0	2	1	400.0	300.99503	0	2	1	314.23743	176.66367	0	0.213	0.0	0.014	0.0	11.0
0.0	0.0	2	1	400.0	300.99503	0	2	1	314.23743	176.66367	0	0.213	0.0	0.011	0.0	11.0
0.0	0.0	2	1	400.0	300.99503	0	2	1	314.23743	176.66367	0	0.213	0.0	0.004	0.0	11.0
0.0	0.0	2	1	400.0	300.99503	0	2	1	314.23743	176.66367	0	0.213	-0.001	-0.055	0.0	11.0
0.0	0.0	2	1	400.0	300.99503	0	2	1	314.23743	176.66367	0	0.213	0.0	0.045	0.0	11.0
0.0	0.0	2	1	400.0	300.99503	0	2	1	314.23743	176.66367	0	0.213	0.0	0.023	0.0	11.0
0.0	0.0	2	1	400.0	300.99503	0	2	1	314.23743	176.66367	0	0.213	-0.001	-0.015	0.0	11.0
0.0	0.0	2	1	400.0	300.99503	0	2	1	314.23743	176.66367	0	0.213	0.0	-0.003	0.0	11.0
0.0	0.0	2	1	400.0	300.99503	0	2	1	314.23743	176.66367	0	0.213	0.0	-0.004	0.0	11.0
0.0	0.0	2	1	400.0	300.99503	0	2	1	314.23743	176.66367	0	0.213	0.0	0.023	0.0	11.0
0.0	0.0	2	1	400.0	300.99503	0	2	1	314.23743	176.66367	0	0.213	0.0	0.088	0.0	11.0
0.0	0.0	2	1	400.0	300.99503	0	2	1	314.23743	176.66367	0	0.213	0.0	0.018	0.0	11.0
0.0	0.0	2	1	400.0	300.99503	0	2	1	314.23743	176.66367	0	0.213	0.0	0.003	0.0	11.0
0.0	0.0	2	1	400.0	300.99503	0	2	1	314.23743	176.66367	0	0.213	0.0	0.043	0.0	11.0
0.0	0.0	2	1	400.0	300.99503	0	2	1	314.23743	176.66367	0	0.213	0.0	-0.003	0.0	11.0
0.0	0.0	2	1	400.0	300.99503	0	2	1	314.23743	176.66367	0	0.213	0.0	-0.007	0.0	11.0
0.0	0.0	2	1	400.0	300.99503	0	2	1	314.23743	176.66367	0	0.213	0.0	0.011	0.0	11.0
0.0	0.0	2	1	400.0	300.99503	0	2	1	314.23743	176.66367	0	0.213	0.0	0.011	0.0	11.0
0.0	0.0	2	1	400.0	300.99503	0	2	1	314.23743	176.66367	0	0.213	0.0	0.019	0.0	11.0
0.0	0.0	2	1	400.0	300.99503	0	2	1	314.23743	176.66367	0	0.213	0.0	0.003	0.0	11.0
0.0	0.0	2	1	400.0	300.99503	0	2	1	314.23743	176.66367	0	0.213	0.0	0.019	0.0	11.0
0.0	0.0	2	1	400.0	300.99503	0	2	1	314.23743	176.66367	0	0.213	0.0	0.041	0.0	11.0
0.0	0.0	2	1	400.0	300.99503	0	2	1	314.23743	176.66367	0	0.213	-0.001	-0.028	0.0	11.0
0.0	0.0	2	1	400.0	300.99503	0	2	1	314.23743	176.66367	0	0.213	0.0	0.015	0.0	11.0
0.0	0.0	2	1	400.0	300.99503	0	2	1	314.23743	176.66367	0	0.213	0.0	0.003	0.0	11.0
0.0	0.0	2	1	400.0	300.99503	0	2	1	314.23743	176.66367	0	0.213	-0.001	-0.015	0.0	11.0
0.0	0.0	2	1	400.0	300.99503	0	2	1	314.23743	176.66367	0	0.213	0.0	0.007	0.0	11.0
0.0	0.0	2	1	400.0	300.99503	0	2	1	314.23743	176.66367	0	0.213	0.0	0.051	0.0	11.0
0.0	0.0	2	1	400.0	300.99503	0	2	1	314.23743	176.66367	0	0.213	0.0	-0.004	0.0	11.0
0.0	0.0	2	1	400.0	300.99503	0	2	1	314.23743	176.66367	0	0.213	-0.001	-0.015	0.0	11.0
0.0	0.0	2	1	400.0	300.99503	0	2	1	314.23743	176.66367	0	0.213	0.0	0.0	0.0	11.0
0.0	0.0	2	1	400.0	300.99503	0	2	1	314.23743	176.66367	0	0.213	0.0	-0.011	0.0	11.0
0.0	0.0	2	1	400.0	300.99503	0	2	1	314.23743	176.66367	0	0.213	-0.001	-0.03	0.0	11.0
0.0	0.0	2	1	400.0	300.99503	0	2	1	314.23743	176.66367	0	0.213	0.0	0.034	0.0	11.0
0.0	0.0	2	1	400.0	300.99503	0	2	1	314.23743	176.66367	0	0.213	0.0	-0.003	0.0	11.0
0.0	0.0	2	1	400.0	300.99503	0	2	1	314.23743	176.66367	0	0.213	0.001	0.26	0.0	11.0
0.0	0.0	2	1	400.0	300.99503	0	2	1	314.23743	176.66367	0	0.213	-0.001	-0.016	0.0	11.0
0.0	0.0	2	1	400.0	300.99503	0	2	1	314.23743	176.66367	0	0.213	-0.001	-0.046	0.0	11.0
0.0	0.0	2	1	400.0	300.99503	0	2	1	314.23743	176.66367	0	0.213	0.0	0.029	0.0	11.0
0.0	0.0	2	1	400.0	300.99503	0	2	1	314.23743	176.66367	0	0.213	0.0	0.18	0.0	11.0
0.0	0.0	2	1	400.0	300.99503	0	2	1	314.23743	176.66367	0	0.213	0.0	0.026	0.0	11.0
0.0	0.0	2	1	400.0	300.99503	0	2	1	314.23743	176.66367	0	0.213	-0.001	-0.038	0.0	11.0
0.0	0.0	2	1	400.0	300.99503	0	2	1	314.23743	176.66367	0	0.213	0.0	-0.011	0.0	11.0
0.0	0.0	2	1	400.0	300.99503	0	2	1	314.23743	176.66367	0	0.213	0.0	0.018	0.0	11.0
0.0	0.0	2	1	400.0	300.99503	0	2	1	314.23743	176.66367	0	0.213	-0.001	-0.019	0.0	11.0
0.0	0.0	2	1	400.0	300.99503	0	2	1	314.23743	176.66367	0	0.213	0.0	0.011	0.0	11.0
0.0	0.0	2	1	400.0	300.99503	0	2	1	314.23743	176.66367	0	0.213	-0.001	-0.123	0.0	11.0
0.0	0.0	2	1	400.0	300.99503	0	2	1	314.23743	176.66367	0	0.213	0.0	0.004	0.0	11.0
0.0	0.0	2	1	400.0	300.99503	0	2	1	314.23743	176.66367	0	0.213	0.0	0.007	0.0	11.0
0.0	0.0	2	1	400.0	300.99503	0	2	1	314.23743	176.66367	0	0.213	-0.001	-0.055	0.0	11.0
0.0	0.0	2	1	400.0	300.99503	0	2	1	314.23743	176.66367	0	0.213	-0.001	-0.05	0.0	11.0
0.0	0.0	2	1	400.0	300.99503	0	2	1	314.23743	176.66367	0	0.213	-0.001	-0.019	0.0	11.0
0.0	0.0	2	1	400.0	300.99503	0	2	1	314.23743	176.66367	0	0.213	-0.001	-0.026	0.0	11.0
0.0	0.0	2	1	400.0	300.99503	0	2	1	314.23743	176.66367	0	0.213	0.0	0.03	0.0	11.0
0.0	0.0	2	1	400.0	300.99503	0	2	1	314.23743	176.66367	0	0.213	0.0	0.022	0.0	11.0
0.0	0.0	2	1	400.0	300.99503	0	2	1	314.23743	176.66367	0	0.213	-0.001	-0.019	0.0	11.0
0.0	0.0	2	1	400.0	300.99503	0	2	1	314.23743	176.66367	0	0.213	-0.001	-0.015	0.0	11.0
0.0	0.0	2	1	400.0	300.99503	0	2	1	314.23743	176.66367	0	0.213	-0.001	-0.016	0.0	11.0
0.0	0.0	2	1	400.0	300.99503	0	2	1	314.23743	176.66367	0	0.213	0.0	0.03	0.0	11.0
4180.487	300.99503	2	2	500.0	300.99503	0	2	1	314.23743	176.66367	1	0.213	-0.001	-0.012	0.0	11.0
4180.487	300.99503	2	2	500.0	300.99503	0	2	1	314.23743	176.66367	1	0.213	0.0	0.018	0.0	11.0
4180.487	300.99503	2	2	500.0	300.99503	0	2	1	314.23743	176.66367	1	0.213	-0.001	-0.03	0.0	11.0
4180.487	300.99503	2	2	500.0	300.99503	0	2	1	314.23743	176.66367	1	0.213	0.0	0.007	0.0	11.0
4180.487	300.99503	2	2	500.0	300.99503	0	2	1	314.23743	176.66367	1	0.213	0.0	0.002	0.0	11.0
4180.487	300.99503	2	2	500.0	300.99503	0	2	1	314.23743	176.66367	1	0.213	0.002	0.261	0.294	11.0
4180.487	300.99503	2	2	500.0	300.99503	0	2	1	314.23743	176.66367	1	0.213	0.004	0.406	0.825	11.0
4180.487	300.99503	2	2	500.0	300.99503	0	2	1	314.23743	176.66367	1	0.214	0.01	0.947	0.825	11.0
4180.487	300.99503	2	2	500.0	300.99503	0	2	1	314.23743	176.66367	1	0.214	0.02	1.296	1.283	11.0
4180.487	300.99503	2	2	500.0	300.99503	0	2	1	314.23743	176.66367	1	0.214	0.029	1.277	1.283	11.0
4180.487	300.99503	2	2	500.0	300.99503	0	2	1	314.23743	176.66367	1	0.214	0.039	1.504	1.488	11.0
4180.487	300.99503	2	2	500.0	300.99503	0	2	1	314.23743	176.66367	1	0.214	0.05	1.89	1.856	11.0
4180.487	300.99503	2	2	500.0	300.99503	0	2	1	314.23743	176.66367	1	0.214	0.06	1.897	1.856	11.0
4180.487	300.99503	2	2	500.0	300.99503	0	2	1	314.23743	176.66367	1	0.214	0.071	2.006	2.021	11.0
4180.487	300.99503	2	2	500.0	300.99503	0	2	1	314.23743	176.66367	1	0.214	0.083	2.255	2.316	11.0
4180.487	300.99503	2	2	500.0	300.99503	0	2	1	314.23743	176.66367	1	0.215	0.093	2.387	2.316	11.0
4180.487	300.99503	2	2	500.0	300.99503	0	2	1	314.23743	176.66367	1	0.215	0.104	2.426	2.448	11.0
4180.487	300.99503	2	2	500.0	300.99503	0	2	1	314.23743	176.66367	1	0.215	0.114	2.432	2.448	11.0
4180.487	300.99503	2	2	500.0	300.99503	0	2	1	314.23743	176.66367	1	0.215	0.126	2.712	2.685	11.0
4180.487	300.99503	2	2	500.0	300.99503	0	2	1	314.23743	176.66367	1	0.215	0.137	2.897	2.889	11.0
4180.487	300.99503	2	2	500.0	300.99503	0	2	1	314.23743	176.66367	1	0.216	0.146	2.903	2.889	11.0
4180.487	300.99503	2	2	500.0	300.99503	0	2	1	314.23743	176.66367	1	0.216	0.156	2.988	2.981	11.0
4180.487	300.99503	2	2	500.0	300.99503	0	2	1	314.23743	176.66367	1	0.216	0.165	3.131	3.066	11.0
4180.487	300.99503	2	2	500.0	300.99503	0	2	1	314.23743	176.66367	1	0.216	0.173	3.051	3.066	11.0
4180.487	300.99503	2	2	500.0	300.99503	0	2	1	314.23743	176.66367	1	0.217	0.183	3.195	3.219	11.0
4180.487	300.99503	2	2	500.0	300.99503	0	2	1	314.23743	176.66367	1	0.217	0.191	3.214	3.219	11.0
4180.487	300.99503	2	2	500.0	300.99503	0	2	1	314.23743	176.66367	1	0.217	0.199	3.33	3.35	11.0
4180.487	300.99503	2	2	500.0	300.99503	0	2	1	314.23743	176.66367	1	0.218	0.207	3.452	3.409	11.0
4180.487	300.99503	2	2	500.0	300.99503	0	2	1	314.23743	176.66367	1	0.218	0.213	3.359	3.409	11.0
4180.487	300.99503	2	2	500.0	300.99503	0	2	1	314.23743	176.66367	1	0.218	0.221	3.533	3.515	11.0
4180.487	300.99503	2	2	500.0	300.99503	0	2	1	314.23743	176.66367	1	0.218	0.227	3.55	3.562	11.0
4180.487	300.99503	2	2	500.0	300.99503	0	2	1	314.23743	176.66367	1	0.219	0.233	3.559	3.562	11.0
4180.487	300.99503	2	2	500.0	300.99503	0	2	1	314.23743	176.66367	1	0.219	0.24	3.643	3.648	11.0
4180.487	300.99503	2	2	500.0	300.99503	0	2	1	314.23743	176.66367	1	0.219	0.245	3.61	3.648	11.0
4180.487	300.99503	2	2	500.0	300.99503	0	2	1	314.23743	176.66367	1	0.219	0.251	3.707	3.72	11.0
4180.487	300.99503	2	2	500.0	300.99503	0	2	1	314.23743	176.66367	1	0.22	0.257	3.735	3.753	11.0
4180.487	300.99503	2	2	500.0	300.99503	0	2	1	314.23743	176.66367	1	0.22	0.263	3.714	3.753	11.0
4180.487	300.99503	2	2	500.0	300.99503	0	2	1	314.23743	176.66367	1	0.22	0.267	3.765	3.784	11.0
4180.487	300.99503	2	2	500.0	300.99503	0	2	1	314.23743	176.66367	1	0.22	0.272	3.831	3.838	11.0
4180.487	300.99503	2	2	500.0	300.99503	0	2	1	314.23743	176.66367	1	0.221	0.276	3.833	3.838	11.0
4180.487	300.99503	2	2	500.0	300.99503	0	2	1	314.23743	176.66367	1	0.221	0.282	3.9	3.887	11.0
4180.487	300.99503	2	2	500.0	300.99503	0	2	1	314.23743	176.66367	1	0.221	0.285	3.905	3.887	11.0
4180.487	300.99503	2	2	500.0	300.99503	0	2	1	314.23743	176.66367	1	0.221	0.289	3.905	3.908	11.0
4180.487	300.99503	2	2	500.0	300.99503	0	2	1	314.23743	176.66367	1	0.222	0.293	3.915	3.946	11.0
4180.487	300.99503	2	2	500.0	300.99503	0	2	1	314.23743	176.66367	1	0.222	0.297	3.956	3.946	11.0
4180.487	300.99503	2	2	500.0	300.99503	0	2	1	314.23743	176.66367	1	0.222	0.301	3.972	3.963	11.0
4180.487	300.99503	2	2	500.0	300.99503	0	2	1	314.23743	176.66367	1	0.222	0.302	3.841	3.992	11.0
4180.487	300.99503	2	2	500.0	300.99503	0	2	1	314.23743	176.66367	1	0.222	0.304	3.938	3.992	11.0
4180.487	300.99503	2	2	500.0	300.99503	0	2	1	314.23743	176.66367	1	0.222	0.306	4.041	4.007	11.0
4180.487	300.99503	2	2	500.0	300.99503	0	2	1	314.23743	176.66367	1	0.223	0.308	3.919	4.007	11.0
4180.487	300.99503	2	2	500.0	300.99503	0	2	1	314.23743	176.66367	1	0.223	0.31	4.034	4.03	11.0
4180.487	300.99503	2	2	500.0	300.99503	0	2	1	314.23743	176.66367	1	0.223	0.312	4.009	4.042	11.0
4180.487	300.99503	2	2	500.0	300.99503	0	2	1	314.23743	176.66367	1	0.223	0.314	4.079	4.042	11.0
4180.487	300.99503	2	2	500.0	300.99503	0	2	1	314.23743	176.66367	1	0.223	0.318	4.198	4.06	11.0
4180.487	300.99503	2	2	500.0	300.99503	0	2	1	314.23743	176.66367	1	0.223	0.32	4.108	4.069	11.0
4180.487	300.99503	2	2	500.0	300.99503	0	2	1	314.23743	176.66367	1	0.223	0.322	4.061	4.069	11.0
4180.487	300.99503	2	2	500.0	300.99503	0	2	1	314.23743	176.66367	1	0.224	0.323	4.071	4.086	11.0
4180.487	300.99503	2	2	500.0	300.99503	0	2	1	314.23743	176.66367	1	0.224	0.324	4.119	4.086	11.0
4180.487	300.99503	2	2	500.0	300.99503	0	2	1	314.23743	176.66367	1	0.224	0.324	3.904	4.098	11.0
4180.487	300.99503	2	2	500.0	300.99503	0	2	1	314.23743	176.66367	1	0.224	0.325	4.079	4.106	11.0
4180.487	300.99503	2	2	500.0	300.99503	1	2	1	314.23743	176.66367	1	0.224	0.326	3.894	4.106	11.0
4180.487	300.99503	2	2	500.0	300.99503	1	2	1	314.23743	176.66367	1	0.224	0.326	4.086	4.115	11.0
4180.487	300.99503	2	2	500.0	300.99503	1	2	1	314.23743	176.66367	1	0.224	0.327	3.944	4.121	11.0
4180.487	300.99503	2	2	500.0	300.99503	1	2	1	314.23743	176.66367	1	0.225	0.329	4.118	4.121	11.0
4180.487	300.99503	2	2	500.0	300.99503	1	2	1	314.23743	176.66367	1	0.225	0.331	4.237	4.129	11.0
4180.487	300.99503	2	2	500.0	300.99503	1	2	1	314.23743	176.66367	1	0.225	0.332	4.258	4.129	11.0
4180.487	300.99503	2	2	500.0	300.99503	1	2	1	314.23743	176.66367	1	0.225	0.334	4.162	4.137	11.0
4180.487	300.99503	2	2	500.0	300.99503	1	2	1	314.23743	176.66367	1	0.225	0.336	4.125	4.141	11.0
4180.487	300.99503	2	2	500.0	300.99503	1	2	1	314.23743	176.66367	1	0.225	0.337	4.101	4.141	11.0
4180.487	300.99503	2	2	500.0	300.99503	1	2	1	314.23743	176.66367	1	0.225	0.339	4.166	4.146	11.0
4180.487	300.99503	2	2	500.0	300.99503	1	2	1	314.23743	176.66367	1	0.225	0.341	4.123	4.149	11.0
4180.487	300.99503	2	2	500.0	300.99503	1	2	1	314.23743	176.66367	1	0.226	0.341	4.135	4.149	11.0
4180.487	300.99503	2	2	500.0	300.99503	1	2	1	314.23743	176.66367	1	0.226	0.341	4.154	4.154	11.0
4180.487	300.99503	2	2	500.0	300.99503	1	2	1	314.23743	176.66367	1	0.226	0.341	4.121	4.154	11.0
4180.487	300.99503	2	2	500.0	300.99503	1	2	1	314.23743	176.66367	1	0.226	0.341	4.148	4.156	11.0
4180.487	300.99503	2	2	500.0	300.99503	1	2	1	314.23743	176.66367	1	0.226	0.341	4.311	4.161	11.0
4180.487	300.99503	2	2	500.0	300.99503	1	2	1	314.23743	176.66367	1	0.226	0.341	4.182	4.161	11.0
4180.487	300.99503	2	2	500.0	300.99503	1	2	1	314.23743	176.66367	1	0.226	0.34	4.08	4.162	11.0
4180.487	300.99503	2	2	500.0	300.99503	1	2	1	314.23743	176.66367	1	0.226	0.34	4.088	4.166	11.0
4180.487	300.99503	2	2	500.0	300.99503	1	2	1	314.23743	176.66367	1	0.226	0.341	4.172	4.166	11.0
4180.487	300.99503	2	2	500.0	300.99503	1	2	1	314.23743	176.66367	1	0.226	0.341	4.121	4.166	11.0
4180.487	300.99503	2	2	500.0	300.99503	1	2	1	314.23743	176.66367	1	0.226	0.341	4.169	4.166	11.0
4180.487	300.99503	2	2	500.0	300.99503	1	2	1	314.23743	176.66367	1	0.227	0.341	4.155	4.169	11.0
4180.487	300.99503	2	2	500.0	300.99503	1	2	1	314.23743	176.66367	1	0.227	0.341	4.168	4.171	11.0
4180.487	300.99503	2	2	500.0	300.99503	1	2	1	314.23743	176.66367	1	0.227	0.341	4.157	4.171	11.0
4180.487	300.99503	2	2	500.0	300.99503	1	2	1	314.23743	176.66367	1	0.227	0.341	4.157	4.172	11.0
4180.487	300.99503	2	2	500.0	300.99503	1	2	1	314.23743	176.66367	1	0.227	0.341	4.169	4.173	11.0
4180.487	300.99503	2	2	500.0	300.99503	1	2	1	314.23743	176.66367	1	0.227	0.341	4.216	4.173	11.0
4180.487	300.99503	2	2	500.0	300.99503	1	2	1	314.23743	176.66367	1	0.227	0.341	4.198	4.174	11.0
4180.487	300.99503	2	2	500.0	300.99503	1	2	1	314.23743	176.66367	1	0.227	0.341	4.172	4.174	11.0
4180.487	300.99503	2	2	500.0	300.99503	1	2	1	314.23743	176.66367	1	0.227	0.341	4.126	4.176	11.0
4180.487	300.99503	2	2	500.0	300.99503	1	2	1	314.23743	176.66367	1	0.227	0.341	4.143	4.177	11.0
4180.487	300.99503	2	2	500.0	300.99503	1	2	1	314.23743	176.66367	1	0.227	0.341	4.219	4.177	11.0
4180.487	300.99503	2	2	500.0	300.99503	1	2	1	314.23743	176.66367	1	0.227	0.341	4.123	4.177	11.0
4180.487	300.99503	2	2	500.0	300.99503	1	2	1	314.23743	176.66367	1	0.227	0.341	4.184	4.179	11.0
4180.487	300.99503	2	2	500.0	300.99503	1	2	1	314.23743	176.66367	1	0.227	0.341	4.134	4.179	11.0
4180.487	300.99503	2	2	500.0	300.99503	1	2	1	314.23743	176.66367	1	0.227	0.34	4.1	4.18	11.0
4180.487	300.99503	2	2	500.0	300.99503	1	2	1	314.23743	176.66367	1	0.227	0.341	4.196	4.18	11.0
4180.487	300.99503	2	2	500.0	300.99503	1	2	1	314.23743	176.66367	1	0.227	0.341	4.198	4.18	11.0
4180.487	300.99503	2	2	500.0	300.99503	1	2	1	314.23743	176.66367	1	0.227	0.34	4.1	4.181	11.0
4180.487	300.99503	2	2	500.0	300.99503	1	2	1	314.23743	176.66367	1	0.227	0.341	4.254	4.181	11.0
4180.487	300.99503	2	2	500.0	300.99503	1	2	1	314.23743	176.66367	1	0.227	0.341	4.205	4.181	11.0
4180.487	300.99503	2	2	500.0	300.99503	1	2	1	314.23743	176.66367	1	0.227	0.341	4.199	4.182	11.0
4180.487	300.99503	2	2	500.0	300.99503	1	2	1	314.23743	176.66367	1	0.227	0.341	4.144	4.182	11.0
4180.487	300.99503	2	2	500.0	300.99503	1	2	1	314.23743	176.66367	1	0.227	0.341	4.178	4.182	11.0
4180.487	300.99503	2	2	500.0	300.99503	1	2	1	314.23743	176.66367	1	0.227	0.341	4.163	4.182	11.0
4180.487	300.99503	2	2	500.0	300.99503	1	2	1	314.23743	176.66367	1	0.227	0.34	4.11	4.183	11.0
4180.487	300.99503	2	2	500.0	300.99503	1	2	1	314.23743	176.66367	1	0.227	0.342	4.135	4.183	11.0
4180.487	300.99503	2	2	500.0	300.99503	1	2	1	314.23743	176.66367	1	0.227	0.342	4.214	4.183	11.0
4180.487	300.99503	2	2	500.0	300.99503	1	2	1	314.23743	176.66367	1	0.227	0.342	4.17	4.183	11.0
4180.487	300.99503	2	2	500.0	300.99503	1	2	1	314.23743	176.66367	1	0.227	0.341	4.201	4.183	11.0
4180.487	300.99503	2	2	500.0	300.99503	1	2	1	314.23743	176.66367	1	0.227	0.341	4.202	4.183	11.0
4180.487	300.99503	2	2	500.0	300.99503	1	2	1	314.23743	176.66367	1	0.227	0.341	4.214	4.184	11.0
4180.487	300.99503	2	2	500.0	300.99503	1	2	1	314.23743	176.66367	1	0.227	0.341	4.137	4.184	11.0
4180.487	300.99503	2	2	500.0	300.99503	1	2	1	314.23743	176.66367	1	0.227	0.341	4.179	4.184	11.0
4180.487	300.99503	2	2	500.0	300.99503	1	2	1	314.23743	176.66367	1	0.227	0.341	4.238	4.184	11.0
4180.487	300.99503	2	2	500.0	300.99503	1	2	1	314.23743	176.66367	1	0.227	0.341	4.161	4.184	11.0
4180.487	300.99503	2	2	500.0	300.99503	1	2	1	314.23743	176.66367	1	0.227	0.341	4.216	4.184	11.0
4180.487	300.99503	2	2	500.0	300.99503	1	2	1	314.23743	176.66367	1	0.227	0.341	4.16	4.184	11.0
4180.487	300.99503	2	2	500.0	300.99503	1	2	1	314.23743	176.66367	1	0.227	0.341	4.146	4.184	11.0
4180.487	300.99503	2	2	500.0	300.99503	1	2	1	314.23743	176.66367	1	0.227	0.341	4.179	4.184	11.0
4180.487	300.99503	2	2	500.0	300.99503	1	2	1	314.23743	176.66367	1	0.227	0.341	4.149	4.184	11.0
4180.487	300.99503	2	2	500.0	300.99503	1	2	1	314.23743	176.66367	1	0.227	0.341	4.262	4.185	11.0
4180.487	300.99503	2	2	500.0	300.99503	1	2	1	314.23743	176.66367	1	0.227	0.341	4.125	4.185	11.0
4180.487	300.99503	2	2	500.0	300.99503	1	2	1	314.23743	176.66367	1	0.227	0.341	4.18	4.185	11.0
4180.487	300.99503	2	2	500.0	300.99503	1	2	1	314.23743	176.66367	1	0.227	0.341	4.178	4.185	11.0
4180.487	300.99503	2	2	500.0	300.99503	1	2	1	314.23743	176.66367	1	0.227	0.341	4.204	4.185	11.0
4180.487	300.99503	2	2	500.0	300.99503	1	2	1	314.23743	176.66367	1	0.227	0.341	4.182	4.185	11.0
4180.487	300.99503	2	2	500.0	300.99503	1	2	1	314.23743	176.66367	1	0.227	0.341	4.122	4.185	11.0
4180.487	300.99503	2	2	500.0	300.99503	1	2	1	314.23743	176.66367	1	0.227	0.341	4.149	4.185	11.0
4180.487	300.99503	2	2	500.0	300.99503	1	2	1	314.23743	176.66367	1	0.227	0.34	4.106	4.185	11.0
4180.487	300.99503	2	2	500.0	300.99503	1	2	1	314.23743	176.66367	1	0.227	0.341	4.188	4.185	11.0
4180.487	300.99503	2	2	500.0	300.99503	1	2	1	314.23743	176.66367	1	0.227	0.341	4.186	4.185	11.0
4180.487	300.99503	2	2	500.0	300.99503	1	2	1	314.23743	176.66367	1	0.227	0.34	4.002	4.185	11.0
4180.487	300.99503	2	2	500.0	300.99503	1	2	1	314.23743	176.66367	1	0.227	0.341	4.184	4.185	11.0
4180.487	300.99503	2	2	500.0	300.99503	1	2	1	314.23743	176.66367	1	0.227	0.341	4.175	4.185	11.0
4180.487	300.99503	2	2	500.0	300.99503	1	2	1	314.23743	176.66367	1	0.227	0.341	4.205	4.185	11.0
4180.487	300.99503	2	2	500.0	300.99503	1	2	1	314.23743	176.66367	1	0.227	0.341	4.244	4.185	11.0
4180.487	300.99503	2	2	500.0	300.99503	1	2	1	314.23743	176.66367	1	0.227	0.341	4.215	4.185	11.0
4180.487	300.99503	2	2	500.0	300.99503	1	2	1	314.23743	176.66367	1	0.227	0.341	4.14	4.185	11.0
4180.487	300.99503	2	2	500.0	300.99503	1	2	1	314.23743	176.66367	1	0.227	0.341	4.237	4.185	11.0
4180.487	300.99503	2	2	500.0	300.99503	1	2	1	314.23743	176.66367	1	0.227	0.341	4.187	4.185	11.0
4180.487	300.99503	2	2	500.0	300.99503	1	2	1	314.23743	176.66367	1	0.227	0.341	4.199	4.185	11.0
4180.487	300.99503	2	2	500.0	300.99503	1	2	1	314.23743	176.66367	1	0.227	0.341	4.198	4.185	11.0
4180.487	300.99503	2	2	500.0	300.99503	1	2	1	314.23743	176.66367	1	0.227	0.341	4.205	4.185	11.0
4180.487	300.99503	2	2	500.0	300.99503	1	2	1	314.23743	176.66367	1	0.227	0.341	4.219	4.185	11.0
4180.487	300.99503	2	2	500.0	300.99503	1	2	1	314.23743	176.66367	1	0.227	0.341	4.158	4.185	11.0
4180.487	300.99503	2	2	500.0	300.99503	1	2	1	314.23743	176.66367	1	0.227	0.341	4.228	4.185	11.0
4180.487	300.99503	2	2	500.0	300.99503	1	2	1	314.23743	176.66367	1	0.227	0.341	4.213	4.185	11.0
4180.487	300.99503	2	2	500.0	300.99503	1	2	1	314.23743	176.66367	1	0.227	0.341	4.207	4.185	11.0
4180.487	300.99503	2	2	500.0	300.99503	1	2	1	314.23743	176.66367	1	0.227	0.341	4.182	4.185	11.0
4180.487	300.99503	2	2	500.0	300.99503	1	2	1	314.23743	176.66367	1	0.227	0.341	4.126	4.185	11.0
4180.487	300.99503	2	2	500.0	300.99503	1	2	1	314.23743	176.66367	1	0.227	0.341	4.205	4.185	11.0
4180.487	300.99503	2	2	500.0	300.99503	1	2	1	314.23743	176.66367	1	0.227	0.341	4.187	4.185	11.0
4180.487	300.99503	2	2	500.0	300.99503	1	2	1	314.23743	176.66367	1	0.227	0.341	4.188	4.185	11.0
4180.487	300.99503	2	2	500.0	300.99503	1	2	1	314.23743	176.66367	1	0.227	0.341	4.246	4.185	11.0
4180.487	300.99503	2	2	500.0	300.99503	1	2	1	314.23743	176.66367	1	0.227	0.34	4.065	4.185	11.0
4180.487	300.99503	2	2	500.0	300.99503	1	2	1	314.23743	176.66367	1	0.227	0.341	4.152	4.185	11.0
4180.487	300.99503	2	2	500.0	300.99503	1	2	1	314.23743	176.66367	1	0.227	0.341	4.234	4.185	11.0
4180.487	300.99503	2	2	500.0	300.99503	1	2	1	314.23743	176.66367	1	0.227	0.341	4.161	4.185	11.0
4180.487	300.99503	2	2	500.0	300.99503	1	2	1	314.23743	176.66367	1	0.227	0.341	4.292	4.185	11.0
4180.487	300.99503	2	2	500.0	300.99503	1	2	1	314.23743	176.66367	1	0.227	0.341	4.175	4.185	11.0
4180.487	300.99503	2	2	500.0	300.99503	1	2	1	314.23743	176.66367	1	0.227	0.341	4.231	4.185	11.0
4180.487	300.99503	2	2	500.0	300.99503	1	2	1	314.23743	176.66367	1	0.227	0.341	4.193	4.185	11.0
4180.487	300.99503	2	2	500.0	300.99503	1	2	1	314.23743	176.66367	1	0.227	0.341	4.247	4.185	11.0
4180.487	300.99503	2	2	500.0	300.99503	1	2	1	314.23743	176.66367	1	0.227	0.341	4.207	4.185	11.0
4180.487	300.99503	2	2	500.0	300.99503	1	2	1	314.23743	176.66367	1	0.227	0.341	4.196	4.185	11.0
4180.487	300.99503	2	2	500.0	300.99503	1	2	1	314.23743	176.66367	1	0.227	0.341	4.157	4.185	11.0
4180.487	300.99503	2	2	500.0	300.99503	1	2	1	314.23743	176.66367	1	0.227	0.341	4.157	4.185	11.0
4180.487	300.99503	2	2	500.0	300.99503	1	2	1	314.23743	176.66367	1	0.227	0.341	4.207	4.185	11.0
4180.487	300.99503	2	2	500.0	300.99503	1	2	1	314.23743	176.66367	1	0.227	0.341	4.176	4.185	11.0
4180.487	300.99503	2	2	500.0	300.99503	1	2	1	314.23743	176.66367	1	0.227	0.341	4.21	4.185	11.0
4180.487	300.99503	2	2	500.0	300.99503	1	2	1	314.23743	176.66367	1	0.227	0.341	4.163	4.185	11.0
4180.487	300.99503	2	2	500.0	300.99503	1	2	1	314.23743	176.66367	1	0.227	0.34	4.091	4.185	11.0
4180.487	300.99503	2	2	500.0	300.99503	1	2	1	314.23743	176.66367	1	0.227	0.341	4.14	4.185	11.0
4180.487	300.99503	2	2	500.0	300.99503	1	2	1	314.23743	176.66367	1	0.227	0.341	4.25	4.185	11.0
4180.487	300.99503	2	2	500.0	300.99503	1	2	1	314.23743	176.66367	1	0.227	0.341	4.195	4.185	11.0
4180.487	300.99503	2	2	500.0	300.99503	1	2	1	314.23743	176.66367	1	0.227	0.341	4.194	4.185	11.0
4180.487	300.99503	2	2	500.0	300.99503	1	2	1	314.23743	176.66367	1	0.227	0.341	4.217	4.185	11.0
4180.487	300.99503	2	2	500.0	300.99503	1	2	1	314.23743	176.66367	1	0.227	0.341	4.156	4.185	11.0
4180.487	300.99503	2	2	500.0	300.99503	1	2	1	314.23743	176.66367	1	0.227	0.341	4.181	4.185	11.0
4180.487	300.99503	2	2	500.0	300.99503	1	2	1	314.23743	176.66367	1	0.227	0.341	4.127	4.185	11.0
4180.487	300.99503	2	2	500.0	300.99503	1	2	1	314.23743	176.66367	1	0.227	0.341	4.167	4.185	11.0
4180.487	300.99503	2	2	500.0	300.99503	1	2	1	314.23743	176.66367	1	0.227	0.341	4.29	4.185	11.0
4180.487	300.99503	2	2	500.0	300.99503	1	2	1	314.23743	176.66367	1	0.227	0.341	4.16	4.185	11.0
4180.487	300.99503	2	2	500.0	300.99503	1	2	1	314.23743	176.66367	1	0.227	0.34	4.09	4.185	11.0
4180.487	300.99503	2	2	500.0	300.99503	1	2	1	314.23743	176.66367	1	0.227	0.341	4.185	4.185	11.0
4180.487	300.99503	2	2	500.0	300.99503	1	2	1	314.23743	176.66367	1	0.227	0.341	4.18	4.185	11.0
4180.487	300.99503	2	2	500.0	300.99503	1	2	1	314.23743	176.66367	1	0.227	0.341	4.15	4.185	11.0
4180.487	300.99503	2	2	500.0	300.99503	1	2	1	314.23743	176.66367	1	0.227	0.341	4.22	4.185	11.0
4180.487	300.99503	2	2	500.0	300.99503	1	2	1	314.23743	176.66367	1	0.227	0.34	4.107	4.185	11.0
4180.487	300.99503	2	2	500.0	300.99503	1	2	1	314.23743	176.66367	1	0.227	0.341	4.151	4.185	11.0
4180.487	300.99503	2	2	500.0	300.99503	1	2	1	314.23743	176.66367	1	0.227	0.341	4.154	4.185	11.0
4180.487	300.99503	2	2	500.0	300.99503	1	2	1	314.23743	176.66367	1	0.227	0.341	4.115	4.185	11.0
4180.487	300.99503	2	2	500.0	300.99503	1	2	1	314.23743	176.66367	1	0.227	0.341	4.177	4.185	11.0
4180.487	300.99503	2	2	500.0	300.99503	1	2	1	314.23743	176.66367	1	0.227	0.341	4.215	4.185	11.0
4180.487	300.99503	2	2	500.0	300.99503	1	2	1	314.23743	176.66367	1	0.227	0.341	4.157	4.185	11.0
4180.487	300.99503	2	2	500.0	300.99503	1	2	1	314.23743	176.66367	1	0.227	0.341	4.214	4.185	11.0
4180.487	300.99503	2	2	500.0	300.99503	1	2	1	314.23743	176.66367	1	0.227	0.341	4.285	4.185	11.0
4180.487	300.99503	2	2	500.0	300.99503	1	2	1	314.23743	176.66367	1	0.227	0.341	4.204	4.185	11.0
4180.487	300.99503	2	2	500.0	300.99503	1	2	1	314.23743	176.66367	1	0.227	0.341	4.181	4.185	11.0
4180.487	300.99503	2	2	500.0	300.99503	1	2	1	314.23743	176.66367	1	0.227	0.341	4.16	4.185	11.0
4180.487	300.99503	2	2	500.0	300.99503	1	2	1	314.23743	176.66367	1	0.227	0.341	4.132	4.185	11.0
4180.487	300.99503	2	2	500.0	300.99503	1	2	1	314.23743	176.66367	1	0.227	0.341	4.266	4.185	11.0
4180.487	300.99503	2	2	500.0	300.99503	1	2	1	314.23743	176.66367	1	0.227	0.341	4.216	4.185	11.0
4180.487	300.99503	2	2	500.0	300.99503	1	2	1	314.23743	176.66367	1	0.227	0.341	4.145	4.185	11.0
4180.487	300.99503	2	2	500.0	300.99503	1	2	1	314.23743	176.66367	1	0.227	0.341	4.218	4.185	11.0
0.0	0.0	2	2	500.0	300.99503	1	2	1	314.23743	176.66367	0	0.227	0.341	4.196	4.185	11.0
0.0	0.0	2	2	500.0	300.99503	1	2	1	314.23743	176.66367	0	0.227	0.341	4.176	4.185	11.0
0.0	0.0	2	2	500.0	300.99503	1	2	1	314.23743	176.66367	0	0.227	0.341	4.155	4.185	11.0
0.0	0.0	2	2	500.0	300.99503	1	2	1	314.23743	176.66367	0	0.227	0.341	4.146	4.185	11.0
0.0	0.0	2	2	500.0	300.99503	1	2	1	314.23743	176.66367	0	0.227	0.337	3.733	3.613	11.0
0.0	0.0	2	2	500.0	300.99503	1	2	1	314.23743	176.66367	0	0.227	0.334	3.641	3.613	11.0
0.0	0.0	2	2	500.0	300.99503	1	2	1	314.23743	176.66367	0	0.226	0.33	3.397	3.358	11.0
0.0	0.0	2	2	500.0	300.99503	1	2	1	314.23743	176.66367	0	0.226	0.322	2.955	2.901	11.0
0.0	0.0	2	2	500.0	300.99503	1	2	1	314.23743	176.66367	0	0.226	0.315	2.912	2.901	11.0
0.0	0.0	2	2	500.0	300.99503	1	2	1	314.23743	176.66367	0	0.226	0.307	2.702	2.695	11.0
0.0	0.0	2	2	500.0	300.99503	1	2	1	314.23743	176.66367	0	0.226	0.298	2.633	2.695	11.0
0.0	0.0	2	2	500.0	300.99503	1	2	1	314.23743	176.66367	0	0.226	0.288	2.315	2.328	11.0
0.0	0.0	2	2	500.0	300.99503	1	2	1	314.23743	176.66367	0	0.226	0.276	2.077	2.162	11.0
0.0	0.0	2	2	500.0	300.99503	1	2	1	314.23743	176.66367	0	0.226	0.266	2.175	2.162	11.0
0.0	0.0	2	2	500.0	300.99503	1	2	1	314.23743	176.66367	0	0.226	0.255	1.83	1.867	11.0
0.0	0.0	2	2	500.0	300.99503	1	2	1	314.23743	176.66367	0	0.226	0.245	1.713	1.736	11.0
0.0	0.0	2	2	500.0	300.99503	1	2	1	314.23743	176.66367	0	0.226	0.236	1.713	1.736	11.0
0.0	0.0	2	2	500.0	300.99503	1	2	1	314.23743	176.66367	0	0.226	0.226	1.516	1.499	11.0
0.0	0.0	2	2	500.0	300.99503	1	2	1	314.23743	176.66367	0	0.226	0.216	1.626	1.499	11.0
0.0	0.0	2	2	500.0	300.99503	1	2	1	314.23743	176.66367	0	0.226	0.206	1.429	1.392	11.0
0.0	0.0	2	2	500.0	300.99503	1	2	1	314.23743	176.66367	0	0.226	0.196	1.224	1.203	11.0
0.0	0.0	2	2	500.0	300.99503	1	2	1	314.23743	176.66367	0	0.226	0.188	1.22	1.203	11.0
0.0	0.0	2	2	500.0	300.99503	1	2	1	314.23743	176.66367	0	0.226	0.178	1.101	1.038	11.0
0.0	0.0	2	2	500.0	300.99503	1	2	1	314.23743	176.66367	0	0.226	0.169	0.948	0.964	11.0
0.0	0.0	2	2	500.0	300.99503	1	2	1	314.23743	176.66367	0	0.226	0.16	0.935	0.964	11.0
0.0	0.0	2	2	500.0	300.99503	1	2	1	314.23743	176.66367	0	0.225	0.152	0.851	0.833	11.0
0.0	0.0	2	2	500.0	300.99503	1	2	1	314.23743	176.66367	0	0.225	0.144	0.949	0.833	11.0
0.0	0.0	2	2	500.0	300.99503	1	2	1	314.23743	176.66367	0	0.225	0.137	0.771	0.774	11.0
0.0	0.0	2	2	500.0	300.99503	1	2	1	314.23743	176.66367	0	0.225	0.131	0.75	0.668	11.0
0.0	0.0	2	2	500.0	300.99503	1	2	1	314.23743	176.66367	0	0.225	0.123	0.672	0.668	11.0
0.0	0.0	2	2	500.0	300.99503	1	2	1	314.23743	176.66367	0	0.225	0.116	0.625	0.621	11.0
0.0	0.0	2	2	500.0	300.99503	1	2	1	314.23743	176.66367	0	0.225	0.11	0.599	0.536	11.0
0.0	0.0	2	2	500.0	300.99503	1	2	1	314.23743	176.66367	0	0.225	0.104	0.548	0.536	11.0
0.0	0.0	2	2	500.0	300.99503	1	2	1	314.23743	176.66367	0	0.225	0.098	0.498	0.498	11.0
0.0	0.0	2	2	500.0	300.99503	1	2	1	314.23743	176.66367	0	0.225	0.094	0.509	0.498	11.0
0.0	0.0	2	2	500.0	300.99503	1	2	1	314.23743	176.66367	0	0.225	0.088	0.443	0.43	11.0
0.0	0.0	2	2	500.0	300.99503	1	2	1	314.23743	176.66367	0	0.225	0.082	0.441	0.399	11.0
0.0	0.0	2	2	500.0	300.99503	1	2	1	314.23743	176.66367	0	0.225	0.077	0.398	0.399	11.0
0.0	0.0	2	2	500.0	300.99503	1	2	1	314.23743	176.66367	0	0.225	0.073	0.338	0.345	11.0
0.0	0.0	2	2	500.0	300.99503	1	2	1	314.23743	176.66367	0	0.225	0.069	0.255	0.297	11.0
0.0	0.0	2	2	500.0	300.99503	1	2	1	314.23743	176.66367	0	0.225	0.065	0.313	0.297	11.0
0.0	0.0	2	2	500.0	300.99503	1	2	1	314.23743	176.66367	0	0.225	0.061	0.301	0.276	11.0
0.0	0.0	2	2	500.0	300.99503	1	2	1	314.23743	176.66367	0	0.224	0.058	0.266	0.276	11.0
0.0	0.0	2	2	500.0	300.99503	1	2	1	314.23743	176.66367	0	0.224	0.055	0.351	0.238	11.0
0.0	0.0	2	2	500.0	300.99503	1	2	1	314.23743	176.66367	0	0.224	0.051	0.207	0.221	11.0
0.0	0.0	2	2	500.0	300.99503	1	2	1	314.23743	176.66367	0	0.224	0.047	0.2	0.221	11.0
0.0	0.0	2	2	500.0	300.99503	1	2	1	314.23743	176.66367	0	0.224	0.043	0.178	0.191	11.0
0.0	0.0	2	2	500.0	300.99503	1	2	1	314.23743	176.66367	0	0.224	0.039	0.209	0.177	11.0
0.0	0.0	2	2	500.0	300.99503	1	2	1	314.23743	176.66367	0	0.224	0.037	0.093	0.177	11.0
0.0	0.0	2	2	500.0	300.99503	1	2	1	314.23743	176.66367	0	0.224	0.035	0.161	0.153	11.0
0.0	0.0	2	2	500.0	300.99503	1	2	1	314.23743	176.66367	0	0.224	0.033	0.166	0.153	11.0
0.0	0.0	2	2	500.0	300.99503	1	2	1	314.23743	176.66367	0	0.224	0.031	0.094	0.142	11.0
0.0	0.0	2	2	500.0	300.99503	1	2	1	314.23743	176.66367	0	0.224	0.029	0.138	0.122	11.0
0.0	0.0	2	2	500.0	300.99503	1	2	1	314.23743	176.66367	0	0.224	0.027	0.125	0.122	11.0
0.0	0.0	2	2	500.0	300.99503	1	2	1	314.23743	176.66367	0	0.224	0.025	0.1	0.106	11.0
0.0	0.0	2	2	500.0	300.99503	1	2	1	314.23743	176.66367	0	0.224	0.023	0.105	0.098	11.0
0.0	0.0	2	2	500.0	300.99503	1	2	1	314.23743	176.66367	0	0.224	0.021	0.117	0.098	11.0
0.0	0.0	2	2	500.0	300.99503	1	2	1	314.23743	176.66367	0	0.224	0.02	0.067	0.084	11.0
0.0	0.0	2	2	500.0	300.99503	1	2	1	314.23743	176.66367	0	0.224	0.02	0.06	0.084	11.0
0.0	0.0	2	2	500.0	300.99503	1	2	1	314.23743	176.66367	0	0.224	0.02	0.091	0.078	11.0
0.0	0.0	2	2	500.0	300.99503	1	2	1	314.23743	176.66367	0	0.224	0.02	0.093	0.067	11.0
0.0	0.0	2	2	500.0	300.99503	1	2	1	314.23743	176.66367	0	0.224	0.02	0.078	0.067	11.0
0.0	0.0	2	2	500.0	300.99503	1	2	1	314.23743	176.66367	0	0.224	0.019	-0.002	0.063	11.0
0.0	0.0	2	2	500.0	300.99503	1	2	1	314.23743	176.66367	0	0.224	0.019	0.039	0.054	11.0
0.0	0.0	2	2	500.0	300.99503	1	2	1	314.23743	176.66367	0	0.224	0.018	-0.112	0.054	11.0
0.0	0.0	2	2	500.0	300.99503	1	2	1	314.23743	176.66367	0	0.224	0.018	0.036	0.05	11.0
0.0	0.0	2	2	500.0	300.99503	1	2	1	314.23743	176.66367	0	0.224	0.018	0.032	0.05	11.0
0.0	0.0	2	2	500.0	300.99503	1	2	1	314.23743	176.66367	0	0.224	0.018	0.058	0.043	11.0
0.0	0.0	2	2	500.0	300.99503	1	2	1	314.23743	176.66367	0	0.224	0.018	0.097	0.037	11.0
0.0	0.0	2	2	500.0	300.99503	1	2	1	314.23743	176.66367	0	0.224	0.018	0.045	0.037	11.0
0.0	0.0	2	2	500.0	300.99503	1	2	1	314.23743	176.66367	0	0.224	0.018	0.059	0.034	11.0
0.0	0.0	2	2	500.0	300.99503	1	2	1	314.23743	176.66367	0	0.224	0.018	0.033	0.029	11.0
0.0	0.0	2	2	500.0	300.99503	1	2	1	314.23743	176.66367	0	0.224	0.018	0.011	0.029	11.0
0.0	0.0	2	2	500.0	300.99503	1	2	1	314.23743	176.66367	0	0.224	0.018	0.168	0.027	11.0
0.0	0.0	2	2	500.0	300.99503	1	2	1	314.23743	176.66367	0	0.224	0.018	0.056	0.027	11.0
0.0	0.0	2	2	500.0	300.99503	1	2	1	314.23743	176.66367	0	0.224	0.018	0.036	0.023	11.0
0.0	0.0	2	2	500.0	300.99503	1	2	1	314.23743	176.66367	0	0.224	0.018	0.037	0.021	11.0
0.0	0.0	2	2	500.0	300.99503	1	2	1	314.23743	176.66367	0	0.224	0.017	-0.05	0.021	11.0
0.0	0.0	2	2	500.0	300.99503	1	2	1	314.23743	176.66367	0	0.224	0.017	0.029	0.018	11.0
0.0	0.0	2	2	500.0	300.99503	1	2	1	314.23743	176.66367	0	0.224	0.016	0.024	0.017	11.0
0.0	0.0	2	2	500.0	300.99503	1	2	1	314.23743	176.66367	0	0.224	0.016	0.052	0.017	11.0
0.0	0.0	2	2	500.0	300.99503	1	2	1	314.23743	176.66367	0	0.224	0.016	0.011	0.014	11.0
0.0	0.0	2	2	500.0	300.99503	1	2	1	314.23743	176.66367	0	0.224	0.016	0.038	0.014	11.0
0.0	0.0	2	2	500.0	300.99503	1	2	1	314.23743	176.66367	0	0.224	0.016	0.018	0.013	11.0
0.0	0.0	2	2	500.0	300.99503	1	2	1	314.23743	176.66367	0	0.224	0.016	0.032	0.011	11.0
0.0	0.0	2	2	500.0	300.99503	1	2	1	314.23743	176.66367	0	0.224	0.016	0.017	0.011	11.0
0.0	0.0	2	2	500.0	300.99503	1	2	1	314.23743	176.66367	0	0.224	0.015	-0.056	0.01	11.0
0.0	0.0	2	2	500.0	300.99503	1	2	1	314.23743	176.66367	0	0.224	0.015	0.013	0.009	11.0
0.0	0.0	2	2	500.0	300.99503	1	2	1	314.23743	176.66367	0	0.224	0.014	0.005	0.009	11.0
0.0	0.0	2	2	500.0	300.99503	1	2	1	314.23743	176.66367	0	0.224	0.014	0.004	0.008	11.0
0.0	0.0	2	2	500.0	300.99503	1	2	1	314.23743	176.66367	0	0.224	0.014	0.012	0.008	11.0
0.0	0.0	2	2	500.0	300.99503	1	2	1	314.23743	176.66367	0	0.224	0.014	0.041	0.007	11.0
0.0	0.0	2	2	500.0	300.99503	1	2	1	314.23743	176.66367	0	0.224	0.014	0.008	0.006	11.0
0.0	0.0	2	2	500.0	300.99503	1	2	1	314.23743	176.66367	0	0.224	0.013	-0.028	0.006	11.0
0.0	0.0	2	2	500.0	300.99503	1	2	1	314.23743	176.66367	0	0.224	0.011	-0.018	0.005	11.0
0.0	0.0	2	2	500.0	300.99503	1	2	1	314.23743	176.66367	0	0.224	0.01	0.021	0.004	11.0
0.0	0.0	2	2	500.0	300.99503	1	2	1	314.23743	176.66367	0	0.224	0.01	0.035	0.004	11.0
0.0	0.0	2	2	500.0	300.99503	1	2	1	314.23743	176.66367	0	0.224	0.01	-0.001	0.004	11.0
0.0	0.0	2	2	500.0	300.99503	1	2	1	314.23743	176.66367	0	0.224	0.009	0.018	0.004	11.0
0.0	0.0	2	2	500.0	300.99503	1	2	1	314.23743	176.66367	0	0.224	0.009	0.059	0.003	11.0
0.0	0.0	2	2	500.0	300.99503	1	2	1	314.23743	176.66367	0	0.224	0.009	0.053	0.003	11.0
0.0	0.0	2	2	500.0	300.99503	1	2	1	314.23743	176.66367	0	0.224	0.008	0.022	0.003	11.0
0.0	0.0	2	2	500.0	300.99503	1	2	1	314.23743	176.66367	0	0.224	0.008	0.01	0.002	11.0
0.0	0.0	2	2	500.0	300.99503	1	2	1	314.23743	176.66367	0	0.224	0.007	-0.013	0.002	11.0
0.0	0.0	2	2	500.0	300.99503	1	2	1	314.23743	176.66367	0	0.224	0.007	0.0	0.002	11.0
0.0	0.0	2	2	500.0	300.99503	1	2	1	314.23743	176.66367	0	0.224	0.007	-0.002	0.001	11.0
0.0	0.0	2	2	500.0	300.99503	1	2	1	314.23743	176.66367	0	0.224	0.006	-0.014	0.001	11.0
0.0	0.0	2	2	500.0	300.99503	1	2	1	314.23743	176.66367	0	0.224	0.006	-0.006	0.001	11.0
0.0	0.0	2	2	500.0	300.99503	1	2	1	314.23743	176.66367	0	0.224	0.005	0.001	0.001	11.0
0.0	0.0	2	2	500.0	300.99503	1	2	1	314.23743	176.66367	0	0.224	0.005	0.023	0.001	11.0
0.0	0.0	2	2	500.0	300.99503	1	2	1	314.23743	176.66367	0	0.224	0.005	0.004	0.001	11.0
0.0	0.0	2	2	500.0	300.99503	1	2	1	314.23743	176.66367	0	0.224	0.005	-0.003	0.0	11.0
0.0	0.0	2	2	500.0	300.99503	1	2	1	314.23743	176.66367	0	0.224	0.005	0.085	0.0	11.0
0.0	0.0	2	2	500.0	300.99503	1	2	1	314.23743	176.66367	0	0.224	0.003	-0.027	0.0	11.0
0.0	0.0	2	2	500.0	300.99503	1	2	1	314.23743	176.66367	0	0.224	0.002	-0.022	0.0	11.0
0.0	0.0	2	2	500.0	300.99503	1	2	1	314.23743	176.66367	0	0.224	0.001	-0.119	0.0	11.0
0.0	0.0	2	2	500.0	300.99503	1	2	1	314.23743	176.66367	0	0.224	-0.001	-0.037	0.0	11.0
0.0	0.0	2	2	500.0	300.99503	1	2	1	314.23743	176.66367	0	0.224	0.0	0.09	0.0	11.0
0.0	0.0	2	2	500.0	300.99503	1	2	1	314.23743	176.66367	0	0.224	0.0	0.02	0.0	11.0
0.0	0.0	2	2	500.0	300.99503	1	2	1	314.23743	176.66367	0	0.224	0.0	-0.002	0.0	11.0
0.0	0.0	2	2	500.0	300.99503	1	2	1	314.23743	176.66367	0	0.224	0.0	0.015	0.0	11.0
0.0	0.0	2	2	500.0	300.99503	1	2	1	314.23743	176.66367	0	0.224	0.0	0.021	0.0	11.0
0.0	0.0	2	2	500.0	300.99503	1	2	1	314.23743	176.66367	0	0.224	-0.001	-0.022	0.0	11.0
0.0	0.0	2	2	500.0	300.99503	1	2	1	314.23743	176.66367	0	0.224	0.0	0.004	0.0	11.0
0.0	0.0	2	2	500.0	300.99503	1	2	1	314.23743	176.66367	0	0.224	0.0	0.0	0.0	11.0
0.0	0.0	2	2	500.0	300.99503	1	2	1	314.23743	176.66367	0	0.224	0.0	0.04	0.0	11.0
0.0	0.0	2	2	500.0	300.99503	1	2	1	314.23743	176.66367	0	0.224	-0.001	-0.017	0.0	11.0
0.0	0.0	2	2	500.0	300.99503	1	2	1	314.23743	176.66367	0	0.224	0.0	0.01	0.0	11.0
0.0	0.0	2	2	500.0	300.99503	1	2	1	314.23743	176.66367	0	0.224	0.0	0.031	0.0	11.0
0.0	0.0	2	2	500.0	300.99503	1	2	1	314.23743	176.66367	0	0.224	-0.001	-0.012	0.0	11.0
0.0	0.0	2	2	500.0	300.99503	1	2	1	314.23743	176.66367	0	0.224	0.0	0.017	0.0	11.0
0.0	0.0	2	2	500.0	300.99503	1	2	1	314.23743	176.66367	0	0.224	0.0	0.024	0.0	11.0
0.0	0.0	2	2	500.0	300.99503	1	2	1	314.23743	176.66367	0	0.224	0.0	0.01	0.0	11.0
0.0	0.0	2	2	500.0	300.99503	1	2	1	314.23743	176.66367	0	0.224	-0.001	-0.037	0.0	11.0
0.0	0.0	2	2	500.0	300.99503	1	2	1	314.23743	176.66367	0	0.224	0.0	-0.01	0.0	11.0
0.0	0.0	2	2	500.0	300.99503	1	2	1	314.23743	176.66367	0	0.224	0.0	0.019	0.0	11.0
0.0	0.0	2	2	500.0	300.99503	1	2	1	314.23743	176.66367	0	0.224	0.0	0.052	0.0	11.0
0.0	0.0	2	2	500.0	300.99503	1	2	1	314.23743	176.66367	0	0.224	0.0	0.004	0.0	11.0
0.0	0.0	2	2	500.0	300.99503	1	2	1	314.23743	176.66367	0	0.224	-0.001	-0.214	0.0	11.0
0.0	0.0	2	2	500.0	300.99503	1	2	1	314.23743	176.66367	0	0.224	-0.001	-0.042	0.0	11.0
0.0	0.0	2	2	500.0	300.99503	1	2	1	314.23743	176.66367	0	0.224	0.0	0.015	0.0	11.0
0.0	0.0	2	2	500.0	300.99503	1	2	1	314.23743	176.66367	0	0.224	-0.001	-0.146	0.0	11.0
0.0	0.0	2	2	500.0	300.99503	1	2	1	314.23743	176.66367	0	0.224	0.0	-0.004	0.0	11.0
0.0	0.0	2	2	500.0	300.99503	1	2	1	314.23743	176.66367	0	0.224	-0.001	-0.02	0.0	11.0
0.0	0.0	2	2	500.0	300.99503	1	2	1	314.23743	176.66367	0	0.224	0.0	0.018	0.0	11.0
0.0	0.0	2	2	500.0	300.99503	1	2	1	314.23743	176.66367	0	0.224	0.0	0.005	0.0	11.0
0.0	0.0	2	2	500.0	300.99503	1	2	1	314.23743	176.66367	0	0.224	-0.001	-0.017	0.0	11.0
0.0	0.0	2	2	500.0	300.99503	1	2	1	314.23743	176.66367	0	0.224	0.0	0.006	0.0	11.0
0.0	0.0	2	2	500.0	300.99503	1	2	1	314.23743	176.66367	0	0.224	0.0	0.107	0.0	11.0
0.0	0.0	2	2	500.0	300.99503	1	2	1	314.23743	176.66367	0	0.224	0.0	-0.007	0.0	11.0
0.0	0.0	2	2	500.0	300.99503	1	2	1	314.23743	176.66367	0	0.224	0.0	-0.006	0.0	11.0
0.0	0.0	2	2	500.0	300.99503	1	2	1	314.23743	176.66367	0	0.224	0.0	0.006	0.0	11.0
0.0	0.0	2	2	500.0	300.99503	1	2	1	314.23743	176.66367	0	0.224	0.0	0.003	0.0	11.0
0.0	0.0	2	2	500.0	300.99503	1	2	1	314.23743	176.66367	0	0.224	0.0	0.002	0.0	11.0
0.0	0.0	2	2	500.0	300.99503	1	2	1	314.23743	176.66367	0	0.224	-0.001	-0.104	0.0	11.0
0.0	0.0	2	2	500.0	300.99503	1	2	1	314.23743	176.66367	0	0.224	-0.001	-0.026	0.0	11.0
0.0	0.0	2	2	500.0	300.99503	1	2	1	314.23743	176.66367	0	0.224	-0.001	-0.015	0.0	11.0
0.0	0.0	2	2	500.0	300.99503	1	2	1	314.23743	176.66367	0	0.224	0.0	0.002	0.0	11.0
0.0	0.0	2	2	500.0	300.99503	1	2	1	314.23743	176.66367	0	0.224	-0.001	-0.026	0.0	11.0
0.0	0.0	2	2	500.0	300.99503	1	2	1	314.23743	176.66367	0	0.224	-0.001	-0.016	0.0	11.0
0.0	0.0	2	2	500.0	300.99503	1	2	1	314.23743	176.66367	0	0.224	0.0	-0.011	0.0	11.0
0.0	0.0	2	2	500.0	300.99503	1	2	1	314.23743	176.66367	0	0.224	-0.001	-0.042	0.0	11.0
0.0	0.0	2	2	500.0	300.99503	1	2	1	314.23743	176.66367	0	0.224	0.0	0.0	0.0	11.0
0.0	0.0	2	2	500.0	300.99503	1	2	1	314.23743	176.66367	0	0.224	0.0	-0.002	0.0	11.0
0.0	0.0	2	2	500.0	300.99503	1	2	1	314.23743	176.66367	0	0.224	0.0	0.0	0.0	11.0
0.0	0.0	2	2	500.0	300.99503	1	2	1	314.23743	176.66367	0	0.224	0.0	0.024	0.0	11.0
0.0	0.0	2	2	500.0	300.99503	1	2	1	314.23743	176.66367	0	0.224	0.0	0.001	0.0	11.0
0.0	0.0	2	2	500.0	300.99503	1	2	1	314.23743	176.66367	0	0.224	0.0	0.035	0.0	11.0
0.0	0.0	2	2	500.0	300.99503	1	2	1	314.23743	176.66367	0	0.224	0.0	0.06	0.0	11.0
0.0	0.0	2	2	500.0	300.99503	1	2	1	314.23743	176.66367	0	0.224	0.0	0.005	0.0	11.0
0.0	0.0	2	2	500.0	300.99503	1	2	1	314.23743	176.66367	0	0.224	-0.001	-0.02	0.0	11.0
0.0	0.0	2	2	500.0	300.99503	1	2	1	314.23743	176.66367	0	0.224	0.0	0.081	0.0	11.0
0.0	0.0	2	2	500.0	300.99503	1	2	1	314.23743	176.66367	0	0.224	-0.001	-0.059	0.0	11.0
0.0	0.0	2	2	500.0	300.99503	1	2	1	314.23743	176.66367	0	0.224	0.0	-0.005	0.0	11.0
0.0	0.0	2	2	500.0	300.99503	1	2	1	314.23743	176.66367	0	0.224	0.0	0.019	0.0	11.0
0.0	0.0	2	2	500.0	300.99503	1	2	1	314.23743	176.66367	0	0.224	0.0	0.025	0.0	11.0
0.0	0.0	2	2	500.0	300.99503	1	2	1	314.23743	176.66367	0	0.224	-0.001	-0.012	0.0	11.0
0.0	0.0	2	2	500.0	300.99503	1	2	1	314.23743	176.66367	0	0.224	0.0	0.011	0.0	11.0
0.0	0.0	2	2	500.0	300.99503	1	2	1	314.23743	176.66367	0	0.224	-0.001	-0.032	0.0	11.0
0.0	0.0	2	2	500.0	300.99503	1	2	1	314.23743	176.66367	0	0.224	-0.001	-0.016	0.0	11.0
0.0	0.0	2	2	500.0	300.99503	1	2	1	314.23743	176.66367	0	0.224	0.0	0.037	0.0	11.0
0.0	0.0	2	2	500.0	300.99503	1	2	1	314.23743	176.66367	0	0.224	0.0	0.006	0.0	11.0
0.0	0.0	2	2	500.0	300.99503	1	2	1	314.23743	176.66367	0	0.224	0.0	0.011	0.0	11.0
0.0	0.0	2	2	500.0	300.99503	1	2	1	314.23743	176.66367	0	0.224	0.0	-0.007	0.0	11.0
0.0	0.0	2	2	500.0	300.99503	1	2	1	314.23743	176.66367	0	0.224	-0.001	-0.026	0.0	11.0
0.0	0.0	2	2	500.0	300.99503	1	2	1	314.23743	176.66367	0	0.224	0.0	-0.002	0.0	11.0
0.0	0.0	2	2	500.0	300.99503	1	2	1	314.23743	176.66367	0	0.224	0.0	0.024	0.0	11.0
0.0	0.0	2	2	500.0	300.99503	1	2	1	314.23743	176.66367	0	0.224	0.0	0.014	0.0	11.0
0.0	0.0	2	2	500.0	300.99503	1	2	1	314.23743	176.66367	0	0.224	0.0	0.016	0.0	11.0
0.0	0.0	2	2	500.0	300.99503	1	2	1	314.23743	176.66367	0	0.224	0.0	0.014	0.0	11.0
0.0	0.0	2	2	500.0	300.99503	1	2	1	314.23743	176.66367	0	0.224	0.0	0.024	0.0	11.0
0.0	0.0	2	2	500.0	300.99503	1	2	1	314.23743	176.66367	0	0.224	-0.001	-0.049	0.0	11.0
0.0	0.0	2	2	500.0	300.99503	1	2	1	314.23743	176.66367	0	0.224	0.0	0.027	0.0	11.0
0.0	0.0	2	2	500.0	300.99503	1	2	1	314.23743	176.66367	0	0.224	0.0	0.052	0.0	11.0
0.0	0.0	2	2	500.0	300.99503	1	2	1	314.23743	176.66367	0	0.224	0.0	0.054	0.0	11.0
0.0	0.0	2	2	500.0	300.99503	1	2	1	314.23743	176.66367	0	0.224	-0.001	-0.022	0.0	11.0
0.0	0.0	2	2	500.0	300.99503	1	2	1	314.23743	176.66367	0	0.224	0.0	0.015	0.0	11.0
0.0	0.0	2	2	500.0	300.99503	1	2	1	314.23743	176.66367	0	0.224	0.0	-0.005	0.0	11.0
0.0	0.0	2	2	500.0	300.99503	1	2	1	314.23743	176.66367	0	0.224	0.0	0.009	0.0	11.0
0.0	0.0	2	2	500.0	300.99503	1	2	1	314.23743	176.66367	0	0.224	0.0	0.019	0.0	11.0
0.0	0.0	2	2	500.0	300.99503	1	2	1	314.23743	176.66367	0	0.224	-0.001	-0.072	0.0	11.0
0.0	0.0	2	2	500.0	300.99503	1	2	1	314.23743	176.66367	0	0.224	-0.001	-0.181	0.0	11.0
0.0	0.0	2	2	500.0	300.99503	1	2	1	314.23743	176.66367	0	0.224	-0.001	-0.089	0.0	11.0
0.0	0.0	2	2	500.0	300.99503	1	2	1	314.23743	176.66367	0	0.224	-0.001	-0.018	0.0	11.0
0.0	0.0	2	2	500.0	300.99503	1	2	1	314.23743	176.66367	0	0.224	-0.001	-0.013	0.0	11.0
0.0	0.0	2	2	500.0	300.99503	1	2	1	314.23743	176.66367	0	0.224	0.0	0.003	0.0	11.0
0.0	0.0	2	2	500.0	300.99503	1	2	1	314.23743	176.66367	0	0.224	-0.001	-0.228	0.0	11.0
0.0	0.0	2	2	500.0	300.99503	1	2	1	314.23743	176.66367	0	0.224	0.0	0.017	0.0	11.0
-6944.445	-500.0	3	2	500.0	201.99005	1	2	1	314.23743	176.66367	1	0.224	0.0	0.011	0.0	11.0
-6944.445	-500.0	3	2	500.0	201.99005	1	2	1	314.23743	176.66367	1	0.224	0.0	0.019	0.0	11.0
-6944.445	-500.0	3	2	500.0	201.99005	0	2	1	314.23743	176.66367	1	0.224	0.0	0.0	0.0	11.0
-6944.445	-500.0	3	2	500.0	201.99005	0	2	1	314.23743	176.66367	1	0.224	0.0	0.007	0.0	11.0
-6944.445	-500.0	3	2	500.0	201.99005	0	2	1	314.23743	176.66367	1	0.224	-0.001	-0.239	-0.49	11.0
-6944.445	-500.0	3	2	500.0	201.99005	0	2	1	314.23743	176.66367	1	0.224	-0.003	-0.401	-0.49	11.0
-6944.445	-500.0	3	2	500.0	201.99005	0	2	1	314.23743	176.66367	1	0.224	-0.013	-1.439	-1.372	11.0
-6944.445	-500.0	3	2	500.0	201.99005	0	2	1	314.23743	176.66367	1	0.223	-0.025	-1.672	-1.766	11.0
-6944.445	-500.0	3	2	500.0	201.99005	0	2	1	314.23743	176.66367	1	0.223	-0.037	-1.737	-1.766	11.0
-6944.445	-500.0	3	2	500.0	201.99005	0	2	1	314.23743	176.66367	1	0.223	-0.054	-2.481	-2.474	11.0
-6944.445	-500.0	3	2	500.0	201.99005	0	2	1	314.23743	176.66367	1	0.223	-0.069	-2.451	-2.474	11.0
-6944.445	-500.0	3	2	500.0	201.99005	0	2	1	314.23743	176.66367	1	0.223	-0.087	-3.099	-3.084	11.0
-6944.445	-500.0	3	2	500.0	201.99005	0	2	1	314.23743	176.66367	1	0.222	-0.105	-3.357	-3.358	11.0
-6944.445	-500.0	3	2	500.0	201.99005	0	2	1	314.23743	176.66367	1	0.222	-0.121	-3.32	-3.358	11.0
-6944.445	-500.0	3	2	500.0	201.99005	0	2	1	314.23743	176.66367	1	0.222	-0.137	-3.623	-3.612	11.0
-6944.445	-500.0	3	2	500.0	201.99005	0	2	1	314.23743	176.66367	1	0.222	-0.156	-4.088	-4.068	11.0
-6944.445	-500.0	3	2	500.0	201.99005	0	2	1	314.23743	176.66367	1	0.222	-0.174	-4.049	-4.068	11.0
-6944.445	-500.0	3	2	500.0	201.99005	0	2	1	314.23743	176.66367	1	0.221	-0.191	-4.291	-4.272	11.0
-6944.445	-500.0	3	2	500.0	201.99005	0	2	1	314.23743	176.66367	1	0.221	-0.207	-4.318	-4.272	11.0
-6944.445	-500.0	3	2	500.0	201.99005	0	2	1	314.23743	176.66367	1	0.221	-0.225	-4.597	-4.637	11.0
-6944.445	-500.0	3	2	500.0	201.99005	0	2	1	314.23743	176.66367	1	0.22	-0.243	-4.976	-4.953	11.0
-6944.445	-500.0	3	2	500.0	201.99005	0	2	1	314.23743	176.66367	1	0.22	-0.259	-4.963	-4.953	11.0
-6944.445	-500.0	3	2	500.0	201.99005	0	2	1	314.23743	176.66367	1	0.22	-0.275	-5.116	-5.094	11.0
-6944.445	-500.0	3	2	500.0	201.99005	0	2	1	314.23743	176.66367	1	0.219	-0.291	-5.329	-5.348	11.0
-6944.445	-500.0	3	2	500.0	201.99005	0	2	1	314.23743	176.66367	1	0.219	-0.307	-5.363	-5.348	11.0
-6944.445	-500.0	3	2	500.0	201.99005	0	2	1	314.23743	176.66367	1	0.219	-0.321	-5.483	-5.462	11.0
-6944.445	-500.0	3	2	500.0	201.99005	0	2	1	314.23743	176.66367	1	0.219	-0.333	-5.528	-5.462	11.0
-6944.445	-500.0	3	2	500.0	201.99005	0	2	1	314.23743	176.66367	1	0.218	-0.347	-5.633	-5.665	11.0
-6944.445	-500.0	3	2	500.0	201.99005	0	2	1	314.23743	176.66367	1	0.218	-0.361	-5.859	-5.84	11.0
-6944.445	-500.0	3	2	500.0	201.99005	0	2	1	314.23743	176.66367	1	0.218	-0.373	-5.833	-5.84	11.0
-6944.445	-500.0	3	2	500.0	201.99005	0	2	1	314.23743	176.66367	1	0.217	-0.385	-5.909	-5.919	11.0
-6944.445	-500.0	3	2	500.0	201.99005	0	2	1	314.23743	176.66367	1	0.217	-0.397	-6.105	-6.06	11.0
-6944.445	-500.0	3	2	500.0	201.99005	0	2	1	314.23743	176.66367	1	0.217	-0.408	-6.061	-6.06	11.0
-6944.445	-500.0	3	2	500.0	201.99005	0	2	1	314.23743	176.66367	1	0.216	-0.418	-6.12	-6.123	11.0
-6944.445	-500.0	3	2	500.0	201.99005	0	2	1	314.23743	176.66367	1	0.216	-0.427	-6.128	-6.123	11.0
-6944.445	-500.0	3	2	500.0	201.99005	0	2	1	314.23743	176.66367	1	0.215	-0.435	-6.265	-6.236	11.0
-6944.445	-500.0	3	2	500.0	201.99005	0	2	1	314.23743	176.66367	1	0.215	-0.444	-6.294	-6.287	11.0
-6944.445	-500.0	3	2	500.0	201.99005	0	2	1	314.23743	176.66367	1	0.215	-0.451	-6.267	-6.287	11.0
-6944.445	-500.0	3	2	500.0	201.99005	0	2	1	314.23743	176.66367	1	0.214	-0.459	-6.37	-6.378	11.0
-6944.445	-500.0	3	2	500.0	201.99005	0	2	1	314.23743	176.66367	1	0.214	-0.466	-6.411	-6.418	11.0
-6944.445	-500.0	3	2	500.0	201.99005	0	2	1	314.23743	176.66367	1	0.214	-0.472	-6.399	-6.418	11.0
-6944.445	-500.0	3	2	500.0	201.99005	0	2	1	314.23743	176.66367	1	0.213	-0.478	-6.455	-6.491	11.0
-6944.445	-500.0	3	2	500.0	201.99005	0	2	1	314.23743	176.66367	1	0.213	-0.483	-6.491	-6.491	11.0
-6944.445	-500.0	3	2	500.0	201.99005	0	2	1	314.23743	176.66367	1	0.213	-0.488	-6.526	-6.524	11.0
-6944.445	-500.0	3	2	500.0	201.99005	0	2	1	314.23743	176.66367	1	0.212	-0.494	-6.579	-6.582	11.0
-6944.445	-500.0	3	2	500.0	201.99005	0	2	1	314.23743	176.66367	1	0.212	-0.5	-6.668	-6.582	11.0
-6944.445	-500.0	3	2	500.0	201.99005	0	2	1	314.23743	176.66367	1	0.212	-0.505	-6.571	-6.608	11.0
-6944.445	-500.0	3	2	500.0	201.99005	0	2	1	314.23743	176.66367	1	0.212	-0.509	-6.655	-6.655	11.0
-6944.445	-500.0	3	2	500.0	201.99005	0	2	1	314.23743	176.66367	1	0.212	-0.513	-6.618	-6.655	11.0
-6944.445	-500.0	3	2	500.0	201.99005	0	2	1	314.23743	176.66367	1	0.211	-0.517	-6.691	-6.676	11.0
-6944.445	-500.0	3	2	500.0	201.99005	0	2	1	314.23743	176.66367	1	0.211	-0.521	-6.684	-6.676	11.0
-6944.445	-500.0	3	2	500.0	201.99005	0	2	1	314.23743	176.66367	1	0.211	-0.524	-6.674	-6.714	11.0
-6944.445	-500.0	3	2	500.0	201.99005	0	2	1	314.23743	176.66367	1	0.211	-0.527	-6.79	-6.731	11.0
-6944.445	-500.0	3	2	500.0	201.99005	0	2	1	314.23743	176.66367	1	0.21	-0.529	-6.741	-6.731	11.0
-6944.445	-500.0	3	2	500.0	201.99005	0	2	1	314.23743	176.66367	1	0.21	-0.532	-6.73	-6.761	11.0
-6944.445	-500.0	3	2	500.0	201.99005	0	2	1	314.23743	176.66367	1	0.21	-0.536	-6.831	-6.774	11.0
-6944.445	-500.0	3	2	500.0	201.99005	0	2	1	314.23743	176.66367	1	0.21	-0.54	-6.806	-6.774	11.0
-6944.445	-500.0	3	2	500.0	201.99005	0	2	1	314.23743	176.66367	1	0.21	-0.543	-6.767	-6.799	11.0
-6944.445	-500.0	3	2	500.0	201.99005	0	2	1	314.23743	176.66367	1	0.21	-0.544	-6.795	-6.799	11.0
-6944.445	-500.0	3	2	500.0	201.99005	0	2	1	314.23743	176.66367	1	0.209	-0.546	-6.812	-6.82	11.0
-6944.445	-500.0	3	2	500.0	201.99005	0	2	1	314.23743	176.66367	1	0.209	-0.548	-6.924	-6.829	11.0
-6944.445	-500.0	3	2	500.0	201.99005	0	2	1	314.23743	176.66367	1	0.209	-0.55	-6.841	-6.829	11.0
-6944.445	-500.0	3	2	500.0	201.99005	0	2	1	314.23743	176.66367	1	0.209	-0.552	-6.851	-6.838	11.0
-6944.445	-500.0	3	2	500.0	201.99005	0	2	1	314.23743	176.66367	1	0.209	-0.554	-6.778	-6.853	11.0
-6944.445	-500.0	3	2	500.0	201.99005	0	2	1	314.23743	176.66367	1	0.208	-0.556	-6.873	-6.853	11.0
-6944.445	-500.0	3	2	500.0	201.99005	0	2	1	314.23743	176.66367	1	0.208	-0.558	-6.915	-6.867	11.0
-6944.445	-500.0	3	2	500.0	201.99005	0	2	1	314.23743	176.66367	1	0.208	-0.56	-6.875	-6.867	11.0
-6944.445	-500.0	3	2	500.0	201.99005	0	2	1	314.23743	176.66367	1	0.208	-0.561	-6.898	-6.873	11.0
-6944.445	-500.0	3	2	500.0	201.99005	0	2	1	314.23743	176.66367	1	0.208	-0.561	-6.91	-6.884	11.0
-6944.445	-500.0	3	2	500.0	201.99005	0	2	1	314.23743	176.66367	1	0.207	-0.561	-6.918	-6.884	11.0
-6944.445	-500.0	3	2	500.0	201.99005	0	2	1	314.23743	176.66367	1	0.207	-0.561	-6.848	-6.889	11.0
-6944.445	-500.0	3	2	500.0	201.99005	0	2	1	314.23743	176.66367	1	0.207	-0.561	-6.895	-6.897	11.0
-6944.445	-500.0	3	2	500.0	201.99005	0	2	1	314.23743	176.66367	1	0.207	-0.561	-6.888	-6.897	11.0
-6944.445	-500.0	3	2	500.0	201.99005	0	2	1	314.23743	176.66367	1	0.207	-0.561	-6.843	-6.902	11.0
-6944.445	-500.0	3	2	500.0	201.99005	0	2	1	314.23743	176.66367	1	0.206	-0.561	-6.866	-6.902	11.0
-6944.445	-500.0	3	2	500.0	201.99005	0	2	1	314.23743	176.66367	1	0.206	-0.561	-6.946	-6.908	11.0
-6944.445	-500.0	3	2	500.0	201.99005	0	2	1	314.23743	176.66367	1	0.206	-0.561	-6.877	-6.911	11.0
-6944.445	-500.0	3	2	500.0	201.99005	0	2	1	314.23743	176.66367	1	0.206	-0.561	-6.938	-6.911	11.0
-6944.445	-500.0	3	2	500.0	201.99005	0	2	1	314.23743	176.66367	1	0.206	-0.561	-6.893	-6.914	11.0
-6944.445	-500.0	3	2	500.0	201.99005	0	2	1	314.23743	176.66367	1	0.205	-0.561	-6.86	-6.92	11.0
-6944.445	-500.0	3	2	500.0	201.99005	0	2	1	314.23743	176.66367	1	0.205	-0.562	-7.059	-6.92	11.0
-6944.445	-500.0	3	2	500.0	201.99005	0	2	1	314.23743	176.66367	1	0.205	-0.562	-6.903	-6.924	11.0
-6944.445	-500.0	3	2	500.0	201.99005	0	2	1	314.23743	176.66367	1	0.205	-0.562	-6.998	-6.924	11.0
-6944.445	-500.0	3	2	500.0	201.99005	0	2	1	314.23743	176.66367	1	0.204	-0.562	-6.926	-6.926	11.0
-6944.445	-500.0	3	2	500.0	201.99005	0	2	1	314.23743	176.66367	1	0.204	-0.563	-7.013	-6.929	11.0
-6944.445	-500.0	3	2	500.0	201.99005	0	2	1	314.23743	176.66367	1	0.204	-0.563	-6.917	-6.929	11.0
-6944.445	-500.0	3	2	500.0	201.99005	0	2	1	314.23743	176.66367	1	0.203	-0.563	-6.991	-6.931	11.0
-6944.445	-500.0	3	2	500.0	201.99005	0	2	1	314.23743	176.66367	1	0.203	-0.563	-6.844	-6.934	11.0
-6944.445	-500.0	3	2	500.0	201.99005	0	2	1	314.23743	176.66367	1	0.203	-0.563	-6.925	-6.934	11.0
-6944.445	-500.0	3	2	500.0	201.99005	0	2	1	314.23743	176.66367	1	0.203	-0.563	-6.96	-6.935	11.0
-6944.445	-500.0	3	2	500.0	201.99005	0	2	1	314.23743	176.66367	1	0.203	-0.563	-6.919	-6.935	11.0
-6944.445	-500.0	3	2	500.0	201.99005	0	2	1	314.23743	176.66367	1	0.202	-0.563	-6.961	-6.938	11.0
-6944.445	-500.0	3	2	500.0	201.99005	0	2	1	314.23743	176.66367	1	0.202	-0.564	-6.944	-6.94	11.0
-6944.445	-500.0	3	2	500.0	201.99005	0	2	1	314.23743	176.66367	1	0.202	-0.564	-6.99	-6.94	11.0
-6944.445	-500.0	3	2	500.0	201.99005	1	2	1	314.23743	176.66367	1	0.202	-0.563	-6.944	-6.942	11.0
-6944.445	-500.0	3	2	500.0	201.99005	1	2	1	314.23743	176.66367	1	0.202	-0.563	-6.963	-6.942	11.0
-6944.445	-500.0	3	2	500.0	201.99005	1	2	1	314.23743	176.66367	1	0.201	-0.563	-6.93	-6.942	11.0
-6944.445	-500.0	3	2	500.0	201.99005	1	2	1	314.23743	176.66367	1	0.201	-0.563	-7.0	-6.943	11.0
-6944.445	-500.0	3	2	500.0	201.99005	1	2	1	314.23743	176.66367	1	0.201	-0.563	-6.954	-6.943	11.0
-6944.445	-500.0	3	2	500.0	201.99005	1	2	1	314.23743	176.66367	1	0.201	-0.563	-6.994	-6.944	11.0
-6944.445	-500.0	3	2	500.0	201.99005	1	2	1	314.23743	176.66367	1	0.201	-0.563	-6.962	-6.945	11.0
-6944.445	-500.0	3	2	500.0	201.99005	1	2	1	314.23743	176.66367	1	0.201	-0.563	-6.907	-6.945	11.0
-6944.445	-500.0	3	2	500.0	201.99005	1	2	1	314.23743	176.66367	1	0.2	-0.563	-6.881	-6.946	11.0
-6944.445	-500.0	3	2	500.0	201.99005	1	2	1	314.23743	176.66367	1	0.2	-0.563	-6.982	-6.946	11.0
-6944.445	-500.0	3	2	500.0	201.99005	1	2	1	314.23743	176.66367	1	0.2	-0.563	-6.921	-6.946	11.0
-6944.445	-500.0	3	2	500.0	201.99005	1	2	1	314.23743	176.66367	1	0.2	-0.563	-6.943	-6.947	11.0
-6944.445	-500.0	3	2	500.0	201.99005	1	2	1	314.23743	176.66367	1	0.2	-0.563	-6.974	-6.947	11.0
-6944.445	-500.0	3	2	500.0	201.99005	1	2	1	314.23743	176.66367	1	0.2	-0.563	-6.86	-6.947	11.0
-6944.445	-500.0	3	2	500.0	201.99005	1	2	1	314.23743	176.66367	1	0.2	-0.564	-6.994	-6.948	11.0
-6944.445	-500.0	3	2	500.0	201.99005	1	2	1	314.23743	176.66367	1	0.2	-0.564	-6.947	-6.948	11.0
-6944.445	-500.0	3	2	500.0	201.99005	1	2	1	314.23743	176.66367	1	0.2	-0.564	-6.94	-6.948	11.0
-6944.445	-500.0	3	2	500.0	201.99005	1	2	1	314.23743	176.66367	1	0.2	-0.564	-6.936	-6.949	11.0
-6944.445	-500.0	3	2	500.0	201.99005	1	2	1	314.23743	176.66367	1	0.199	-0.564	-6.934	-6.949	11.0
-6944.445	-500.0	3	2	500.0	201.99005	1	2	1	314.23743	176.66367	1	0.199	-0.564	-6.961	-6.949	11.0
-6944.445	-500.0	3	2	500.0	201.99005	1	2	1	314.23743	176.66367	1	0.199	-0.564	-6.964	-6.949	11.0
-6944.445	-500.0	3	2	500.0	201.99005	1	2	1	314.23743	176.66367	1	0.199	-0.564	-6.947	-6.95	11.0
-6944.445	-500.0	3	2	500.0	201.99005	1	2	1	314.23743	176.66367	1	0.199	-0.564	-6.962	-6.95	11.0
-6944.445	-500.0	3	2	500.0	201.99005	1	2	1	314.23743	176.66367	1	0.199	-0.564	-6.957	-6.95	11.0
-6944.445	-500.0	3	2	500.0	201.99005	1	2	1	314.23743	176.66367	1	0.199	-0.564	-6.943	-6.95	11.0
-6944.445	-500.0	3	2	500.0	201.99005	1	2	1	314.23743	176.66367	1	0.199	-0.564	-6.864	-6.95	11.0
-6944.445	-500.0	3	2	500.0	201.99005	1	2	1	314.23743	176.66367	1	0.199	-0.564	-6.936	-6.95	11.0
-6944.445	-500.0	3	2	500.0	201.99005	1	2	1	314.23743	176.66367	1	0.199	-0.564	-6.846	-6.951	11.0
-6944.445	-500.0	3	2	500.0	201.99005	1	2	1	314.23743	176.66367	1	0.199	-0.564	-6.961	-6.951	11.0
-6944.445	-500.0	3	2	500.0	201.99005	1	2	1	314.23743	176.66367	1	0.199	-0.564	-7.001	-6.951	11.0
-6944.445	-500.0	3	2	500.0	201.99005	1	2	1	314.23743	176.66367	1	0.199	-0.565	-7.112	-6.951	11.0
-6944.445	-500.0	3	2	500.0	201.99005	1	2	1	314.23743	176.66367	1	0.199	-0.565	-6.984	-6.951	11.0
-6944.445	-500.0	3	2	500.0	201.99005	1	2	1	314.23743	176.66367	1	0.199	-0.565	-6.96	-6.951	11.0
-6944.445	-500.0	3	2	500.0	201.99005	1	2	1	314.23743	176.66367	1	0.199	-0.565	-6.828	-6.951	11.0
-6944.445	-500.0	3	2	500.0	201.99005	1	2	1	314.23743	176.66367	1	0.199	-0.565	-7.002	-6.951	11.0
-6944.445	-500.0	3	2	500.0	201.99005	1	2	1	314.23743	176.66367	1	0.199	-0.565	-6.918	-6.951	11.0
-6944.445	-500.0	3	2	500.0	201.99005	1	2	1	314.23743	176.66367	1	0.199	-0.565	-6.957	-6.951	11.0
-6944.445	-500.0	3	2	500.0	201.99005	1	2	1	314.23743	176.66367	1	0.199	-0.565	-6.935	-6.951	11.0
-6944.445	-500.0	3	2	500.0	201.99005	1	2	1	314.23743	176.66367	1	0.199	-0.565	-6.905	-6.952	11.0
-6944.445	-500.0	3	2	500.0	201.99005	1	2	1	314.23743	176.66367	1	0.199	-0.565	-6.911	-6.952	11.0
-6944.445	-500.0	3	2	500.0	201.99005	1	2	1	314.23743	176.66367	1	0.199	-0.565	-6.935	-6.952	11.0
-6944.445	-500.0	3	2	500.0	201.99005	1	2	1	314.23743	176.66367	1	0.199	-0.565	-6.96	-6.952	11.0
-6944.445	-500.0	3	2	500.0	201.99005	1	2	1	314.23743	176.66367	1	0.199	-0.565	-6.899	-6.952	11.0
-6944.445	-500.0	3	2	500.0	201.99005	1	2	1	314.23743	176.66367	1	0.199	-0.565	-6.949	-6.952	11.0
-6944.445	-500.0	3	2	500.0	201.99005	1	2	1	314.23743	176.66367	1	0.199	-0.565	-6.957	-6.952	11.0
-6944.445	-500.0	3	2	500.0	201.99005	1	2	1	314.23743	176.66367	1	0.199	-0.565	-6.979	-6.952	11.0
-6944.445	-500.0	3	2	500.0	201.99005	1	2	1	314.23743	176.66367	1	0.199	-0.566	-7.015	-6.952	11.0
-6944.445	-500.0	3	2	500.0	201.99005	1	2	1	314.23743	176.66367	1	0.199	-0.566	-6.903	-6.952	11.0
-6944.445	-500.0	3	2	500.0	201.99005	1	2	1	314.23743	176.66367	1	0.199	-0.566	-6.942	-6.952	11.0
-6944.445	-500.0	3	2	500.0	201.99005	1	2	1	314.23743	176.66367	1	0.199	-0.566	-6.979	-6.952	11.0
-6944.445	-500.0	3	2	500.0	201.99005	1	2	1	314.23743	176.66367	1	0.199	-0.567	-6.969	-6.952	11.0
-6944.445	-500.0	3	2	500.0	201.99005	1	2	1	314.23743	176.66367	1	0.199	-0.567	-6.916	-6.952	11.0
-6944.445	-500.0	3	2	500.0	201.99005	1	2	1	314.23743	176.66367	1	0.199	-0.567	-6.957	-6.952	11.0
-6944.445	-500.0	3	2	500.0	201.99005	1	2	1	314.23743	176.66367	1	0.199	-0.567	-6.932	-6.952	11.0
-6944.445	-500.0	3	2	500.0	201.99005	1	2	1	314.23743	176.66367	1	0.199	-0.567	-6.996	-6.952	11.0
-6944.445	-500.0	3	2	500.0	201.99005	1	2	1	314.23743	176.66367	1	0.199	-0.567	-6.937	-6.952	11.0
-6944.445	-500.0	3	2	500.0	201.99005	1	2	1	314.23743	176.66367	1	0.199	-0.568	-7.007	-6.952	11.0
-6944.445	-500.0	3	2	500.0	201.99005	1	2	1	314.23743	176.66367	1	0.199	-0.568	-6.986	-6.952	11.0
-6944.445	-500.0	3	2	500.0	201.99005	1	2	1	314.23743	176.66367	1	0.199	-0.568	-6.972	-6.952	11.0
-6944.445	-500.0	3	2	500.0	201.99005	1	2	1	314.23743	176.66367	1	0.199	-0.568	-6.989	-6.952	11.0
-6944.445	-500.0	3	2	500.0	201.99005	1	2	1	314.23743	176.66367	1	0.199	-0.568	-6.951	-6.952	11.0
-6944.445	-500.0	3	2	500.0	201.99005	1	2	1	314.23743	176.66367	1	0.199	-0.568	-6.948	-6.952	11.0
-6944.445	-500.0	3	2	500.0	201.99005	1	2	1	314.23743	176.66367	1	0.199	-0.569	-6.93	-6.952	11.0
-6944.445	-500.0	3	2	500.0	201.99005	1	2	1	314.23743	176.66367	1	0.199	-0.569	-6.922	-6.952	11.0
-6944.445	-500.0	3	2	500.0	201.99005	1	2	1	314.23743	176.66367	1	0.199	-0.569	-6.987	-6.952	11.0
-6944.445	-500.0	3	2	500.0	201.99005	1	2	1	314.23743	176.66367	1	0.199	-0.569	-6.909	-6.952	11.0
-6944.445	-500.0	3	2	500.0	201.99005	1	2	1	314.23743	176.66367	1	0.199	-0.569	-6.984	-6.952	11.0
-6944.445	-500.0	3	2	500.0	201.99005	1	2	1	314.23743	176.66367	1	0.199	-0.569	-6.96	-6.952	11.0
-6944.445	-500.0	3	2	500.0	201.99005	1	2	1	314.23743	176.66367	1	0.199	-0.569	-6.922	-6.952	11.0
-6944.445	-500.0	3	2	500.0	201.99005	1	2	1	314.23743	176.66367	1	0.199	-0.569	-6.939	-6.952	11.0
-6944.445	-500.0	3	2	500.0	201.99005	1	2	1	314.23743	176.66367	1	0.199	-0.569	-6.956	-6.952	11.0
-6944.445	-500.0	3	2	500.0	201.99005	1	2	1	314.23743	176.66367	1	0.199	-0.569	-6.973	-6.952	11.0
-6944.445	-500.0	3	2	500.0	201.99005	1	2	1	314.23743	176.66367	1	0.199	-0.569	-6.951	-6.952	11.0
-6944.445	-500.0	3	2	500.0	201.99005	1	2	1	314.23743	176.66367	1	0.199	-0.569	-6.854	-6.952	11.0
-6944.445	-500.0	3	2	500.0	201.99005	1	2	1	314.23743	176.66367	1	0.198	-0.569	-6.929	-6.952	11.0
-6944.445	-500.0	3	2	500.0	201.99005	1	2	1	314.23743	176.66367	1	0.198	-0.569	-6.968	-6.952	11.0
-6944.445	-500.0	3	2	500.0	201.99005	1	2	1	314.23743	176.66367	1	0.198	-0.569	-6.933	-6.952	11.0
-6944.445	-500.0	3	2	500.0	201.99005	1	2	1	314.23743	176.66367	1	0.198	-0.57	-7.001	-6.952	11.0
-6944.445	-500.0	3	2	500.0	201.99005	1	2	1	314.23743	176.66367	1	0.198	-0.57	-6.908	-6.952	11.0
-6944.445	-500.0	3	2	500.0	201.99005	1	2	1	314.23743	176.66367	1	0.198	-0.57	-6.967	-6.952	11.0
-6944.445	-500.0	3	2	500.0	201.99005	1	2	1	314.23743	176.66367	1	0.198	-0.57	-6.976	-6.952	11.0
-6944.445	-500.0	3	2	500.0	201.99005	1	2	1	314.23743	176.66367	1	0.198	-0.57	-6.925	-6.952	11.0
-6944.445	-500.0	3	2	500.0	201.99005	1	2	1	314.23743	176.66367	1	0.198	-0.57	-6.953	-6.952	11.0
-6944.445	-500.0	3	2	500.0	201.99005	1	2	1	314.23743	176.66367	1	0.198	-0.57	-6.942	-6.952	11.0
-6944.445	-500.0	3	2	500.0	201.99005	1	2	1	314.23743	176.66367	1	0.198	-0.57	-6.992	-6.952	11.0
-6944.445	-500.0	3	2	500.0	201.99005	1	2	1	314.23743	176.66367	1	0.197	-0.571	-6.943	-6.952	11.0
-6944.445	-500.0	3	2	500.0	201.99005	1	2	1	314.23743	176.66367	1	0.197	-0.571	-6.942	-6.952	11.0
-6944.445	-500.0	3	2	500.0	201.99005	1	2	1	314.23743	176.66367	1	0.196	-0.571	-6.929	-6.952	11.0
-6944.445	-500.0	3	2	500.0	201.99005	1	2	1	314.23743	176.66367	1	0.195	-0.572	-7.023	-6.952	11.0
-6944.445	-500.0	3	2	500.0	201.99005	1	2	1	314.23743	176.66367	1	0.195	-0.572	-6.906	-6.952	11.0
-6944.445	-500.0	3	2	500.0	201.99005	1	2	1	314.23743	176.66367	1	0.195	-0.572	-6.984	-6.952	11.0
-6944.445	-500.0	3	2	500.0	201.99005	1	2	1	314.23743	176.66367	1	0.195	-0.572	-6.962	-6.952	11.0
-6944.445	-500.0	3	2	500.0	201.99005	1	2	1	314.23743	176.66367	1	0.195	-0.572	-6.831	-6.952	11.0
-6944.445	-500.0	3	2	500.0	201.99005	1	2	1	314.23743	176.66367	1	0.194	-0.572	-6.939	-6.952	11.0
-6944.445	-500.0	3	2	500.0	201.99005	1	2	1	314.23743	176.66367	1	0.194	-0.572	-6.978	-6.952	11.0
-6944.445	-500.0	3	2	500.0	201.99005	1	2	1	314.23743	176.66367	1	0.194	-0.573	-6.972	-6.952	11.0
-6944.445	-500.0	3	2	500.0	201.99005	1	2	1	314.23743	176.66367	1	0.194	-0.573	-6.952	-6.952	11.0
-6944.445	-500.0	3	2	500.0	201.99005	1	2	1	314.23743	176.66367	1	0.194	-0.573	-6.977	-6.952	11.0
-6944.445	-500.0	3	2	500.0	201.99005	1	2	1	314.23743	176.66367	1	0.194	-0.573	-6.936	-6.952	11.0
-6944.445	-500.0	3	2	500.0	201.99005	1	2	1	314.23743	176.66367	1	0.194	-0.573	-6.961	-6.952	11.0
-6944.445	-500.0	3	2	500.0	201.99005	1	2	1	314.23743	176.66367	1	0.194	-0.573	-6.941	-6.952	11.0
-6944.445	-500.0	3	2	500.0	201.99005	1	2	1	314.23743	176.66367	1	0.194	-0.573	-6.951	-6.952	11.0
-6944.445	-500.0	3	2	500.0	201.99005	1	2	1	314.23743	176.66367	1	0.194	-0.573	-6.967	-6.952	11.0
-6944.445	-500.0	3	2	500.0	201.99005	1	2	1	314.23743	176.66367	1	0.194	-0.573	-6.921	-6.952	11.0
-6944.445	-500.0	3	2	500.0	201.99005	1	2	1	314.23743	176.66367	1	0.194	-0.573	-6.956	-6.952	11.0
-6944.445	-500.0	3	2	500.0	201.99005	1	2	1	314.23743	176.66367	1	0.194	-0.573	-6.949	-6.952	11.0
-6944.445	-500.0	3	2	500.0	201.99005	1	2	1	314.23743	176.66367	1	0.194	-0.573	-6.912	-6.952	11.0
-6944.445	-500.0	3	2	500.0	201.99005	1	2	1	314.23743	176.66367	1	0.194	-0.573	-6.941	-6.952	11.0
-6944.445	-500.0	3	2	500.0	201.99005	1	2	1	314.23743	176.66367	1	0.194	-0.574	-7.011	-6.952	11.0
-6944.445	-500.0	3	2	500.0	201.99005	1	2	1	314.23743	176.66367	1	0.194	-0.574	-6.965	-6.952	11.0
-6944.445	-500.0	3	2	500.0	201.99005	1	2	1	314.23743	176.66367	1	0.194	-0.575	-6.922	-6.952	11.0
-6944.445	-500.0	3	2	500.0	201.99005	1	2	1	314.23743	176.66367	1	0.194	-0.575	-6.954	-6.952	11.0
-6944.445	-500.0	3	2	500.0	201.99005	1	2	1	314.23743	176.66367	1	0.194	-0.575	-6.93	-6.952	11.0
-6944.445	-500.0	3	2	500.0	201.99005	1	2	1	314.23743	176.66367	1	0.194	-0.575	-6.948	-6.952	11.0
-6944.445	-500.0	3	2	500.0	201.99005	1	2	1	314.23743	176.66367	1	0.194	-0.575	-6.796	-6.952	11.0
-6944.445	-500.0	3	2	500.0	201.99005	1	2	1	314.23743	176.66367	1	0.194	-0.575	-6.976	-6.952	11.0
-6944.445	-500.0	3	2	500.0	201.99005	1	2	1	314.23743	176.66367	1	0.194	-0.575	-6.85	-6.952	11.0
-6944.445	-500.0	3	2	500.0	201.99005	1	2	1	314.23743	176.66367	1	0.194	-0.575	-6.923	-6.952	11.0
-6944.445	-500.0	3	2	500.0	201.99005	1	2	1	314.23743	176.66367	1	0.194	-0.575	-6.965	-6.952	11.0
-6944.445	-500.0	3	2	500.0	201.99005	1	2	1	314.23743	176.66367	1	0.194	-0.576	-7.009	-6.952	11.0
-6944.445	-500.0	3	2	500.0	201.99005	1	2	1	314.23743	176.66367	1	0.194	-0.576	-6.904	-6.952	11.0
-6944.445	-500.0	3	2	500.0	201.99005	1	2	1	314.23743	176.66367	1	0.194	-0.576	-6.971	-6.952	11.0
-6944.445	-500.0	3	2	500.0	201.99005	1	2	1	314.23743	176.66367	1	0.194	-0.576	-6.938	-6.952	11.0
-6944.445	-500.0	3	2	500.0	201.99005	1	2	1	314.23743	176.66367	1	0.194	-0.576	-6.961	-6.952	11.0
-6944.445	-500.0	3	2	500.0	201.99005	1	2	1	314.23743	176.66367	1	0.194	-0.576	-6.927	-6.952	11.0
-6944.445	-500.0	3	2	500.0	201.99005	1	2	1	314.23743	176.66367	1	0.194	-0.576	-6.953	-6.952	11.0
-6944.445	-500.0	3	2	500.0	201.99005	1	2	1	314.23743	176.66367	1	0.194	-0.576	-6.97	-6.952	11.0
-6944.445	-500.0	3	2	500.0	201.99005	1	2	1	314.23743	176.66367	1	0.194	-0.576	-6.969	-6.952	11.0
-6944.445	-500.0	3	2	500.0	201.99005	1	2	1	314.23743	176.66367	1	0.194	-0.576	-6.93	-6.952	11.0
-6944.445	-500.0	3	2	500.0	201.99005	1	2	1	314.23743	176.66367	1	0.194	-0.576	-6.923	-6.952	11.0
-6944.445	-500.0	3	2	500.0	201.99005	1	2	1	314.23743	176.66367	1	0.194	-0.577	-6.909	-6.952	11.0
-6944.445	-500.0	3	2	500.0	201.99005	1	2	1	314.23743	176.66367	1	0.194	-0.577	-6.93	-6.952	11.0
-6944.445	-500.0	3	2	500.0	201.99005	1	2	1	314.23743	176.66367	1	0.194	-0.577	-6.988	-6.952	11.0
-6944.445	-500.0	3	2	500.0	201.99005	1	2	1	314.23743	176.66367	1	0.194	-0.577	-6.939	-6.952	11.0
-6944.445	-500.0	3	2	500.0	201.99005	1	2	1	314.23743	176.66367	1	0.194	-0.577	-6.974	-6.952	11.0
-6944.445	-500.0	3	2	500.0	201.99005	1	2	1	314.23743	176.66367	1	0.194	-0.577	-6.922	-6.952	11.0
-6944.445	-500.0	3	2	500.0	201.99005	1	2	1	314.23743	176.66367	1	0.194	-0.577	-6.944	-6.952	11.0
-6944.445	-500.0	3	2	500.0	201.99005	1	2	1	314.23743	176.66367	1	0.194	-0.578	-7.021	-6.952	11.0
-6944.445	-500.0	3	2	500.0	201.99005	1	2	1	314.23743	176.66367	1	0.194	-0.578	-7.0	-6.952	11.0
-6944.445	-500.0	3	2	500.0	201.99005	1	2	1	314.23743	176.66367	1	0.194	-0.577	-6.975	-6.952	11.0
-6944.445	-500.0	3	2	500.0	201.99005	1	2	1	314.23743	176.66367	1	0.194	-0.577	-6.872	-6.952	11.0
-6944.445	-500.0	3	2	500.0	201.99005	1	2	1	314.23743	176.66367	1	0.194	-0.577	-6.947	-6.952	11.0
-6944.445	-500.0	3	2	500.0	201.99005	1	2	1	314.23743	176.66367	1	0.194	-0.577	-6.95	-6.952	11.0
-6944.445	-500.0	3	2	500.0	201.99005	1	2	1	314.23743	176.66367	1	0.194	-0.577	-6.983	-6.952	11.0
-6944.445	-500.0	3	2	500.0	201.99005	1	2	1	314.23743	176.66367	1	0.194	-0.577	-6.969	-6.952	11.0
-6944.445	-500.0	3	2	500.0	201.99005	1	2	1	314.23743	176.66367	1	0.194	-0.578	-7.062	-6.952	11.0
-6944.445	-500.0	3	2	500.0	201.99005	1	2	1	314.23743	176.66367	1	0.194	-0.578	-6.905	-6.952	11.0
-6944.445	-500.0	3	2	500.0	201.99005	1	2	1	314.23743	176.66367	1	0.194	-0.578	-6.799	-6.952	11.0
-6944.445	-500.0	3	2	500.0	201.99005	1	2	1	314.23743	176.66367	1	0.194	-0.578	-6.978	-6.952	11.0
-6944.445	-500.0	3	2	500.0	201.99005	1	2	1	314.23743	176.66367	1	0.194	-0.579	-6.912	-6.952	11.0
-6944.445	-500.0	3	2	500.0	201.99005	1	2	1	314.23743	176.66367	1	0.194	-0.579	-6.954	-6.952	11.0
-6944.445	-500.0	3	2	500.0	201.99005	1	2	1	314.23743	176.66367	1	0.194	-0.581	-7.07	-6.952	11.0
-6944.445	-500.0	3	2	500.0	201.99005	1	2	1	314.23743	176.66367	1	0.194	-0.58	-6.864	-6.952	11.0
-6944.445	-500.0	3	2	500.0	201.99005	1	2	1	314.23743	176.66367	1	0.194	-0.58	-6.923	-6.952	11.0
-6944.445	-500.0	3	2	500.0	201.99005	1	2	1	314.23743	176.66367	1	0.194	-0.58	-6.932	-6.952	11.0
-6944.445	-500.0	3	2	500.0	201.99005	1	2	1	314.23743	176.66367	1	0.194	-0.579	-7.001	-6.952	11.0
-6944.445	-500.0	3	2	500.0	201.99005	1	2	1	314.23743	176.66367	1	0.194	-0.579	-6.89	-6.952	11.0
-6944.445	-500.0	3	2	500.0	201.99005	1	2	1	314.23743	176.66367	1	0.194	-0.579	-6.959	-6.952	11.0
-6944.445	-500.0	3	2	500.0	201.99005	1	2	1	314.23743	176.66367	1	0.194	-0.579	-6.933	-6.952	11.0
-6944.445	-500.0	3	2	500.0	201.99005	1	2	1	314.23743	176.66367	1	0.194	-0.579	-6.946	-6.952	11.0
-6944.445	-500.0	3	2	500.0	201.99005	1	2	1	314.23743	176.66367	1	0.194	-0.579	-6.976	-6.952	11.0
-6944.445	-500.0	3	2	500.0	201.99005	1	2	1	314.23743	176.66367	1	0.194	-0.579	-6.943	-6.952	11.0
-6944.445	-500.0	3	2	500.0	201.99005	1	2	1	314.23743	176.66367	1	0.194	-0.579	-6.935	-6.952	11.0
-6944.445	-500.0	3	2	500.0	201.99005	1	2	1	314.23743	176.66367	1	0.194	-0.579	-6.935	-6.952	11.0
-6944.445	-500.0	3	2	500.0	201.99005	1	2	1	314.23743	176.66367	1	0.194	-0.579	-6.951	-6.952	11.0
-6944.445	-500.0	3	2	500.0	201.99005	1	2	1	314.23743	176.66367	1	0.194	-0.58	-7.014	-6.952	11.0
-6944.445	-500.0	3	2	500.0	201.99005	1	2	1	314.23743	176.66367	1	0.194	-0.58	-6.972	-6.952	11.0
0.0	0.0	3	2	500.0	201.99005	1	2	1	314.23743	176.66367	0	0.194	-0.58	-6.955	-6.952	11.0
0.0	0.0	3	2	500.0	201.99005	1	2	1	314.23743	176.66367	0	0.194	-0.58	-6.941	-6.952	11.0
0.0	0.0	3	2	500.0	201.99005	1	2	1	314.23743	176.66367	0	0.194	-0.58	-6.917	-6.952	11.0
0.0	0.0	3	2	500.0	201.99005	1	2	1	314.23743	176.66367	0	0.194	-0.58	-7.0	-6.952	11.0
0.0	0.0	3	2	500.0	201.99005	1	2	1	314.23743	176.66367	0	0.194	-0.576	-6.462	-6.461	11.0
0.0	0.0	3	2	500.0	201.99005	1	2	1	314.23743	176.66367	0	0.194	-0.573	-6.63	-6.461	11.0
0.0	0.0	3	2	500.0	201.99005	1	2	1	314.23743	176.66367	0	0.194	-0.563	-5.596	-5.58	11.0
0.0	0.0	3	2	500.0	201.99005	1	2	1	314.23743	176.66367	0	0.195	-0.55	-5.165	-5.185	11.0
0.0	0.0	3	2	500.0	201.99005	1	2	1	314.23743	176.66367	0	0.195	-0.538	-5.207	-5.185	11.0
0.0	0.0	3	2	500.0	201.99005	1	2	1	314.23743	176.66367	0	0.195	-0.522	-4.384	-4.477	11.0
0.0	0.0	3	2	500.0	201.99005	1	2	1	314.23743	176.66367	0	0.195	-0.506	-4.296	-4.161	11.0
0.0	0.0	3	2	500.0	201.99005	1	2	1	314.23743	176.66367	0	0.195	-0.491	-4.143	-4.161	11.0
0.0	0.0	3	2	500.0	201.99005	1	2	1	314.23743	176.66367	0	0.195	-0.471	-3.622	-3.593	11.0
0.0	0.0	3	2	500.0	201.99005	1	2	1	314.23743	176.66367	0	0.196	-0.453	-3.595	-3.593	11.0
0.0	0.0	3	2	500.0	201.99005	1	2	1	314.23743	176.66367	0	0.196	-0.434	-3.156	-3.103	11.0
0.0	0.0	3	2	500.0	201.99005	1	2	1	314.23743	176.66367	0	0.196	-0.415	-2.897	-2.883	11.0
0.0	0.0	3	2	500.0	201.99005	1	2	1	314.23743	176.66367	0	0.196	-0.398	-2.892	-2.883	11.0
0.0	0.0	3	2	500.0	201.99005	1	2	1	314.23743	176.66367	0	0.196	-0.38	-2.539	-2.49	11.0
0.0	0.0	3	2	500.0	201.99005	1	2	1	314.23743	176.66367	0	0.197	-0.362	-2.355	-2.314	11.0
0.0	0.0	3	2	500.0	201.99005	1	2	1	314.23743	176.66367	0	0.197	-0.345	-2.231	-2.314	11.0
0.0	0.0	3	2	500.0	201.99005	1	2	1	314.23743	176.66367	0	0.197	-0.328	-1.991	-1.998	11.0
0.0	0.0	3	2	500.0	201.99005	1	2	1	314.23743	176.66367	0	0.197	-0.313	-2.001	-1.998	11.0
0.0	0.0	3	2	500.0	201.99005	1	2	1	314.23743	176.66367	0	0.198	-0.297	-1.893	-1.856	11.0
0.0	0.0	3	2	500.0	201.99005	1	2	1	314.23743	176.66367	0	0.198	-0.281	-1.63	-1.603	11.0
0.0	0.0	3	2	500.0	201.99005	1	2	1	314.23743	176.66367	0	0.198	-0.266	-1.614	-1.603	11.0
0.0	0.0	3	2	500.0	201.99005	1	2	1	314.23743	176.66367	0	0.199	-0.253	-1.474	-1.49	11.0
0.0	0.0	3	2	500.0	201.99005	1	2	1	314.23743	176.66367	0	0.199	-0.239	-1.261	-1.286	11.0
0.0	0.0	3	2	500.0	201.99005	1	2	1	314.23743	176.66367	0	0.2	-0.227	-1.263	-1.286	11.0
0.0	0.0	3	2	500.0	201.99005	1	2	1	314.23743	176.66367	0	0.2	-0.214	-1.181	-1.195	11.0
0.0	0.0	3	2	500.0	201.99005	1	2	1	314.23743	176.66367	0	0.2	-0.203	-1.17	-1.195	11.0
0.0	0.0	3	2	500.0	201.99005	1	2	1	314.23743	176.66367	0	0.201	-0.191	-0.892	-1.032	11.0
0.0	0.0	3	2	500.0	201.99005	1	2	1	314.23743	176.66367	0	0.201	-0.179	-0.889	-0.891	11.0
0.0	0.0	3	2	500.0	201.99005	1	2	1	314.23743	176.66367	0	0.201	-0.169	-0.917	-0.891	11.0
0.0	0.0	3	2	500.0	201.99005	1	2	1	314.23743	176.66367	0	0.202	-0.159	-0.836	-0.828	11.0
0.0	0.0	3	2	500.0	201.99005	1	2	1	314.23743	176.66367	0	0.202	-0.151	-0.848	-0.715	11.0
0.0	0.0	3	2	500.0	201.99005	1	2	1	314.23743	176.66367	0	0.202	-0.142	-0.825	-0.715	11.0
0.0	0.0	3	2	500.0	201.99005	1	2	1	314.23743	176.66367	0	0.203	-0.133	-0.611	-0.664	11.0
0.0	0.0	3	2	500.0	201.99005	1	2	1	314.23743	176.66367	0	0.203	-0.125	-0.712	-0.664	11.0
0.0	0.0	3	2	500.0	201.99005	1	2	1	314.23743	176.66367	0	0.204	-0.117	-0.593	-0.573	11.0
0.0	0.0	3	2	500.0	201.99005	1	2	1	314.23743	176.66367	0	0.204	-0.111	-0.55	-0.533	11.0
0.0	0.0	3	2	500.0	201.99005	1	2	1	314.23743	176.66367	0	0.205	-0.105	-0.511	-0.533	11.0
0.0	0.0	3	2	500.0	201.99005	1	2	1	314.23743	176.66367	0	0.205	-0.098	-0.501	-0.46	11.0
0.0	0.0	3	2	500.0	201.99005	1	2	1	314.23743	176.66367	0	0.206	-0.092	-0.426	-0.427	11.0
0.0	0.0	3	2	500.0	201.99005	1	2	1	314.23743	176.66367	0	0.206	-0.086	-0.43	-0.427	11.0
0.0	0.0	3	2	500.0	201.99005	1	2	1	314.23743	176.66367	0	0.207	-0.08	-0.347	-0.369	11.0
0.0	0.0	3	2	500.0	201.99005	1	2	1	314.23743	176.66367	0	0.207	-0.076	-0.358	-0.369	11.0
0.0	0.0	3	2	500.0	201.99005	1	2	1	314.23743	176.66367	0	0.207	-0.072	-0.365	-0.343	11.0
0.0	0.0	3	2	500.0	201.99005	1	2	1	314.23743	176.66367	0	0.208	-0.067	-0.246	-0.296	11.0
0.0	0.0	3	2	500.0	201.99005	1	2	1	314.23743	176.66367	0	0.208	-0.063	-0.326	-0.296	11.0
0.0	0.0	3	2	500.0	201.99005	1	2	1	314.23743	176.66367	0	0.208	-0.059	-0.311	-0.276	11.0
0.0	0.0	3	2	500.0	201.99005	1	2	1	314.23743	176.66367	0	0.209	-0.057	-0.279	-0.237	11.0
0.0	0.0	3	2	500.0	201.99005	1	2	1	314.23743	176.66367	0	0.209	-0.054	-0.273	-0.237	11.0
0.0	0.0	3	2	500.0	201.99005	1	2	1	314.23743	176.66367	0	0.209	-0.05	-0.193	-0.22	11.0
0.0	0.0	3	2	500.0	201.99005	1	2	1	314.23743	176.66367	0	0.21	-0.046	-0.22	-0.22	11.0
0.0	0.0	3	2	500.0	201.99005	1	2	1	314.23743	176.66367	0	0.21	-0.042	-0.219	-0.19	11.0
0.0	0.0	3	2	500.0	201.99005	1	2	1	314.23743	176.66367	0	0.21	-0.039	-0.18	-0.164	11.0
0.0	0.0	3	2	500.0	201.99005	1	2	1	314.23743	176.66367	0	0.211	-0.037	-0.157	-0.164	11.0
0.0	0.0	3	2	500.0	201.99005	1	2	1	314.23743	176.66367	0	0.211	-0.035	-0.141	-0.152	11.0
0.0	0.0	3	2	500.0	201.99005	1	2	1	314.23743	176.66367	0	0.211	-0.033	-0.145	-0.131	11.0
0.0	0.0	3	2	500.0	201.99005	1	2	1	314.23743	176.66367	0	0.212	-0.031	-0.188	-0.131	11.0
0.0	0.0	3	2	500.0	201.99005	1	2	1	314.23743	176.66367	0	0.212	-0.029	-0.131	-0.122	11.0
0.0	0.0	3	2	500.0	201.99005	1	2	1	314.23743	176.66367	0	0.212	-0.027	-0.099	-0.122	11.0
0.0	0.0	3	2	500.0	201.99005	1	2	1	314.23743	176.66367	0	0.212	-0.025	-0.081	-0.105	11.0
0.0	0.0	3	2	500.0	201.99005	1	2	1	314.23743	176.66367	0	0.213	-0.023	-0.077	-0.097	11.0
0.0	0.0	3	2	500.0	201.99005	1	2	1	314.23743	176.66367	0	0.213	-0.021	-0.102	-0.097	11.0
0.0	0.0	3	2	500.0	201.99005	1	2	1	314.23743	176.66367	0	0.213	-0.02	-0.121	-0.084	11.0
0.0	0.0	3	2	500.0	201.99005	1	2	1	314.23743	176.66367	0	0.213	-0.02	-0.191	-0.078	11.0
0.0	0.0	3	2	500.0	201.99005	1	2	1	314.23743	176.66367	0	0.213	-0.02	-0.083	-0.078	11.0
0.0	0.0	3	2	500.0	201.99005	1	2	1	314.23743	176.66367	0	0.214	-0.02	-0.096	-0.067	11.0
0.0	0.0	3	2	500.0	201.99005	1	2	1	314.23743	176.66367	0	0.214	-0.02	-0.069	-0.067	11.0
0.0	0.0	3	2	500.0	201.99005	1	2	1	314.23743	176.66367	0	0.214	-0.02	-0.049	-0.058	11.0
0.0	0.0	3	2	500.0	201.99005	1	2	1	314.23743	176.66367	0	0.214	-0.02	-0.057	-0.054	11.0
0.0	0.0	3	2	500.0	201.99005	1	2	1	314.23743	176.66367	0	0.214	-0.019	0.018	-0.054	11.0
0.0	0.0	3	2	500.0	201.99005	1	2	1	314.23743	176.66367	0	0.214	-0.019	-0.046	-0.046	11.0
0.0	0.0	3	2	500.0	201.99005	1	2	1	314.23743	176.66367	0	0.215	-0.019	-0.018	-0.043	11.0
0.0	0.0	3	2	500.0	201.99005	1	2	1	314.23743	176.66367	0	0.215	-0.019	-0.038	-0.043	11.0
0.0	0.0	3	2	500.0	201.99005	1	2	1	314.23743	176.66367	0	0.215	-0.019	-0.084	-0.037	11.0
0.0	0.0	3	2	500.0	201.99005	1	2	1	314.23743	176.66367	0	0.215	-0.019	-0.057	-0.037	11.0
0.0	0.0	3	2	500.0	201.99005	1	2	1	314.23743	176.66367	0	0.215	-0.019	-0.062	-0.034	11.0
0.0	0.0	3	2	500.0	201.99005	1	2	1	314.23743	176.66367	0	0.215	-0.019	-0.035	-0.029	11.0
0.0	0.0	3	2	500.0	201.99005	1	2	1	314.23743	176.66367	0	0.216	-0.019	-0.032	-0.029	11.0
0.0	0.0	3	2	500.0	201.99005	1	2	1	314.23743	176.66367	0	0.216	-0.018	0.054	-0.027	11.0
0.0	0.0	3	2	500.0	201.99005	1	2	1	314.23743	176.66367	0	0.216	-0.017	-0.025	-0.023	11.0
0.0	0.0	3	2	500.0	201.99005	1	2	1	314.23743	176.66367	0	0.216	-0.016	-0.01	-0.023	11.0
0.0	0.0	3	2	500.0	201.99005	1	2	1	314.23743	176.66367	0	0.216	-0.015	0.016	-0.021	11.0
0.0	0.0	3	2	500.0	201.99005	1	2	1	314.23743	176.66367	0	0.216	-0.014	-0.039	-0.021	11.0
0.0	0.0	3	2	500.0	201.99005	1	2	1	314.23743	176.66367	0	0.216	-0.013	-0.067	-0.018	11.0
0.0	0.0	3	2	500.0	201.99005	1	2	1	314.23743	176.66367	0	0.217	-0.012	-0.163	-0.016	11.0
0.0	0.0	3	2	500.0	201.99005	1	2	1	314.23743	176.66367	0	0.217	-0.011	-0.029	-0.016	11.0
0.0	0.0	3	2	500.0	201.99005	1	2	1	314.23743	176.66367	0	0.217	-0.009	0.0	-0.014	11.0
0.0	0.0	3	2	500.0	201.99005	1	2	1	314.23743	176.66367	0	0.217	-0.007	-0.01	-0.013	11.0
0.0	0.0	3	2	500.0	201.99005	1	2	1	314.23743	176.66367	0	0.217	-0.007	-0.034	-0.013	11.0
0.0	0.0	3	2	500.0	201.99005	1	2	1	314.23743	176.66367	0	0.217	-0.006	-0.012	-0.011	11.0
0.0	0.0	3	2	500.0	201.99005	1	2	1	314.23743	176.66367	0	0.217	-0.006	-0.014	-0.011	11.0
0.0	0.0	3	2	500.0	201.99005	1	2	1	314.23743	176.66367	0	0.218	-0.004	0.03	-0.01	11.0
0.0	0.0	3	2	500.0	201.99005	1	2	1	314.23743	176.66367	0	0.218	-0.002	0.006	-0.009	11.0
0.0	0.0	3	2	500.0	201.99005	1	2	1	314.23743	176.66367	0	0.218	-0.001	-0.187	-0.009	11.0
0.0	0.0	3	2	500.0	201.99005	1	2	1	314.23743	176.66367	0	0.218	0.0	0.079	-0.008	11.0
0.0	0.0	3	2	500.0	201.99005	1	2	1	314.23743	176.66367	0	0.218	-0.001	-0.021	-0.007	11.0
0.0	0.0	3	2	500.0	201.99005	1	2	1	314.23743	176.66367	0	0.218	0.0	-0.002	-0.007	11.0
0.0	0.0	3	2	500.0	201.99005	1	2	1	314.23743	176.66367	0	0.218	-0.001	-0.047	-0.006	11.0
0.0	0.0	3	2	500.0	201.99005	1	2	1	314.23743	176.66367	0	0.218	0.0	0.001	-0.006	11.0
0.0	0.0	3	2	500.0	201.99005	1	2	1	314.23743	176.66367	0	0.218	0.0	0.01	-0.005	11.0
0.0	0.0	3	2	500.0	201.99005	1	2	1	314.23743	176.66367	0	0.218	-0.001	-0.019	-0.005	11.0
[truncated: 10,009 more rows]
