# Supplementary material for: Just noticeable differences for elbow joint torque feedback
Source: Sci Rep. 2021 Dec 7;11:23553. doi: 10.1038/s41598-021-02630-3 (PMC8651665; doi:10.1038/s41598-021-02630-3)
Supplement: Supplementary file 2 — Supplementary Information. [file 41598_2021_2630_MOESM2_ESM.zip › SupplementaryData_ScientificReports_KimAsbeck2021/S9_W2F.csv]

data 1	data 2	data 3	data 4	data 5	data 6	data 7	data 8	data 9	data 10	data 11	data 12	data 13	data 14	data 15	data 16	data 17
0.0	0.0	1	1	400.0	400.0	0	1	1	78.05401	168.58765	1	0.194	-0.001	-0.02	0.0	11.0
0.0	0.0	1	1	400.0	400.0	0	1	1	78.05401	168.58765	1	0.194	0.0	0.018	0.0	11.0
0.0	0.0	1	1	400.0	400.0	0	1	1	78.05401	168.58765	0	0.194	-0.001	-0.029	0.0	11.0
0.0	0.0	1	1	400.0	400.0	0	1	1	78.05401	168.58765	0	0.194	0.0	0.174	0.0	11.0
0.0	0.0	1	1	400.0	400.0	0	1	1	78.05401	168.58765	0	0.194	0.0	-0.007	0.0	11.0
0.0	0.0	1	1	400.0	400.0	0	1	1	78.05401	168.58765	0	0.194	0.0	0.032	0.0	11.0
0.0	0.0	1	1	400.0	400.0	0	1	1	78.05401	168.58765	0	0.194	-0.001	-0.021	0.0	11.0
0.0	0.0	1	1	400.0	400.0	0	1	1	78.05401	168.58765	0	0.194	0.0	0.003	0.0	11.0
0.0	0.0	1	1	400.0	400.0	0	1	1	78.05401	168.58765	0	0.194	-0.001	-0.031	0.0	11.0
0.0	0.0	1	1	400.0	400.0	0	1	1	78.05401	168.58765	0	0.194	0.0	0.003	0.0	11.0
0.0	0.0	1	1	400.0	400.0	0	1	1	78.05401	168.58765	0	0.194	0.0	0.015	0.0	11.0
0.0	0.0	1	1	400.0	400.0	0	1	1	78.05401	168.58765	0	0.194	0.0	0.0	0.0	11.0
0.0	0.0	1	1	400.0	400.0	0	1	1	78.05401	168.58765	0	0.194	-0.001	-0.02	0.0	11.0
0.0	0.0	1	1	400.0	400.0	0	1	1	78.05401	168.58765	0	0.194	-0.001	-0.057	0.0	11.0
0.0	0.0	1	1	400.0	400.0	0	1	1	78.05401	168.58765	0	0.194	0.0	-0.005	0.0	11.0
0.0	0.0	1	1	400.0	400.0	0	1	1	78.05401	168.58765	0	0.194	-0.001	-0.048	0.0	11.0
0.0	0.0	1	1	400.0	400.0	0	1	1	78.05401	168.58765	0	0.194	0.0	0.003	0.0	11.0
0.0	0.0	1	1	400.0	400.0	0	1	1	78.05401	168.58765	0	0.194	-0.001	-0.044	0.0	11.0
0.0	0.0	1	1	400.0	400.0	0	1	1	78.05401	168.58765	0	0.194	0.0	0.213	0.0	11.0
0.0	0.0	1	1	400.0	400.0	0	1	1	78.05401	168.58765	0	0.194	-0.001	-0.034	0.0	11.0
0.0	0.0	1	1	400.0	400.0	0	1	1	78.05401	168.58765	0	0.194	0.0	0.021	0.0	11.0
0.0	0.0	1	1	400.0	400.0	0	1	1	78.05401	168.58765	0	0.194	-0.001	-0.021	0.0	11.0
0.0	0.0	1	1	400.0	400.0	0	1	1	78.05401	168.58765	0	0.194	0.0	0.134	0.0	11.0
0.0	0.0	1	1	400.0	400.0	0	1	1	78.05401	168.58765	0	0.194	0.0	0.018	0.0	11.0
0.0	0.0	1	1	400.0	400.0	0	1	1	78.05401	168.58765	0	0.194	-0.001	-0.061	0.0	11.0
0.0	0.0	1	1	400.0	400.0	0	1	1	78.05401	168.58765	0	0.194	-0.001	-0.013	0.0	11.0
0.0	0.0	1	1	400.0	400.0	0	1	1	78.05401	168.58765	0	0.194	0.0	0.049	0.0	11.0
0.0	0.0	1	1	400.0	400.0	0	1	1	78.05401	168.58765	0	0.194	0.0	-0.01	0.0	11.0
0.0	0.0	1	1	400.0	400.0	0	1	1	78.05401	168.58765	0	0.194	0.0	0.0	0.0	11.0
0.0	0.0	1	1	400.0	400.0	0	1	1	78.05401	168.58765	0	0.194	0.0	0.025	0.0	11.0
0.0	0.0	1	1	400.0	400.0	0	1	1	78.05401	168.58765	0	0.194	-0.001	-0.047	0.0	11.0
0.0	0.0	1	1	400.0	400.0	0	1	1	78.05401	168.58765	0	0.194	0.0	-0.007	0.0	11.0
0.0	0.0	1	1	400.0	400.0	0	1	1	78.05401	168.58765	0	0.194	0.0	0.003	0.0	11.0
0.0	0.0	1	1	400.0	400.0	0	1	1	78.05401	168.58765	0	0.194	-0.001	-0.018	0.0	11.0
0.0	0.0	1	1	400.0	400.0	0	1	1	78.05401	168.58765	0	0.194	-0.001	-0.021	0.0	11.0
0.0	0.0	1	1	400.0	400.0	0	1	1	78.05401	168.58765	0	0.194	0.0	0.005	0.0	11.0
0.0	0.0	1	1	400.0	400.0	0	1	1	78.05401	168.58765	0	0.194	0.0	0.005	0.0	11.0
0.0	0.0	1	1	400.0	400.0	0	1	1	78.05401	168.58765	0	0.194	0.0	0.002	0.0	11.0
0.0	0.0	1	1	400.0	400.0	0	1	1	78.05401	168.58765	0	0.194	0.0	-0.009	0.0	11.0
0.0	0.0	1	1	400.0	400.0	0	1	1	78.05401	168.58765	0	0.194	0.0	-0.007	0.0	11.0
0.0	0.0	1	1	400.0	400.0	0	1	1	78.05401	168.58765	0	0.194	-0.001	-0.124	0.0	11.0
0.0	0.0	1	1	400.0	400.0	0	1	1	78.05401	168.58765	0	0.194	0.0	0.009	0.0	11.0
0.0	0.0	1	1	400.0	400.0	0	1	1	78.05401	168.58765	0	0.194	0.0	0.011	0.0	11.0
0.0	0.0	1	1	400.0	400.0	0	1	1	78.05401	168.58765	0	0.194	-0.001	-0.019	0.0	11.0
0.0	0.0	1	1	400.0	400.0	0	1	1	78.05401	168.58765	0	0.194	0.0	-0.008	0.0	11.0
0.0	0.0	1	1	400.0	400.0	0	1	1	78.05401	168.58765	0	0.194	0.0	0.007	0.0	11.0
0.0	0.0	1	1	400.0	400.0	0	1	1	78.05401	168.58765	0	0.194	-0.001	-0.016	0.0	11.0
0.0	0.0	1	1	400.0	400.0	0	1	1	78.05401	168.58765	0	0.194	0.0	0.031	0.0	11.0
0.0	0.0	1	1	400.0	400.0	0	1	1	78.05401	168.58765	0	0.194	-0.001	-0.204	0.0	11.0
0.0	0.0	1	1	400.0	400.0	0	1	1	78.05401	168.58765	0	0.194	0.0	0.032	0.0	11.0
0.0	0.0	1	1	400.0	400.0	0	1	1	78.05401	168.58765	0	0.194	0.0	0.005	0.0	11.0
0.0	0.0	1	1	400.0	400.0	0	1	1	78.05401	168.58765	0	0.194	0.0	-0.008	0.0	11.0
0.0	0.0	1	1	400.0	400.0	0	1	1	78.05401	168.58765	0	0.194	-0.001	-0.023	0.0	11.0
0.0	0.0	1	1	400.0	400.0	0	1	1	78.05401	168.58765	0	0.194	0.0	0.0	0.0	11.0
0.0	0.0	1	1	400.0	400.0	0	1	1	78.05401	168.58765	0	0.194	0.0	0.013	0.0	11.0
0.0	0.0	1	1	400.0	400.0	0	1	1	78.05401	168.58765	0	0.194	0.0	-0.009	0.0	11.0
0.0	0.0	1	1	400.0	400.0	0	1	1	78.05401	168.58765	0	0.194	-0.001	-0.035	0.0	11.0
0.0	0.0	1	1	400.0	400.0	0	1	1	78.05401	168.58765	0	0.194	0.0	0.008	0.0	11.0
0.0	0.0	1	1	400.0	400.0	0	1	1	78.05401	168.58765	0	0.194	0.0	-0.002	0.0	11.0
0.0	0.0	1	1	400.0	400.0	0	1	1	78.05401	168.58765	0	0.194	-0.001	-0.013	0.0	11.0
0.0	0.0	1	1	400.0	400.0	0	1	1	78.05401	168.58765	0	0.194	0.0	0.024	0.0	11.0
0.0	0.0	1	1	400.0	400.0	0	1	1	78.05401	168.58765	0	0.194	-0.001	-0.088	0.0	11.0
0.0	0.0	1	1	400.0	400.0	0	1	1	78.05401	168.58765	0	0.194	0.0	0.015	0.0	11.0
0.0	0.0	1	1	400.0	400.0	0	1	1	78.05401	168.58765	0	0.194	-0.001	-0.015	0.0	11.0
0.0	0.0	1	1	400.0	400.0	0	1	1	78.05401	168.58765	0	0.194	-0.001	-0.033	0.0	11.0
0.0	0.0	1	1	400.0	400.0	0	1	1	78.05401	168.58765	0	0.194	-0.001	-0.06	0.0	11.0
0.0	0.0	1	1	400.0	400.0	0	1	1	78.05401	168.58765	0	0.194	0.0	0.007	0.0	11.0
0.0	0.0	1	1	400.0	400.0	0	1	1	78.05401	168.58765	0	0.194	-0.001	-0.013	0.0	11.0
0.0	0.0	1	1	400.0	400.0	0	1	1	78.05401	168.58765	0	0.194	-0.001	-0.014	0.0	11.0
0.0	0.0	1	1	400.0	400.0	0	1	1	78.05401	168.58765	0	0.194	0.0	0.004	0.0	11.0
0.0	0.0	1	1	400.0	400.0	0	1	1	78.05401	168.58765	0	0.194	0.0	-0.012	0.0	11.0
0.0	0.0	1	1	400.0	400.0	0	1	1	78.05401	168.58765	0	0.194	0.0	-0.001	0.0	11.0
0.0	0.0	1	1	400.0	400.0	0	1	1	78.05401	168.58765	0	0.194	0.0	-0.01	0.0	11.0
0.0	0.0	1	1	400.0	400.0	0	1	1	78.05401	168.58765	0	0.194	0.0	0.003	0.0	11.0
0.0	0.0	1	1	400.0	400.0	0	1	1	78.05401	168.58765	0	0.194	0.0	0.001	0.0	11.0
0.0	0.0	1	1	400.0	400.0	0	1	1	78.05401	168.58765	0	0.194	0.0	0.004	0.0	11.0
0.0	0.0	1	1	400.0	400.0	0	1	1	78.05401	168.58765	0	0.194	0.0	0.04	0.0	11.0
0.0	0.0	1	1	400.0	400.0	0	1	1	78.05401	168.58765	0	0.194	0.0	0.011	0.0	11.0
0.0	0.0	1	1	400.0	400.0	0	1	1	78.05401	168.58765	0	0.194	-0.001	-0.015	0.0	11.0
0.0	0.0	1	1	400.0	400.0	0	1	1	78.05401	168.58765	0	0.194	0.0	-0.005	0.0	11.0
0.0	0.0	1	1	400.0	400.0	0	1	1	78.05401	168.58765	0	0.194	-0.001	-0.018	0.0	11.0
0.0	0.0	1	1	400.0	400.0	0	1	1	78.05401	168.58765	0	0.194	-0.001	-0.024	0.0	11.0
0.0	0.0	1	1	400.0	400.0	0	1	1	78.05401	168.58765	0	0.194	0.0	0.002	0.0	11.0
0.0	0.0	1	1	400.0	400.0	0	1	1	78.05401	168.58765	0	0.194	0.0	-0.006	0.0	11.0
0.0	0.0	1	1	400.0	400.0	0	1	1	78.05401	168.58765	0	0.194	0.0	0.049	0.0	11.0
0.0	0.0	1	1	400.0	400.0	0	1	1	78.05401	168.58765	0	0.194	0.0	0.001	0.0	11.0
0.0	0.0	1	1	400.0	400.0	0	1	1	78.05401	168.58765	0	0.194	0.0	0.018	0.0	11.0
0.0	0.0	1	1	400.0	400.0	0	1	1	78.05401	168.58765	0	0.194	0.0	0.007	0.0	11.0
0.0	0.0	1	1	400.0	400.0	0	1	1	78.05401	168.58765	0	0.194	0.0	0.041	0.0	11.0
0.0	0.0	1	1	400.0	400.0	0	1	1	78.05401	168.58765	0	0.194	0.0	0.003	0.0	11.0
0.0	0.0	1	1	400.0	400.0	0	1	1	78.05401	168.58765	0	0.194	0.0	0.019	0.0	11.0
0.0	0.0	1	1	400.0	400.0	0	1	1	78.05401	168.58765	0	0.194	0.0	0.005	0.0	11.0
0.0	0.0	1	1	400.0	400.0	0	1	1	78.05401	168.58765	0	0.194	0.0	0.025	0.0	11.0
0.0	0.0	1	1	400.0	400.0	0	1	1	78.05401	168.58765	0	0.194	0.0	0.002	0.0	11.0
0.0	0.0	1	1	400.0	400.0	0	1	1	78.05401	168.58765	0	0.194	0.0	-0.005	0.0	11.0
0.0	0.0	1	1	400.0	400.0	0	1	1	78.05401	168.58765	0	0.194	-0.001	-0.063	0.0	11.0
0.0	0.0	1	1	400.0	400.0	0	1	1	78.05401	168.58765	0	0.194	-0.001	-0.079	0.0	11.0
0.0	0.0	1	1	400.0	400.0	0	1	1	78.05401	168.58765	0	0.194	0.0	0.015	0.0	11.0
0.0	0.0	1	1	400.0	400.0	0	1	1	78.05401	168.58765	0	0.194	-0.001	-0.029	0.0	11.0
0.0	0.0	1	1	400.0	400.0	0	1	1	78.05401	168.58765	0	0.194	0.0	0.032	0.0	11.0
0.0	0.0	1	1	400.0	400.0	0	1	1	78.05401	168.58765	0	0.194	0.0	0.07	0.0	11.0
0.0	0.0	1	1	400.0	400.0	0	1	1	78.05401	168.58765	0	0.194	-0.001	-0.013	0.0	11.0
0.0	0.0	1	1	400.0	400.0	0	1	1	78.05401	168.58765	0	0.194	0.0	0.023	0.0	11.0
0.0	0.0	1	1	400.0	400.0	0	1	1	78.05401	168.58765	0	0.194	0.0	0.005	0.0	11.0
0.0	0.0	1	1	400.0	400.0	0	1	1	78.05401	168.58765	0	0.194	-0.001	-0.22	0.0	11.0
0.0	0.0	1	1	400.0	400.0	0	1	1	78.05401	168.58765	0	0.194	-0.001	-0.063	0.0	11.0
0.0	0.0	1	1	400.0	400.0	0	1	1	78.05401	168.58765	0	0.194	0.0	0.032	0.0	11.0
0.0	0.0	1	1	400.0	400.0	0	1	1	78.05401	168.58765	0	0.194	0.0	-0.009	0.0	11.0
0.0	0.0	1	1	400.0	400.0	0	1	1	78.05401	168.58765	0	0.194	0.0	0.002	0.0	11.0
0.0	0.0	1	1	400.0	400.0	0	1	1	78.05401	168.58765	0	0.194	-0.001	-0.032	0.0	11.0
0.0	0.0	1	1	400.0	400.0	0	1	1	78.05401	168.58765	0	0.194	0.0	0.021	0.0	11.0
0.0	0.0	1	1	400.0	400.0	0	1	1	78.05401	168.58765	0	0.194	-0.001	-0.016	0.0	11.0
0.0	0.0	1	1	400.0	400.0	0	1	1	78.05401	168.58765	0	0.194	0.0	-0.002	0.0	11.0
0.0	0.0	1	1	400.0	400.0	0	1	1	78.05401	168.58765	0	0.194	-0.001	-0.039	0.0	11.0
0.0	0.0	1	1	400.0	400.0	0	1	1	78.05401	168.58765	0	0.194	0.0	0.009	0.0	11.0
0.0	0.0	1	1	400.0	400.0	0	1	1	78.05401	168.58765	0	0.194	0.0	0.005	0.0	11.0
0.0	0.0	1	1	400.0	400.0	0	1	1	78.05401	168.58765	0	0.194	0.0	0.037	0.0	11.0
0.0	0.0	1	1	400.0	400.0	0	1	1	78.05401	168.58765	0	0.194	0.0	0.045	0.0	11.0
0.0	0.0	1	1	400.0	400.0	0	1	1	78.05401	168.58765	0	0.194	0.0	-0.006	0.0	11.0
0.0	0.0	1	1	400.0	400.0	0	1	1	78.05401	168.58765	0	0.194	0.0	0.004	0.0	11.0
0.0	0.0	1	1	400.0	400.0	0	1	1	78.05401	168.58765	0	0.194	0.0	0.007	0.0	11.0
0.0	0.0	1	1	400.0	400.0	0	1	1	78.05401	168.58765	0	0.194	0.0	0.021	0.0	11.0
0.0	0.0	1	1	400.0	400.0	0	1	1	78.05401	168.58765	0	0.194	-0.001	-0.025	0.0	11.0
0.0	0.0	1	1	400.0	400.0	0	1	1	78.05401	168.58765	0	0.194	0.0	0.018	0.0	11.0
0.0	0.0	1	1	400.0	400.0	0	1	1	78.05401	168.58765	0	0.194	-0.001	-0.018	0.0	11.0
0.0	0.0	1	1	400.0	400.0	0	1	1	78.05401	168.58765	0	0.194	0.0	0.205	0.0	11.0
0.0	0.0	1	1	400.0	400.0	0	1	1	78.05401	168.58765	0	0.194	0.0	0.0	0.0	11.0
0.0	0.0	1	1	400.0	400.0	0	1	1	78.05401	168.58765	0	0.194	-0.001	-0.053	0.0	11.0
0.0	0.0	1	1	400.0	400.0	0	1	1	78.05401	168.58765	0	0.194	0.0	0.026	0.0	11.0
0.0	0.0	1	1	400.0	400.0	0	1	1	78.05401	168.58765	0	0.194	0.0	0.029	0.0	11.0
0.0	0.0	1	1	400.0	400.0	0	1	1	78.05401	168.58765	0	0.194	0.0	0.016	0.0	11.0
0.0	0.0	1	1	400.0	400.0	0	1	1	78.05401	168.58765	0	0.194	-0.001	-0.018	0.0	11.0
0.0	0.0	1	1	400.0	400.0	0	1	1	78.05401	168.58765	0	0.194	0.0	0.001	0.0	11.0
0.0	0.0	1	1	400.0	400.0	0	1	1	78.05401	168.58765	0	0.194	0.0	0.033	0.0	11.0
0.0	0.0	1	1	400.0	400.0	0	1	1	78.05401	168.58765	0	0.194	-0.001	-0.017	0.0	11.0
0.0	0.0	1	1	400.0	400.0	0	1	1	78.05401	168.58765	0	0.194	0.0	0.113	0.0	11.0
0.0	0.0	1	1	400.0	400.0	0	1	1	78.05401	168.58765	0	0.194	0.0	-0.001	0.0	11.0
0.0	0.0	1	1	400.0	400.0	0	1	1	78.05401	168.58765	0	0.194	0.0	-0.001	0.0	11.0
0.0	0.0	1	1	400.0	400.0	0	1	1	78.05401	168.58765	0	0.194	-0.001	-0.012	0.0	11.0
0.0	0.0	1	1	400.0	400.0	0	1	1	78.05401	168.58765	0	0.194	0.0	0.003	0.0	11.0
0.0	0.0	1	1	400.0	400.0	0	1	1	78.05401	168.58765	0	0.194	0.0	0.015	0.0	11.0
0.0	0.0	1	1	400.0	400.0	0	1	1	78.05401	168.58765	0	0.194	-0.001	-0.025	0.0	11.0
0.0	0.0	1	1	400.0	400.0	0	1	1	78.05401	168.58765	0	0.194	-0.001	-0.027	0.0	11.0
0.0	0.0	1	1	400.0	400.0	0	1	1	78.05401	168.58765	0	0.194	-0.001	-0.018	0.0	11.0
0.0	0.0	1	1	400.0	400.0	0	1	1	78.05401	168.58765	0	0.194	0.0	0.027	0.0	11.0
0.0	0.0	1	1	400.0	400.0	0	1	1	78.05401	168.58765	0	0.194	0.0	-0.004	0.0	11.0
0.0	0.0	1	1	400.0	400.0	0	1	1	78.05401	168.58765	0	0.194	0.0	0.07	0.0	11.0
0.0	0.0	1	1	400.0	400.0	0	1	1	78.05401	168.58765	0	0.194	0.0	0.016	0.0	11.0
0.0	0.0	1	1	400.0	400.0	0	1	1	78.05401	168.58765	0	0.194	0.0	0.027	0.0	11.0
0.0	0.0	1	1	400.0	400.0	0	1	1	78.05401	168.58765	0	0.194	0.0	0.029	0.0	11.0
0.0	0.0	1	1	400.0	400.0	0	1	1	78.05401	168.58765	0	0.194	0.0	0.041	0.0	11.0
0.0	0.0	1	1	400.0	400.0	0	1	1	78.05401	168.58765	0	0.194	-0.001	-0.026	0.0	11.0
0.0	0.0	1	1	400.0	400.0	0	1	1	78.05401	168.58765	0	0.194	0.0	0.004	0.0	11.0
0.0	0.0	1	1	400.0	400.0	0	1	1	78.05401	168.58765	0	0.194	0.0	0.005	0.0	11.0
0.0	0.0	1	1	400.0	400.0	0	1	1	78.05401	168.58765	0	0.194	0.0	-0.01	0.0	11.0
0.0	0.0	1	1	400.0	400.0	0	1	1	78.05401	168.58765	0	0.194	0.0	-0.01	0.0	11.0
0.0	0.0	1	1	400.0	400.0	0	1	1	78.05401	168.58765	0	0.194	0.0	0.008	0.0	11.0
0.0	0.0	1	1	400.0	400.0	0	1	1	78.05401	168.58765	0	0.194	-0.001	-0.012	0.0	11.0
0.0	0.0	1	1	400.0	400.0	0	1	1	78.05401	168.58765	0	0.194	-0.001	-0.033	0.0	11.0
0.0	0.0	1	1	400.0	400.0	0	1	1	78.05401	168.58765	0	0.194	0.0	0.011	0.0	11.0
0.0	0.0	1	1	400.0	400.0	0	1	1	78.05401	168.58765	0	0.194	0.0	0.033	0.0	11.0
0.0	0.0	1	1	400.0	400.0	0	1	1	78.05401	168.58765	0	0.194	0.0	0.028	0.0	11.0
0.0	0.0	1	1	400.0	400.0	0	1	1	78.05401	168.58765	0	0.194	0.0	0.009	0.0	11.0
0.0	0.0	1	1	400.0	400.0	0	1	1	78.05401	168.58765	0	0.194	0.0	0.111	0.0	11.0
0.0	0.0	1	1	400.0	400.0	0	1	1	78.05401	168.58765	0	0.194	0.0	0.008	0.0	11.0
0.0	0.0	1	1	400.0	400.0	0	1	1	78.05401	168.58765	0	0.194	-0.001	-0.022	0.0	11.0
0.0	0.0	1	1	400.0	400.0	0	1	1	78.05401	168.58765	0	0.194	0.0	-0.011	0.0	11.0
0.0	0.0	1	1	400.0	400.0	0	1	1	78.05401	168.58765	0	0.194	0.0	0.001	0.0	11.0
0.0	0.0	1	1	400.0	400.0	0	1	1	78.05401	168.58765	0	0.194	0.0	0.151	0.0	11.0
0.0	0.0	1	1	400.0	400.0	0	1	1	78.05401	168.58765	0	0.194	-0.001	-0.015	0.0	11.0
0.0	0.0	1	1	400.0	400.0	0	1	1	78.05401	168.58765	0	0.194	0.0	0.018	0.0	11.0
0.0	0.0	1	1	400.0	400.0	0	1	1	78.05401	168.58765	0	0.194	-0.001	-0.042	0.0	11.0
0.0	0.0	1	1	400.0	400.0	0	1	1	78.05401	168.58765	0	0.194	-0.001	-0.031	0.0	11.0
0.0	0.0	1	1	400.0	400.0	0	1	1	78.05401	168.58765	0	0.194	0.0	0.021	0.0	11.0
0.0	0.0	1	1	400.0	400.0	0	1	1	78.05401	168.58765	0	0.194	0.0	0.044	0.0	11.0
0.0	0.0	1	1	400.0	400.0	0	1	1	78.05401	168.58765	0	0.194	0.0	-0.001	0.0	11.0
0.0	0.0	1	1	400.0	400.0	0	1	1	78.05401	168.58765	0	0.194	0.0	0.011	0.0	11.0
0.0	0.0	1	1	400.0	400.0	0	1	1	78.05401	168.58765	0	0.194	-0.001	-0.029	0.0	11.0
0.0	0.0	1	1	400.0	400.0	0	1	1	78.05401	168.58765	0	0.194	0.0	0.032	0.0	11.0
0.0	0.0	1	1	400.0	400.0	0	1	1	78.05401	168.58765	0	0.194	0.0	0.0	0.0	11.0
0.0	0.0	1	1	400.0	400.0	0	1	1	78.05401	168.58765	0	0.194	0.0	0.024	0.0	11.0
0.0	0.0	1	1	400.0	400.0	0	1	1	78.05401	168.58765	0	0.194	-0.001	-0.017	0.0	11.0
0.0	0.0	1	1	400.0	400.0	0	1	1	78.05401	168.58765	0	0.194	0.0	0.011	0.0	11.0
0.0	0.0	1	1	400.0	400.0	0	1	1	78.05401	168.58765	0	0.194	0.0	0.004	0.0	11.0
0.0	0.0	1	1	400.0	400.0	0	1	1	78.05401	168.58765	0	0.194	-0.001	-0.012	0.0	11.0
0.0	0.0	1	1	400.0	400.0	0	1	1	78.05401	168.58765	0	0.194	0.0	0.093	0.0	11.0
0.0	0.0	1	1	400.0	400.0	0	1	1	78.05401	168.58765	0	0.194	0.0	0.014	0.0	11.0
0.0	0.0	1	1	400.0	400.0	0	1	1	78.05401	168.58765	0	0.194	0.0	0.153	0.0	11.0
0.0	0.0	1	1	400.0	400.0	0	1	1	78.05401	168.58765	0	0.194	0.0	0.147	0.0	11.0
0.0	0.0	1	1	400.0	400.0	0	1	1	78.05401	168.58765	0	0.194	-0.001	-0.013	0.0	11.0
0.0	0.0	1	1	400.0	400.0	0	1	1	78.05401	168.58765	0	0.194	0.0	0.004	0.0	11.0
0.0	0.0	1	1	400.0	400.0	0	1	1	78.05401	168.58765	0	0.194	0.0	0.006	0.0	11.0
0.0	0.0	1	1	400.0	400.0	0	1	1	78.05401	168.58765	0	0.194	0.0	0.004	0.0	11.0
0.0	0.0	1	1	400.0	400.0	0	1	1	78.05401	168.58765	0	0.194	0.0	0.009	0.0	11.0
0.0	0.0	1	1	400.0	400.0	0	1	1	78.05401	168.58765	0	0.194	-0.001	-0.019	0.0	11.0
0.0	0.0	1	1	400.0	400.0	0	1	1	78.05401	168.58765	0	0.194	0.0	0.05	0.0	11.0
0.0	0.0	1	1	400.0	400.0	0	1	1	78.05401	168.58765	0	0.194	0.0	0.001	0.0	11.0
0.0	0.0	1	1	400.0	400.0	0	1	1	78.05401	168.58765	0	0.194	0.0	0.017	0.0	11.0
0.0	0.0	1	1	400.0	400.0	0	1	1	78.05401	168.58765	0	0.194	0.0	0.004	0.0	11.0
0.0	0.0	1	1	400.0	400.0	0	1	1	78.05401	168.58765	0	0.194	-0.001	-0.013	0.0	11.0
0.0	0.0	1	1	400.0	400.0	0	1	1	78.05401	168.58765	0	0.194	0.0	0.026	0.0	11.0
0.0	0.0	1	1	400.0	400.0	0	1	1	78.05401	168.58765	0	0.194	0.0	-0.001	0.0	11.0
0.0	0.0	1	1	400.0	400.0	0	1	1	78.05401	168.58765	0	0.194	-0.001	-0.018	0.0	11.0
0.0	0.0	1	1	400.0	400.0	0	1	1	78.05401	168.58765	0	0.194	0.0	-0.006	0.0	11.0
0.0	0.0	1	1	400.0	400.0	0	1	1	78.05401	168.58765	0	0.194	-0.001	-0.116	0.0	11.0
0.0	0.0	1	1	400.0	400.0	0	1	1	78.05401	168.58765	0	0.194	0.0	0.107	0.0	11.0
0.0	0.0	1	1	400.0	400.0	0	1	1	78.05401	168.58765	0	0.194	0.0	-0.011	0.0	11.0
0.0	0.0	1	1	400.0	400.0	0	1	1	78.05401	168.58765	0	0.194	-0.001	-0.026	0.0	11.0
0.0	0.0	1	1	400.0	400.0	0	1	1	78.05401	168.58765	0	0.194	0.0	0.007	0.0	11.0
0.0	0.0	1	1	400.0	400.0	0	1	1	78.05401	168.58765	0	0.194	0.0	0.047	0.0	11.0
0.0	0.0	1	1	400.0	400.0	0	1	1	78.05401	168.58765	0	0.194	-0.001	-0.016	0.0	11.0
0.0	0.0	1	1	400.0	400.0	0	1	1	78.05401	168.58765	0	0.194	0.0	-0.001	0.0	11.0
0.0	0.0	1	1	400.0	400.0	0	1	1	78.05401	168.58765	0	0.194	0.0	0.023	0.0	11.0
0.0	0.0	1	1	400.0	400.0	0	1	1	78.05401	168.58765	0	0.194	0.0	-0.004	0.0	11.0
0.0	0.0	1	1	400.0	400.0	0	1	1	78.05401	168.58765	0	0.194	0.0	0.018	0.0	11.0
0.0	0.0	1	1	400.0	400.0	0	1	1	78.05401	168.58765	0	0.194	-0.001	-0.031	0.0	11.0
0.0	0.0	1	1	400.0	400.0	0	1	1	78.05401	168.58765	0	0.194	-0.001	-0.018	0.0	11.0
0.0	0.0	1	1	400.0	400.0	0	1	1	78.05401	168.58765	0	0.193	0.0	0.052	0.0	11.0
0.0	0.0	1	1	400.0	400.0	0	1	1	78.05401	168.58765	0	0.193	0.0	-0.005	0.0	11.0
0.0	0.0	1	1	400.0	400.0	0	1	1	78.05401	168.58765	0	0.193	0.0	0.024	0.0	11.0
0.0	0.0	1	1	400.0	400.0	0	1	1	78.05401	168.58765	0	0.193	0.0	0.014	0.0	11.0
0.0	0.0	1	1	400.0	400.0	0	1	1	78.05401	168.58765	0	0.193	0.0	-0.011	0.0	11.0
0.0	0.0	1	1	400.0	400.0	0	1	1	78.05401	168.58765	0	0.193	0.0	-0.007	0.0	11.0
0.0	0.0	1	1	400.0	400.0	0	1	1	78.05401	168.58765	0	0.193	-0.001	-0.088	0.0	11.0
0.0	0.0	1	1	400.0	400.0	0	1	1	78.05401	168.58765	0	0.193	0.0	0.024	0.0	11.0
0.0	0.0	1	1	400.0	400.0	0	1	1	78.05401	168.58765	0	0.193	-0.001	-0.021	0.0	11.0
0.0	0.0	1	1	400.0	400.0	0	1	1	78.05401	168.58765	0	0.193	-0.001	-0.02	0.0	11.0
0.0	0.0	1	1	400.0	400.0	0	1	1	78.05401	168.58765	0	0.193	0.0	0.022	0.0	11.0
0.0	0.0	1	1	400.0	400.0	0	1	1	78.05401	168.58765	0	0.193	-0.001	-0.021	0.0	11.0
0.0	0.0	1	1	400.0	400.0	0	1	1	78.05401	168.58765	0	0.193	0.0	0.008	0.0	11.0
0.0	0.0	1	1	400.0	400.0	0	1	1	78.05401	168.58765	0	0.193	0.0	0.047	0.0	11.0
0.0	0.0	1	1	400.0	400.0	0	1	1	78.05401	168.58765	0	0.193	0.0	0.025	0.0	11.0
5555.5557	400.0	1	1	400.0	400.0	0	1	1	78.05401	168.58765	1	0.193	0.0	-0.007	0.0	11.0
5555.5557	400.0	1	1	400.0	400.0	0	1	1	78.05401	168.58765	1	0.193	0.0	0.017	0.0	11.0
5555.5557	400.0	1	1	400.0	400.0	0	1	1	78.05401	168.58765	1	0.193	-0.001	-0.129	0.0	11.0
5555.5557	400.0	1	1	400.0	400.0	0	1	1	78.05401	168.58765	1	0.193	0.0	0.002	0.0	11.0
5555.5557	400.0	1	1	400.0	400.0	0	1	1	78.05401	168.58765	1	0.193	0.001	0.282	0.392	11.0
5555.5557	400.0	1	1	400.0	400.0	0	1	1	78.05401	168.58765	1	0.193	0.003	0.39	0.392	11.0
5555.5557	400.0	1	1	400.0	400.0	0	1	1	78.05401	168.58765	1	0.194	0.01	0.941	1.097	11.0
5555.5557	400.0	1	1	400.0	400.0	0	1	1	78.05401	168.58765	1	0.194	0.019	1.296	1.413	11.0
5555.5557	400.0	1	1	400.0	400.0	0	1	1	78.05401	168.58765	1	0.194	0.028	1.395	1.413	11.0
5555.5557	400.0	1	1	400.0	400.0	0	1	1	78.05401	168.58765	1	0.194	0.042	1.942	1.978	11.0
5555.5557	400.0	1	1	400.0	400.0	0	1	1	78.05401	168.58765	1	0.194	0.054	2.015	1.978	11.0
5555.5557	400.0	1	1	400.0	400.0	0	1	1	78.05401	168.58765	1	0.194	0.069	2.464	2.467	11.0
5555.5557	400.0	1	1	400.0	400.0	0	1	1	78.05401	168.58765	1	0.194	0.084	2.698	2.686	11.0
5555.5557	400.0	1	1	400.0	400.0	0	1	1	78.05401	168.58765	1	0.194	0.098	2.694	2.686	11.0
5555.5557	400.0	1	1	400.0	400.0	0	1	1	78.05401	168.58765	1	0.195	0.113	3.093	3.079	11.0
5555.5557	400.0	1	1	400.0	400.0	0	1	1	78.05401	168.58765	1	0.195	0.128	3.223	3.255	11.0
5555.5557	400.0	1	1	400.0	400.0	0	1	1	78.05401	168.58765	1	0.195	0.142	3.281	3.255	11.0
5555.5557	400.0	1	1	400.0	400.0	0	1	1	78.05401	168.58765	1	0.195	0.156	3.59	3.569	11.0
5555.5557	400.0	1	1	400.0	400.0	0	1	1	78.05401	168.58765	1	0.195	0.169	3.54	3.569	11.0
5555.5557	400.0	1	1	400.0	400.0	0	1	1	78.05401	168.58765	1	0.195	0.183	3.837	3.84	11.0
5555.5557	400.0	1	1	400.0	400.0	0	1	1	78.05401	168.58765	1	0.195	0.197	3.957	3.963	11.0
5555.5557	400.0	1	1	400.0	400.0	0	1	1	78.05401	168.58765	1	0.195	0.21	3.957	3.963	11.0
5555.5557	400.0	1	1	400.0	400.0	0	1	1	78.05401	168.58765	1	0.195	0.224	4.208	4.181	11.0
5555.5557	400.0	1	1	400.0	400.0	0	1	1	78.05401	168.58765	1	0.196	0.236	4.233	4.279	11.0
5555.5557	400.0	1	1	400.0	400.0	0	1	1	78.05401	168.58765	1	0.196	0.247	4.319	4.279	11.0
5555.5557	400.0	1	1	400.0	400.0	0	1	1	78.05401	168.58765	1	0.196	0.259	4.412	4.453	11.0
5555.5557	400.0	1	1	400.0	400.0	0	1	1	78.05401	168.58765	1	0.196	0.27	4.438	4.453	11.0
5555.5557	400.0	1	1	400.0	400.0	0	1	1	78.05401	168.58765	1	0.196	0.28	4.465	4.531	11.0
5555.5557	400.0	1	1	400.0	400.0	0	1	1	78.05401	168.58765	1	0.196	0.291	4.71	4.673	11.0
5555.5557	400.0	1	1	400.0	400.0	0	1	1	78.05401	168.58765	1	0.196	0.301	4.625	4.673	11.0
5555.5557	400.0	1	1	400.0	400.0	0	1	1	78.05401	168.58765	1	0.196	0.309	4.764	4.736	11.0
5555.5557	400.0	1	1	400.0	400.0	0	1	1	78.05401	168.58765	1	0.196	0.317	4.791	4.847	11.0
5555.5557	400.0	1	1	400.0	400.0	0	1	1	78.05401	168.58765	1	0.196	0.325	4.825	4.847	11.0
5555.5557	400.0	1	1	400.0	400.0	0	1	1	78.05401	168.58765	1	0.196	0.333	4.963	4.898	11.0
5555.5557	400.0	1	1	400.0	400.0	0	1	1	78.05401	168.58765	1	0.196	0.341	4.971	4.898	11.0
5555.5557	400.0	1	1	400.0	400.0	0	1	1	78.05401	168.58765	1	0.196	0.347	4.938	4.989	11.0
5555.5557	400.0	1	1	400.0	400.0	0	1	1	78.05401	168.58765	1	0.196	0.354	4.992	5.03	11.0
5555.5557	400.0	1	1	400.0	400.0	0	1	1	78.05401	168.58765	1	0.196	0.36	5.028	5.03	11.0
5555.5557	400.0	1	1	400.0	400.0	0	1	1	78.05401	168.58765	1	0.196	0.367	5.114	5.102	11.0
5555.5557	400.0	1	1	400.0	400.0	0	1	1	78.05401	168.58765	1	0.196	0.373	5.116	5.102	11.0
5555.5557	400.0	1	1	400.0	400.0	0	1	1	78.05401	168.58765	1	0.196	0.379	5.151	5.165	11.0
5555.5557	400.0	1	1	400.0	400.0	0	1	1	78.05401	168.58765	1	0.196	0.384	5.163	5.192	11.0
5555.5557	400.0	1	1	400.0	400.0	0	1	1	78.05401	168.58765	1	0.196	0.388	5.201	5.192	11.0
5555.5557	400.0	1	1	400.0	400.0	0	1	1	78.05401	168.58765	1	0.196	0.392	5.238	5.244	11.0
5555.5557	400.0	1	1	400.0	400.0	0	1	1	78.05401	168.58765	1	0.196	0.396	5.238	5.266	11.0
5555.5557	400.0	1	1	400.0	400.0	0	1	1	78.05401	168.58765	1	0.196	0.4	5.254	5.266	11.0
5555.5557	400.0	1	1	400.0	400.0	0	1	1	78.05401	168.58765	1	0.196	0.403	5.278	5.307	11.0
5555.5557	400.0	1	1	400.0	400.0	0	1	1	78.05401	168.58765	1	0.196	0.407	5.349	5.325	11.0
5555.5557	400.0	1	1	400.0	400.0	0	1	1	78.05401	168.58765	1	0.196	0.409	5.088	5.325	11.0
5555.5557	400.0	1	1	400.0	400.0	0	1	1	78.05401	168.58765	1	0.196	0.411	5.273	5.356	11.0
5555.5557	400.0	1	1	400.0	400.0	0	1	1	78.05401	168.58765	1	0.196	0.415	5.516	5.356	11.0
5555.5557	400.0	1	1	400.0	400.0	0	1	1	78.05401	168.58765	1	0.196	0.419	5.574	5.385	11.0
5555.5557	400.0	1	1	400.0	400.0	0	1	1	78.05401	168.58765	1	0.197	0.422	5.37	5.397	11.0
5555.5557	400.0	1	1	400.0	400.0	0	1	1	78.05401	168.58765	1	0.197	0.424	5.387	5.397	11.0
5555.5557	400.0	1	1	400.0	400.0	0	1	1	78.05401	168.58765	1	0.197	0.426	5.429	5.419	11.0
5555.5557	400.0	1	1	400.0	400.0	0	1	1	78.05401	168.58765	1	0.197	0.428	5.43	5.429	11.0
5555.5557	400.0	1	1	400.0	400.0	0	1	1	78.05401	168.58765	1	0.197	0.43	5.404	5.429	11.0
5555.5557	400.0	1	1	400.0	400.0	0	1	1	78.05401	168.58765	1	0.197	0.432	5.404	5.448	11.0
5555.5557	400.0	1	1	400.0	400.0	0	1	1	78.05401	168.58765	1	0.197	0.434	5.414	5.448	11.0
5555.5557	400.0	1	1	400.0	400.0	0	1	1	78.05401	168.58765	1	0.197	0.436	5.447	5.455	11.0
5555.5557	400.0	1	1	400.0	400.0	0	1	1	78.05401	168.58765	1	0.197	0.438	5.464	5.47	11.0
5555.5557	400.0	1	1	400.0	400.0	0	1	1	78.05401	168.58765	1	0.197	0.44	5.474	5.47	11.0
5555.5557	400.0	1	1	400.0	400.0	0	1	1	78.05401	168.58765	1	0.197	0.441	5.5	5.476	11.0
5555.5557	400.0	1	1	400.0	400.0	0	1	1	78.05401	168.58765	1	0.197	0.442	5.558	5.488	11.0
5555.5557	400.0	1	1	400.0	400.0	0	1	1	78.05401	168.58765	1	0.197	0.442	5.59	5.488	11.0
5555.5557	400.0	1	1	400.0	400.0	0	1	1	78.05401	168.58765	1	0.197	0.442	5.43	5.493	11.0
5555.5557	400.0	1	1	400.0	400.0	0	1	1	78.05401	168.58765	1	0.197	0.442	5.496	5.493	11.0
5555.5557	400.0	1	1	400.0	400.0	0	1	1	78.05401	168.58765	1	0.197	0.443	5.562	5.503	11.0
5555.5557	400.0	1	1	400.0	400.0	0	1	1	78.05401	168.58765	1	0.197	0.443	5.526	5.51	11.0
5555.5557	400.0	1	1	400.0	400.0	0	1	1	78.05401	168.58765	1	0.197	0.443	5.506	5.51	11.0
5555.5557	400.0	1	1	400.0	400.0	0	1	1	78.05401	168.58765	1	0.197	0.443	5.555	5.514	11.0
5555.5557	400.0	1	1	400.0	400.0	0	1	1	78.05401	168.58765	1	0.197	0.443	5.496	5.521	11.0
5555.5557	400.0	1	1	400.0	400.0	0	1	1	78.05401	168.58765	1	0.197	0.443	5.508	5.521	11.0
5555.5557	400.0	1	1	400.0	400.0	0	1	1	78.05401	168.58765	1	0.197	0.443	5.54	5.524	11.0
5555.5557	400.0	1	1	400.0	400.0	0	1	1	78.05401	168.58765	1	0.197	0.443	5.478	5.524	11.0
5555.5557	400.0	1	1	400.0	400.0	0	1	1	78.05401	168.58765	1	0.197	0.444	5.526	5.529	11.0
5555.5557	400.0	1	1	400.0	400.0	0	1	1	78.05401	168.58765	1	0.197	0.445	5.552	5.531	11.0
5555.5557	400.0	1	1	400.0	400.0	0	1	1	78.05401	168.58765	1	0.197	0.445	5.429	5.531	11.0
5555.5557	400.0	1	1	400.0	400.0	0	1	1	78.05401	168.58765	1	0.197	0.446	5.526	5.535	11.0
5555.5557	400.0	1	1	400.0	400.0	0	1	1	78.05401	168.58765	1	0.197	0.447	5.558	5.537	11.0
5555.5557	400.0	1	1	400.0	400.0	0	1	1	78.05401	168.58765	1	0.197	0.448	5.568	5.537	11.0
5555.5557	400.0	1	1	400.0	400.0	0	1	1	78.05401	168.58765	1	0.197	0.45	5.564	5.541	11.0
5555.5557	400.0	1	1	400.0	400.0	0	1	1	78.05401	168.58765	1	0.197	0.451	5.526	5.541	11.0
5555.5557	400.0	1	1	400.0	400.0	0	1	1	78.05401	168.58765	1	0.197	0.452	5.552	5.544	11.0
5555.5557	400.0	1	1	400.0	400.0	0	1	1	78.05401	168.58765	1	0.197	0.453	5.565	5.545	11.0
5555.5557	400.0	1	1	400.0	400.0	0	1	1	78.05401	168.58765	1	0.197	0.453	5.492	5.545	11.0
5555.5557	400.0	1	1	400.0	400.0	0	1	1	78.05401	168.58765	1	0.197	0.454	5.498	5.547	11.0
5555.5557	400.0	1	1	400.0	400.0	0	1	1	78.05401	168.58765	1	0.197	0.454	5.533	5.548	11.0
5555.5557	400.0	1	1	400.0	400.0	0	1	1	78.05401	168.58765	1	0.197	0.454	5.51	5.548	11.0
5555.5557	400.0	1	1	400.0	400.0	0	1	1	78.05401	168.58765	1	0.197	0.455	5.554	5.55	11.0
5555.5557	400.0	1	1	400.0	400.0	0	1	1	78.05401	168.58765	1	0.197	0.455	5.523	5.55	11.0
5555.5557	400.0	1	1	400.0	400.0	0	1	1	78.05401	168.58765	1	0.197	0.455	5.525	5.55	11.0
5555.5557	400.0	1	1	400.0	400.0	0	1	1	78.05401	168.58765	1	0.197	0.455	5.549	5.552	11.0
5555.5557	400.0	1	1	400.0	400.0	0	1	1	78.05401	168.58765	1	0.197	0.456	5.577	5.552	11.0
5555.5557	400.0	1	1	400.0	400.0	0	1	1	78.05401	168.58765	1	0.197	0.457	5.547	5.553	11.0
5555.5557	400.0	1	1	400.0	400.0	0	1	1	78.05401	168.58765	1	0.197	0.457	5.484	5.554	11.0
5555.5557	400.0	1	1	400.0	400.0	0	1	1	78.05401	168.58765	1	0.197	0.459	5.571	5.554	11.0
5555.5557	400.0	1	1	400.0	400.0	0	1	1	78.05401	168.58765	1	0.197	0.46	5.56	5.555	11.0
5555.5557	400.0	1	1	400.0	400.0	0	1	1	78.05401	168.58765	1	0.197	0.461	5.763	5.555	11.0
5555.5557	400.0	1	1	400.0	400.0	0	1	1	78.05401	168.58765	1	0.197	0.46	5.446	5.555	11.0
5555.5557	400.0	1	1	400.0	400.0	0	1	1	78.05401	168.58765	1	0.197	0.461	5.573	5.556	11.0
5555.5557	400.0	1	1	400.0	400.0	0	1	1	78.05401	168.58765	1	0.197	0.461	5.577	5.556	11.0
5555.5557	400.0	1	1	400.0	400.0	0	1	1	78.05401	168.58765	1	0.197	0.461	5.608	5.556	11.0
5555.5557	400.0	1	1	400.0	400.0	0	1	1	78.05401	168.58765	1	0.197	0.461	5.584	5.557	11.0
5555.5557	400.0	1	1	400.0	400.0	0	1	1	78.05401	168.58765	1	0.197	0.46	5.547	5.557	11.0
5555.5557	400.0	1	1	400.0	400.0	0	1	1	78.05401	168.58765	1	0.197	0.46	5.541	5.557	11.0
5555.5557	400.0	1	1	400.0	400.0	0	1	1	78.05401	168.58765	1	0.197	0.46	5.51	5.557	11.0
5555.5557	400.0	1	1	400.0	400.0	0	1	1	78.05401	168.58765	1	0.197	0.461	5.591	5.559	11.0
5555.5557	400.0	1	1	400.0	400.0	0	1	1	78.05401	168.58765	1	0.197	0.461	5.587	5.559	11.0
5555.5557	400.0	1	1	400.0	400.0	0	1	1	78.05401	168.58765	1	0.197	0.461	5.566	5.559	11.0
5555.5557	400.0	1	1	400.0	400.0	0	1	1	78.05401	168.58765	1	0.197	0.461	5.572	5.56	11.0
5555.5557	400.0	1	1	400.0	400.0	0	1	1	78.05401	168.58765	1	0.197	0.461	5.621	5.56	11.0
5555.5557	400.0	1	1	400.0	400.0	0	1	1	78.05401	168.58765	1	0.197	0.46	5.533	5.56	11.0
5555.5557	400.0	1	1	400.0	400.0	0	1	1	78.05401	168.58765	1	0.197	0.461	5.573	5.56	11.0
5555.5557	400.0	1	1	400.0	400.0	0	1	1	78.05401	168.58765	1	0.197	0.46	5.543	5.56	11.0
5555.5557	400.0	1	1	400.0	400.0	0	1	1	78.05401	168.58765	1	0.197	0.46	5.464	5.56	11.0
5555.5557	400.0	1	1	400.0	400.0	0	1	1	78.05401	168.58765	1	0.197	0.461	5.763	5.561	11.0
5555.5557	400.0	1	1	400.0	400.0	0	1	1	78.05401	168.58765	1	0.197	0.461	5.631	5.561	11.0
5555.5557	400.0	1	1	400.0	400.0	0	1	1	78.05401	168.58765	1	0.197	0.46	5.556	5.561	11.0
5555.5557	400.0	1	1	400.0	400.0	0	1	1	78.05401	168.58765	1	0.197	0.46	5.543	5.561	11.0
5555.5557	400.0	1	1	400.0	400.0	0	1	1	78.05401	168.58765	1	0.197	0.461	5.607	5.561	11.0
5555.5557	400.0	1	1	400.0	400.0	0	1	1	78.05401	168.58765	1	0.197	0.461	5.562	5.561	11.0
5555.5557	400.0	1	1	400.0	400.0	0	1	1	78.05401	168.58765	1	0.197	0.46	5.396	5.561	11.0
5555.5557	400.0	1	1	400.0	400.0	0	1	1	78.05401	168.58765	1	0.197	0.46	5.522	5.561	11.0
5555.5557	400.0	1	1	400.0	400.0	0	1	1	78.05401	168.58765	1	0.197	0.461	5.583	5.561	11.0
5555.5557	400.0	1	1	400.0	400.0	0	1	1	78.05401	168.58765	1	0.197	0.46	5.523	5.561	11.0
5555.5557	400.0	1	1	400.0	400.0	0	1	1	78.05401	168.58765	1	0.197	0.461	5.573	5.562	11.0
5555.5557	400.0	1	1	400.0	400.0	0	1	1	78.05401	168.58765	1	0.197	0.46	5.531	5.562	11.0
5555.5557	400.0	1	1	400.0	400.0	0	1	1	78.05401	168.58765	1	0.197	0.461	5.59	5.562	11.0
5555.5557	400.0	1	1	400.0	400.0	0	1	1	78.05401	168.58765	1	0.197	0.461	5.591	5.562	11.0
5555.5557	400.0	1	1	400.0	400.0	0	1	1	78.05401	168.58765	1	0.197	0.46	5.547	5.562	11.0
5555.5557	400.0	1	1	400.0	400.0	0	1	1	78.05401	168.58765	1	0.197	0.461	5.598	5.562	11.0
5555.5557	400.0	1	1	400.0	400.0	0	1	1	78.05401	168.58765	1	0.197	0.46	5.542	5.562	11.0
5555.5557	400.0	1	1	400.0	400.0	0	1	1	78.05401	168.58765	1	0.197	0.461	5.562	5.562	11.0
5555.5557	400.0	1	1	400.0	400.0	1	1	1	78.05401	168.58765	1	0.197	0.461	5.566	5.562	11.0
5555.5557	400.0	1	1	400.0	400.0	1	1	1	78.05401	168.58765	1	0.197	0.461	5.568	5.562	11.0
5555.5557	400.0	1	1	400.0	400.0	1	1	1	78.05401	168.58765	1	0.197	0.461	5.565	5.562	11.0
5555.5557	400.0	1	1	400.0	400.0	1	1	1	78.05401	168.58765	1	0.197	0.461	5.587	5.562	11.0
5555.5557	400.0	1	1	400.0	400.0	1	1	1	78.05401	168.58765	1	0.197	0.461	5.602	5.562	11.0
5555.5557	400.0	1	1	400.0	400.0	1	1	1	78.05401	168.58765	1	0.197	0.461	5.624	5.562	11.0
5555.5557	400.0	1	1	400.0	400.0	1	1	1	78.05401	168.58765	1	0.197	0.461	5.557	5.562	11.0
5555.5557	400.0	1	1	400.0	400.0	1	1	1	78.05401	168.58765	1	0.197	0.461	5.64	5.562	11.0
5555.5557	400.0	1	1	400.0	400.0	1	1	1	78.05401	168.58765	1	0.197	0.461	5.601	5.562	11.0
5555.5557	400.0	1	1	400.0	400.0	1	1	1	78.05401	168.58765	1	0.197	0.46	5.537	5.562	11.0
5555.5557	400.0	1	1	400.0	400.0	1	1	1	78.05401	168.58765	1	0.197	0.46	5.536	5.562	11.0
5555.5557	400.0	1	1	400.0	400.0	1	1	1	78.05401	168.58765	1	0.197	0.461	5.596	5.562	11.0
5555.5557	400.0	1	1	400.0	400.0	1	1	1	78.05401	168.58765	1	0.197	0.461	5.61	5.562	11.0
5555.5557	400.0	1	1	400.0	400.0	1	1	1	78.05401	168.58765	1	0.197	0.46	5.531	5.562	11.0
5555.5557	400.0	1	1	400.0	400.0	1	1	1	78.05401	168.58765	1	0.197	0.46	5.516	5.562	11.0
5555.5557	400.0	1	1	400.0	400.0	1	1	1	78.05401	168.58765	1	0.197	0.46	5.548	5.562	11.0
5555.5557	400.0	1	1	400.0	400.0	1	1	1	78.05401	168.58765	1	0.197	0.46	5.555	5.562	11.0
5555.5557	400.0	1	1	400.0	400.0	1	1	1	78.05401	168.58765	1	0.197	0.461	5.573	5.562	11.0
5555.5557	400.0	1	1	400.0	400.0	1	1	1	78.05401	168.58765	1	0.197	0.461	5.639	5.562	11.0
5555.5557	400.0	1	1	400.0	400.0	1	1	1	78.05401	168.58765	1	0.197	0.461	5.572	5.562	11.0
5555.5557	400.0	1	1	400.0	400.0	1	1	1	78.05401	168.58765	1	0.197	0.46	5.523	5.562	11.0
5555.5557	400.0	1	1	400.0	400.0	1	1	1	78.05401	168.58765	1	0.197	0.46	5.535	5.562	11.0
5555.5557	400.0	1	1	400.0	400.0	1	1	1	78.05401	168.58765	1	0.197	0.461	5.566	5.562	11.0
5555.5557	400.0	1	1	400.0	400.0	1	1	1	78.05401	168.58765	1	0.197	0.46	5.555	5.562	11.0
5555.5557	400.0	1	1	400.0	400.0	1	1	1	78.05401	168.58765	1	0.197	0.46	5.517	5.562	11.0
5555.5557	400.0	1	1	400.0	400.0	1	1	1	78.05401	168.58765	1	0.197	0.461	5.572	5.562	11.0
5555.5557	400.0	1	1	400.0	400.0	1	1	1	78.05401	168.58765	1	0.197	0.46	5.411	5.562	11.0
5555.5557	400.0	1	1	400.0	400.0	1	1	1	78.05401	168.58765	1	0.197	0.461	5.575	5.562	11.0
5555.5557	400.0	1	1	400.0	400.0	1	1	1	78.05401	168.58765	1	0.197	0.46	5.531	5.562	11.0
5555.5557	400.0	1	1	400.0	400.0	1	1	1	78.05401	168.58765	1	0.197	0.46	5.532	5.562	11.0
5555.5557	400.0	1	1	400.0	400.0	1	1	1	78.05401	168.58765	1	0.197	0.461	5.566	5.562	11.0
5555.5557	400.0	1	1	400.0	400.0	1	1	1	78.05401	168.58765	1	0.197	0.461	5.603	5.562	11.0
5555.5557	400.0	1	1	400.0	400.0	1	1	1	78.05401	168.58765	1	0.197	0.46	5.505	5.562	11.0
5555.5557	400.0	1	1	400.0	400.0	1	1	1	78.05401	168.58765	1	0.197	0.46	5.542	5.562	11.0
5555.5557	400.0	1	1	400.0	400.0	1	1	1	78.05401	168.58765	1	0.197	0.461	5.595	5.562	11.0
5555.5557	400.0	1	1	400.0	400.0	1	1	1	78.05401	168.58765	1	0.197	0.461	5.578	5.562	11.0
5555.5557	400.0	1	1	400.0	400.0	1	1	1	78.05401	168.58765	1	0.197	0.46	5.543	5.562	11.0
5555.5557	400.0	1	1	400.0	400.0	1	1	1	78.05401	168.58765	1	0.197	0.46	5.51	5.562	11.0
5555.5557	400.0	1	1	400.0	400.0	1	1	1	78.05401	168.58765	1	0.197	0.461	5.585	5.562	11.0
5555.5557	400.0	1	1	400.0	400.0	1	1	1	78.05401	168.58765	1	0.197	0.461	5.574	5.562	11.0
5555.5557	400.0	1	1	400.0	400.0	1	1	1	78.05401	168.58765	1	0.197	0.461	5.566	5.562	11.0
5555.5557	400.0	1	1	400.0	400.0	1	1	1	78.05401	168.58765	1	0.197	0.46	5.437	5.562	11.0
5555.5557	400.0	1	1	400.0	400.0	1	1	1	78.05401	168.58765	1	0.197	0.46	5.525	5.562	11.0
5555.5557	400.0	1	1	400.0	400.0	1	1	1	78.05401	168.58765	1	0.197	0.461	5.586	5.562	11.0
5555.5557	400.0	1	1	400.0	400.0	1	1	1	78.05401	168.58765	1	0.197	0.46	5.531	5.562	11.0
5555.5557	400.0	1	1	400.0	400.0	1	1	1	78.05401	168.58765	1	0.197	0.461	5.628	5.562	11.0
5555.5557	400.0	1	1	400.0	400.0	1	1	1	78.05401	168.58765	1	0.197	0.46	5.402	5.562	11.0
5555.5557	400.0	1	1	400.0	400.0	1	1	1	78.05401	168.58765	1	0.197	0.46	5.538	5.562	11.0
5555.5557	400.0	1	1	400.0	400.0	1	1	1	78.05401	168.58765	1	0.197	0.461	5.572	5.562	11.0
5555.5557	400.0	1	1	400.0	400.0	1	1	1	78.05401	168.58765	1	0.197	0.461	5.627	5.562	11.0
5555.5557	400.0	1	1	400.0	400.0	1	1	1	78.05401	168.58765	1	0.197	0.46	5.531	5.562	11.0
5555.5557	400.0	1	1	400.0	400.0	1	1	1	78.05401	168.58765	1	0.197	0.461	5.559	5.562	11.0
5555.5557	400.0	1	1	400.0	400.0	1	1	1	78.05401	168.58765	1	0.197	0.46	5.524	5.562	11.0
5555.5557	400.0	1	1	400.0	400.0	1	1	1	78.05401	168.58765	1	0.197	0.461	5.573	5.562	11.0
5555.5557	400.0	1	1	400.0	400.0	1	1	1	78.05401	168.58765	1	0.197	0.461	5.62	5.562	11.0
5555.5557	400.0	1	1	400.0	400.0	1	1	1	78.05401	168.58765	1	0.197	0.46	5.522	5.562	11.0
5555.5557	400.0	1	1	400.0	400.0	1	1	1	78.05401	168.58765	1	0.197	0.461	5.69	5.562	11.0
5555.5557	400.0	1	1	400.0	400.0	1	1	1	78.05401	168.58765	1	0.197	0.461	5.565	5.562	11.0
5555.5557	400.0	1	1	400.0	400.0	1	1	1	78.05401	168.58765	1	0.197	0.46	5.522	5.562	11.0
5555.5557	400.0	1	1	400.0	400.0	1	1	1	78.05401	168.58765	1	0.197	0.461	5.587	5.562	11.0
5555.5557	400.0	1	1	400.0	400.0	1	1	1	78.05401	168.58765	1	0.197	0.461	5.565	5.562	11.0
5555.5557	400.0	1	1	400.0	400.0	1	1	1	78.05401	168.58765	1	0.197	0.46	5.508	5.562	11.0
5555.5557	400.0	1	1	400.0	400.0	1	1	1	78.05401	168.58765	1	0.197	0.461	5.605	5.562	11.0
5555.5557	400.0	1	1	400.0	400.0	1	1	1	78.05401	168.58765	1	0.197	0.46	5.534	5.562	11.0
5555.5557	400.0	1	1	400.0	400.0	1	1	1	78.05401	168.58765	1	0.197	0.46	5.533	5.562	11.0
5555.5557	400.0	1	1	400.0	400.0	1	1	1	78.05401	168.58765	1	0.197	0.46	5.371	5.562	11.0
5555.5557	400.0	1	1	400.0	400.0	1	1	1	78.05401	168.58765	1	0.197	0.46	5.535	5.562	11.0
5555.5557	400.0	1	1	400.0	400.0	1	1	1	78.05401	168.58765	1	0.197	0.46	5.515	5.562	11.0
5555.5557	400.0	1	1	400.0	400.0	1	1	1	78.05401	168.58765	1	0.197	0.46	5.54	5.562	11.0
5555.5557	400.0	1	1	400.0	400.0	1	1	1	78.05401	168.58765	1	0.197	0.461	5.577	5.562	11.0
5555.5557	400.0	1	1	400.0	400.0	1	1	1	78.05401	168.58765	1	0.197	0.461	5.573	5.562	11.0
5555.5557	400.0	1	1	400.0	400.0	1	1	1	78.05401	168.58765	1	0.197	0.46	5.55	5.562	11.0
0.0	0.0	1	1	400.0	400.0	1	1	1	78.05401	168.58765	0	0.197	0.461	5.576	5.562	11.0
0.0	0.0	1	1	400.0	400.0	1	1	1	78.05401	168.58765	0	0.197	0.461	5.582	5.562	11.0
0.0	0.0	1	1	400.0	400.0	1	1	1	78.05401	168.58765	0	0.197	0.461	5.58	5.562	11.0
0.0	0.0	1	1	400.0	400.0	1	1	1	78.05401	168.58765	0	0.197	0.46	5.547	5.562	11.0
0.0	0.0	1	1	400.0	400.0	1	1	1	78.05401	168.58765	0	0.197	0.461	5.563	5.562	11.0
0.0	0.0	1	1	400.0	400.0	1	1	1	78.05401	168.58765	0	0.197	0.458	5.175	5.169	11.0
0.0	0.0	1	1	400.0	400.0	1	1	1	78.05401	168.58765	0	0.197	0.45	4.441	4.463	11.0
0.0	0.0	1	1	400.0	400.0	1	1	1	78.05401	168.58765	0	0.197	0.443	4.687	4.463	11.0
0.0	0.0	1	1	400.0	400.0	1	1	1	78.05401	168.58765	0	0.197	0.434	4.166	4.147	11.0
0.0	0.0	1	1	400.0	400.0	1	1	1	78.05401	168.58765	0	0.197	0.423	3.719	3.581	11.0
0.0	0.0	1	1	400.0	400.0	1	1	1	78.05401	168.58765	0	0.197	0.412	3.64	3.581	11.0
0.0	0.0	1	1	400.0	400.0	1	1	1	78.05401	168.58765	0	0.197	0.398	3.343	3.328	11.0
0.0	0.0	1	1	400.0	400.0	1	1	1	78.05401	168.58765	0	0.197	0.386	3.293	3.328	11.0
0.0	0.0	1	1	400.0	400.0	1	1	1	78.05401	168.58765	0	0.196	0.372	2.939	2.874	11.0
0.0	0.0	1	1	400.0	400.0	1	1	1	78.05401	168.58765	0	0.196	0.355	2.436	2.482	11.0
0.0	0.0	1	1	400.0	400.0	1	1	1	78.05401	168.58765	0	0.196	0.341	2.454	2.482	11.0
0.0	0.0	1	1	400.0	400.0	1	1	1	78.05401	168.58765	0	0.196	0.326	2.313	2.307	11.0
0.0	0.0	1	1	400.0	400.0	1	1	1	78.05401	168.58765	0	0.196	0.311	2.02	1.992	11.0
0.0	0.0	1	1	400.0	400.0	1	1	1	78.05401	168.58765	0	0.196	0.297	1.98	1.992	11.0
0.0	0.0	1	1	400.0	400.0	1	1	1	78.05401	168.58765	0	0.196	0.283	1.853	1.85	11.0
0.0	0.0	1	1	400.0	400.0	1	1	1	78.05401	168.58765	0	0.196	0.27	1.847	1.85	11.0
0.0	0.0	1	1	400.0	400.0	1	1	1	78.05401	168.58765	0	0.196	0.256	1.614	1.599	11.0
0.0	0.0	1	1	400.0	400.0	1	1	1	78.05401	168.58765	0	0.196	0.242	1.441	1.485	11.0
0.0	0.0	1	1	400.0	400.0	1	1	1	78.05401	168.58765	0	0.196	0.231	1.474	1.485	11.0
0.0	0.0	1	1	400.0	400.0	1	1	1	78.05401	168.58765	0	0.196	0.219	1.395	1.283	11.0
0.0	0.0	1	1	400.0	400.0	1	1	1	78.05401	168.58765	0	0.195	0.209	1.235	1.191	11.0
0.0	0.0	1	1	400.0	400.0	1	1	1	78.05401	168.58765	0	0.195	0.197	1.182	1.191	11.0
0.0	0.0	1	1	400.0	400.0	1	1	1	78.05401	168.58765	0	0.195	0.187	1.056	1.029	11.0
0.0	0.0	1	1	400.0	400.0	1	1	1	78.05401	168.58765	0	0.195	0.177	1.03	1.029	11.0
0.0	0.0	1	1	400.0	400.0	1	1	1	78.05401	168.58765	0	0.195	0.167	0.878	0.888	11.0
0.0	0.0	1	1	400.0	400.0	1	1	1	78.05401	168.58765	0	0.195	0.157	0.878	0.825	11.0
0.0	0.0	1	1	400.0	400.0	1	1	1	78.05401	168.58765	0	0.195	0.149	0.819	0.825	11.0
0.0	0.0	1	1	400.0	400.0	1	1	1	78.05401	168.58765	0	0.195	0.139	0.73	0.712	11.0
0.0	0.0	1	1	400.0	400.0	1	1	1	78.05401	168.58765	0	0.195	0.132	0.755	0.662	11.0
0.0	0.0	1	1	400.0	400.0	1	1	1	78.05401	168.58765	0	0.195	0.124	0.71	0.662	11.0
0.0	0.0	1	1	400.0	400.0	1	1	1	78.05401	168.58765	0	0.195	0.117	0.574	0.572	11.0
0.0	0.0	1	1	400.0	400.0	1	1	1	78.05401	168.58765	0	0.195	0.111	0.593	0.572	11.0
0.0	0.0	1	1	400.0	400.0	1	1	1	78.05401	168.58765	0	0.195	0.105	0.597	0.531	11.0
0.0	0.0	1	1	400.0	400.0	1	1	1	78.05401	168.58765	0	0.195	0.098	0.453	0.458	11.0
0.0	0.0	1	1	400.0	400.0	1	1	1	78.05401	168.58765	0	0.194	0.092	0.467	0.458	11.0
0.0	0.0	1	1	400.0	400.0	1	1	1	78.05401	168.58765	0	0.194	0.086	0.405	0.426	11.0
0.0	0.0	1	1	400.0	400.0	1	1	1	78.05401	168.58765	0	0.194	0.08	0.408	0.368	11.0
0.0	0.0	1	1	400.0	400.0	1	1	1	78.05401	168.58765	0	0.194	0.076	0.381	0.368	11.0
0.0	0.0	1	1	400.0	400.0	1	1	1	78.05401	168.58765	0	0.194	0.072	0.363	0.341	11.0
0.0	0.0	1	1	400.0	400.0	1	1	1	78.05401	168.58765	0	0.194	0.068	0.332	0.341	11.0
0.0	0.0	1	1	400.0	400.0	1	1	1	78.05401	168.58765	0	0.194	0.064	0.432	0.296	11.0
0.0	0.0	1	1	400.0	400.0	1	1	1	78.05401	168.58765	0	0.194	0.06	0.266	0.274	11.0
0.0	0.0	1	1	400.0	400.0	1	1	1	78.05401	168.58765	0	0.194	0.057	0.229	0.274	11.0
0.0	0.0	1	1	400.0	400.0	1	1	1	78.05401	168.58765	0	0.194	0.054	0.255	0.236	11.0
0.0	0.0	1	1	400.0	400.0	1	1	1	78.05401	168.58765	0	0.194	0.05	0.22	0.219	11.0
0.0	0.0	1	1	400.0	400.0	1	1	1	78.05401	168.58765	0	0.194	0.046	0.238	0.219	11.0
0.0	0.0	1	1	400.0	400.0	1	1	1	78.05401	168.58765	0	0.194	0.042	0.215	0.189	11.0
0.0	0.0	1	1	400.0	400.0	1	1	1	78.05401	168.58765	0	0.194	0.039	0.22	0.189	11.0
0.0	0.0	1	1	400.0	400.0	1	1	1	78.05401	168.58765	0	0.194	0.037	0.186	0.176	11.0
0.0	0.0	1	1	400.0	400.0	1	1	1	78.05401	168.58765	0	0.194	0.035	0.199	0.152	11.0
0.0	0.0	1	1	400.0	400.0	1	1	1	78.05401	168.58765	0	0.194	0.033	0.166	0.152	11.0
0.0	0.0	1	1	400.0	400.0	1	1	1	78.05401	168.58765	0	0.194	0.031	0.027	0.131	11.0
0.0	0.0	1	1	400.0	400.0	1	1	1	78.05401	168.58765	0	0.194	0.029	0.149	0.121	11.0
0.0	0.0	1	1	400.0	400.0	1	1	1	78.05401	168.58765	0	0.194	0.027	0.126	0.121	11.0
0.0	0.0	1	1	400.0	400.0	1	1	1	78.05401	168.58765	0	0.194	0.025	0.114	0.105	11.0
0.0	0.0	1	1	400.0	400.0	1	1	1	78.05401	168.58765	0	0.194	0.023	0.135	0.105	11.0
0.0	0.0	1	1	400.0	400.0	1	1	1	78.05401	168.58765	0	0.194	0.021	0.11	0.097	11.0
0.0	0.0	1	1	400.0	400.0	1	1	1	78.05401	168.58765	0	0.194	0.019	-0.021	0.084	11.0
0.0	0.0	1	1	400.0	400.0	1	1	1	78.05401	168.58765	0	0.194	0.019	0.108	0.084	11.0
0.0	0.0	1	1	400.0	400.0	1	1	1	78.05401	168.58765	0	0.194	0.019	0.104	0.078	11.0
0.0	0.0	1	1	400.0	400.0	1	1	1	78.05401	168.58765	0	0.194	0.019	0.068	0.067	11.0
0.0	0.0	1	1	400.0	400.0	1	1	1	78.05401	168.58765	0	0.194	0.019	0.237	0.067	11.0
0.0	0.0	1	1	400.0	400.0	1	1	1	78.05401	168.58765	0	0.194	0.019	0.05	0.062	11.0
0.0	0.0	1	1	400.0	400.0	1	1	1	78.05401	168.58765	0	0.194	0.018	0.072	0.062	11.0
0.0	0.0	1	1	400.0	400.0	1	1	1	78.05401	168.58765	0	0.194	0.017	-0.043	0.053	11.0
0.0	0.0	1	1	400.0	400.0	1	1	1	78.05401	168.58765	0	0.194	0.017	0.062	0.046	11.0
0.0	0.0	1	1	400.0	400.0	1	1	1	78.05401	168.58765	0	0.194	0.017	0.038	0.046	11.0
0.0	0.0	1	1	400.0	400.0	1	1	1	78.05401	168.58765	0	0.194	0.017	0.036	0.043	11.0
0.0	0.0	1	1	400.0	400.0	1	1	1	78.05401	168.58765	0	0.194	0.017	0.059	0.037	11.0
0.0	0.0	1	1	400.0	400.0	1	1	1	78.05401	168.58765	0	0.194	0.016	-0.091	0.037	11.0
0.0	0.0	1	1	400.0	400.0	1	1	1	78.05401	168.58765	0	0.194	0.016	0.014	0.034	11.0
0.0	0.0	1	1	400.0	400.0	1	1	1	78.05401	168.58765	0	0.194	0.016	0.059	0.034	11.0
0.0	0.0	1	1	400.0	400.0	1	1	1	78.05401	168.58765	0	0.193	0.016	0.049	0.029	11.0
0.0	0.0	1	1	400.0	400.0	1	1	1	78.05401	168.58765	0	0.193	0.016	0.066	0.027	11.0
0.0	0.0	1	1	400.0	400.0	1	1	1	78.05401	168.58765	0	0.193	0.016	0.072	0.027	11.0
0.0	0.0	1	1	400.0	400.0	1	1	1	78.05401	168.58765	0	0.193	0.016	0.007	0.023	11.0
0.0	0.0	1	1	400.0	400.0	1	1	1	78.05401	168.58765	0	0.193	0.015	0.022	0.023	11.0
0.0	0.0	1	1	400.0	400.0	1	1	1	78.05401	168.58765	0	0.193	0.015	0.017	0.021	11.0
0.0	0.0	1	1	400.0	400.0	1	1	1	78.05401	168.58765	0	0.193	0.014	-0.019	0.018	11.0
0.0	0.0	1	1	400.0	400.0	1	1	1	78.05401	168.58765	0	0.193	0.013	0.132	0.018	11.0
0.0	0.0	1	1	400.0	400.0	1	1	1	78.05401	168.58765	0	0.193	0.013	0.001	0.015	11.0
0.0	0.0	1	1	400.0	400.0	1	1	1	78.05401	168.58765	0	0.193	0.013	-0.005	0.014	11.0
0.0	0.0	1	1	400.0	400.0	1	1	1	78.05401	168.58765	0	0.193	0.013	-0.007	0.014	11.0
0.0	0.0	1	1	400.0	400.0	1	1	1	78.05401	168.58765	0	0.193	0.013	0.014	0.012	11.0
0.0	0.0	1	1	400.0	400.0	1	1	1	78.05401	168.58765	0	0.193	0.012	0.011	0.011	11.0
0.0	0.0	1	1	400.0	400.0	1	1	1	78.05401	168.58765	0	0.193	0.011	-0.107	0.011	11.0
0.0	0.0	1	1	400.0	400.0	1	1	1	78.05401	168.58765	0	0.193	0.011	0.03	0.009	11.0
0.0	0.0	1	1	400.0	400.0	1	1	1	78.05401	168.58765	0	0.193	0.011	-0.012	0.009	11.0
0.0	0.0	1	1	400.0	400.0	1	1	1	78.05401	168.58765	0	0.193	0.011	0.013	0.009	11.0
0.0	0.0	1	1	400.0	400.0	1	1	1	78.05401	168.58765	0	0.193	0.01	0.004	0.007	11.0
0.0	0.0	1	1	400.0	400.0	1	1	1	78.05401	168.58765	0	0.193	0.01	0.015	0.007	11.0
0.0	0.0	1	1	400.0	400.0	1	1	1	78.05401	168.58765	0	0.193	0.01	-0.007	0.007	11.0
0.0	0.0	1	1	400.0	400.0	1	1	1	78.05401	168.58765	0	0.193	0.01	0.007	0.007	11.0
0.0	0.0	1	1	400.0	400.0	1	1	1	78.05401	168.58765	0	0.193	0.01	0.0	0.006	11.0
0.0	0.0	1	1	400.0	400.0	1	1	1	78.05401	168.58765	0	0.193	0.01	0.114	0.005	11.0
0.0	0.0	1	1	400.0	400.0	1	1	1	78.05401	168.58765	0	0.193	0.01	0.008	0.005	11.0
0.0	0.0	1	1	400.0	400.0	1	1	1	78.05401	168.58765	0	0.193	0.009	-0.019	0.004	11.0
0.0	0.0	1	1	400.0	400.0	1	1	1	78.05401	168.58765	0	0.193	0.009	0.005	0.004	11.0
0.0	0.0	1	1	400.0	400.0	1	1	1	78.05401	168.58765	0	0.193	0.009	0.041	0.004	11.0
0.0	0.0	1	1	400.0	400.0	1	1	1	78.05401	168.58765	0	0.193	0.008	-0.015	0.003	11.0
0.0	0.0	1	1	400.0	400.0	1	1	1	78.05401	168.58765	0	0.193	0.008	0.006	0.003	11.0
0.0	0.0	1	1	400.0	400.0	1	1	1	78.05401	168.58765	0	0.193	0.008	0.017	0.003	11.0
0.0	0.0	1	1	400.0	400.0	1	1	1	78.05401	168.58765	0	0.193	0.008	0.008	0.002	11.0
0.0	0.0	1	1	400.0	400.0	1	1	1	78.05401	168.58765	0	0.193	0.007	-0.024	0.002	11.0
0.0	0.0	1	1	400.0	400.0	1	1	1	78.05401	168.58765	0	0.193	0.006	0.099	0.002	11.0
0.0	0.0	1	1	400.0	400.0	1	1	1	78.05401	168.58765	0	0.193	0.005	-0.008	0.001	11.0
0.0	0.0	1	1	400.0	400.0	1	1	1	78.05401	168.58765	0	0.193	0.005	0.045	0.001	11.0
0.0	0.0	1	1	400.0	400.0	1	1	1	78.05401	168.58765	0	0.193	0.003	-0.065	0.001	11.0
0.0	0.0	1	1	400.0	400.0	1	1	1	78.05401	168.58765	0	0.193	0.002	-0.019	0.001	11.0
0.0	0.0	1	1	400.0	400.0	1	1	1	78.05401	168.58765	0	0.193	0.001	0.014	0.001	11.0
0.0	0.0	1	1	400.0	400.0	1	1	1	78.05401	168.58765	0	0.193	0.001	-0.011	0.001	11.0
0.0	0.0	1	1	400.0	400.0	1	1	1	78.05401	168.58765	0	0.193	0.0	-0.014	0.001	11.0
0.0	0.0	1	1	400.0	400.0	1	1	1	78.05401	168.58765	0	0.193	0.0	-0.001	0.0	11.0
0.0	0.0	1	1	400.0	400.0	1	1	1	78.05401	168.58765	0	0.193	0.0	0.027	0.0	11.0
0.0	0.0	1	1	400.0	400.0	1	1	1	78.05401	168.58765	0	0.193	0.0	0.012	0.0	11.0
0.0	0.0	1	1	400.0	400.0	1	1	1	78.05401	168.58765	0	0.193	-0.001	-0.024	0.0	11.0
0.0	0.0	1	1	400.0	400.0	1	1	1	78.05401	168.58765	0	0.193	0.0	0.012	0.0	11.0
0.0	0.0	1	1	400.0	400.0	1	1	1	78.05401	168.58765	0	0.193	0.0	0.016	0.0	11.0
0.0	0.0	1	1	400.0	400.0	1	1	1	78.05401	168.58765	0	0.193	-0.001	-0.141	0.0	11.0
0.0	0.0	1	1	400.0	400.0	1	1	1	78.05401	168.58765	0	0.193	-0.001	-0.049	0.0	11.0
0.0	0.0	1	1	400.0	400.0	1	1	1	78.05401	168.58765	0	0.193	-0.001	-0.015	0.0	11.0
0.0	0.0	1	1	400.0	400.0	1	1	1	78.05401	168.58765	0	0.193	-0.001	-0.015	0.0	11.0
0.0	0.0	1	1	400.0	400.0	1	1	1	78.05401	168.58765	0	0.193	-0.001	-0.012	0.0	11.0
0.0	0.0	1	1	400.0	400.0	1	1	1	78.05401	168.58765	0	0.193	0.0	0.035	0.0	11.0
0.0	0.0	1	1	400.0	400.0	1	1	1	78.05401	168.58765	0	0.193	0.0	0.022	0.0	11.0
0.0	0.0	1	1	400.0	400.0	1	1	1	78.05401	168.58765	0	0.193	0.0	-0.005	0.0	11.0
0.0	0.0	1	1	400.0	400.0	1	1	1	78.05401	168.58765	0	0.193	-0.001	-0.033	0.0	11.0
0.0	0.0	1	1	400.0	400.0	1	1	1	78.05401	168.58765	0	0.193	-0.001	-0.233	0.0	11.0
0.0	0.0	1	1	400.0	400.0	1	1	1	78.05401	168.58765	0	0.193	-0.001	-0.027	0.0	11.0
0.0	0.0	1	1	400.0	400.0	1	1	1	78.05401	168.58765	0	0.193	0.0	0.0	0.0	11.0
0.0	0.0	1	1	400.0	400.0	1	1	1	78.05401	168.58765	0	0.193	-0.001	-0.022	0.0	11.0
0.0	0.0	1	1	400.0	400.0	1	1	1	78.05401	168.58765	0	0.193	0.0	0.011	0.0	11.0
0.0	0.0	1	1	400.0	400.0	1	1	1	78.05401	168.58765	0	0.193	0.0	0.016	0.0	11.0
0.0	0.0	1	1	400.0	400.0	1	1	1	78.05401	168.58765	0	0.193	0.0	0.013	0.0	11.0
0.0	0.0	1	1	400.0	400.0	1	1	1	78.05401	168.58765	0	0.193	0.0	0.059	0.0	11.0
0.0	0.0	1	1	400.0	400.0	1	1	1	78.05401	168.58765	0	0.193	0.0	-0.005	0.0	11.0
0.0	0.0	1	1	400.0	400.0	1	1	1	78.05401	168.58765	0	0.193	0.0	-0.009	0.0	11.0
0.0	0.0	1	1	400.0	400.0	1	1	1	78.05401	168.58765	0	0.193	-0.001	-0.032	0.0	11.0
0.0	0.0	1	1	400.0	400.0	1	1	1	78.05401	168.58765	0	0.193	0.0	-0.001	0.0	11.0
0.0	0.0	1	1	400.0	400.0	1	1	1	78.05401	168.58765	0	0.193	0.0	-0.007	0.0	11.0
0.0	0.0	1	1	400.0	400.0	1	1	1	78.05401	168.58765	0	0.193	0.0	0.143	0.0	11.0
0.0	0.0	1	1	400.0	400.0	1	1	1	78.05401	168.58765	0	0.193	0.0	0.005	0.0	11.0
0.0	0.0	1	1	400.0	400.0	1	1	1	78.05401	168.58765	0	0.193	-0.001	-0.025	0.0	11.0
0.0	0.0	1	1	400.0	400.0	1	1	1	78.05401	168.58765	0	0.193	-0.001	-0.073	0.0	11.0
0.0	0.0	1	1	400.0	400.0	1	1	1	78.05401	168.58765	0	0.193	0.0	-0.003	0.0	11.0
0.0	0.0	1	1	400.0	400.0	1	1	1	78.05401	168.58765	0	0.193	0.0	0.011	0.0	11.0
0.0	0.0	1	1	400.0	400.0	1	1	1	78.05401	168.58765	0	0.193	0.0	-0.001	0.0	11.0
0.0	0.0	1	1	400.0	400.0	1	1	1	78.05401	168.58765	0	0.193	-0.001	-0.043	0.0	11.0
0.0	0.0	1	1	400.0	400.0	1	1	1	78.05401	168.58765	0	0.193	0.0	0.001	0.0	11.0
0.0	0.0	1	1	400.0	400.0	1	1	1	78.05401	168.58765	0	0.193	0.0	0.005	0.0	11.0
0.0	0.0	1	1	400.0	400.0	1	1	1	78.05401	168.58765	0	0.193	0.0	0.005	0.0	11.0
0.0	0.0	1	1	400.0	400.0	1	1	1	78.05401	168.58765	0	0.193	0.0	0.009	0.0	11.0
0.0	0.0	1	1	400.0	400.0	1	1	1	78.05401	168.58765	0	0.193	0.0	0.025	0.0	11.0
0.0	0.0	1	1	400.0	400.0	1	1	1	78.05401	168.58765	0	0.193	0.0	0.059	0.0	11.0
0.0	0.0	1	1	400.0	400.0	1	1	1	78.05401	168.58765	0	0.193	0.0	0.018	0.0	11.0
0.0	0.0	1	1	400.0	400.0	1	1	1	78.05401	168.58765	0	0.193	0.0	0.008	0.0	11.0
0.0	0.0	1	1	400.0	400.0	1	1	1	78.05401	168.58765	0	0.193	0.0	0.014	0.0	11.0
0.0	0.0	1	1	400.0	400.0	1	1	1	78.05401	168.58765	0	0.193	0.0	0.007	0.0	11.0
0.0	0.0	1	1	400.0	400.0	1	1	1	78.05401	168.58765	0	0.193	-0.001	-0.031	0.0	11.0
0.0	0.0	1	1	400.0	400.0	1	1	1	78.05401	168.58765	0	0.193	-0.001	-0.031	0.0	11.0
0.0	0.0	1	1	400.0	400.0	1	1	1	78.05401	168.58765	0	0.193	0.0	0.003	0.0	11.0
0.0	0.0	1	1	400.0	400.0	1	1	1	78.05401	168.58765	0	0.193	0.0	-0.007	0.0	11.0
0.0	0.0	1	1	400.0	400.0	1	1	1	78.05401	168.58765	0	0.193	0.0	0.025	0.0	11.0
0.0	0.0	1	1	400.0	400.0	1	1	1	78.05401	168.58765	0	0.193	0.0	0.005	0.0	11.0
0.0	0.0	1	1	400.0	400.0	1	1	1	78.05401	168.58765	0	0.193	-0.001	-0.029	0.0	11.0
0.0	0.0	1	1	400.0	400.0	1	1	1	78.05401	168.58765	0	0.193	0.0	0.007	0.0	11.0
0.0	0.0	1	1	400.0	400.0	1	1	1	78.05401	168.58765	0	0.193	0.0	-0.006	0.0	11.0
0.0	0.0	1	1	400.0	400.0	1	1	1	78.05401	168.58765	0	0.193	0.0	0.168	0.0	11.0
0.0	0.0	1	1	400.0	400.0	1	1	1	78.05401	168.58765	0	0.193	-0.001	-0.018	0.0	11.0
0.0	0.0	1	1	400.0	400.0	1	1	1	78.05401	168.58765	0	0.193	-0.001	-0.012	0.0	11.0
0.0	0.0	1	1	400.0	400.0	1	1	1	78.05401	168.58765	0	0.193	0.0	-0.002	0.0	11.0
0.0	0.0	1	1	400.0	400.0	1	1	1	78.05401	168.58765	0	0.193	-0.001	-0.036	0.0	11.0
0.0	0.0	1	1	400.0	400.0	1	1	1	78.05401	168.58765	0	0.193	0.0	-0.011	0.0	11.0
0.0	0.0	1	1	400.0	400.0	1	1	1	78.05401	168.58765	0	0.193	0.0	0.014	0.0	11.0
0.0	0.0	1	1	400.0	400.0	1	1	1	78.05401	168.58765	0	0.193	-0.001	-0.03	0.0	11.0
0.0	0.0	1	1	400.0	400.0	1	1	1	78.05401	168.58765	0	0.193	-0.001	-0.016	0.0	11.0
0.0	0.0	1	1	400.0	400.0	1	1	1	78.05401	168.58765	0	0.193	0.0	-0.01	0.0	11.0
0.0	0.0	1	1	400.0	400.0	1	1	1	78.05401	168.58765	0	0.193	0.0	0.021	0.0	11.0
0.0	0.0	1	1	400.0	400.0	1	1	1	78.05401	168.58765	0	0.193	-0.001	-0.098	0.0	11.0
0.0	0.0	1	1	400.0	400.0	1	1	1	78.05401	168.58765	0	0.193	0.0	0.024	0.0	11.0
0.0	0.0	1	1	400.0	400.0	1	1	1	78.05401	168.58765	0	0.193	0.0	0.102	0.0	11.0
0.0	0.0	1	1	400.0	400.0	1	1	1	78.05401	168.58765	0	0.193	0.0	0.005	0.0	11.0
0.0	0.0	1	1	400.0	400.0	1	1	1	78.05401	168.58765	0	0.193	0.0	0.012	0.0	11.0
0.0	0.0	1	1	400.0	400.0	1	1	1	78.05401	168.58765	0	0.193	0.0	-0.002	0.0	11.0
0.0	0.0	1	1	400.0	400.0	1	1	1	78.05401	168.58765	0	0.193	0.0	0.027	0.0	11.0
0.0	0.0	1	1	400.0	400.0	1	1	1	78.05401	168.58765	0	0.193	-0.001	-0.013	0.0	11.0
0.0	0.0	1	1	400.0	400.0	1	1	1	78.05401	168.58765	0	0.193	0.0	0.039	0.0	11.0
0.0	0.0	1	1	400.0	400.0	1	1	1	78.05401	168.58765	0	0.193	-0.001	-0.216	0.0	11.0
0.0	0.0	1	1	400.0	400.0	1	1	1	78.05401	168.58765	0	0.193	0.0	-0.003	0.0	11.0
0.0	0.0	1	1	400.0	400.0	1	1	1	78.05401	168.58765	0	0.193	0.0	0.025	0.0	11.0
0.0	0.0	1	1	400.0	400.0	1	1	1	78.05401	168.58765	0	0.193	0.0	-0.008	0.0	11.0
0.0	0.0	1	1	400.0	400.0	1	1	1	78.05401	168.58765	0	0.193	-0.001	-0.037	0.0	11.0
0.0	0.0	1	1	400.0	400.0	1	1	1	78.05401	168.58765	0	0.193	0.0	0.004	0.0	11.0
0.0	0.0	1	1	400.0	400.0	1	1	1	78.05401	168.58765	0	0.193	0.0	0.172	0.0	11.0
0.0	0.0	1	1	400.0	400.0	1	1	1	78.05401	168.58765	0	0.193	0.0	0.012	0.0	11.0
0.0	0.0	1	1	400.0	400.0	1	1	1	78.05401	168.58765	0	0.193	0.0	0.031	0.0	11.0
0.0	0.0	1	1	400.0	400.0	1	1	1	78.05401	168.58765	0	0.193	-0.001	-0.022	0.0	11.0
0.0	0.0	1	1	400.0	400.0	1	1	1	78.05401	168.58765	0	0.193	-0.001	-0.018	0.0	11.0
0.0	0.0	1	1	400.0	400.0	1	1	1	78.05401	168.58765	0	0.193	0.0	-0.011	0.0	11.0
0.0	0.0	1	1	400.0	400.0	1	1	1	78.05401	168.58765	0	0.193	-0.001	-0.044	0.0	11.0
0.0	0.0	1	1	400.0	400.0	1	1	1	78.05401	168.58765	0	0.193	-0.001	-0.137	0.0	11.0
0.0	0.0	1	1	400.0	400.0	1	1	1	78.05401	168.58765	0	0.193	0.0	0.011	0.0	11.0
0.0	0.0	1	1	400.0	400.0	1	1	1	78.05401	168.58765	0	0.193	-0.001	-0.019	0.0	11.0
0.0	0.0	1	1	400.0	400.0	1	1	1	78.05401	168.58765	0	0.193	0.0	-0.007	0.0	11.0
0.0	0.0	1	1	400.0	400.0	1	1	1	78.05401	168.58765	0	0.193	-0.001	-0.193	0.0	11.0
0.0	0.0	1	1	400.0	400.0	1	1	1	78.05401	168.58765	0	0.193	-0.001	-0.013	0.0	11.0
0.0	0.0	1	1	400.0	400.0	1	1	1	78.05401	168.58765	0	0.193	0.0	0.036	0.0	11.0
0.0	0.0	1	1	400.0	400.0	1	1	1	78.05401	168.58765	0	0.193	0.0	0.019	0.0	11.0
0.0	0.0	1	1	400.0	400.0	1	1	1	78.05401	168.58765	0	0.193	-0.001	-0.014	0.0	11.0
0.0	0.0	1	1	400.0	400.0	1	1	1	78.05401	168.58765	0	0.193	0.0	0.152	0.0	11.0
0.0	0.0	1	1	400.0	400.0	1	1	1	78.05401	168.58765	0	0.193	0.0	-0.009	0.0	11.0
0.0	0.0	1	1	400.0	400.0	1	1	1	78.05401	168.58765	0	0.193	0.0	-0.003	0.0	11.0
0.0	0.0	1	1	400.0	400.0	1	1	1	78.05401	168.58765	0	0.193	0.0	0.003	0.0	11.0
0.0	0.0	1	1	400.0	400.0	1	1	1	78.05401	168.58765	0	0.193	0.0	0.018	0.0	11.0
0.0	0.0	1	1	400.0	400.0	1	1	1	78.05401	168.58765	0	0.193	0.0	-0.007	0.0	11.0
0.0	0.0	1	1	400.0	400.0	1	1	1	78.05401	168.58765	0	0.193	0.0	-0.011	0.0	11.0
0.0	0.0	1	1	400.0	400.0	1	1	1	78.05401	168.58765	0	0.193	0.0	0.025	0.0	11.0
0.0	0.0	1	1	400.0	400.0	1	1	1	78.05401	168.58765	0	0.193	0.0	-0.011	0.0	11.0
0.0	0.0	1	1	400.0	400.0	1	1	1	78.05401	168.58765	0	0.193	0.0	-0.003	0.0	11.0
0.0	0.0	1	1	400.0	400.0	1	1	1	78.05401	168.58765	0	0.193	0.0	0.005	0.0	11.0
0.0	0.0	1	1	400.0	400.0	1	1	1	78.05401	168.58765	0	0.193	-0.001	-0.016	0.0	11.0
0.0	0.0	1	1	400.0	400.0	1	1	1	78.05401	168.58765	0	0.193	0.0	-0.003	0.0	11.0
0.0	0.0	1	1	400.0	400.0	1	1	1	78.05401	168.58765	0	0.193	0.0	-0.001	0.0	11.0
0.0	0.0	1	1	400.0	400.0	1	1	1	78.05401	168.58765	0	0.193	-0.001	-0.014	0.0	11.0
0.0	0.0	1	1	400.0	400.0	1	1	1	78.05401	168.58765	0	0.193	0.0	-0.009	0.0	11.0
0.0	0.0	1	1	400.0	400.0	1	1	1	78.05401	168.58765	0	0.193	-0.001	-0.042	0.0	11.0
0.0	0.0	1	1	400.0	400.0	1	1	1	78.05401	168.58765	0	0.193	0.0	0.025	0.0	11.0
0.0	0.0	1	1	400.0	400.0	1	1	1	78.05401	168.58765	0	0.193	0.0	0.025	0.0	11.0
0.0	0.0	1	1	400.0	400.0	1	1	1	78.05401	168.58765	0	0.193	-0.001	-0.016	0.0	11.0
0.0	0.0	1	1	400.0	400.0	1	1	1	78.05401	168.58765	0	0.193	-0.001	-0.016	0.0	11.0
0.0	0.0	1	1	400.0	400.0	1	1	1	78.05401	168.58765	0	0.193	0.0	-0.011	0.0	11.0
0.0	0.0	1	1	400.0	400.0	1	1	1	78.05401	168.58765	0	0.193	0.0	0.003	0.0	11.0
0.0	0.0	1	1	400.0	400.0	1	1	1	78.05401	168.58765	0	0.193	0.0	0.003	0.0	11.0
0.0	0.0	1	1	400.0	400.0	1	1	1	78.05401	168.58765	0	0.193	-0.001	-0.014	0.0	11.0
0.0	0.0	1	1	400.0	400.0	1	1	1	78.05401	168.58765	0	0.193	0.0	0.003	0.0	11.0
0.0	0.0	1	1	400.0	400.0	1	1	1	78.05401	168.58765	0	0.193	0.0	0.0	0.0	11.0
0.0	0.0	1	1	400.0	400.0	1	1	1	78.05401	168.58765	0	0.193	0.0	0.01	0.0	11.0
0.0	0.0	1	1	400.0	400.0	1	1	1	78.05401	168.58765	0	0.193	0.0	0.007	0.0	11.0
0.0	0.0	1	1	400.0	400.0	1	1	1	78.05401	168.58765	0	0.193	0.0	0.025	0.0	11.0
0.0	0.0	1	1	400.0	400.0	1	1	1	78.05401	168.58765	0	0.193	0.0	-0.001	0.0	11.0
0.0	0.0	1	1	400.0	400.0	1	1	1	78.05401	168.58765	0	0.193	0.0	-0.001	0.0	11.0
0.0	0.0	1	1	400.0	400.0	1	1	1	78.05401	168.58765	0	0.193	-0.001	-0.022	0.0	11.0
0.0	0.0	1	1	400.0	400.0	1	1	1	78.05401	168.58765	0	0.193	0.0	0.047	0.0	11.0
0.0	0.0	1	1	400.0	400.0	1	1	1	78.05401	168.58765	0	0.193	0.0	0.02	0.0	11.0
0.0	0.0	1	1	400.0	400.0	1	1	1	78.05401	168.58765	0	0.193	-0.001	-0.025	0.0	11.0
0.0	0.0	1	1	400.0	400.0	1	1	1	78.05401	168.58765	0	0.193	0.0	0.007	0.0	11.0
0.0	0.0	1	1	400.0	400.0	1	1	1	78.05401	168.58765	0	0.193	-0.001	-0.016	0.0	11.0
0.0	0.0	1	1	400.0	400.0	1	1	1	78.05401	168.58765	0	0.193	0.0	0.007	0.0	11.0
0.0	0.0	1	1	400.0	400.0	1	1	1	78.05401	168.58765	0	0.193	0.0	0.036	0.0	11.0
0.0	0.0	1	1	400.0	400.0	1	1	1	78.05401	168.58765	0	0.193	0.0	-0.003	0.0	11.0
0.0	0.0	1	1	400.0	400.0	1	1	1	78.05401	168.58765	0	0.193	0.0	0.0	0.0	11.0
0.0	0.0	1	1	400.0	400.0	1	1	1	78.05401	168.58765	0	0.193	0.0	-0.011	0.0	11.0
0.0	0.0	1	1	400.0	400.0	1	1	1	78.05401	168.58765	0	0.193	-0.001	-0.012	0.0	11.0
0.0	0.0	1	1	400.0	400.0	1	1	1	78.05401	168.58765	0	0.193	0.0	0.016	0.0	11.0
0.0	0.0	1	1	400.0	400.0	1	1	1	78.05401	168.58765	0	0.193	0.0	0.029	0.0	11.0
0.0	0.0	1	1	400.0	400.0	1	1	1	78.05401	168.58765	0	0.193	-0.001	-0.018	0.0	11.0
-5555.5557	-400.0	2	1	400.0	300.99503	1	2	1	78.05401	168.58765	1	0.193	0.0	0.123	0.0	11.0
-5555.5557	-400.0	2	1	400.0	300.99503	1	2	1	78.05401	168.58765	1	0.193	0.0	-0.001	0.0	11.0
-5555.5557	-400.0	2	1	400.0	300.99503	0	2	1	78.05401	168.58765	1	0.193	0.0	-0.007	0.0	11.0
-5555.5557	-400.0	2	1	400.0	300.99503	0	2	1	78.05401	168.58765	1	0.193	0.0	-0.005	0.0	11.0
-5555.5557	-400.0	2	1	400.0	300.99503	0	2	1	78.05401	168.58765	1	0.193	-0.001	-0.095	-0.392	11.0
-5555.5557	-400.0	2	1	400.0	300.99503	0	2	1	78.05401	168.58765	1	0.193	-0.003	-0.392	-0.392	11.0
-5555.5557	-400.0	2	1	400.0	300.99503	0	2	1	78.05401	168.58765	1	0.193	-0.011	-1.107	-1.097	11.0
-5555.5557	-400.0	2	1	400.0	300.99503	0	2	1	78.05401	168.58765	1	0.193	-0.019	-1.062	-1.097	11.0
-5555.5557	-400.0	2	1	400.0	300.99503	0	2	1	78.05401	168.58765	1	0.192	-0.031	-1.697	-1.706	11.0
-5555.5557	-400.0	2	1	400.0	300.99503	0	2	1	78.05401	168.58765	1	0.192	-0.045	-2.0	-1.978	11.0
-5555.5557	-400.0	2	1	400.0	300.99503	0	2	1	78.05401	168.58765	1	0.192	-0.057	-1.982	-1.978	11.0
-5555.5557	-400.0	2	1	400.0	300.99503	0	2	1	78.05401	168.58765	1	0.192	-0.072	-2.478	-2.467	11.0
-5555.5557	-400.0	2	1	400.0	300.99503	0	2	1	78.05401	168.58765	1	0.192	-0.085	-2.501	-2.686	11.0
-5555.5557	-400.0	2	1	400.0	300.99503	0	2	1	78.05401	168.58765	1	0.192	-0.099	-2.703	-2.686	11.0
-5555.5557	-400.0	2	1	400.0	300.99503	0	2	1	78.05401	168.58765	1	0.192	-0.114	-3.098	-3.078	11.0
-5555.5557	-400.0	2	1	400.0	300.99503	0	2	1	78.05401	168.58765	1	0.191	-0.127	-3.122	-3.078	11.0
-5555.5557	-400.0	2	1	400.0	300.99503	0	2	1	78.05401	168.58765	1	0.191	-0.141	-3.248	-3.254	11.0
-5555.5557	-400.0	2	1	400.0	300.99503	0	2	1	78.05401	168.58765	1	0.191	-0.155	-3.621	-3.569	11.0
-5555.5557	-400.0	2	1	400.0	300.99503	0	2	1	78.05401	168.58765	1	0.191	-0.168	-3.53	-3.569	11.0
-5555.5557	-400.0	2	1	400.0	300.99503	0	2	1	78.05401	168.58765	1	0.191	-0.181	-3.627	-3.709	11.0
-5555.5557	-400.0	2	1	400.0	300.99503	0	2	1	78.05401	168.58765	1	0.19	-0.194	-3.903	-3.963	11.0
-5555.5557	-400.0	2	1	400.0	300.99503	0	2	1	78.05401	168.58765	1	0.19	-0.207	-3.915	-3.963	11.0
-5555.5557	-400.0	2	1	400.0	300.99503	0	2	1	78.05401	168.58765	1	0.19	-0.22	-3.952	-4.075	11.0
-5555.5557	-400.0	2	1	400.0	300.99503	0	2	1	78.05401	168.58765	1	0.19	-0.231	-4.093	-4.075	11.0
-5555.5557	-400.0	2	1	400.0	300.99503	0	2	1	78.05401	168.58765	1	0.19	-0.242	-4.031	-4.278	11.0
-5555.5557	-400.0	2	1	400.0	300.99503	0	2	1	78.05401	168.58765	1	0.189	-0.254	-4.367	-4.369	11.0
-5555.5557	-400.0	2	1	400.0	300.99503	0	2	1	78.05401	168.58765	1	0.189	-0.265	-4.388	-4.369	11.0
-5555.5557	-400.0	2	1	400.0	300.99503	0	2	1	78.05401	168.58765	1	0.189	-0.276	-4.513	-4.531	11.0
-5555.5557	-400.0	2	1	400.0	300.99503	0	2	1	78.05401	168.58765	1	0.189	-0.285	-4.531	-4.531	11.0
-5555.5557	-400.0	2	1	400.0	300.99503	0	2	1	78.05401	168.58765	1	0.189	-0.293	-4.565	-4.604	11.0
-5555.5557	-400.0	2	1	400.0	300.99503	0	2	1	78.05401	168.58765	1	0.189	-0.303	-4.753	-4.735	11.0
-5555.5557	-400.0	2	1	400.0	300.99503	0	2	1	78.05401	168.58765	1	0.189	-0.311	-4.712	-4.735	11.0
-5555.5557	-400.0	2	1	400.0	300.99503	0	2	1	78.05401	168.58765	1	0.189	-0.32	-4.776	-4.793	11.0
-5555.5557	-400.0	2	1	400.0	300.99503	0	2	1	78.05401	168.58765	1	0.188	-0.329	-4.945	-4.898	11.0
-5555.5557	-400.0	2	1	400.0	300.99503	0	2	1	78.05401	168.58765	1	0.188	-0.337	-4.882	-4.898	11.0
-5555.5557	-400.0	2	1	400.0	300.99503	0	2	1	78.05401	168.58765	1	0.188	-0.344	-4.909	-4.945	11.0
-5555.5557	-400.0	2	1	400.0	300.99503	0	2	1	78.05401	168.58765	1	0.188	-0.35	-4.95	-5.029	11.0
-5555.5557	-400.0	2	1	400.0	300.99503	0	2	1	78.05401	168.58765	1	0.188	-0.356	-4.986	-5.029	11.0
-5555.5557	-400.0	2	1	400.0	300.99503	0	2	1	78.05401	168.58765	1	0.188	-0.363	-5.079	-5.067	11.0
-5555.5557	-400.0	2	1	400.0	300.99503	0	2	1	78.05401	168.58765	1	0.188	-0.367	-5.068	-5.067	11.0
-5555.5557	-400.0	2	1	400.0	300.99503	0	2	1	78.05401	168.58765	1	0.188	-0.373	-5.141	-5.134	11.0
-5555.5557	-400.0	2	1	400.0	300.99503	0	2	1	78.05401	168.58765	1	0.188	-0.379	-5.146	-5.165	11.0
-5555.5557	-400.0	2	1	400.0	300.99503	0	2	1	78.05401	168.58765	1	0.188	-0.384	-5.216	-5.165	11.0
-5555.5557	-400.0	2	1	400.0	300.99503	0	2	1	78.05401	168.58765	1	0.188	-0.388	-5.256	-5.218	11.0
-5555.5557	-400.0	2	1	400.0	300.99503	0	2	1	78.05401	168.58765	1	0.188	-0.392	-5.278	-5.265	11.0
-5555.5557	-400.0	2	1	400.0	300.99503	0	2	1	78.05401	168.58765	1	0.188	-0.396	-5.301	-5.265	11.0
-5555.5557	-400.0	2	1	400.0	300.99503	0	2	1	78.05401	168.58765	1	0.187	-0.4	-5.259	-5.286	11.0
-5555.5557	-400.0	2	1	400.0	300.99503	0	2	1	78.05401	168.58765	1	0.187	-0.403	-5.304	-5.286	11.0
-5555.5557	-400.0	2	1	400.0	300.99503	0	2	1	78.05401	168.58765	1	0.187	-0.405	-5.297	-5.324	11.0
-5555.5557	-400.0	2	1	400.0	300.99503	0	2	1	78.05401	168.58765	1	0.187	-0.407	-5.262	-5.34	11.0
-5555.5557	-400.0	2	1	400.0	300.99503	0	2	1	78.05401	168.58765	1	0.187	-0.411	-5.396	-5.34	11.0
-5555.5557	-400.0	2	1	400.0	300.99503	0	2	1	78.05401	168.58765	1	0.187	-0.415	-5.332	-5.371	11.0
-5555.5557	-400.0	2	1	400.0	300.99503	0	2	1	78.05401	168.58765	1	0.187	-0.419	-5.38	-5.371	11.0
-5555.5557	-400.0	2	1	400.0	300.99503	0	2	1	78.05401	168.58765	1	0.187	-0.422	-5.419	-5.384	11.0
-5555.5557	-400.0	2	1	400.0	300.99503	0	2	1	78.05401	168.58765	1	0.187	-0.424	-5.382	-5.408	11.0
-5555.5557	-400.0	2	1	400.0	300.99503	0	2	1	78.05401	168.58765	1	0.187	-0.426	-5.386	-5.408	11.0
-5555.5557	-400.0	2	1	400.0	300.99503	0	2	1	78.05401	168.58765	1	0.187	-0.428	-5.377	-5.419	11.0
-5555.5557	-400.0	2	1	400.0	300.99503	0	2	1	78.05401	168.58765	1	0.187	-0.43	-5.434	-5.438	11.0
-5555.5557	-400.0	2	1	400.0	300.99503	0	2	1	78.05401	168.58765	1	0.187	-0.431	-5.234	-5.438	11.0
-5555.5557	-400.0	2	1	400.0	300.99503	0	2	1	78.05401	168.58765	1	0.187	-0.433	-5.386	-5.447	11.0
-5555.5557	-400.0	2	1	400.0	300.99503	0	2	1	78.05401	168.58765	1	0.187	-0.435	-5.422	-5.463	11.0
-5555.5557	-400.0	2	1	400.0	300.99503	0	2	1	78.05401	168.58765	1	0.187	-0.437	-5.451	-5.463	11.0
-5555.5557	-400.0	2	1	400.0	300.99503	0	2	1	78.05401	168.58765	1	0.187	-0.439	-5.475	-5.47	11.0
-5555.5557	-400.0	2	1	400.0	300.99503	0	2	1	78.05401	168.58765	1	0.187	-0.441	-5.46	-5.47	11.0
-5555.5557	-400.0	2	1	400.0	300.99503	0	2	1	78.05401	168.58765	1	0.187	-0.44	-5.312	-5.482	11.0
-5555.5557	-400.0	2	1	400.0	300.99503	0	2	1	78.05401	168.58765	1	0.187	-0.441	-5.493	-5.488	11.0
-5555.5557	-400.0	2	1	400.0	300.99503	0	2	1	78.05401	168.58765	1	0.187	-0.441	-5.489	-5.488	11.0
-5555.5557	-400.0	2	1	400.0	300.99503	0	2	1	78.05401	168.58765	1	0.187	-0.441	-5.537	-5.498	11.0
-5555.5557	-400.0	2	1	400.0	300.99503	0	2	1	78.05401	168.58765	1	0.187	-0.443	-5.644	-5.502	11.0
-5555.5557	-400.0	2	1	400.0	300.99503	0	2	1	78.05401	168.58765	1	0.186	-0.444	-5.571	-5.502	11.0
-5555.5557	-400.0	2	1	400.0	300.99503	0	2	1	78.05401	168.58765	1	0.186	-0.444	-5.526	-5.51	11.0
-5555.5557	-400.0	2	1	400.0	300.99503	0	2	1	78.05401	168.58765	1	0.186	-0.444	-5.543	-5.51	11.0
-5555.5557	-400.0	2	1	400.0	300.99503	1	2	1	78.05401	168.58765	1	0.186	-0.444	-5.473	-5.514	11.0
-5555.5557	-400.0	2	1	400.0	300.99503	1	2	1	78.05401	168.58765	1	0.186	-0.444	-5.497	-5.521	11.0
-5555.5557	-400.0	2	1	400.0	300.99503	1	2	1	78.05401	168.58765	1	0.186	-0.444	-5.506	-5.521	11.0
-5555.5557	-400.0	2	1	400.0	300.99503	1	2	1	78.05401	168.58765	1	0.186	-0.444	-5.434	-5.523	11.0
-5555.5557	-400.0	2	1	400.0	300.99503	1	2	1	78.05401	168.58765	1	0.186	-0.444	-5.493	-5.523	11.0
-5555.5557	-400.0	2	1	400.0	300.99503	1	2	1	78.05401	168.58765	1	0.186	-0.444	-5.543	-5.529	11.0
-5555.5557	-400.0	2	1	400.0	300.99503	1	2	1	78.05401	168.58765	1	0.186	-0.444	-5.515	-5.531	11.0
-5555.5557	-400.0	2	1	400.0	300.99503	1	2	1	78.05401	168.58765	1	0.186	-0.444	-5.521	-5.531	11.0
-5555.5557	-400.0	2	1	400.0	300.99503	1	2	1	78.05401	168.58765	1	0.186	-0.444	-5.519	-5.535	11.0
-5555.5557	-400.0	2	1	400.0	300.99503	1	2	1	78.05401	168.58765	1	0.186	-0.445	-5.591	-5.537	11.0
-5555.5557	-400.0	2	1	400.0	300.99503	1	2	1	78.05401	168.58765	1	0.186	-0.447	-5.668	-5.537	11.0
-5555.5557	-400.0	2	1	400.0	300.99503	1	2	1	78.05401	168.58765	1	0.186	-0.449	-5.579	-5.541	11.0
-5555.5557	-400.0	2	1	400.0	300.99503	1	2	1	78.05401	168.58765	1	0.186	-0.449	-5.462	-5.543	11.0
-5555.5557	-400.0	2	1	400.0	300.99503	1	2	1	78.05401	168.58765	1	0.186	-0.45	-5.55	-5.543	11.0
-5555.5557	-400.0	2	1	400.0	300.99503	1	2	1	78.05401	168.58765	1	0.186	-0.45	-5.54	-5.544	11.0
-5555.5557	-400.0	2	1	400.0	300.99503	1	2	1	78.05401	168.58765	1	0.186	-0.451	-5.626	-5.544	11.0
-5555.5557	-400.0	2	1	400.0	300.99503	1	2	1	78.05401	168.58765	1	0.186	-0.453	-5.572	-5.547	11.0
-5555.5557	-400.0	2	1	400.0	300.99503	1	2	1	78.05401	168.58765	1	0.186	-0.455	-5.592	-5.548	11.0
-5555.5557	-400.0	2	1	400.0	300.99503	1	2	1	78.05401	168.58765	1	0.186	-0.456	-5.481	-5.548	11.0
-5555.5557	-400.0	2	1	400.0	300.99503	1	2	1	78.05401	168.58765	1	0.186	-0.458	-5.591	-5.55	11.0
-5555.5557	-400.0	2	1	400.0	300.99503	1	2	1	78.05401	168.58765	1	0.186	-0.458	-5.509	-5.55	11.0
-5555.5557	-400.0	2	1	400.0	300.99503	1	2	1	78.05401	168.58765	1	0.186	-0.46	-5.559	-5.55	11.0
-5555.5557	-400.0	2	1	400.0	300.99503	1	2	1	78.05401	168.58765	1	0.186	-0.46	-5.54	-5.552	11.0
-5555.5557	-400.0	2	1	400.0	300.99503	1	2	1	78.05401	168.58765	1	0.186	-0.461	-5.707	-5.552	11.0
-5555.5557	-400.0	2	1	400.0	300.99503	1	2	1	78.05401	168.58765	1	0.186	-0.46	-5.536	-5.553	11.0
-5555.5557	-400.0	2	1	400.0	300.99503	1	2	1	78.05401	168.58765	1	0.186	-0.46	-5.507	-5.554	11.0
-5555.5557	-400.0	2	1	400.0	300.99503	1	2	1	78.05401	168.58765	1	0.186	-0.461	-5.573	-5.554	11.0
-5555.5557	-400.0	2	1	400.0	300.99503	1	2	1	78.05401	168.58765	1	0.186	-0.461	-5.569	-5.554	11.0
-5555.5557	-400.0	2	1	400.0	300.99503	1	2	1	78.05401	168.58765	1	0.186	-0.461	-5.587	-5.554	11.0
-5555.5557	-400.0	2	1	400.0	300.99503	1	2	1	78.05401	168.58765	1	0.186	-0.46	-5.525	-5.555	11.0
-5555.5557	-400.0	2	1	400.0	300.99503	1	2	1	78.05401	168.58765	1	0.186	-0.46	-5.538	-5.556	11.0
-5555.5557	-400.0	2	1	400.0	300.99503	1	2	1	78.05401	168.58765	1	0.186	-0.46	-5.54	-5.556	11.0
-5555.5557	-400.0	2	1	400.0	300.99503	1	2	1	78.05401	168.58765	1	0.186	-0.461	-5.567	-5.556	11.0
-5555.5557	-400.0	2	1	400.0	300.99503	1	2	1	78.05401	168.58765	1	0.186	-0.461	-5.617	-5.557	11.0
-5555.5557	-400.0	2	1	400.0	300.99503	1	2	1	78.05401	168.58765	1	0.186	-0.46	-5.549	-5.557	11.0
-5555.5557	-400.0	2	1	400.0	300.99503	1	2	1	78.05401	168.58765	1	0.186	-0.46	-5.556	-5.557	11.0
-5555.5557	-400.0	2	1	400.0	300.99503	1	2	1	78.05401	168.58765	1	0.186	-0.461	-5.571	-5.559	11.0
-5555.5557	-400.0	2	1	400.0	300.99503	1	2	1	78.05401	168.58765	1	0.186	-0.46	-5.545	-5.559	11.0
-5555.5557	-400.0	2	1	400.0	300.99503	1	2	1	78.05401	168.58765	1	0.186	-0.461	-5.6	-5.559	11.0
-5555.5557	-400.0	2	1	400.0	300.99503	1	2	1	78.05401	168.58765	1	0.186	-0.46	-5.527	-5.559	11.0
-5555.5557	-400.0	2	1	400.0	300.99503	1	2	1	78.05401	168.58765	1	0.186	-0.46	-5.524	-5.56	11.0
-5555.5557	-400.0	2	1	400.0	300.99503	1	2	1	78.05401	168.58765	1	0.186	-0.46	-5.543	-5.56	11.0
-5555.5557	-400.0	2	1	400.0	300.99503	1	2	1	78.05401	168.58765	1	0.186	-0.461	-5.575	-5.56	11.0
-5555.5557	-400.0	2	1	400.0	300.99503	1	2	1	78.05401	168.58765	1	0.186	-0.46	-5.498	-5.56	11.0
-5555.5557	-400.0	2	1	400.0	300.99503	1	2	1	78.05401	168.58765	1	0.186	-0.461	-5.563	-5.56	11.0
-5555.5557	-400.0	2	1	400.0	300.99503	1	2	1	78.05401	168.58765	1	0.186	-0.46	-5.485	-5.56	11.0
-5555.5557	-400.0	2	1	400.0	300.99503	1	2	1	78.05401	168.58765	1	0.186	-0.461	-5.56	-5.56	11.0
-5555.5557	-400.0	2	1	400.0	300.99503	1	2	1	78.05401	168.58765	1	0.186	-0.461	-5.6	-5.56	11.0
-5555.5557	-400.0	2	1	400.0	300.99503	1	2	1	78.05401	168.58765	1	0.186	-0.461	-5.585	-5.56	11.0
-5555.5557	-400.0	2	1	400.0	300.99503	1	2	1	78.05401	168.58765	1	0.186	-0.461	-5.667	-5.56	11.0
-5555.5557	-400.0	2	1	400.0	300.99503	1	2	1	78.05401	168.58765	1	0.186	-0.461	-5.563	-5.56	11.0
-5555.5557	-400.0	2	1	400.0	300.99503	1	2	1	78.05401	168.58765	1	0.186	-0.46	-5.496	-5.56	11.0
-5555.5557	-400.0	2	1	400.0	300.99503	1	2	1	78.05401	168.58765	1	0.186	-0.461	-5.557	-5.56	11.0
-5555.5557	-400.0	2	1	400.0	300.99503	1	2	1	78.05401	168.58765	1	0.186	-0.461	-5.561	-5.56	11.0
-5555.5557	-400.0	2	1	400.0	300.99503	1	2	1	78.05401	168.58765	1	0.186	-0.461	-5.562	-5.56	11.0
-5555.5557	-400.0	2	1	400.0	300.99503	1	2	1	78.05401	168.58765	1	0.186	-0.461	-5.595	-5.56	11.0
-5555.5557	-400.0	2	1	400.0	300.99503	1	2	1	78.05401	168.58765	1	0.186	-0.461	-5.56	-5.56	11.0
-5555.5557	-400.0	2	1	400.0	300.99503	1	2	1	78.05401	168.58765	1	0.186	-0.461	-5.573	-5.561	11.0
-5555.5557	-400.0	2	1	400.0	300.99503	1	2	1	78.05401	168.58765	1	0.186	-0.461	-5.567	-5.561	11.0
-5555.5557	-400.0	2	1	400.0	300.99503	1	2	1	78.05401	168.58765	1	0.186	-0.46	-5.48	-5.561	11.0
-5555.5557	-400.0	2	1	400.0	300.99503	1	2	1	78.05401	168.58765	1	0.186	-0.46	-5.522	-5.561	11.0
-5555.5557	-400.0	2	1	400.0	300.99503	1	2	1	78.05401	168.58765	1	0.186	-0.46	-5.547	-5.561	11.0
-5555.5557	-400.0	2	1	400.0	300.99503	1	2	1	78.05401	168.58765	1	0.186	-0.46	-5.534	-5.561	11.0
-5555.5557	-400.0	2	1	400.0	300.99503	1	2	1	78.05401	168.58765	1	0.186	-0.461	-5.566	-5.561	11.0
-5555.5557	-400.0	2	1	400.0	300.99503	1	2	1	78.05401	168.58765	1	0.186	-0.46	-5.554	-5.561	11.0
-5555.5557	-400.0	2	1	400.0	300.99503	1	2	1	78.05401	168.58765	1	0.186	-0.461	-5.582	-5.561	11.0
-5555.5557	-400.0	2	1	400.0	300.99503	1	2	1	78.05401	168.58765	1	0.186	-0.461	-5.602	-5.561	11.0
-5555.5557	-400.0	2	1	400.0	300.99503	1	2	1	78.05401	168.58765	1	0.186	-0.46	-5.536	-5.561	11.0
-5555.5557	-400.0	2	1	400.0	300.99503	1	2	1	78.05401	168.58765	1	0.186	-0.461	-5.584	-5.561	11.0
-5555.5557	-400.0	2	1	400.0	300.99503	1	2	1	78.05401	168.58765	1	0.186	-0.461	-5.566	-5.561	11.0
-5555.5557	-400.0	2	1	400.0	300.99503	1	2	1	78.05401	168.58765	1	0.186	-0.461	-5.577	-5.561	11.0
-5555.5557	-400.0	2	1	400.0	300.99503	1	2	1	78.05401	168.58765	1	0.186	-0.461	-5.579	-5.561	11.0
-5555.5557	-400.0	2	1	400.0	300.99503	1	2	1	78.05401	168.58765	1	0.186	-0.46	-5.526	-5.561	11.0
-5555.5557	-400.0	2	1	400.0	300.99503	1	2	1	78.05401	168.58765	1	0.186	-0.461	-5.619	-5.561	11.0
-5555.5557	-400.0	2	1	400.0	300.99503	1	2	1	78.05401	168.58765	1	0.186	-0.461	-5.58	-5.561	11.0
-5555.5557	-400.0	2	1	400.0	300.99503	1	2	1	78.05401	168.58765	1	0.186	-0.461	-5.597	-5.561	11.0
-5555.5557	-400.0	2	1	400.0	300.99503	1	2	1	78.05401	168.58765	1	0.186	-0.461	-5.57	-5.561	11.0
-5555.5557	-400.0	2	1	400.0	300.99503	1	2	1	78.05401	168.58765	1	0.186	-0.461	-5.587	-5.561	11.0
-5555.5557	-400.0	2	1	400.0	300.99503	1	2	1	78.05401	168.58765	1	0.186	-0.46	-5.544	-5.561	11.0
-5555.5557	-400.0	2	1	400.0	300.99503	1	2	1	78.05401	168.58765	1	0.186	-0.461	-5.581	-5.561	11.0
-5555.5557	-400.0	2	1	400.0	300.99503	1	2	1	78.05401	168.58765	1	0.186	-0.46	-5.555	-5.561	11.0
-5555.5557	-400.0	2	1	400.0	300.99503	1	2	1	78.05401	168.58765	1	0.186	-0.461	-5.56	-5.561	11.0
-5555.5557	-400.0	2	1	400.0	300.99503	1	2	1	78.05401	168.58765	1	0.186	-0.46	-5.511	-5.561	11.0
-5555.5557	-400.0	2	1	400.0	300.99503	1	2	1	78.05401	168.58765	1	0.186	-0.46	-5.535	-5.561	11.0
-5555.5557	-400.0	2	1	400.0	300.99503	1	2	1	78.05401	168.58765	1	0.186	-0.461	-5.582	-5.561	11.0
-5555.5557	-400.0	2	1	400.0	300.99503	1	2	1	78.05401	168.58765	1	0.186	-0.46	-5.54	-5.561	11.0
-5555.5557	-400.0	2	1	400.0	300.99503	1	2	1	78.05401	168.58765	1	0.186	-0.461	-5.611	-5.561	11.0
-5555.5557	-400.0	2	1	400.0	300.99503	1	2	1	78.05401	168.58765	1	0.186	-0.46	-5.543	-5.561	11.0
-5555.5557	-400.0	2	1	400.0	300.99503	1	2	1	78.05401	168.58765	1	0.186	-0.461	-5.593	-5.561	11.0
-5555.5557	-400.0	2	1	400.0	300.99503	1	2	1	78.05401	168.58765	1	0.186	-0.461	-5.559	-5.561	11.0
-5555.5557	-400.0	2	1	400.0	300.99503	1	2	1	78.05401	168.58765	1	0.186	-0.46	-5.539	-5.561	11.0
-5555.5557	-400.0	2	1	400.0	300.99503	1	2	1	78.05401	168.58765	1	0.186	-0.461	-5.666	-5.561	11.0
-5555.5557	-400.0	2	1	400.0	300.99503	1	2	1	78.05401	168.58765	1	0.186	-0.46	-5.529	-5.561	11.0
-5555.5557	-400.0	2	1	400.0	300.99503	1	2	1	78.05401	168.58765	1	0.186	-0.46	-5.533	-5.561	11.0
-5555.5557	-400.0	2	1	400.0	300.99503	1	2	1	78.05401	168.58765	1	0.186	-0.46	-5.527	-5.561	11.0
-5555.5557	-400.0	2	1	400.0	300.99503	1	2	1	78.05401	168.58765	1	0.186	-0.46	-5.551	-5.561	11.0
-5555.5557	-400.0	2	1	400.0	300.99503	1	2	1	78.05401	168.58765	1	0.186	-0.46	-5.553	-5.561	11.0
-5555.5557	-400.0	2	1	400.0	300.99503	1	2	1	78.05401	168.58765	1	0.186	-0.461	-5.559	-5.561	11.0
-5555.5557	-400.0	2	1	400.0	300.99503	1	2	1	78.05401	168.58765	1	0.186	-0.461	-5.607	-5.561	11.0
-5555.5557	-400.0	2	1	400.0	300.99503	1	2	1	78.05401	168.58765	1	0.186	-0.46	-5.546	-5.561	11.0
-5555.5557	-400.0	2	1	400.0	300.99503	1	2	1	78.05401	168.58765	1	0.186	-0.461	-5.562	-5.561	11.0
-5555.5557	-400.0	2	1	400.0	300.99503	1	2	1	78.05401	168.58765	1	0.186	-0.46	-5.542	-5.561	11.0
-5555.5557	-400.0	2	1	400.0	300.99503	1	2	1	78.05401	168.58765	1	0.186	-0.461	-5.562	-5.561	11.0
-5555.5557	-400.0	2	1	400.0	300.99503	1	2	1	78.05401	168.58765	1	0.186	-0.46	-5.544	-5.561	11.0
-5555.5557	-400.0	2	1	400.0	300.99503	1	2	1	78.05401	168.58765	1	0.185	-0.461	-5.587	-5.561	11.0
-5555.5557	-400.0	2	1	400.0	300.99503	1	2	1	78.05401	168.58765	1	0.185	-0.46	-5.535	-5.561	11.0
-5555.5557	-400.0	2	1	400.0	300.99503	1	2	1	78.05401	168.58765	1	0.185	-0.461	-5.625	-5.561	11.0
-5555.5557	-400.0	2	1	400.0	300.99503	1	2	1	78.05401	168.58765	1	0.185	-0.46	-5.535	-5.561	11.0
-5555.5557	-400.0	2	1	400.0	300.99503	1	2	1	78.05401	168.58765	1	0.185	-0.46	-5.524	-5.561	11.0
-5555.5557	-400.0	2	1	400.0	300.99503	1	2	1	78.05401	168.58765	1	0.185	-0.46	-5.509	-5.561	11.0
-5555.5557	-400.0	2	1	400.0	300.99503	1	2	1	78.05401	168.58765	1	0.185	-0.461	-5.615	-5.561	11.0
-5555.5557	-400.0	2	1	400.0	300.99503	1	2	1	78.05401	168.58765	1	0.185	-0.461	-5.581	-5.561	11.0
-5555.5557	-400.0	2	1	400.0	300.99503	1	2	1	78.05401	168.58765	1	0.185	-0.46	-5.507	-5.561	11.0
-5555.5557	-400.0	2	1	400.0	300.99503	1	2	1	78.05401	168.58765	1	0.185	-0.461	-5.593	-5.561	11.0
-5555.5557	-400.0	2	1	400.0	300.99503	1	2	1	78.05401	168.58765	1	0.185	-0.46	-5.479	-5.561	11.0
-5555.5557	-400.0	2	1	400.0	300.99503	1	2	1	78.05401	168.58765	1	0.185	-0.46	-5.547	-5.561	11.0
-5555.5557	-400.0	2	1	400.0	300.99503	1	2	1	78.05401	168.58765	1	0.185	-0.46	-5.525	-5.561	11.0
-5555.5557	-400.0	2	1	400.0	300.99503	1	2	1	78.05401	168.58765	1	0.185	-0.461	-5.593	-5.561	11.0
-5555.5557	-400.0	2	1	400.0	300.99503	1	2	1	78.05401	168.58765	1	0.185	-0.461	-5.597	-5.561	11.0
-5555.5557	-400.0	2	1	400.0	300.99503	1	2	1	78.05401	168.58765	1	0.185	-0.461	-5.586	-5.561	11.0
-5555.5557	-400.0	2	1	400.0	300.99503	1	2	1	78.05401	168.58765	1	0.185	-0.461	-5.586	-5.561	11.0
-5555.5557	-400.0	2	1	400.0	300.99503	1	2	1	78.05401	168.58765	1	0.185	-0.46	-5.425	-5.561	11.0
-5555.5557	-400.0	2	1	400.0	300.99503	1	2	1	78.05401	168.58765	1	0.185	-0.461	-5.559	-5.561	11.0
-5555.5557	-400.0	2	1	400.0	300.99503	1	2	1	78.05401	168.58765	1	0.185	-0.46	-5.555	-5.561	11.0
-5555.5557	-400.0	2	1	400.0	300.99503	1	2	1	78.05401	168.58765	1	0.185	-0.46	-5.539	-5.561	11.0
-5555.5557	-400.0	2	1	400.0	300.99503	1	2	1	78.05401	168.58765	1	0.185	-0.461	-5.596	-5.561	11.0
-5555.5557	-400.0	2	1	400.0	300.99503	1	2	1	78.05401	168.58765	1	0.185	-0.46	-5.551	-5.561	11.0
-5555.5557	-400.0	2	1	400.0	300.99503	1	2	1	78.05401	168.58765	1	0.185	-0.461	-5.566	-5.561	11.0
-5555.5557	-400.0	2	1	400.0	300.99503	1	2	1	78.05401	168.58765	1	0.185	-0.461	-5.596	-5.561	11.0
-5555.5557	-400.0	2	1	400.0	300.99503	1	2	1	78.05401	168.58765	1	0.185	-0.46	-5.426	-5.561	11.0
-5555.5557	-400.0	2	1	400.0	300.99503	1	2	1	78.05401	168.58765	1	0.185	-0.46	-5.553	-5.561	11.0
-5555.5557	-400.0	2	1	400.0	300.99503	1	2	1	78.05401	168.58765	1	0.185	-0.461	-5.587	-5.561	11.0
-5555.5557	-400.0	2	1	400.0	300.99503	1	2	1	78.05401	168.58765	1	0.185	-0.461	-5.567	-5.561	11.0
-5555.5557	-400.0	2	1	400.0	300.99503	1	2	1	78.05401	168.58765	1	0.185	-0.461	-5.624	-5.561	11.0
-5555.5557	-400.0	2	1	400.0	300.99503	1	2	1	78.05401	168.58765	1	0.185	-0.461	-5.603	-5.561	11.0
-5555.5557	-400.0	2	1	400.0	300.99503	1	2	1	78.05401	168.58765	1	0.185	-0.46	-5.555	-5.561	11.0
-5555.5557	-400.0	2	1	400.0	300.99503	1	2	1	78.05401	168.58765	1	0.185	-0.46	-5.515	-5.561	11.0
-5555.5557	-400.0	2	1	400.0	300.99503	1	2	1	78.05401	168.58765	1	0.185	-0.461	-5.584	-5.561	11.0
-5555.5557	-400.0	2	1	400.0	300.99503	1	2	1	78.05401	168.58765	1	0.185	-0.46	-5.513	-5.561	11.0
0.0	0.0	2	1	400.0	300.99503	1	2	1	78.05401	168.58765	0	0.185	-0.46	-5.553	-5.561	11.0
0.0	0.0	2	1	400.0	300.99503	1	2	1	78.05401	168.58765	0	0.185	-0.461	-5.56	-5.561	11.0
0.0	0.0	2	1	400.0	300.99503	1	2	1	78.05401	168.58765	0	0.185	-0.46	-5.556	-5.561	11.0
0.0	0.0	2	1	400.0	300.99503	1	2	1	78.05401	168.58765	0	0.185	-0.457	-4.979	-5.168	11.0
0.0	0.0	2	1	400.0	300.99503	1	2	1	78.05401	168.58765	0	0.185	-0.455	-5.172	-5.168	11.0
0.0	0.0	2	1	400.0	300.99503	1	2	1	78.05401	168.58765	0	0.185	-0.45	-4.839	-4.803	11.0
0.0	0.0	2	1	400.0	300.99503	1	2	1	78.05401	168.58765	0	0.186	-0.44	-4.157	-4.147	11.0
0.0	0.0	2	1	400.0	300.99503	1	2	1	78.05401	168.58765	0	0.186	-0.432	-4.15	-4.147	11.0
0.0	0.0	2	1	400.0	300.99503	1	2	1	78.05401	168.58765	0	0.186	-0.421	-3.83	-3.854	11.0
0.0	0.0	2	1	400.0	300.99503	1	2	1	78.05401	168.58765	0	0.186	-0.41	-3.723	-3.328	11.0
0.0	0.0	2	1	400.0	300.99503	1	2	1	78.05401	168.58765	0	0.186	-0.396	-3.304	-3.328	11.0
0.0	0.0	2	1	400.0	300.99503	1	2	1	78.05401	168.58765	0	0.186	-0.382	-3.084	-3.093	11.0
0.0	0.0	2	1	400.0	300.99503	1	2	1	78.05401	168.58765	0	0.186	-0.369	-3.115	-3.093	11.0
0.0	0.0	2	1	400.0	300.99503	1	2	1	78.05401	168.58765	0	0.186	-0.354	-2.658	-2.671	11.0
0.0	0.0	2	1	400.0	300.99503	1	2	1	78.05401	168.58765	0	0.186	-0.34	-2.434	-2.482	11.0
0.0	0.0	2	1	400.0	300.99503	1	2	1	78.05401	168.58765	0	0.186	-0.328	-2.524	-2.482	11.0
0.0	0.0	2	1	400.0	300.99503	1	2	1	78.05401	168.58765	0	0.186	-0.313	-2.165	-2.143	11.0
0.0	0.0	2	1	400.0	300.99503	1	2	1	78.05401	168.58765	0	0.187	-0.299	-2.084	-1.992	11.0
0.0	0.0	2	1	400.0	300.99503	1	2	1	78.05401	168.58765	0	0.187	-0.287	-2.052	-1.992	11.0
0.0	0.0	2	1	400.0	300.99503	1	2	1	78.05401	168.58765	0	0.187	-0.272	-1.685	-1.72	11.0
0.0	0.0	2	1	400.0	300.99503	1	2	1	78.05401	168.58765	0	0.187	-0.26	-1.752	-1.72	11.0
0.0	0.0	2	1	400.0	300.99503	1	2	1	78.05401	168.58765	0	0.187	-0.248	-1.488	-1.485	11.0
0.0	0.0	2	1	400.0	300.99503	1	2	1	78.05401	168.58765	0	0.187	-0.234	-1.43	-1.38	11.0
0.0	0.0	2	1	400.0	300.99503	1	2	1	78.05401	168.58765	0	0.187	-0.222	-1.382	-1.38	11.0
0.0	0.0	2	1	400.0	300.99503	1	2	1	78.05401	168.58765	0	0.187	-0.209	-1.159	-1.191	11.0
0.0	0.0	2	1	400.0	300.99503	1	2	1	78.05401	168.58765	0	0.187	-0.197	-1.191	-1.191	11.0
0.0	0.0	2	1	400.0	300.99503	1	2	1	78.05401	168.58765	0	0.187	-0.187	-1.143	-1.107	11.0
0.0	0.0	2	1	400.0	300.99503	1	2	1	78.05401	168.58765	0	0.187	-0.176	-0.975	-0.956	11.0
0.0	0.0	2	1	400.0	300.99503	1	2	1	78.05401	168.58765	0	0.187	-0.168	-0.995	-0.956	11.0
0.0	0.0	2	1	400.0	300.99503	1	2	1	78.05401	168.58765	0	0.187	-0.158	-0.861	-0.888	11.0
0.0	0.0	2	1	400.0	300.99503	1	2	1	78.05401	168.58765	0	0.187	-0.15	-0.798	-0.767	11.0
0.0	0.0	2	1	400.0	300.99503	1	2	1	78.05401	168.58765	0	0.187	-0.141	-0.792	-0.767	11.0
0.0	0.0	2	1	400.0	300.99503	1	2	1	78.05401	168.58765	0	0.187	-0.132	-0.713	-0.712	11.0
0.0	0.0	2	1	400.0	300.99503	1	2	1	78.05401	168.58765	0	0.187	-0.125	-0.74	-0.615	11.0
0.0	0.0	2	1	400.0	300.99503	1	2	1	78.05401	168.58765	0	0.187	-0.117	-0.655	-0.615	11.0
0.0	0.0	2	1	400.0	300.99503	1	2	1	78.05401	168.58765	0	0.187	-0.111	-0.599	-0.571	11.0
0.0	0.0	2	1	400.0	300.99503	1	2	1	78.05401	168.58765	0	0.187	-0.105	-0.612	-0.571	11.0
0.0	0.0	2	1	400.0	300.99503	1	2	1	78.05401	168.58765	0	0.187	-0.099	-0.514	-0.493	11.0
0.0	0.0	2	1	400.0	300.99503	1	2	1	78.05401	168.58765	0	0.187	-0.094	-0.509	-0.458	11.0
0.0	0.0	2	1	400.0	300.99503	1	2	1	78.05401	168.58765	0	0.188	-0.089	-0.538	-0.458	11.0
0.0	0.0	2	1	400.0	300.99503	1	2	1	78.05401	168.58765	0	0.188	-0.083	-0.399	-0.396	11.0
0.0	0.0	2	1	400.0	300.99503	1	2	1	78.05401	168.58765	0	0.188	-0.078	-0.404	-0.396	11.0
0.0	0.0	2	1	400.0	300.99503	1	2	1	78.05401	168.58765	0	0.188	-0.074	-0.386	-0.368	11.0
0.0	0.0	2	1	400.0	300.99503	1	2	1	78.05401	168.58765	0	0.188	-0.07	-0.356	-0.317	11.0
0.0	0.0	2	1	400.0	300.99503	1	2	1	78.05401	168.58765	0	0.188	-0.066	-0.341	-0.317	11.0
0.0	0.0	2	1	400.0	300.99503	1	2	1	78.05401	168.58765	0	0.188	-0.062	-0.308	-0.295	11.0
0.0	0.0	2	1	400.0	300.99503	1	2	1	78.05401	168.58765	0	0.188	-0.058	-0.281	-0.254	11.0
0.0	0.0	2	1	400.0	300.99503	1	2	1	78.05401	168.58765	0	0.188	-0.055	-0.298	-0.254	11.0
0.0	0.0	2	1	400.0	300.99503	1	2	1	78.05401	168.58765	0	0.188	-0.051	-0.241	-0.236	11.0
0.0	0.0	2	1	400.0	300.99503	1	2	1	78.05401	168.58765	0	0.188	-0.048	-0.288	-0.236	11.0
0.0	0.0	2	1	400.0	300.99503	1	2	1	78.05401	168.58765	0	0.188	-0.044	-0.215	-0.204	11.0
0.0	0.0	2	1	400.0	300.99503	1	2	1	78.05401	168.58765	0	0.188	-0.041	-0.218	-0.189	11.0
0.0	0.0	2	1	400.0	300.99503	1	2	1	78.05401	168.58765	0	0.188	-0.037	-0.002	-0.189	11.0
0.0	0.0	2	1	400.0	300.99503	1	2	1	78.05401	168.58765	0	0.188	-0.035	-0.223	-0.163	11.0
0.0	0.0	2	1	400.0	300.99503	1	2	1	78.05401	168.58765	0	0.188	-0.033	-0.16	-0.152	11.0
0.0	0.0	2	1	400.0	300.99503	1	2	1	78.05401	168.58765	0	0.188	-0.031	-0.153	-0.152	11.0
0.0	0.0	2	1	400.0	300.99503	1	2	1	78.05401	168.58765	0	0.188	-0.029	-0.162	-0.131	11.0
0.0	0.0	2	1	400.0	300.99503	1	2	1	78.05401	168.58765	0	0.188	-0.026	-0.004	-0.121	11.0
0.0	0.0	2	1	400.0	300.99503	1	2	1	78.05401	168.58765	0	0.188	-0.024	-0.102	-0.121	11.0
0.0	0.0	2	1	400.0	300.99503	1	2	1	78.05401	168.58765	0	0.188	-0.022	-0.115	-0.105	11.0
0.0	0.0	2	1	400.0	300.99503	1	2	1	78.05401	168.58765	0	0.188	-0.02	-0.113	-0.105	11.0
0.0	0.0	2	1	400.0	300.99503	1	2	1	78.05401	168.58765	0	0.188	-0.02	-0.092	-0.09	11.0
0.0	0.0	2	1	400.0	300.99503	1	2	1	78.05401	168.58765	0	0.188	-0.02	-0.1	-0.084	11.0
0.0	0.0	2	1	400.0	300.99503	1	2	1	78.05401	168.58765	0	0.188	-0.02	-0.107	-0.084	11.0
0.0	0.0	2	1	400.0	300.99503	1	2	1	78.05401	168.58765	0	0.188	-0.02	-0.092	-0.072	11.0
0.0	0.0	2	1	400.0	300.99503	1	2	1	78.05401	168.58765	0	0.188	-0.02	-0.07	-0.072	11.0
0.0	0.0	2	1	400.0	300.99503	1	2	1	78.05401	168.58765	0	0.188	-0.02	-0.047	-0.067	11.0
0.0	0.0	2	1	400.0	300.99503	1	2	1	78.05401	168.58765	0	0.188	-0.02	-0.099	-0.058	11.0
0.0	0.0	2	1	400.0	300.99503	1	2	1	78.05401	168.58765	0	0.188	-0.02	-0.042	-0.058	11.0
0.0	0.0	2	1	400.0	300.99503	1	2	1	78.05401	168.58765	0	0.188	-0.02	-0.015	-0.053	11.0
0.0	0.0	2	1	400.0	300.99503	1	2	1	78.05401	168.58765	0	0.188	-0.02	-0.03	-0.046	11.0
0.0	0.0	2	1	400.0	300.99503	1	2	1	78.05401	168.58765	0	0.188	-0.02	-0.022	-0.046	11.0
0.0	0.0	2	1	400.0	300.99503	1	2	1	78.05401	168.58765	0	0.188	-0.019	0.096	-0.043	11.0
0.0	0.0	2	1	400.0	300.99503	1	2	1	78.05401	168.58765	0	0.188	-0.019	-0.05	-0.037	11.0
0.0	0.0	2	1	400.0	300.99503	1	2	1	78.05401	168.58765	0	0.188	-0.019	-0.034	-0.037	11.0
0.0	0.0	2	1	400.0	300.99503	1	2	1	78.05401	168.58765	0	0.188	-0.019	-0.115	-0.034	11.0
0.0	0.0	2	1	400.0	300.99503	1	2	1	78.05401	168.58765	0	0.188	-0.019	-0.048	-0.034	11.0
0.0	0.0	2	1	400.0	300.99503	1	2	1	78.05401	168.58765	0	0.188	-0.019	-0.061	-0.029	11.0
0.0	0.0	2	1	400.0	300.99503	1	2	1	78.05401	168.58765	0	0.188	-0.019	-0.052	-0.027	11.0
0.0	0.0	2	1	400.0	300.99503	1	2	1	78.05401	168.58765	0	0.188	-0.019	-0.032	-0.027	11.0
0.0	0.0	2	1	400.0	300.99503	1	2	1	78.05401	168.58765	0	0.188	-0.019	-0.02	-0.023	11.0
0.0	0.0	2	1	400.0	300.99503	1	2	1	78.05401	168.58765	0	0.188	-0.019	-0.034	-0.021	11.0
0.0	0.0	2	1	400.0	300.99503	1	2	1	78.05401	168.58765	0	0.188	-0.019	-0.042	-0.021	11.0
0.0	0.0	2	1	400.0	300.99503	1	2	1	78.05401	168.58765	0	0.188	-0.019	-0.015	-0.018	11.0
0.0	0.0	2	1	400.0	300.99503	1	2	1	78.05401	168.58765	0	0.188	-0.019	-0.038	-0.018	11.0
0.0	0.0	2	1	400.0	300.99503	1	2	1	78.05401	168.58765	0	0.188	-0.018	0.007	-0.015	11.0
0.0	0.0	2	1	400.0	300.99503	1	2	1	78.05401	168.58765	0	0.188	-0.016	0.011	-0.014	11.0
0.0	0.0	2	1	400.0	300.99503	1	2	1	78.05401	168.58765	0	0.188	-0.015	-0.018	-0.014	11.0
0.0	0.0	2	1	400.0	300.99503	1	2	1	78.05401	168.58765	0	0.188	-0.014	0.012	-0.012	11.0
0.0	0.0	2	1	400.0	300.99503	1	2	1	78.05401	168.58765	0	0.188	-0.013	-0.005	-0.012	11.0
0.0	0.0	2	1	400.0	300.99503	1	2	1	78.05401	168.58765	0	0.188	-0.011	0.125	-0.011	11.0
0.0	0.0	2	1	400.0	300.99503	1	2	1	78.05401	168.58765	0	0.188	-0.009	-0.01	-0.009	11.0
0.0	0.0	2	1	400.0	300.99503	1	2	1	78.05401	168.58765	0	0.188	-0.008	-0.022	-0.009	11.0
0.0	0.0	2	1	400.0	300.99503	1	2	1	78.05401	168.58765	0	0.188	-0.008	-0.019	-0.009	11.0
0.0	0.0	2	1	400.0	300.99503	1	2	1	78.05401	168.58765	0	0.188	-0.006	-0.007	-0.007	11.0
0.0	0.0	2	1	400.0	300.99503	1	2	1	78.05401	168.58765	0	0.188	-0.005	-0.021	-0.007	11.0
0.0	0.0	2	1	400.0	300.99503	1	2	1	78.05401	168.58765	0	0.188	-0.004	-0.014	-0.007	11.0
0.0	0.0	2	1	400.0	300.99503	1	2	1	78.05401	168.58765	0	0.188	-0.002	-0.005	-0.006	11.0
0.0	0.0	2	1	400.0	300.99503	1	2	1	78.05401	168.58765	0	0.188	-0.001	0.224	-0.006	11.0
0.0	0.0	2	1	400.0	300.99503	1	2	1	78.05401	168.58765	0	0.188	0.0	0.004	-0.005	11.0
0.0	0.0	2	1	400.0	300.99503	1	2	1	78.05401	168.58765	0	0.188	0.0	-0.002	-0.005	11.0
0.0	0.0	2	1	400.0	300.99503	1	2	1	78.05401	168.58765	0	0.188	0.0	-0.01	-0.004	11.0
0.0	0.0	2	1	400.0	300.99503	1	2	1	78.05401	168.58765	0	0.188	0.0	0.011	-0.003	11.0
0.0	0.0	2	1	400.0	300.99503	1	2	1	78.05401	168.58765	0	0.188	0.0	0.01	-0.003	11.0
0.0	0.0	2	1	400.0	300.99503	1	2	1	78.05401	168.58765	0	0.188	0.0	0.087	-0.003	11.0
0.0	0.0	2	1	400.0	300.99503	1	2	1	78.05401	168.58765	0	0.188	-0.001	-0.017	-0.002	11.0
0.0	0.0	2	1	400.0	300.99503	1	2	1	78.05401	168.58765	0	0.188	0.0	-0.003	-0.002	11.0
0.0	0.0	2	1	400.0	300.99503	1	2	1	78.05401	168.58765	0	0.188	-0.001	-0.027	-0.002	11.0
0.0	0.0	2	1	400.0	300.99503	1	2	1	78.05401	168.58765	0	0.188	0.0	0.006	-0.002	11.0
0.0	0.0	2	1	400.0	300.99503	1	2	1	78.05401	168.58765	0	0.188	0.0	0.013	-0.002	11.0
0.0	0.0	2	1	400.0	300.99503	1	2	1	78.05401	168.58765	0	0.188	0.0	-0.001	-0.001	11.0
0.0	0.0	2	1	400.0	300.99503	1	2	1	78.05401	168.58765	0	0.188	-0.001	-0.012	-0.001	11.0
0.0	0.0	2	1	400.0	300.99503	1	2	1	78.05401	168.58765	0	0.188	0.0	-0.002	-0.001	11.0
0.0	0.0	2	1	400.0	300.99503	1	2	1	78.05401	168.58765	0	0.188	0.0	-0.01	-0.001	11.0
0.0	0.0	2	1	400.0	300.99503	1	2	1	78.05401	168.58765	0	0.188	-0.001	-0.013	-0.001	11.0
0.0	0.0	2	1	400.0	300.99503	1	2	1	78.05401	168.58765	0	0.188	0.0	0.015	-0.001	11.0
0.0	0.0	2	1	400.0	300.99503	1	2	1	78.05401	168.58765	0	0.188	-0.001	-0.013	-0.001	11.0
0.0	0.0	2	1	400.0	300.99503	1	2	1	78.05401	168.58765	0	0.188	0.0	-0.002	0.0	11.0
0.0	0.0	2	1	400.0	300.99503	1	2	1	78.05401	168.58765	0	0.188	-0.001	-0.017	0.0	11.0
0.0	0.0	2	1	400.0	300.99503	1	2	1	78.05401	168.58765	0	0.188	0.0	0.014	0.0	11.0
0.0	0.0	2	1	400.0	300.99503	1	2	1	78.05401	168.58765	0	0.188	0.0	0.051	0.0	11.0
0.0	0.0	2	1	400.0	300.99503	1	2	1	78.05401	168.58765	0	0.188	0.0	-0.002	0.0	11.0
0.0	0.0	2	1	400.0	300.99503	1	2	1	78.05401	168.58765	0	0.188	0.0	0.029	0.0	11.0
0.0	0.0	2	1	400.0	300.99503	1	2	1	78.05401	168.58765	0	0.188	0.0	0.041	0.0	11.0
0.0	0.0	2	1	400.0	300.99503	1	2	1	78.05401	168.58765	0	0.188	-0.001	-0.013	0.0	11.0
0.0	0.0	2	1	400.0	300.99503	1	2	1	78.05401	168.58765	0	0.188	0.0	0.005	0.0	11.0
0.0	0.0	2	1	400.0	300.99503	1	2	1	78.05401	168.58765	0	0.188	-0.001	-0.041	0.0	11.0
0.0	0.0	2	1	400.0	300.99503	1	2	1	78.05401	168.58765	0	0.188	0.0	-0.01	0.0	11.0
0.0	0.0	2	1	400.0	300.99503	1	2	1	78.05401	168.58765	0	0.188	-0.001	-0.02	0.0	11.0
0.0	0.0	2	1	400.0	300.99503	1	2	1	78.05401	168.58765	0	0.188	-0.001	-0.022	0.0	11.0
0.0	0.0	2	1	400.0	300.99503	1	2	1	78.05401	168.58765	0	0.188	0.0	-0.011	0.0	11.0
0.0	0.0	2	1	400.0	300.99503	1	2	1	78.05401	168.58765	0	0.188	0.0	0.06	0.0	11.0
0.0	0.0	2	1	400.0	300.99503	1	2	1	78.05401	168.58765	0	0.188	0.0	0.042	0.0	11.0
0.0	0.0	2	1	400.0	300.99503	1	2	1	78.05401	168.58765	0	0.188	-0.001	-0.017	0.0	11.0
0.0	0.0	2	1	400.0	300.99503	1	2	1	78.05401	168.58765	0	0.188	0.0	0.13	0.0	11.0
0.0	0.0	2	1	400.0	300.99503	1	2	1	78.05401	168.58765	0	0.188	0.0	0.077	0.0	11.0
0.0	0.0	2	1	400.0	300.99503	1	2	1	78.05401	168.58765	0	0.188	0.0	0.018	0.0	11.0
0.0	0.0	2	1	400.0	300.99503	1	2	1	78.05401	168.58765	0	0.188	-0.001	-0.105	0.0	11.0
0.0	0.0	2	1	400.0	300.99503	1	2	1	78.05401	168.58765	0	0.188	0.0	0.003	0.0	11.0
0.0	0.0	2	1	400.0	300.99503	1	2	1	78.05401	168.58765	0	0.188	0.0	0.049	0.0	11.0
0.0	0.0	2	1	400.0	300.99503	1	2	1	78.05401	168.58765	0	0.188	0.0	0.0	0.0	11.0
0.0	0.0	2	1	400.0	300.99503	1	2	1	78.05401	168.58765	0	0.188	0.0	0.008	0.0	11.0
0.0	0.0	2	1	400.0	300.99503	1	2	1	78.05401	168.58765	0	0.188	-0.001	-0.025	0.0	11.0
0.0	0.0	2	1	400.0	300.99503	1	2	1	78.05401	168.58765	0	0.188	0.0	0.058	0.0	11.0
0.0	0.0	2	1	400.0	300.99503	1	2	1	78.05401	168.58765	0	0.188	-0.001	-0.035	0.0	11.0
0.0	0.0	2	1	400.0	300.99503	1	2	1	78.05401	168.58765	0	0.188	0.0	-0.01	0.0	11.0
0.0	0.0	2	1	400.0	300.99503	1	2	1	78.05401	168.58765	0	0.188	0.0	0.012	0.0	11.0
0.0	0.0	2	1	400.0	300.99503	1	2	1	78.05401	168.58765	0	0.188	0.0	0.013	0.0	11.0
0.0	0.0	2	1	400.0	300.99503	1	2	1	78.05401	168.58765	0	0.188	0.0	-0.009	0.0	11.0
0.0	0.0	2	1	400.0	300.99503	1	2	1	78.05401	168.58765	0	0.188	-0.001	-0.012	0.0	11.0
0.0	0.0	2	1	400.0	300.99503	1	2	1	78.05401	168.58765	0	0.188	0.0	0.013	0.0	11.0
0.0	0.0	2	1	400.0	300.99503	1	2	1	78.05401	168.58765	0	0.188	0.0	0.004	0.0	11.0
0.0	0.0	2	1	400.0	300.99503	1	2	1	78.05401	168.58765	0	0.188	0.0	-0.002	0.0	11.0
0.0	0.0	2	1	400.0	300.99503	1	2	1	78.05401	168.58765	0	0.188	-0.001	-0.031	0.0	11.0
0.0	0.0	2	1	400.0	300.99503	1	2	1	78.05401	168.58765	0	0.188	-0.001	-0.021	0.0	11.0
0.0	0.0	2	1	400.0	300.99503	1	2	1	78.05401	168.58765	0	0.188	0.0	0.016	0.0	11.0
0.0	0.0	2	1	400.0	300.99503	1	2	1	78.05401	168.58765	0	0.188	0.0	0.045	0.0	11.0
0.0	0.0	2	1	400.0	300.99503	1	2	1	78.05401	168.58765	0	0.188	0.0	-0.004	0.0	11.0
0.0	0.0	2	1	400.0	300.99503	1	2	1	78.05401	168.58765	0	0.188	0.0	-0.007	0.0	11.0
0.0	0.0	2	1	400.0	300.99503	1	2	1	78.05401	168.58765	0	0.188	-0.001	-0.017	0.0	11.0
0.0	0.0	2	1	400.0	300.99503	1	2	1	78.05401	168.58765	0	0.188	-0.001	-0.05	0.0	11.0
0.0	0.0	2	1	400.0	300.99503	1	2	1	78.05401	168.58765	0	0.188	0.0	0.098	0.0	11.0
0.0	0.0	2	1	400.0	300.99503	1	2	1	78.05401	168.58765	0	0.188	-0.001	-0.053	0.0	11.0
0.0	0.0	2	1	400.0	300.99503	1	2	1	78.05401	168.58765	0	0.188	0.0	0.02	0.0	11.0
0.0	0.0	2	1	400.0	300.99503	1	2	1	78.05401	168.58765	0	0.188	-0.001	-0.039	0.0	11.0
0.0	0.0	2	1	400.0	300.99503	1	2	1	78.05401	168.58765	0	0.188	0.0	0.007	0.0	11.0
0.0	0.0	2	1	400.0	300.99503	1	2	1	78.05401	168.58765	0	0.188	0.0	0.001	0.0	11.0
0.0	0.0	2	1	400.0	300.99503	1	2	1	78.05401	168.58765	0	0.188	0.0	-0.01	0.0	11.0
0.0	0.0	2	1	400.0	300.99503	1	2	1	78.05401	168.58765	0	0.188	0.0	0.012	0.0	11.0
0.0	0.0	2	1	400.0	300.99503	1	2	1	78.05401	168.58765	0	0.188	0.0	-0.003	0.0	11.0
0.0	0.0	2	1	400.0	300.99503	1	2	1	78.05401	168.58765	0	0.188	-0.001	-0.013	0.0	11.0
0.0	0.0	2	1	400.0	300.99503	1	2	1	78.05401	168.58765	0	0.188	0.0	0.008	0.0	11.0
0.0	0.0	2	1	400.0	300.99503	1	2	1	78.05401	168.58765	0	0.188	-0.001	-0.014	0.0	11.0
0.0	0.0	2	1	400.0	300.99503	1	2	1	78.05401	168.58765	0	0.188	0.0	0.011	0.0	11.0
0.0	0.0	2	1	400.0	300.99503	1	2	1	78.05401	168.58765	0	0.188	0.0	-0.008	0.0	11.0
0.0	0.0	2	1	400.0	300.99503	1	2	1	78.05401	168.58765	0	0.188	0.0	-0.002	0.0	11.0
0.0	0.0	2	1	400.0	300.99503	1	2	1	78.05401	168.58765	0	0.188	0.0	0.013	0.0	11.0
0.0	0.0	2	1	400.0	300.99503	1	2	1	78.05401	168.58765	0	0.188	0.0	-0.01	0.0	11.0
0.0	0.0	2	1	400.0	300.99503	1	2	1	78.05401	168.58765	0	0.188	-0.001	-0.032	0.0	11.0
0.0	0.0	2	1	400.0	300.99503	1	2	1	78.05401	168.58765	0	0.188	0.0	0.01	0.0	11.0
0.0	0.0	2	1	400.0	300.99503	1	2	1	78.05401	168.58765	0	0.188	0.0	0.014	0.0	11.0
0.0	0.0	2	1	400.0	300.99503	1	2	1	78.05401	168.58765	0	0.188	0.0	0.057	0.0	11.0
0.0	0.0	2	1	400.0	300.99503	1	2	1	78.05401	168.58765	0	0.188	0.0	0.006	0.0	11.0
0.0	0.0	2	1	400.0	300.99503	1	2	1	78.05401	168.58765	0	0.188	0.0	-0.009	0.0	11.0
0.0	0.0	2	1	400.0	300.99503	1	2	1	78.05401	168.58765	0	0.188	0.0	0.022	0.0	11.0
0.0	0.0	2	1	400.0	300.99503	1	2	1	78.05401	168.58765	0	0.188	-0.001	-0.028	0.0	11.0
0.0	0.0	2	1	400.0	300.99503	1	2	1	78.05401	168.58765	0	0.188	0.0	0.023	0.0	11.0
0.0	0.0	2	1	400.0	300.99503	1	2	1	78.05401	168.58765	0	0.188	-0.001	-0.015	0.0	11.0
0.0	0.0	2	1	400.0	300.99503	1	2	1	78.05401	168.58765	0	0.188	0.0	-0.011	0.0	11.0
0.0	0.0	2	1	400.0	300.99503	1	2	1	78.05401	168.58765	0	0.188	-0.001	-0.02	0.0	11.0
0.0	0.0	2	1	400.0	300.99503	1	2	1	78.05401	168.58765	0	0.188	0.0	0.014	0.0	11.0
0.0	0.0	2	1	400.0	300.99503	1	2	1	78.05401	168.58765	0	0.188	-0.001	-0.063	0.0	11.0
0.0	0.0	2	1	400.0	300.99503	1	2	1	78.05401	168.58765	0	0.188	-0.001	-0.039	0.0	11.0
0.0	0.0	2	1	400.0	300.99503	1	2	1	78.05401	168.58765	0	0.188	0.0	0.016	0.0	11.0
0.0	0.0	2	1	400.0	300.99503	1	2	1	78.05401	168.58765	0	0.188	0.0	0.03	0.0	11.0
0.0	0.0	2	1	400.0	300.99503	1	2	1	78.05401	168.58765	0	0.188	-0.001	-0.025	0.0	11.0
0.0	0.0	2	1	400.0	300.99503	1	2	1	78.05401	168.58765	0	0.188	0.0	0.017	0.0	11.0
0.0	0.0	2	1	400.0	300.99503	1	2	1	78.05401	168.58765	0	0.188	-0.001	-0.069	0.0	11.0
0.0	0.0	2	1	400.0	300.99503	1	2	1	78.05401	168.58765	0	0.188	0.0	0.008	0.0	11.0
0.0	0.0	2	1	400.0	300.99503	1	2	1	78.05401	168.58765	0	0.188	0.0	0.033	0.0	11.0
0.0	0.0	2	1	400.0	300.99503	1	2	1	78.05401	168.58765	0	0.188	0.0	-0.006	0.0	11.0
0.0	0.0	2	1	400.0	300.99503	1	2	1	78.05401	168.58765	0	0.188	-0.001	-0.061	0.0	11.0
0.0	0.0	2	1	400.0	300.99503	1	2	1	78.05401	168.58765	0	0.188	0.0	-0.004	0.0	11.0
0.0	0.0	2	1	400.0	300.99503	1	2	1	78.05401	168.58765	0	0.188	0.0	0.062	0.0	11.0
0.0	0.0	2	1	400.0	300.99503	1	2	1	78.05401	168.58765	0	0.188	-0.001	-0.031	0.0	11.0
0.0	0.0	2	1	400.0	300.99503	1	2	1	78.05401	168.58765	0	0.188	0.0	0.17	0.0	11.0
0.0	0.0	2	1	400.0	300.99503	1	2	1	78.05401	168.58765	0	0.188	0.0	0.079	0.0	11.0
0.0	0.0	2	1	400.0	300.99503	1	2	1	78.05401	168.58765	0	0.188	0.0	-0.008	0.0	11.0
0.0	0.0	2	1	400.0	300.99503	1	2	1	78.05401	168.58765	0	0.188	-0.001	-0.026	0.0	11.0
0.0	0.0	2	1	400.0	300.99503	1	2	1	78.05401	168.58765	0	0.188	0.0	0.008	0.0	11.0
0.0	0.0	2	1	400.0	300.99503	1	2	1	78.05401	168.58765	0	0.188	-0.001	-0.012	0.0	11.0
0.0	0.0	2	1	400.0	300.99503	1	2	1	78.05401	168.58765	0	0.188	-0.001	-0.016	0.0	11.0
0.0	0.0	2	1	400.0	300.99503	1	2	1	78.05401	168.58765	0	0.188	0.0	-0.002	0.0	11.0
0.0	0.0	2	1	400.0	300.99503	1	2	1	78.05401	168.58765	0	0.188	-0.001	-0.012	0.0	11.0
0.0	0.0	2	1	400.0	300.99503	1	2	1	78.05401	168.58765	0	0.188	0.0	0.011	0.0	11.0
0.0	0.0	2	1	400.0	300.99503	1	2	1	78.05401	168.58765	0	0.188	0.0	0.01	0.0	11.0
0.0	0.0	2	1	400.0	300.99503	1	2	1	78.05401	168.58765	0	0.188	0.0	-0.001	0.0	11.0
0.0	0.0	2	1	400.0	300.99503	1	2	1	78.05401	168.58765	0	0.188	0.0	0.145	0.0	11.0
0.0	0.0	2	1	400.0	300.99503	1	2	1	78.05401	168.58765	0	0.188	0.0	-0.007	0.0	11.0
0.0	0.0	2	1	400.0	300.99503	1	2	1	78.05401	168.58765	0	0.188	0.0	0.135	0.0	11.0
0.0	0.0	2	1	400.0	300.99503	1	2	1	78.05401	168.58765	0	0.188	0.0	0.021	0.0	11.0
0.0	0.0	2	1	400.0	300.99503	1	2	1	78.05401	168.58765	0	0.188	0.0	0.028	0.0	11.0
0.0	0.0	2	1	400.0	300.99503	1	2	1	78.05401	168.58765	0	0.188	0.0	-0.007	0.0	11.0
0.0	0.0	2	1	400.0	300.99503	1	2	1	78.05401	168.58765	0	0.188	0.0	0.007	0.0	11.0
0.0	0.0	2	1	400.0	300.99503	1	2	1	78.05401	168.58765	0	0.188	-0.001	-0.013	0.0	11.0
0.0	0.0	2	1	400.0	300.99503	1	2	1	78.05401	168.58765	0	0.188	0.0	-0.002	0.0	11.0
0.0	0.0	2	1	400.0	300.99503	1	2	1	78.05401	168.58765	0	0.188	0.0	0.013	0.0	11.0
0.0	0.0	2	1	400.0	300.99503	1	2	1	78.05401	168.58765	0	0.188	-0.001	-0.042	0.0	11.0
0.0	0.0	2	1	400.0	300.99503	1	2	1	78.05401	168.58765	0	0.188	0.0	-0.008	0.0	11.0
0.0	0.0	2	1	400.0	300.99503	1	2	1	78.05401	168.58765	0	0.188	0.0	0.024	0.0	11.0
0.0	0.0	2	1	400.0	300.99503	1	2	1	78.05401	168.58765	0	0.188	0.0	-0.009	0.0	11.0
0.0	0.0	2	1	400.0	300.99503	1	2	1	78.05401	168.58765	0	0.188	-0.001	-0.033	0.0	11.0
0.0	0.0	2	1	400.0	300.99503	1	2	1	78.05401	168.58765	0	0.188	-0.001	-0.022	0.0	11.0
0.0	0.0	2	1	400.0	300.99503	1	2	1	78.05401	168.58765	0	0.188	0.0	-0.003	0.0	11.0
0.0	0.0	2	1	400.0	300.99503	1	2	1	78.05401	168.58765	0	0.188	0.0	0.001	0.0	11.0
0.0	0.0	2	1	400.0	300.99503	1	2	1	78.05401	168.58765	0	0.188	-0.001	-0.094	0.0	11.0
0.0	0.0	2	1	400.0	300.99503	1	2	1	78.05401	168.58765	0	0.188	-0.001	-0.019	0.0	11.0
0.0	0.0	2	1	400.0	300.99503	1	2	1	78.05401	168.58765	0	0.188	0.0	0.02	0.0	11.0
0.0	0.0	2	1	400.0	300.99503	1	2	1	78.05401	168.58765	0	0.188	0.0	0.017	0.0	11.0
0.0	0.0	2	1	400.0	300.99503	1	2	1	78.05401	168.58765	0	0.188	-0.001	-0.122	0.0	11.0
0.0	0.0	2	1	400.0	300.99503	1	2	1	78.05401	168.58765	0	0.188	0.0	0.018	0.0	11.0
0.0	0.0	2	1	400.0	300.99503	1	2	1	78.05401	168.58765	0	0.188	-0.001	-0.032	0.0	11.0
0.0	0.0	2	1	400.0	300.99503	1	2	1	78.05401	168.58765	0	0.188	-0.001	-0.031	0.0	11.0
0.0	0.0	2	1	400.0	300.99503	1	2	1	78.05401	168.58765	0	0.188	-0.001	-0.018	0.0	11.0
0.0	0.0	2	1	400.0	300.99503	1	2	1	78.05401	168.58765	0	0.188	0.0	0.028	0.0	11.0
0.0	0.0	2	1	400.0	300.99503	1	2	1	78.05401	168.58765	0	0.188	0.0	0.015	0.0	11.0
0.0	0.0	2	1	400.0	300.99503	1	2	1	78.05401	168.58765	0	0.188	0.0	-0.009	0.0	11.0
0.0	0.0	2	1	400.0	300.99503	1	2	1	78.05401	168.58765	0	0.188	0.0	0.03	0.0	11.0
0.0	0.0	2	1	400.0	300.99503	1	2	1	78.05401	168.58765	0	0.188	0.0	0.014	0.0	11.0
0.0	0.0	2	1	400.0	300.99503	1	2	1	78.05401	168.58765	0	0.188	0.0	0.001	0.0	11.0
0.0	0.0	2	1	400.0	300.99503	1	2	1	78.05401	168.58765	0	0.188	0.0	0.024	0.0	11.0
0.0	0.0	2	1	400.0	300.99503	1	2	1	78.05401	168.58765	0	0.188	0.0	0.098	0.0	11.0
0.0	0.0	2	1	400.0	300.99503	1	2	1	78.05401	168.58765	0	0.188	-0.001	-0.016	0.0	11.0
0.0	0.0	2	1	400.0	300.99503	1	2	1	78.05401	168.58765	0	0.188	-0.001	-0.036	0.0	11.0
0.0	0.0	2	1	400.0	300.99503	1	2	1	78.05401	168.58765	0	0.188	-0.001	-0.025	0.0	11.0
0.0	0.0	2	1	400.0	300.99503	1	2	1	78.05401	168.58765	0	0.188	0.0	0.006	0.0	11.0
0.0	0.0	2	1	400.0	300.99503	1	2	1	78.05401	168.58765	0	0.188	0.0	-0.01	0.0	11.0
0.0	0.0	2	1	400.0	300.99503	1	2	1	78.05401	168.58765	0	0.188	-0.001	-0.032	0.0	11.0
0.0	0.0	2	1	400.0	300.99503	1	2	1	78.05401	168.58765	0	0.188	0.0	0.089	0.0	11.0
0.0	0.0	2	1	400.0	300.99503	1	2	1	78.05401	168.58765	0	0.188	0.0	0.009	0.0	11.0
0.0	0.0	2	1	400.0	300.99503	1	2	1	78.05401	168.58765	0	0.188	-0.001	-0.044	0.0	11.0
0.0	0.0	2	1	400.0	300.99503	1	2	1	78.05401	168.58765	0	0.188	-0.001	-0.015	0.0	11.0
0.0	0.0	2	1	400.0	300.99503	1	2	1	78.05401	168.58765	0	0.188	0.0	-0.002	0.0	11.0
-4180.487	-300.99503	2	2	300.99503	300.99503	0	2	2	78.05401	168.58765	1	0.188	0.0	0.021	0.0	11.0
-4180.487	-300.99503	2	2	300.99503	300.99503	0	2	2	78.05401	168.58765	1	0.188	0.0	0.006	0.0	11.0
-4180.487	-300.99503	2	2	300.99503	300.99503	0	2	2	78.05401	168.58765	1	0.188	-0.001	-0.12	-0.294	11.0
-4180.487	-300.99503	2	2	300.99503	300.99503	0	2	2	78.05401	168.58765	1	0.188	-0.002	-0.242	-0.294	11.0
-4180.487	-300.99503	2	2	300.99503	300.99503	0	2	2	78.05401	168.58765	1	0.188	-0.005	-0.484	-0.569	11.0
-4180.487	-300.99503	2	2	300.99503	300.99503	0	2	2	78.05401	168.58765	1	0.188	-0.009	-0.583	-0.569	11.0
-4180.487	-300.99503	2	2	300.99503	300.99503	0	2	2	78.05401	168.58765	1	0.188	-0.017	-1.069	-1.063	11.0
-4180.487	-300.99503	2	2	300.99503	300.99503	0	2	2	78.05401	168.58765	1	0.188	-0.025	-1.225	-1.283	11.0
-4180.487	-300.99503	2	2	300.99503	300.99503	0	2	2	78.05401	168.58765	1	0.188	-0.033	-1.256	-1.283	11.0
-4180.487	-300.99503	2	2	300.99503	300.99503	0	2	2	78.05401	168.58765	1	0.188	-0.044	-1.692	-1.679	11.0
-4180.487	-300.99503	2	2	300.99503	300.99503	0	2	2	78.05401	168.58765	1	0.188	-0.052	-1.695	-1.679	11.0
-4180.487	-300.99503	2	2	300.99503	300.99503	0	2	2	78.05401	168.58765	1	0.187	-0.062	-1.878	-1.856	11.0
-4180.487	-300.99503	2	2	300.99503	300.99503	0	2	2	78.05401	168.58765	1	0.187	-0.074	-2.199	-2.174	11.0
-4180.487	-300.99503	2	2	300.99503	300.99503	0	2	2	78.05401	168.58765	1	0.187	-0.085	-2.186	-2.174	11.0
-4180.487	-300.99503	2	2	300.99503	300.99503	0	2	2	78.05401	168.58765	1	0.187	-0.096	-2.404	-2.448	11.0
-4180.487	-300.99503	2	2	300.99503	300.99503	0	2	2	78.05401	168.58765	1	0.187	-0.107	-2.58	-2.571	11.0
-4180.487	-300.99503	2	2	300.99503	300.99503	0	2	2	78.05401	168.58765	1	0.187	-0.117	-2.526	-2.571	11.0
-4180.487	-300.99503	2	2	300.99503	300.99503	0	2	2	78.05401	168.58765	1	0.187	-0.127	-2.703	-2.685	11.0
-4180.487	-300.99503	2	2	300.99503	300.99503	0	2	2	78.05401	168.58765	1	0.187	-0.136	-2.654	-2.685	11.0
-4180.487	-300.99503	2	2	300.99503	300.99503	0	2	2	78.05401	168.58765	1	0.187	-0.145	-2.886	-2.889	11.0
-4180.487	-300.99503	2	2	300.99503	300.99503	0	2	2	78.05401	168.58765	1	0.187	-0.155	-3.011	-3.066	11.0
-4180.487	-300.99503	2	2	300.99503	300.99503	0	2	2	78.05401	168.58765	1	0.187	-0.165	-3.072	-3.066	11.0
-4180.487	-300.99503	2	2	300.99503	300.99503	0	2	2	78.05401	168.58765	1	0.187	-0.174	-3.165	-3.145	11.0
-4180.487	-300.99503	2	2	300.99503	300.99503	0	2	2	78.05401	168.58765	1	0.187	-0.184	-3.304	-3.287	11.0
-4180.487	-300.99503	2	2	300.99503	300.99503	0	2	2	78.05401	168.58765	1	0.186	-0.192	-3.324	-3.287	11.0
-4180.487	-300.99503	2	2	300.99503	300.99503	0	2	2	78.05401	168.58765	1	0.186	-0.2	-3.356	-3.35	11.0
-4180.487	-300.99503	2	2	300.99503	300.99503	0	2	2	78.05401	168.58765	1	0.186	-0.207	-3.372	-3.35	11.0
-4180.487	-300.99503	2	2	300.99503	300.99503	0	2	2	78.05401	168.58765	1	0.186	-0.215	-3.469	-3.464	11.0
-4180.487	-300.99503	2	2	300.99503	300.99503	0	2	2	78.05401	168.58765	1	0.186	-0.223	-3.494	-3.515	11.0
-4180.487	-300.99503	2	2	300.99503	300.99503	0	2	2	78.05401	168.58765	1	0.186	-0.229	-3.561	-3.515	11.0
-4180.487	-300.99503	2	2	300.99503	300.99503	0	2	2	78.05401	168.58765	1	0.186	-0.235	-3.601	-3.606	11.0
-4180.487	-300.99503	2	2	300.99503	300.99503	0	2	2	78.05401	168.58765	1	0.186	-0.241	-3.591	-3.648	11.0
-4180.487	-300.99503	2	2	300.99503	300.99503	0	2	2	78.05401	168.58765	1	0.186	-0.245	-3.588	-3.648	11.0
-4180.487	-300.99503	2	2	300.99503	300.99503	0	2	2	78.05401	168.58765	1	0.186	-0.251	-3.742	-3.72	11.0
-4180.487	-300.99503	2	2	300.99503	300.99503	0	2	2	78.05401	168.58765	1	0.186	-0.257	-3.746	-3.72	11.0
-4180.487	-300.99503	2	2	300.99503	300.99503	0	2	2	78.05401	168.58765	1	0.186	-0.263	-3.755	-3.753	11.0
-4180.487	-300.99503	2	2	300.99503	300.99503	0	2	2	78.05401	168.58765	1	0.186	-0.266	-3.792	-3.812	11.0
-4180.487	-300.99503	2	2	300.99503	300.99503	0	2	2	78.05401	168.58765	1	0.186	-0.27	-3.813	-3.812	11.0
-4180.487	-300.99503	2	2	300.99503	300.99503	0	2	2	78.05401	168.58765	1	0.186	-0.275	-3.855	-3.863	11.0
-4180.487	-300.99503	2	2	300.99503	300.99503	0	2	2	78.05401	168.58765	1	0.186	-0.28	-3.913	-3.886	11.0
-4180.487	-300.99503	2	2	300.99503	300.99503	0	2	2	78.05401	168.58765	1	0.186	-0.283	-3.846	-3.886	11.0
-4180.487	-300.99503	2	2	300.99503	300.99503	0	2	2	78.05401	168.58765	1	0.186	-0.287	-3.953	-3.926	11.0
-4180.487	-300.99503	2	2	300.99503	300.99503	0	2	2	78.05401	168.58765	1	0.186	-0.29	-3.814	-3.926	11.0
-4180.487	-300.99503	2	2	300.99503	300.99503	0	2	2	78.05401	168.58765	1	0.186	-0.294	-3.967	-3.945	11.0
-4180.487	-300.99503	2	2	300.99503	300.99503	0	2	2	78.05401	168.58765	1	0.186	-0.298	-3.974	-3.977	11.0
-4180.487	-300.99503	2	2	300.99503	300.99503	0	2	2	78.05401	168.58765	1	0.186	-0.302	-3.994	-3.977	11.0
-4180.487	-300.99503	2	2	300.99503	300.99503	0	2	2	78.05401	168.58765	1	0.186	-0.304	-3.974	-3.992	11.0
-4180.487	-300.99503	2	2	300.99503	300.99503	0	2	2	78.05401	168.58765	1	0.186	-0.306	-3.99	-4.006	11.0
-4180.487	-300.99503	2	2	300.99503	300.99503	0	2	2	78.05401	168.58765	1	0.186	-0.308	-4.09	-4.006	11.0
-4180.487	-300.99503	2	2	300.99503	300.99503	0	2	2	78.05401	168.58765	1	0.186	-0.31	-4.04	-4.03	11.0
-4180.487	-300.99503	2	2	300.99503	300.99503	0	2	2	78.05401	168.58765	1	0.186	-0.313	-4.047	-4.03	11.0
-4180.487	-300.99503	2	2	300.99503	300.99503	0	2	2	78.05401	168.58765	1	0.186	-0.315	-4.043	-4.051	11.0
-4180.487	-300.99503	2	2	300.99503	300.99503	0	2	2	78.05401	168.58765	1	0.186	-0.317	-4.065	-4.069	11.0
-4180.487	-300.99503	2	2	300.99503	300.99503	0	2	2	78.05401	168.58765	1	0.186	-0.319	-4.086	-4.069	11.0
-4180.487	-300.99503	2	2	300.99503	300.99503	0	2	2	78.05401	168.58765	1	0.186	-0.321	-4.046	-4.077	11.0
-4180.487	-300.99503	2	2	300.99503	300.99503	0	2	2	78.05401	168.58765	1	0.186	-0.321	-4.099	-4.092	11.0
-4180.487	-300.99503	2	2	300.99503	300.99503	0	2	2	78.05401	168.58765	1	0.186	-0.322	-4.098	-4.092	11.0
-4180.487	-300.99503	2	2	300.99503	300.99503	0	2	2	78.05401	168.58765	1	0.186	-0.323	-4.08	-4.098	11.0
-4180.487	-300.99503	2	2	300.99503	300.99503	0	2	2	78.05401	168.58765	1	0.186	-0.325	-4.141	-4.098	11.0
-4180.487	-300.99503	2	2	300.99503	300.99503	0	2	2	78.05401	168.58765	1	0.186	-0.326	-4.073	-4.11	11.0
-4180.487	-300.99503	2	2	300.99503	300.99503	0	2	2	78.05401	168.58765	1	0.186	-0.327	-4.15	-4.115	11.0
-4180.487	-300.99503	2	2	300.99503	300.99503	0	2	2	78.05401	168.58765	1	0.186	-0.328	-4.13	-4.115	11.0
-4180.487	-300.99503	2	2	300.99503	300.99503	0	2	2	78.05401	168.58765	1	0.186	-0.33	-4.118	-4.125	11.0
-4180.487	-300.99503	2	2	300.99503	300.99503	0	2	2	78.05401	168.58765	1	0.186	-0.331	-4.109	-4.129	11.0
-4180.487	-300.99503	2	2	300.99503	300.99503	0	2	2	78.05401	168.58765	1	0.186	-0.332	-4.164	-4.129	11.0
-4180.487	-300.99503	2	2	300.99503	300.99503	0	2	2	78.05401	168.58765	1	0.186	-0.332	-4.06	-4.137	11.0
-4180.487	-300.99503	2	2	300.99503	300.99503	0	2	2	78.05401	168.58765	1	0.185	-0.332	-4.075	-4.14	11.0
-4180.487	-300.99503	2	2	300.99503	300.99503	0	2	2	78.05401	168.58765	1	0.185	-0.334	-4.131	-4.14	11.0
-4180.487	-300.99503	2	2	300.99503	300.99503	0	2	2	78.05401	168.58765	1	0.185	-0.335	-4.094	-4.146	11.0
-4180.487	-300.99503	2	2	300.99503	300.99503	0	2	2	78.05401	168.58765	1	0.185	-0.337	-4.128	-4.146	11.0
-4180.487	-300.99503	2	2	300.99503	300.99503	0	2	2	78.05401	168.58765	1	0.185	-0.339	-4.159	-4.151	11.0
-4180.487	-300.99503	2	2	300.99503	300.99503	0	2	2	78.05401	168.58765	1	0.185	-0.341	-4.143	-4.154	11.0
-4180.487	-300.99503	2	2	300.99503	300.99503	0	2	2	78.05401	168.58765	1	0.185	-0.341	-4.13	-4.154	11.0
-4180.487	-300.99503	2	2	300.99503	300.99503	0	2	2	78.05401	168.58765	1	0.185	-0.341	-4.141	-4.159	11.0
-4180.487	-300.99503	2	2	300.99503	300.99503	0	2	2	78.05401	168.58765	1	0.185	-0.341	-4.157	-4.159	11.0
-4180.487	-300.99503	2	2	300.99503	300.99503	0	2	2	78.05401	168.58765	1	0.185	-0.341	-4.124	-4.16	11.0
-4180.487	-300.99503	2	2	300.99503	300.99503	0	2	2	78.05401	168.58765	1	0.185	-0.341	-4.17	-4.163	11.0
-4180.487	-300.99503	2	2	300.99503	300.99503	0	2	2	78.05401	168.58765	1	0.185	-0.341	-4.197	-4.163	11.0
-4180.487	-300.99503	2	2	300.99503	300.99503	0	2	2	78.05401	168.58765	1	0.185	-0.34	-4.103	-4.165	11.0
-4180.487	-300.99503	2	2	300.99503	300.99503	0	2	2	78.05401	168.58765	1	0.185	-0.341	-4.162	-4.167	11.0
-4180.487	-300.99503	2	2	300.99503	300.99503	0	2	2	78.05401	168.58765	1	0.185	-0.341	-4.184	-4.167	11.0
-4180.487	-300.99503	2	2	300.99503	300.99503	0	2	2	78.05401	168.58765	1	0.185	-0.341	-4.197	-4.169	11.0
-4180.487	-300.99503	2	2	300.99503	300.99503	0	2	2	78.05401	168.58765	1	0.185	-0.341	-4.168	-4.169	11.0
-4180.487	-300.99503	2	2	300.99503	300.99503	0	2	2	78.05401	168.58765	1	0.185	-0.341	-4.111	-4.171	11.0
-4180.487	-300.99503	2	2	300.99503	300.99503	0	2	2	78.05401	168.58765	1	0.185	-0.341	-4.202	-4.172	11.0
-4180.487	-300.99503	2	2	300.99503	300.99503	0	2	2	78.05401	168.58765	1	0.185	-0.341	-4.186	-4.172	11.0
-4180.487	-300.99503	2	2	300.99503	300.99503	0	2	2	78.05401	168.58765	1	0.185	-0.341	-4.152	-4.173	11.0
-4180.487	-300.99503	2	2	300.99503	300.99503	0	2	2	78.05401	168.58765	1	0.185	-0.341	-4.2	-4.174	11.0
-4180.487	-300.99503	2	2	300.99503	300.99503	0	2	2	78.05401	168.58765	1	0.185	-0.341	-4.191	-4.174	11.0
-4180.487	-300.99503	2	2	300.99503	300.99503	0	2	2	78.05401	168.58765	1	0.185	-0.341	-4.217	-4.176	11.0
-4180.487	-300.99503	2	2	300.99503	300.99503	0	2	2	78.05401	168.58765	1	0.185	-0.341	-4.19	-4.176	11.0
-4180.487	-300.99503	2	2	300.99503	300.99503	1	2	2	78.05401	168.58765	1	0.185	-0.341	-4.143	-4.176	11.0
-4180.487	-300.99503	2	2	300.99503	300.99503	1	2	2	78.05401	168.58765	1	0.185	-0.341	-4.156	-4.177	11.0
-4180.487	-300.99503	2	2	300.99503	300.99503	1	2	2	78.05401	168.58765	1	0.185	-0.341	-4.198	-4.177	11.0
-4180.487	-300.99503	2	2	300.99503	300.99503	1	2	2	78.05401	168.58765	1	0.185	-0.34	-4.024	-4.179	11.0
-4180.487	-300.99503	2	2	300.99503	300.99503	1	2	2	78.05401	168.58765	1	0.185	-0.341	-4.168	-4.179	11.0
-4180.487	-300.99503	2	2	300.99503	300.99503	1	2	2	78.05401	168.58765	1	0.185	-0.341	-4.191	-4.179	11.0
-4180.487	-300.99503	2	2	300.99503	300.99503	1	2	2	78.05401	168.58765	1	0.185	-0.341	-4.157	-4.179	11.0
-4180.487	-300.99503	2	2	300.99503	300.99503	1	2	2	78.05401	168.58765	1	0.185	-0.34	-4.095	-4.179	11.0
-4180.487	-300.99503	2	2	300.99503	300.99503	1	2	2	78.05401	168.58765	1	0.185	-0.341	-3.975	-4.18	11.0
-4180.487	-300.99503	2	2	300.99503	300.99503	1	2	2	78.05401	168.58765	1	0.185	-0.341	-4.226	-4.18	11.0
-4180.487	-300.99503	2	2	300.99503	300.99503	1	2	2	78.05401	168.58765	1	0.185	-0.341	-4.188	-4.18	11.0
-4180.487	-300.99503	2	2	300.99503	300.99503	1	2	2	78.05401	168.58765	1	0.185	-0.341	-4.211	-4.181	11.0
-4180.487	-300.99503	2	2	300.99503	300.99503	1	2	2	78.05401	168.58765	1	0.185	-0.341	-4.193	-4.181	11.0
-4180.487	-300.99503	2	2	300.99503	300.99503	1	2	2	78.05401	168.58765	1	0.185	-0.342	-4.446	-4.181	11.0
-4180.487	-300.99503	2	2	300.99503	300.99503	1	2	2	78.05401	168.58765	1	0.185	-0.342	-4.181	-4.181	11.0
-4180.487	-300.99503	2	2	300.99503	300.99503	1	2	2	78.05401	168.58765	1	0.185	-0.342	-4.202	-4.181	11.0
-4180.487	-300.99503	2	2	300.99503	300.99503	1	2	2	78.05401	168.58765	1	0.185	-0.342	-4.179	-4.182	11.0
-4180.487	-300.99503	2	2	300.99503	300.99503	1	2	2	78.05401	168.58765	1	0.185	-0.342	-4.152	-4.182	11.0
-4180.487	-300.99503	2	2	300.99503	300.99503	1	2	2	78.05401	168.58765	1	0.185	-0.342	-4.159	-4.182	11.0
-4180.487	-300.99503	2	2	300.99503	300.99503	1	2	2	78.05401	168.58765	1	0.185	-0.342	-4.18	-4.182	11.0
-4180.487	-300.99503	2	2	300.99503	300.99503	1	2	2	78.05401	168.58765	1	0.185	-0.342	-4.195	-4.183	11.0
-4180.487	-300.99503	2	2	300.99503	300.99503	1	2	2	78.05401	168.58765	1	0.185	-0.342	-4.119	-4.183	11.0
-4180.487	-300.99503	2	2	300.99503	300.99503	1	2	2	78.05401	168.58765	1	0.185	-0.342	-4.176	-4.183	11.0
-4180.487	-300.99503	2	2	300.99503	300.99503	1	2	2	78.05401	168.58765	1	0.185	-0.342	-4.143	-4.183	11.0
-4180.487	-300.99503	2	2	300.99503	300.99503	1	2	2	78.05401	168.58765	1	0.185	-0.342	-4.203	-4.183	11.0
-4180.487	-300.99503	2	2	300.99503	300.99503	1	2	2	78.05401	168.58765	1	0.185	-0.342	-4.19	-4.183	11.0
-4180.487	-300.99503	2	2	300.99503	300.99503	1	2	2	78.05401	168.58765	1	0.185	-0.342	-4.199	-4.183	11.0
-4180.487	-300.99503	2	2	300.99503	300.99503	1	2	2	78.05401	168.58765	1	0.185	-0.342	-4.2	-4.183	11.0
-4180.487	-300.99503	2	2	300.99503	300.99503	1	2	2	78.05401	168.58765	1	0.185	-0.342	-4.2	-4.183	11.0
-4180.487	-300.99503	2	2	300.99503	300.99503	1	2	2	78.05401	168.58765	1	0.185	-0.342	-4.202	-4.183	11.0
-4180.487	-300.99503	2	2	300.99503	300.99503	1	2	2	78.05401	168.58765	1	0.185	-0.342	-4.162	-4.184	11.0
-4180.487	-300.99503	2	2	300.99503	300.99503	1	2	2	78.05401	168.58765	1	0.185	-0.342	-4.204	-4.184	11.0
-4180.487	-300.99503	2	2	300.99503	300.99503	1	2	2	78.05401	168.58765	1	0.185	-0.342	-4.186	-4.184	11.0
-4180.487	-300.99503	2	2	300.99503	300.99503	1	2	2	78.05401	168.58765	1	0.185	-0.342	-4.224	-4.184	11.0
-4180.487	-300.99503	2	2	300.99503	300.99503	1	2	2	78.05401	168.58765	1	0.185	-0.342	-4.25	-4.184	11.0
-4180.487	-300.99503	2	2	300.99503	300.99503	1	2	2	78.05401	168.58765	1	0.185	-0.342	-4.196	-4.184	11.0
-4180.487	-300.99503	2	2	300.99503	300.99503	1	2	2	78.05401	168.58765	1	0.185	-0.342	-4.295	-4.184	11.0
-4180.487	-300.99503	2	2	300.99503	300.99503	1	2	2	78.05401	168.58765	1	0.185	-0.341	-4.208	-4.184	11.0
-4180.487	-300.99503	2	2	300.99503	300.99503	1	2	2	78.05401	168.58765	1	0.185	-0.341	-4.173	-4.184	11.0
-4180.487	-300.99503	2	2	300.99503	300.99503	1	2	2	78.05401	168.58765	1	0.185	-0.341	-4.178	-4.184	11.0
-4180.487	-300.99503	2	2	300.99503	300.99503	1	2	2	78.05401	168.58765	1	0.185	-0.342	-4.397	-4.184	11.0
-4180.487	-300.99503	2	2	300.99503	300.99503	1	2	2	78.05401	168.58765	1	0.185	-0.342	-4.219	-4.184	11.0
-4180.487	-300.99503	2	2	300.99503	300.99503	1	2	2	78.05401	168.58765	1	0.185	-0.342	-4.208	-4.184	11.0
-4180.487	-300.99503	2	2	300.99503	300.99503	1	2	2	78.05401	168.58765	1	0.185	-0.341	-4.224	-4.184	11.0
-4180.487	-300.99503	2	2	300.99503	300.99503	1	2	2	78.05401	168.58765	1	0.185	-0.341	-4.196	-4.184	11.0
-4180.487	-300.99503	2	2	300.99503	300.99503	1	2	2	78.05401	168.58765	1	0.185	-0.341	-4.181	-4.184	11.0
-4180.487	-300.99503	2	2	300.99503	300.99503	1	2	2	78.05401	168.58765	1	0.185	-0.341	-4.303	-4.184	11.0
-4180.487	-300.99503	2	2	300.99503	300.99503	1	2	2	78.05401	168.58765	1	0.185	-0.341	-4.201	-4.184	11.0
-4180.487	-300.99503	2	2	300.99503	300.99503	1	2	2	78.05401	168.58765	1	0.185	-0.341	-4.165	-4.184	11.0
-4180.487	-300.99503	2	2	300.99503	300.99503	1	2	2	78.05401	168.58765	1	0.185	-0.34	-4.057	-4.184	11.0
-4180.487	-300.99503	2	2	300.99503	300.99503	1	2	2	78.05401	168.58765	1	0.185	-0.341	-4.233	-4.184	11.0
-4180.487	-300.99503	2	2	300.99503	300.99503	1	2	2	78.05401	168.58765	1	0.185	-0.341	-4.155	-4.184	11.0
-4180.487	-300.99503	2	2	300.99503	300.99503	1	2	2	78.05401	168.58765	1	0.185	-0.341	-4.168	-4.184	11.0
-4180.487	-300.99503	2	2	300.99503	300.99503	1	2	2	78.05401	168.58765	1	0.185	-0.341	-4.194	-4.184	11.0
-4180.487	-300.99503	2	2	300.99503	300.99503	1	2	2	78.05401	168.58765	1	0.185	-0.341	-4.191	-4.184	11.0
-4180.487	-300.99503	2	2	300.99503	300.99503	1	2	2	78.05401	168.58765	1	0.185	-0.341	-4.14	-4.184	11.0
-4180.487	-300.99503	2	2	300.99503	300.99503	1	2	2	78.05401	168.58765	1	0.185	-0.34	-4.069	-4.184	11.0
-4180.487	-300.99503	2	2	300.99503	300.99503	1	2	2	78.05401	168.58765	1	0.185	-0.341	-4.236	-4.184	11.0
-4180.487	-300.99503	2	2	300.99503	300.99503	1	2	2	78.05401	168.58765	1	0.185	-0.341	-4.134	-4.184	11.0
-4180.487	-300.99503	2	2	300.99503	300.99503	1	2	2	78.05401	168.58765	1	0.185	-0.341	-4.153	-4.184	11.0
-4180.487	-300.99503	2	2	300.99503	300.99503	1	2	2	78.05401	168.58765	1	0.185	-0.341	-4.145	-4.184	11.0
-4180.487	-300.99503	2	2	300.99503	300.99503	1	2	2	78.05401	168.58765	1	0.185	-0.341	-4.207	-4.184	11.0
-4180.487	-300.99503	2	2	300.99503	300.99503	1	2	2	78.05401	168.58765	1	0.185	-0.341	-4.172	-4.184	11.0
-4180.487	-300.99503	2	2	300.99503	300.99503	1	2	2	78.05401	168.58765	1	0.185	-0.341	-4.215	-4.184	11.0
-4180.487	-300.99503	2	2	300.99503	300.99503	1	2	2	78.05401	168.58765	1	0.185	-0.34	-4.009	-4.184	11.0
-4180.487	-300.99503	2	2	300.99503	300.99503	1	2	2	78.05401	168.58765	1	0.185	-0.341	-4.176	-4.184	11.0
-4180.487	-300.99503	2	2	300.99503	300.99503	1	2	2	78.05401	168.58765	1	0.185	-0.341	-4.185	-4.184	11.0
-4180.487	-300.99503	2	2	300.99503	300.99503	1	2	2	78.05401	168.58765	1	0.185	-0.341	-4.181	-4.184	11.0
-4180.487	-300.99503	2	2	300.99503	300.99503	1	2	2	78.05401	168.58765	1	0.185	-0.341	-4.177	-4.184	11.0
-4180.487	-300.99503	2	2	300.99503	300.99503	1	2	2	78.05401	168.58765	1	0.185	-0.341	-4.166	-4.184	11.0
-4180.487	-300.99503	2	2	300.99503	300.99503	1	2	2	78.05401	168.58765	1	0.185	-0.341	-4.279	-4.184	11.0
-4180.487	-300.99503	2	2	300.99503	300.99503	1	2	2	78.05401	168.58765	1	0.185	-0.341	-4.242	-4.184	11.0
-4180.487	-300.99503	2	2	300.99503	300.99503	1	2	2	78.05401	168.58765	1	0.185	-0.341	-4.194	-4.184	11.0
-4180.487	-300.99503	2	2	300.99503	300.99503	1	2	2	78.05401	168.58765	1	0.185	-0.341	-4.119	-4.184	11.0
-4180.487	-300.99503	2	2	300.99503	300.99503	1	2	2	78.05401	168.58765	1	0.185	-0.341	-4.179	-4.184	11.0
-4180.487	-300.99503	2	2	300.99503	300.99503	1	2	2	78.05401	168.58765	1	0.185	-0.341	-4.218	-4.184	11.0
-4180.487	-300.99503	2	2	300.99503	300.99503	1	2	2	78.05401	168.58765	1	0.185	-0.341	-4.175	-4.184	11.0
-4180.487	-300.99503	2	2	300.99503	300.99503	1	2	2	78.05401	168.58765	1	0.185	-0.341	-4.221	-4.184	11.0
-4180.487	-300.99503	2	2	300.99503	300.99503	1	2	2	78.05401	168.58765	1	0.185	-0.341	-4.328	-4.184	11.0
-4180.487	-300.99503	2	2	300.99503	300.99503	1	2	2	78.05401	168.58765	1	0.185	-0.341	-4.166	-4.184	11.0
-4180.487	-300.99503	2	2	300.99503	300.99503	1	2	2	78.05401	168.58765	1	0.185	-0.341	-4.182	-4.184	11.0
-4180.487	-300.99503	2	2	300.99503	300.99503	1	2	2	78.05401	168.58765	1	0.185	-0.341	-4.149	-4.184	11.0
-4180.487	-300.99503	2	2	300.99503	300.99503	1	2	2	78.05401	168.58765	1	0.185	-0.341	-4.177	-4.184	11.0
-4180.487	-300.99503	2	2	300.99503	300.99503	1	2	2	78.05401	168.58765	1	0.185	-0.341	-4.149	-4.184	11.0
-4180.487	-300.99503	2	2	300.99503	300.99503	1	2	2	78.05401	168.58765	1	0.185	-0.341	-4.195	-4.184	11.0
-4180.487	-300.99503	2	2	300.99503	300.99503	1	2	2	78.05401	168.58765	1	0.185	-0.341	-4.142	-4.184	11.0
-4180.487	-300.99503	2	2	300.99503	300.99503	1	2	2	78.05401	168.58765	1	0.185	-0.341	-4.187	-4.184	11.0
-4180.487	-300.99503	2	2	300.99503	300.99503	1	2	2	78.05401	168.58765	1	0.185	-0.341	-4.227	-4.184	11.0
-4180.487	-300.99503	2	2	300.99503	300.99503	1	2	2	78.05401	168.58765	1	0.185	-0.341	-4.155	-4.184	11.0
-4180.487	-300.99503	2	2	300.99503	300.99503	1	2	2	78.05401	168.58765	1	0.185	-0.341	-4.23	-4.184	11.0
-4180.487	-300.99503	2	2	300.99503	300.99503	1	2	2	78.05401	168.58765	1	0.185	-0.341	-4.189	-4.184	11.0
-4180.487	-300.99503	2	2	300.99503	300.99503	1	2	2	78.05401	168.58765	1	0.185	-0.341	-4.157	-4.184	11.0
-4180.487	-300.99503	2	2	300.99503	300.99503	1	2	2	78.05401	168.58765	1	0.185	-0.341	-4.161	-4.184	11.0
-4180.487	-300.99503	2	2	300.99503	300.99503	1	2	2	78.05401	168.58765	1	0.185	-0.341	-4.208	-4.184	11.0
-4180.487	-300.99503	2	2	300.99503	300.99503	1	2	2	78.05401	168.58765	1	0.185	-0.341	-4.169	-4.184	11.0
-4180.487	-300.99503	2	2	300.99503	300.99503	1	2	2	78.05401	168.58765	1	0.185	-0.341	-4.133	-4.184	11.0
-4180.487	-300.99503	2	2	300.99503	300.99503	1	2	2	78.05401	168.58765	1	0.185	-0.341	-4.19	-4.184	11.0
-4180.487	-300.99503	2	2	300.99503	300.99503	1	2	2	78.05401	168.58765	1	0.185	-0.341	-4.177	-4.184	11.0
-4180.487	-300.99503	2	2	300.99503	300.99503	1	2	2	78.05401	168.58765	1	0.185	-0.341	-4.166	-4.184	11.0
-4180.487	-300.99503	2	2	300.99503	300.99503	1	2	2	78.05401	168.58765	1	0.185	-0.341	-4.317	-4.184	11.0
-4180.487	-300.99503	2	2	300.99503	300.99503	1	2	2	78.05401	168.58765	1	0.185	-0.34	-4.084	-4.184	11.0
-4180.487	-300.99503	2	2	300.99503	300.99503	1	2	2	78.05401	168.58765	1	0.185	-0.341	-4.205	-4.184	11.0
-4180.487	-300.99503	2	2	300.99503	300.99503	1	2	2	78.05401	168.58765	1	0.185	-0.341	-4.194	-4.184	11.0
-4180.487	-300.99503	2	2	300.99503	300.99503	1	2	2	78.05401	168.58765	1	0.185	-0.341	-4.172	-4.184	11.0
-4180.487	-300.99503	2	2	300.99503	300.99503	1	2	2	78.05401	168.58765	1	0.185	-0.341	-4.215	-4.184	11.0
-4180.487	-300.99503	2	2	300.99503	300.99503	1	2	2	78.05401	168.58765	1	0.185	-0.34	-4.043	-4.184	11.0
-4180.487	-300.99503	2	2	300.99503	300.99503	1	2	2	78.05401	168.58765	1	0.185	-0.341	-4.21	-4.184	11.0
-4180.487	-300.99503	2	2	300.99503	300.99503	1	2	2	78.05401	168.58765	1	0.185	-0.341	-4.2	-4.184	11.0
-4180.487	-300.99503	2	2	300.99503	300.99503	1	2	2	78.05401	168.58765	1	0.185	-0.341	-4.249	-4.184	11.0
-4180.487	-300.99503	2	2	300.99503	300.99503	1	2	2	78.05401	168.58765	1	0.185	-0.341	-4.215	-4.184	11.0
-4180.487	-300.99503	2	2	300.99503	300.99503	1	2	2	78.05401	168.58765	1	0.185	-0.341	-4.15	-4.184	11.0
-4180.487	-300.99503	2	2	300.99503	300.99503	1	2	2	78.05401	168.58765	1	0.185	-0.341	-4.174	-4.184	11.0
-4180.487	-300.99503	2	2	300.99503	300.99503	1	2	2	78.05401	168.58765	1	0.185	-0.341	-4.176	-4.184	11.0
-4180.487	-300.99503	2	2	300.99503	300.99503	1	2	2	78.05401	168.58765	1	0.185	-0.34	-4.053	-4.184	11.0
-4180.487	-300.99503	2	2	300.99503	300.99503	1	2	2	78.05401	168.58765	1	0.185	-0.34	-4.074	-4.184	11.0
-4180.487	-300.99503	2	2	300.99503	300.99503	1	2	2	78.05401	168.58765	1	0.185	-0.341	-4.19	-4.184	11.0
-4180.487	-300.99503	2	2	300.99503	300.99503	1	2	2	78.05401	168.58765	1	0.185	-0.341	-4.204	-4.184	11.0
-4180.487	-300.99503	2	2	300.99503	300.99503	1	2	2	78.05401	168.58765	1	0.185	-0.341	-4.136	-4.184	11.0
-4180.487	-300.99503	2	2	300.99503	300.99503	1	2	2	78.05401	168.58765	1	0.185	-0.341	-4.135	-4.184	11.0
-4180.487	-300.99503	2	2	300.99503	300.99503	1	2	2	78.05401	168.58765	1	0.185	-0.341	-4.183	-4.184	11.0
-4180.487	-300.99503	2	2	300.99503	300.99503	1	2	2	78.05401	168.58765	1	0.185	-0.341	-4.242	-4.184	11.0
-4180.487	-300.99503	2	2	300.99503	300.99503	1	2	2	78.05401	168.58765	1	0.185	-0.341	-4.228	-4.184	11.0
-4180.487	-300.99503	2	2	300.99503	300.99503	1	2	2	78.05401	168.58765	1	0.185	-0.341	-4.193	-4.184	11.0
-4180.487	-300.99503	2	2	300.99503	300.99503	1	2	2	78.05401	168.58765	1	0.185	-0.341	-4.21	-4.184	11.0
-4180.487	-300.99503	2	2	300.99503	300.99503	1	2	2	78.05401	168.58765	1	0.185	-0.34	-3.958	-4.184	11.0
-4180.487	-300.99503	2	2	300.99503	300.99503	1	2	2	78.05401	168.58765	1	0.185	-0.341	-4.219	-4.184	11.0
-4180.487	-300.99503	2	2	300.99503	300.99503	1	2	2	78.05401	168.58765	1	0.185	-0.341	-4.134	-4.184	11.0
-4180.487	-300.99503	2	2	300.99503	300.99503	1	2	2	78.05401	168.58765	1	0.185	-0.341	-4.124	-4.184	11.0
-4180.487	-300.99503	2	2	300.99503	300.99503	1	2	2	78.05401	168.58765	1	0.185	-0.341	-4.21	-4.184	11.0
-4180.487	-300.99503	2	2	300.99503	300.99503	1	2	2	78.05401	168.58765	1	0.185	-0.341	-4.159	-4.184	11.0
-4180.487	-300.99503	2	2	300.99503	300.99503	1	2	2	78.05401	168.58765	1	0.185	-0.341	-4.167	-4.184	11.0
-4180.487	-300.99503	2	2	300.99503	300.99503	1	2	2	78.05401	168.58765	1	0.185	-0.341	-4.207	-4.184	11.0
-4180.487	-300.99503	2	2	300.99503	300.99503	1	2	2	78.05401	168.58765	1	0.185	-0.341	-4.272	-4.184	11.0
-4180.487	-300.99503	2	2	300.99503	300.99503	1	2	2	78.05401	168.58765	1	0.185	-0.341	-4.214	-4.184	11.0
-4180.487	-300.99503	2	2	300.99503	300.99503	1	2	2	78.05401	168.58765	1	0.185	-0.341	-4.231	-4.184	11.0
-4180.487	-300.99503	2	2	300.99503	300.99503	1	2	2	78.05401	168.58765	1	0.185	-0.341	-4.171	-4.184	11.0
-4180.487	-300.99503	2	2	300.99503	300.99503	1	2	2	78.05401	168.58765	1	0.185	-0.341	-4.181	-4.184	11.0
-4180.487	-300.99503	2	2	300.99503	300.99503	1	2	2	78.05401	168.58765	1	0.185	-0.341	-4.147	-4.184	11.0
-4180.487	-300.99503	2	2	300.99503	300.99503	1	2	2	78.05401	168.58765	1	0.185	-0.341	-4.183	-4.184	11.0
-4180.487	-300.99503	2	2	300.99503	300.99503	1	2	2	78.05401	168.58765	1	0.185	-0.34	-4.065	-4.184	11.0
-4180.487	-300.99503	2	2	300.99503	300.99503	1	2	2	78.05401	168.58765	1	0.185	-0.341	-4.209	-4.184	11.0
-4180.487	-300.99503	2	2	300.99503	300.99503	1	2	2	78.05401	168.58765	1	0.185	-0.341	-4.179	-4.184	11.0
0.0	0.0	2	2	300.99503	300.99503	1	2	2	78.05401	168.58765	0	0.185	-0.341	-4.193	-4.184	11.0
0.0	0.0	2	2	300.99503	300.99503	1	2	2	78.05401	168.58765	0	0.185	-0.341	-4.182	-4.184	11.0
0.0	0.0	2	2	300.99503	300.99503	1	2	2	78.05401	168.58765	0	0.185	-0.341	-4.175	-4.184	11.0
0.0	0.0	2	2	300.99503	300.99503	1	2	2	78.05401	168.58765	0	0.185	-0.34	-3.978	-4.184	11.0
0.0	0.0	2	2	300.99503	300.99503	1	2	2	78.05401	168.58765	0	0.185	-0.341	-4.179	-4.184	11.0
0.0	0.0	2	2	300.99503	300.99503	1	2	2	78.05401	168.58765	0	0.185	-0.336	-3.593	-3.613	11.0
0.0	0.0	2	2	300.99503	300.99503	1	2	2	78.05401	168.58765	0	0.185	-0.331	-3.38	-3.358	11.0
0.0	0.0	2	2	300.99503	300.99503	1	2	2	78.05401	168.58765	0	0.185	-0.325	-3.317	-3.358	11.0
0.0	0.0	2	2	300.99503	300.99503	1	2	2	78.05401	168.58765	0	0.185	-0.317	-2.927	-2.9	11.0
0.0	0.0	2	2	300.99503	300.99503	1	2	2	78.05401	168.58765	0	0.185	-0.309	-2.681	-2.9	11.0
0.0	0.0	2	2	300.99503	300.99503	1	2	2	78.05401	168.58765	0	0.185	-0.299	-2.52	-2.504	11.0
0.0	0.0	2	2	300.99503	300.99503	1	2	2	78.05401	168.58765	0	0.185	-0.289	-2.361	-2.327	11.0
0.0	0.0	2	2	300.99503	300.99503	1	2	2	78.05401	168.58765	0	0.185	-0.279	-2.334	-2.327	11.0
0.0	0.0	2	2	300.99503	300.99503	1	2	2	78.05401	168.58765	0	0.185	-0.269	-1.983	-2.009	11.0
0.0	0.0	2	2	300.99503	300.99503	1	2	2	78.05401	168.58765	0	0.185	-0.257	-1.902	-1.867	11.0
0.0	0.0	2	2	300.99503	300.99503	1	2	2	78.05401	168.58765	0	0.185	-0.247	-1.86	-1.867	11.0
0.0	0.0	2	2	300.99503	300.99503	1	2	2	78.05401	168.58765	0	0.185	-0.235	-1.59	-1.612	11.0
0.0	0.0	2	2	300.99503	300.99503	1	2	2	78.05401	168.58765	0	0.185	-0.225	-1.577	-1.392	11.0
0.0	0.0	2	2	300.99503	300.99503	1	2	2	78.05401	168.58765	0	0.185	-0.214	-1.415	-1.392	11.0
0.0	0.0	2	2	300.99503	300.99503	1	2	2	78.05401	168.58765	0	0.186	-0.204	-1.279	-1.294	11.0
0.0	0.0	2	2	300.99503	300.99503	1	2	2	78.05401	168.58765	0	0.186	-0.195	-1.322	-1.294	11.0
0.0	0.0	2	2	300.99503	300.99503	1	2	2	78.05401	168.58765	0	0.186	-0.185	-1.088	-1.117	11.0
0.0	0.0	2	2	300.99503	300.99503	1	2	2	78.05401	168.58765	0	0.186	-0.176	-1.07	-1.038	11.0
0.0	0.0	2	2	300.99503	300.99503	1	2	2	78.05401	168.58765	0	0.186	-0.168	-0.99	-1.038	11.0
0.0	0.0	2	2	300.99503	300.99503	1	2	2	78.05401	168.58765	0	0.186	-0.158	-0.907	-0.896	11.0
0.0	0.0	2	2	300.99503	300.99503	1	2	2	78.05401	168.58765	0	0.186	-0.15	-0.896	-0.896	11.0
0.0	0.0	2	2	300.99503	300.99503	1	2	2	78.05401	168.58765	0	0.186	-0.142	-0.803	-0.833	11.0
0.0	0.0	2	2	300.99503	300.99503	1	2	2	78.05401	168.58765	0	0.186	-0.133	-0.703	-0.719	11.0
0.0	0.0	2	2	300.99503	300.99503	1	2	2	78.05401	168.58765	0	0.186	-0.125	-0.726	-0.719	11.0
0.0	0.0	2	2	300.99503	300.99503	1	2	2	78.05401	168.58765	0	0.186	-0.117	-0.656	-0.668	11.0
0.0	0.0	2	2	300.99503	300.99503	1	2	2	78.05401	168.58765	0	0.186	-0.111	-0.598	-0.577	11.0
0.0	0.0	2	2	300.99503	300.99503	1	2	2	78.05401	168.58765	0	0.186	-0.104	-0.565	-0.577	11.0
0.0	0.0	2	2	300.99503	300.99503	1	2	2	78.05401	168.58765	0	0.186	-0.098	-0.543	-0.498	11.0
0.0	0.0	2	2	300.99503	300.99503	1	2	2	78.05401	168.58765	0	0.186	-0.093	-0.501	-0.498	11.0
0.0	0.0	2	2	300.99503	300.99503	1	2	2	78.05401	168.58765	0	0.186	-0.088	-0.494	-0.462	11.0
0.0	0.0	2	2	300.99503	300.99503	1	2	2	78.05401	168.58765	0	0.186	-0.082	-0.436	-0.399	11.0
0.0	0.0	2	2	300.99503	300.99503	1	2	2	78.05401	168.58765	0	0.186	-0.077	-0.411	-0.399	11.0
0.0	0.0	2	2	300.99503	300.99503	1	2	2	78.05401	168.58765	0	0.186	-0.072	-0.232	-0.371	11.0
0.0	0.0	2	2	300.99503	300.99503	1	2	2	78.05401	168.58765	0	0.186	-0.067	-0.359	-0.32	11.0
0.0	0.0	2	2	300.99503	300.99503	1	2	2	78.05401	168.58765	0	0.186	-0.063	-0.31	-0.32	11.0
0.0	0.0	2	2	300.99503	300.99503	1	2	2	78.05401	168.58765	0	0.186	-0.059	-0.318	-0.297	11.0
0.0	0.0	2	2	300.99503	300.99503	1	2	2	78.05401	168.58765	0	0.186	-0.057	-0.259	-0.297	11.0
0.0	0.0	2	2	300.99503	300.99503	1	2	2	78.05401	168.58765	0	0.186	-0.053	-0.188	-0.257	11.0
0.0	0.0	2	2	300.99503	300.99503	1	2	2	78.05401	168.58765	0	0.186	-0.049	-0.232	-0.238	11.0
0.0	0.0	2	2	300.99503	300.99503	1	2	2	78.05401	168.58765	0	0.186	-0.046	-0.223	-0.238	11.0
0.0	0.0	2	2	300.99503	300.99503	1	2	2	78.05401	168.58765	0	0.186	-0.042	-0.205	-0.206	11.0
0.0	0.0	2	2	300.99503	300.99503	1	2	2	78.05401	168.58765	0	0.186	-0.039	-0.23	-0.191	11.0
0.0	0.0	2	2	300.99503	300.99503	1	2	2	78.05401	168.58765	0	0.186	-0.037	-0.241	-0.191	11.0
0.0	0.0	2	2	300.99503	300.99503	1	2	2	78.05401	168.58765	0	0.186	-0.035	-0.18	-0.165	11.0
0.0	0.0	2	2	300.99503	300.99503	1	2	2	78.05401	168.58765	0	0.186	-0.033	-0.211	-0.165	11.0
0.0	0.0	2	2	300.99503	300.99503	1	2	2	78.05401	168.58765	0	0.186	-0.031	-0.178	-0.153	11.0
0.0	0.0	2	2	300.99503	300.99503	1	2	2	78.05401	168.58765	0	0.186	-0.029	-0.136	-0.132	11.0
0.0	0.0	2	2	300.99503	300.99503	1	2	2	78.05401	168.58765	0	0.186	-0.028	-0.315	-0.132	11.0
0.0	0.0	2	2	300.99503	300.99503	1	2	2	78.05401	168.58765	0	0.186	-0.026	-0.142	-0.122	11.0
0.0	0.0	2	2	300.99503	300.99503	1	2	2	78.05401	168.58765	0	0.186	-0.024	-0.173	-0.106	11.0
0.0	0.0	2	2	300.99503	300.99503	1	2	2	78.05401	168.58765	0	0.186	-0.022	-0.15	-0.106	11.0
0.0	0.0	2	2	300.99503	300.99503	1	2	2	78.05401	168.58765	0	0.186	-0.02	-0.1	-0.091	11.0
0.0	0.0	2	2	300.99503	300.99503	1	2	2	78.05401	168.58765	0	0.186	-0.02	-0.042	-0.084	11.0
0.0	0.0	2	2	300.99503	300.99503	1	2	2	78.05401	168.58765	0	0.186	-0.02	-0.056	-0.084	11.0
0.0	0.0	2	2	300.99503	300.99503	1	2	2	78.05401	168.58765	0	0.186	-0.02	-0.093	-0.078	11.0
0.0	0.0	2	2	300.99503	300.99503	1	2	2	78.05401	168.58765	0	0.186	-0.02	-0.101	-0.078	11.0
0.0	0.0	2	2	300.99503	300.99503	1	2	2	78.05401	168.58765	0	0.186	-0.02	-0.042	-0.067	11.0
0.0	0.0	2	2	300.99503	300.99503	1	2	2	78.05401	168.58765	0	0.186	-0.02	-0.066	-0.058	11.0
0.0	0.0	2	2	300.99503	300.99503	1	2	2	78.05401	168.58765	0	0.186	-0.02	-0.051	-0.058	11.0
0.0	0.0	2	2	300.99503	300.99503	1	2	2	78.05401	168.58765	0	0.186	-0.02	-0.114	-0.054	11.0
0.0	0.0	2	2	300.99503	300.99503	1	2	2	78.05401	168.58765	0	0.186	-0.02	-0.034	-0.054	11.0
0.0	0.0	2	2	300.99503	300.99503	1	2	2	78.05401	168.58765	0	0.186	-0.02	-0.034	-0.046	11.0
0.0	0.0	2	2	300.99503	300.99503	1	2	2	78.05401	168.58765	0	0.186	-0.02	-0.054	-0.043	11.0
0.0	0.0	2	2	300.99503	300.99503	1	2	2	78.05401	168.58765	0	0.186	-0.018	0.053	-0.043	11.0
0.0	0.0	2	2	300.99503	300.99503	1	2	2	78.05401	168.58765	0	0.186	-0.017	-0.03	-0.037	11.0
0.0	0.0	2	2	300.99503	300.99503	1	2	2	78.05401	168.58765	0	0.186	-0.016	0.018	-0.034	11.0
0.0	0.0	2	2	300.99503	300.99503	1	2	2	78.05401	168.58765	0	0.186	-0.016	-0.046	-0.034	11.0
0.0	0.0	2	2	300.99503	300.99503	1	2	2	78.05401	168.58765	0	0.186	-0.015	-0.034	-0.029	11.0
0.0	0.0	2	2	300.99503	300.99503	1	2	2	78.05401	168.58765	0	0.186	-0.015	-0.012	-0.029	11.0
0.0	0.0	2	2	300.99503	300.99503	1	2	2	78.05401	168.58765	0	0.186	-0.015	-0.027	-0.027	11.0
0.0	0.0	2	2	300.99503	300.99503	1	2	2	78.05401	168.58765	0	0.186	-0.013	0.0	-0.023	11.0
0.0	0.0	2	2	300.99503	300.99503	1	2	2	78.05401	168.58765	0	0.186	-0.013	-0.046	-0.023	11.0
0.0	0.0	2	2	300.99503	300.99503	1	2	2	78.05401	168.58765	0	0.186	-0.012	-0.009	-0.02	11.0
0.0	0.0	2	2	300.99503	300.99503	1	2	2	78.05401	168.58765	0	0.186	-0.012	-0.018	-0.018	11.0
0.0	0.0	2	2	300.99503	300.99503	1	2	2	78.05401	168.58765	0	0.186	-0.011	-0.003	-0.018	11.0
0.0	0.0	2	2	300.99503	300.99503	1	2	2	78.05401	168.58765	0	0.186	-0.01	0.057	-0.016	11.0
0.0	0.0	2	2	300.99503	300.99503	1	2	2	78.05401	168.58765	0	0.186	-0.009	-0.01	-0.014	11.0
0.0	0.0	2	2	300.99503	300.99503	1	2	2	78.05401	168.58765	0	0.186	-0.008	-0.042	-0.014	11.0
0.0	0.0	2	2	300.99503	300.99503	1	2	2	78.05401	168.58765	0	0.186	-0.007	-0.007	-0.012	11.0
0.0	0.0	2	2	300.99503	300.99503	1	2	2	78.05401	168.58765	0	0.186	-0.007	-0.012	-0.012	11.0
0.0	0.0	2	2	300.99503	300.99503	1	2	2	78.05401	168.58765	0	0.186	-0.006	-0.007	-0.011	11.0
0.0	0.0	2	2	300.99503	300.99503	1	2	2	78.05401	168.58765	0	0.186	-0.005	-0.009	-0.01	11.0
0.0	0.0	2	2	300.99503	300.99503	1	2	2	78.05401	168.58765	0	0.186	-0.005	-0.018	-0.01	11.0
0.0	0.0	2	2	300.99503	300.99503	1	2	2	78.05401	168.58765	0	0.186	-0.004	-0.007	-0.008	11.0
0.0	0.0	2	2	300.99503	300.99503	1	2	2	78.05401	168.58765	0	0.186	-0.003	-0.058	-0.008	11.0
0.0	0.0	2	2	300.99503	300.99503	1	2	2	78.05401	168.58765	0	0.186	-0.002	-0.042	-0.007	11.0
0.0	0.0	2	2	300.99503	300.99503	1	2	2	78.05401	168.58765	0	0.186	-0.001	0.02	-0.006	11.0
0.0	0.0	2	2	300.99503	300.99503	1	2	2	78.05401	168.58765	0	0.186	-0.001	-0.042	-0.006	11.0
0.0	0.0	2	2	300.99503	300.99503	1	2	2	78.05401	168.58765	0	0.186	0.0	-0.001	-0.006	11.0
0.0	0.0	2	2	300.99503	300.99503	1	2	2	78.05401	168.58765	0	0.186	-0.001	-0.014	-0.005	11.0
0.0	0.0	2	2	300.99503	300.99503	1	2	2	78.05401	168.58765	0	0.186	-0.001	-0.042	-0.005	11.0
0.0	0.0	2	2	300.99503	300.99503	1	2	2	78.05401	168.58765	0	0.186	-0.001	-0.051	-0.004	11.0
0.0	0.0	2	2	300.99503	300.99503	1	2	2	78.05401	168.58765	0	0.186	-0.001	-0.047	-0.004	11.0
0.0	0.0	2	2	300.99503	300.99503	1	2	2	78.05401	168.58765	0	0.186	-0.001	-0.023	-0.003	11.0
0.0	0.0	2	2	300.99503	300.99503	1	2	2	78.05401	168.58765	0	0.186	0.0	0.191	-0.003	11.0
0.0	0.0	2	2	300.99503	300.99503	1	2	2	78.05401	168.58765	0	0.186	0.0	0.0	-0.003	11.0
0.0	0.0	2	2	300.99503	300.99503	1	2	2	78.05401	168.58765	0	0.186	0.0	0.018	-0.002	11.0
0.0	0.0	2	2	300.99503	300.99503	1	2	2	78.05401	168.58765	0	0.186	0.0	0.031	-0.002	11.0
0.0	0.0	2	2	300.99503	300.99503	1	2	2	78.05401	168.58765	0	0.186	-0.001	-0.029	-0.002	11.0
0.0	0.0	2	2	300.99503	300.99503	1	2	2	78.05401	168.58765	0	0.186	0.0	-0.001	-0.002	11.0
0.0	0.0	2	2	300.99503	300.99503	1	2	2	78.05401	168.58765	0	0.186	0.0	0.022	-0.002	11.0
0.0	0.0	2	2	300.99503	300.99503	1	2	2	78.05401	168.58765	0	0.186	0.0	-0.01	-0.001	11.0
0.0	0.0	2	2	300.99503	300.99503	1	2	2	78.05401	168.58765	0	0.186	-0.001	-0.012	-0.001	11.0
0.0	0.0	2	2	300.99503	300.99503	1	2	2	78.05401	168.58765	0	0.186	0.0	0.014	-0.001	11.0
0.0	0.0	2	2	300.99503	300.99503	1	2	2	78.05401	168.58765	0	0.186	-0.001	-0.012	-0.001	11.0
0.0	0.0	2	2	300.99503	300.99503	1	2	2	78.05401	168.58765	0	0.186	0.0	0.016	-0.001	11.0
0.0	0.0	2	2	300.99503	300.99503	1	2	2	78.05401	168.58765	0	0.186	-0.001	-0.03	-0.001	11.0
0.0	0.0	2	2	300.99503	300.99503	1	2	2	78.05401	168.58765	0	0.186	-0.001	-0.027	0.0	11.0
0.0	0.0	2	2	300.99503	300.99503	1	2	2	78.05401	168.58765	0	0.187	-0.001	-0.036	0.0	11.0
0.0	0.0	2	2	300.99503	300.99503	1	2	2	78.05401	168.58765	0	0.187	0.0	-0.007	0.0	11.0
0.0	0.0	2	2	300.99503	300.99503	1	2	2	78.05401	168.58765	0	0.187	-0.001	-0.169	0.0	11.0
0.0	0.0	2	2	300.99503	300.99503	1	2	2	78.05401	168.58765	0	0.187	-0.001	-0.036	0.0	11.0
0.0	0.0	2	2	300.99503	300.99503	1	2	2	78.05401	168.58765	0	0.187	0.0	0.003	0.0	11.0
0.0	0.0	2	2	300.99503	300.99503	1	2	2	78.05401	168.58765	0	0.187	0.0	0.037	0.0	11.0
0.0	0.0	2	2	300.99503	300.99503	1	2	2	78.05401	168.58765	0	0.187	0.0	0.003	0.0	11.0
0.0	0.0	2	2	300.99503	300.99503	1	2	2	78.05401	168.58765	0	0.187	0.0	0.0	0.0	11.0
0.0	0.0	2	2	300.99503	300.99503	1	2	2	78.05401	168.58765	0	0.187	-0.001	-0.049	0.0	11.0
0.0	0.0	2	2	300.99503	300.99503	1	2	2	78.05401	168.58765	0	0.187	0.0	0.013	0.0	11.0
0.0	0.0	2	2	300.99503	300.99503	1	2	2	78.05401	168.58765	0	0.187	-0.001	-0.04	0.0	11.0
0.0	0.0	2	2	300.99503	300.99503	1	2	2	78.05401	168.58765	0	0.187	0.0	0.009	0.0	11.0
0.0	0.0	2	2	300.99503	300.99503	1	2	2	78.05401	168.58765	0	0.187	-0.001	-0.116	0.0	11.0
0.0	0.0	2	2	300.99503	300.99503	1	2	2	78.05401	168.58765	0	0.187	0.0	0.0	0.0	11.0
0.0	0.0	2	2	300.99503	300.99503	1	2	2	78.05401	168.58765	0	0.187	0.0	0.011	0.0	11.0
0.0	0.0	2	2	300.99503	300.99503	1	2	2	78.05401	168.58765	0	0.187	-0.001	-0.025	0.0	11.0
0.0	0.0	2	2	300.99503	300.99503	1	2	2	78.05401	168.58765	0	0.187	0.0	0.044	0.0	11.0
0.0	0.0	2	2	300.99503	300.99503	1	2	2	78.05401	168.58765	0	0.187	0.0	-0.005	0.0	11.0
0.0	0.0	2	2	300.99503	300.99503	1	2	2	78.05401	168.58765	0	0.187	0.0	0.007	0.0	11.0
0.0	0.0	2	2	300.99503	300.99503	1	2	2	78.05401	168.58765	0	0.187	-0.001	-0.02	0.0	11.0
0.0	0.0	2	2	300.99503	300.99503	1	2	2	78.05401	168.58765	0	0.187	-0.001	-0.031	0.0	11.0
0.0	0.0	2	2	300.99503	300.99503	1	2	2	78.05401	168.58765	0	0.187	-0.001	-0.021	0.0	11.0
0.0	0.0	2	2	300.99503	300.99503	1	2	2	78.05401	168.58765	0	0.187	-0.001	-0.031	0.0	11.0
0.0	0.0	2	2	300.99503	300.99503	1	2	2	78.05401	168.58765	0	0.187	-0.001	-0.02	0.0	11.0
0.0	0.0	2	2	300.99503	300.99503	1	2	2	78.05401	168.58765	0	0.187	0.0	-0.009	0.0	11.0
0.0	0.0	2	2	300.99503	300.99503	1	2	2	78.05401	168.58765	0	0.187	0.0	0.036	0.0	11.0
0.0	0.0	2	2	300.99503	300.99503	1	2	2	78.05401	168.58765	0	0.187	0.0	0.009	0.0	11.0
0.0	0.0	2	2	300.99503	300.99503	1	2	2	78.05401	168.58765	0	0.187	0.0	-0.01	0.0	11.0
0.0	0.0	2	2	300.99503	300.99503	1	2	2	78.05401	168.58765	0	0.187	0.0	0.027	0.0	11.0
0.0	0.0	2	2	300.99503	300.99503	1	2	2	78.05401	168.58765	0	0.187	0.0	0.033	0.0	11.0
0.0	0.0	2	2	300.99503	300.99503	1	2	2	78.05401	168.58765	0	0.187	-0.001	-0.104	0.0	11.0
0.0	0.0	2	2	300.99503	300.99503	1	2	2	78.05401	168.58765	0	0.187	0.0	0.0	0.0	11.0
0.0	0.0	2	2	300.99503	300.99503	1	2	2	78.05401	168.58765	0	0.187	0.0	0.022	0.0	11.0
0.0	0.0	2	2	300.99503	300.99503	1	2	2	78.05401	168.58765	0	0.187	0.0	0.003	0.0	11.0
0.0	0.0	2	2	300.99503	300.99503	1	2	2	78.05401	168.58765	0	0.187	0.0	0.018	0.0	11.0
0.0	0.0	2	2	300.99503	300.99503	1	2	2	78.05401	168.58765	0	0.187	0.0	0.051	0.0	11.0
0.0	0.0	2	2	300.99503	300.99503	1	2	2	78.05401	168.58765	0	0.187	-0.001	-0.031	0.0	11.0
0.0	0.0	2	2	300.99503	300.99503	1	2	2	78.05401	168.58765	0	0.187	0.0	0.038	0.0	11.0
0.0	0.0	2	2	300.99503	300.99503	1	2	2	78.05401	168.58765	0	0.187	0.0	0.016	0.0	11.0
0.0	0.0	2	2	300.99503	300.99503	1	2	2	78.05401	168.58765	0	0.187	0.0	0.02	0.0	11.0
0.0	0.0	2	2	300.99503	300.99503	1	2	2	78.05401	168.58765	0	0.187	-0.001	-0.016	0.0	11.0
0.0	0.0	2	2	300.99503	300.99503	1	2	2	78.05401	168.58765	0	0.187	0.0	0.022	0.0	11.0
0.0	0.0	2	2	300.99503	300.99503	1	2	2	78.05401	168.58765	0	0.187	0.0	-0.001	0.0	11.0
0.0	0.0	2	2	300.99503	300.99503	1	2	2	78.05401	168.58765	0	0.187	-0.001	-0.058	0.0	11.0
0.0	0.0	2	2	300.99503	300.99503	1	2	2	78.05401	168.58765	0	0.187	0.0	0.009	0.0	11.0
0.0	0.0	2	2	300.99503	300.99503	1	2	2	78.05401	168.58765	0	0.187	0.0	0.151	0.0	11.0
0.0	0.0	2	2	300.99503	300.99503	1	2	2	78.05401	168.58765	0	0.187	0.0	-0.001	0.0	11.0
0.0	0.0	2	2	300.99503	300.99503	1	2	2	78.05401	168.58765	0	0.187	-0.001	-0.095	0.0	11.0
0.0	0.0	2	2	300.99503	300.99503	1	2	2	78.05401	168.58765	0	0.187	0.0	-0.001	0.0	11.0
0.0	0.0	2	2	300.99503	300.99503	1	2	2	78.05401	168.58765	0	0.187	0.0	0.005	0.0	11.0
0.0	0.0	2	2	300.99503	300.99503	1	2	2	78.05401	168.58765	0	0.187	-0.001	-0.191	0.0	11.0
0.0	0.0	2	2	300.99503	300.99503	1	2	2	78.05401	168.58765	0	0.187	0.0	0.022	0.0	11.0
0.0	0.0	2	2	300.99503	300.99503	1	2	2	78.05401	168.58765	0	0.187	0.0	0.018	0.0	11.0
0.0	0.0	2	2	300.99503	300.99503	1	2	2	78.05401	168.58765	0	0.187	0.0	-0.001	0.0	11.0
0.0	0.0	2	2	300.99503	300.99503	1	2	2	78.05401	168.58765	0	0.187	0.0	0.007	0.0	11.0
0.0	0.0	2	2	300.99503	300.99503	1	2	2	78.05401	168.58765	0	0.187	0.0	0.011	0.0	11.0
0.0	0.0	2	2	300.99503	300.99503	1	2	2	78.05401	168.58765	0	0.187	0.0	0.015	0.0	11.0
0.0	0.0	2	2	300.99503	300.99503	1	2	2	78.05401	168.58765	0	0.187	0.0	0.012	0.0	11.0
0.0	0.0	2	2	300.99503	300.99503	1	2	2	78.05401	168.58765	0	0.187	0.0	0.018	0.0	11.0
0.0	0.0	2	2	300.99503	300.99503	1	2	2	78.05401	168.58765	0	0.187	0.0	-0.009	0.0	11.0
0.0	0.0	2	2	300.99503	300.99503	1	2	2	78.05401	168.58765	0	0.187	-0.001	-0.012	0.0	11.0
0.0	0.0	2	2	300.99503	300.99503	1	2	2	78.05401	168.58765	0	0.187	-0.001	-0.016	0.0	11.0
0.0	0.0	2	2	300.99503	300.99503	1	2	2	78.05401	168.58765	0	0.187	-0.001	-0.02	0.0	11.0
0.0	0.0	2	2	300.99503	300.99503	1	2	2	78.05401	168.58765	0	0.187	0.0	0.042	0.0	11.0
0.0	0.0	2	2	300.99503	300.99503	1	2	2	78.05401	168.58765	0	0.187	0.0	0.014	0.0	11.0
0.0	0.0	2	2	300.99503	300.99503	1	2	2	78.05401	168.58765	0	0.187	0.0	0.07	0.0	11.0
0.0	0.0	2	2	300.99503	300.99503	1	2	2	78.05401	168.58765	0	0.187	0.0	-0.009	0.0	11.0
0.0	0.0	2	2	300.99503	300.99503	1	2	2	78.05401	168.58765	0	0.187	-0.001	-0.014	0.0	11.0
0.0	0.0	2	2	300.99503	300.99503	1	2	2	78.05401	168.58765	0	0.187	0.0	0.003	0.0	11.0
0.0	0.0	2	2	300.99503	300.99503	1	2	2	78.05401	168.58765	0	0.187	0.0	0.014	0.0	11.0
0.0	0.0	2	2	300.99503	300.99503	1	2	2	78.05401	168.58765	0	0.187	0.0	0.016	0.0	11.0
0.0	0.0	2	2	300.99503	300.99503	1	2	2	78.05401	168.58765	0	0.187	-0.001	-0.055	0.0	11.0
0.0	0.0	2	2	300.99503	300.99503	1	2	2	78.05401	168.58765	0	0.187	0.0	-0.009	0.0	11.0
0.0	0.0	2	2	300.99503	300.99503	1	2	2	78.05401	168.58765	0	0.187	0.0	0.022	0.0	11.0
0.0	0.0	2	2	300.99503	300.99503	1	2	2	78.05401	168.58765	0	0.187	-0.001	-0.016	0.0	11.0
0.0	0.0	2	2	300.99503	300.99503	1	2	2	78.05401	168.58765	0	0.187	0.0	0.009	0.0	11.0
0.0	0.0	2	2	300.99503	300.99503	1	2	2	78.05401	168.58765	0	0.187	-0.001	-0.029	0.0	11.0
0.0	0.0	2	2	300.99503	300.99503	1	2	2	78.05401	168.58765	0	0.187	0.0	0.064	0.0	11.0
0.0	0.0	2	2	300.99503	300.99503	1	2	2	78.05401	168.58765	0	0.187	-0.001	-0.053	0.0	11.0
0.0	0.0	2	2	300.99503	300.99503	1	2	2	78.05401	168.58765	0	0.187	0.0	-0.007	0.0	11.0
0.0	0.0	2	2	300.99503	300.99503	1	2	2	78.05401	168.58765	0	0.187	-0.001	-0.025	0.0	11.0
0.0	0.0	2	2	300.99503	300.99503	1	2	2	78.05401	168.58765	0	0.187	0.0	-0.003	0.0	11.0
0.0	0.0	2	2	300.99503	300.99503	1	2	2	78.05401	168.58765	0	0.187	0.0	-0.005	0.0	11.0
0.0	0.0	2	2	300.99503	300.99503	1	2	2	78.05401	168.58765	0	0.187	0.0	0.0	0.0	11.0
0.0	0.0	2	2	300.99503	300.99503	1	2	2	78.05401	168.58765	0	0.187	0.0	0.009	0.0	11.0
0.0	0.0	2	2	300.99503	300.99503	1	2	2	78.05401	168.58765	0	0.187	0.0	-0.003	0.0	11.0
0.0	0.0	2	2	300.99503	300.99503	1	2	2	78.05401	168.58765	0	0.187	-0.001	-0.051	0.0	11.0
0.0	0.0	2	2	300.99503	300.99503	1	2	2	78.05401	168.58765	0	0.187	0.0	0.073	0.0	11.0
0.0	0.0	2	2	300.99503	300.99503	1	2	2	78.05401	168.58765	0	0.187	0.0	0.005	0.0	11.0
0.0	0.0	2	2	300.99503	300.99503	1	2	2	78.05401	168.58765	0	0.187	0.0	0.024	0.0	11.0
0.0	0.0	2	2	300.99503	300.99503	1	2	2	78.05401	168.58765	0	0.187	0.0	0.001	0.0	11.0
0.0	0.0	2	2	300.99503	300.99503	1	2	2	78.05401	168.58765	0	0.187	0.0	0.027	0.0	11.0
0.0	0.0	2	2	300.99503	300.99503	1	2	2	78.05401	168.58765	0	0.187	0.0	0.0	0.0	11.0
0.0	0.0	2	2	300.99503	300.99503	1	2	2	78.05401	168.58765	0	0.187	-0.001	-0.029	0.0	11.0
0.0	0.0	2	2	300.99503	300.99503	1	2	2	78.05401	168.58765	0	0.187	0.0	0.02	0.0	11.0
4180.487	300.99503	2	3	201.99005	300.99503	0	2	2	78.05401	168.58765	1	0.187	0.0	-0.005	0.0	11.0
4180.487	300.99503	2	3	201.99005	300.99503	0	2	2	78.05401	168.58765	1	0.187	0.0	0.013	0.0	11.0
4180.487	300.99503	2	3	201.99005	300.99503	0	2	2	78.05401	168.58765	1	0.187	-0.001	-0.021	0.0	11.0
4180.487	300.99503	2	3	201.99005	300.99503	0	2	2	78.05401	168.58765	1	0.187	0.0	0.127	0.294	11.0
4180.487	300.99503	2	3	201.99005	300.99503	0	2	2	78.05401	168.58765	1	0.187	0.002	0.3	0.294	11.0
4180.487	300.99503	2	3	201.99005	300.99503	0	2	2	78.05401	168.58765	1	0.187	0.006	0.531	0.569	11.0
4180.487	300.99503	2	3	201.99005	300.99503	0	2	2	78.05401	168.58765	1	0.187	0.011	0.735	1.063	11.0
4180.487	300.99503	2	3	201.99005	300.99503	0	2	2	78.05401	168.58765	1	0.187	0.019	1.01	1.063	11.0
4180.487	300.99503	2	3	201.99005	300.99503	0	2	2	78.05401	168.58765	1	0.187	0.028	1.277	1.283	11.0
4180.487	300.99503	2	3	201.99005	300.99503	0	2	2	78.05401	168.58765	1	0.187	0.036	1.31	1.283	11.0
4180.487	300.99503	2	3	201.99005	300.99503	0	2	2	78.05401	168.58765	1	0.187	0.045	1.687	1.679	11.0
4180.487	300.99503	2	3	201.99005	300.99503	0	2	2	78.05401	168.58765	1	0.187	0.055	1.895	1.856	11.0
4180.487	300.99503	2	3	201.99005	300.99503	0	2	2	78.05401	168.58765	1	0.187	0.065	1.844	1.856	11.0
4180.487	300.99503	2	3	201.99005	300.99503	0	2	2	78.05401	168.58765	1	0.187	0.076	2.188	2.174	11.0
4180.487	300.99503	2	3	201.99005	300.99503	0	2	2	78.05401	168.58765	1	0.187	0.087	2.286	2.316	11.0
4180.487	300.99503	2	3	201.99005	300.99503	0	2	2	78.05401	168.58765	1	0.187	0.097	2.318	2.316	11.0
4180.487	300.99503	2	3	201.99005	300.99503	0	2	2	78.05401	168.58765	1	0.188	0.108	2.526	2.571	11.0
4180.487	300.99503	2	3	201.99005	300.99503	0	2	2	78.05401	168.58765	1	0.188	0.118	2.606	2.571	11.0
4180.487	300.99503	2	3	201.99005	300.99503	0	2	2	78.05401	168.58765	1	0.188	0.129	2.781	2.791	11.0
4180.487	300.99503	2	3	201.99005	300.99503	0	2	2	78.05401	168.58765	1	0.188	0.14	2.823	2.889	11.0
4180.487	300.99503	2	3	201.99005	300.99503	0	2	2	78.05401	168.58765	1	0.188	0.15	2.935	2.889	11.0
4180.487	300.99503	2	3	201.99005	300.99503	0	2	2	78.05401	168.58765	1	0.188	0.16	2.977	3.066	11.0
4180.487	300.99503	2	3	201.99005	300.99503	0	2	2	78.05401	168.58765	1	0.188	0.169	3.139	3.145	11.0
4180.487	300.99503	2	3	201.99005	300.99503	0	2	2	78.05401	168.58765	1	0.188	0.179	3.164	3.145	11.0
4180.487	300.99503	2	3	201.99005	300.99503	0	2	2	78.05401	168.58765	1	0.188	0.188	3.328	3.287	11.0
4180.487	300.99503	2	3	201.99005	300.99503	0	2	2	78.05401	168.58765	1	0.188	0.196	3.279	3.287	11.0
4180.487	300.99503	2	3	201.99005	300.99503	0	2	2	78.05401	168.58765	1	0.188	0.204	3.375	3.409	11.0
4180.487	300.99503	2	3	201.99005	300.99503	0	2	2	78.05401	168.58765	1	0.188	0.212	3.476	3.464	11.0
4180.487	300.99503	2	3	201.99005	300.99503	0	2	2	78.05401	168.58765	1	0.188	0.22	3.46	3.464	11.0
4180.487	300.99503	2	3	201.99005	300.99503	0	2	2	78.05401	168.58765	1	0.188	0.227	3.565	3.562	11.0
4180.487	300.99503	2	3	201.99005	300.99503	0	2	2	78.05401	168.58765	1	0.188	0.233	3.596	3.606	11.0
4180.487	300.99503	2	3	201.99005	300.99503	0	2	2	78.05401	168.58765	1	0.188	0.24	3.514	3.606	11.0
4180.487	300.99503	2	3	201.99005	300.99503	0	2	2	78.05401	168.58765	1	0.188	0.247	3.782	3.685	11.0
4180.487	300.99503	2	3	201.99005	300.99503	0	2	2	78.05401	168.58765	1	0.188	0.253	3.71	3.685	11.0
4180.487	300.99503	2	3	201.99005	300.99503	0	2	2	78.05401	168.58765	1	0.188	0.258	3.564	3.72	11.0
4180.487	300.99503	2	3	201.99005	300.99503	0	2	2	78.05401	168.58765	1	0.189	0.263	3.771	3.784	11.0
4180.487	300.99503	2	3	201.99005	300.99503	0	2	2	78.05401	168.58765	1	0.189	0.267	3.798	3.784	11.0
4180.487	300.99503	2	3	201.99005	300.99503	0	2	2	78.05401	168.58765	1	0.189	0.272	3.754	3.812	11.0
4180.487	300.99503	2	3	201.99005	300.99503	0	2	2	78.05401	168.58765	1	0.189	0.277	3.879	3.863	11.0
4180.487	300.99503	2	3	201.99005	300.99503	0	2	2	78.05401	168.58765	1	0.189	0.281	3.78	3.863	11.0
4180.487	300.99503	2	3	201.99005	300.99503	0	2	2	78.05401	168.58765	1	0.189	0.285	3.928	3.908	11.0
4180.487	300.99503	2	3	201.99005	300.99503	0	2	2	78.05401	168.58765	1	0.189	0.289	3.926	3.908	11.0
4180.487	300.99503	2	3	201.99005	300.99503	0	2	2	78.05401	168.58765	1	0.189	0.293	3.9	3.927	11.0
4180.487	300.99503	2	3	201.99005	300.99503	0	2	2	78.05401	168.58765	1	0.189	0.297	3.943	3.963	11.0
4180.487	300.99503	2	3	201.99005	300.99503	0	2	2	78.05401	168.58765	1	0.189	0.301	4.04	3.963	11.0
4180.487	300.99503	2	3	201.99005	300.99503	0	2	2	78.05401	168.58765	1	0.189	0.303	3.929	3.977	11.0
4180.487	300.99503	2	3	201.99005	300.99503	0	2	2	78.05401	168.58765	1	0.189	0.305	3.994	4.007	11.0
4180.487	300.99503	2	3	201.99005	300.99503	0	2	2	78.05401	168.58765	1	0.189	0.307	4.021	4.007	11.0
4180.487	300.99503	2	3	201.99005	300.99503	0	2	2	78.05401	168.58765	1	0.189	0.309	4.036	4.018	11.0
4180.487	300.99503	2	3	201.99005	300.99503	0	2	2	78.05401	168.58765	1	0.189	0.311	4.011	4.018	11.0
4180.487	300.99503	2	3	201.99005	300.99503	0	2	2	78.05401	168.58765	1	0.189	0.313	4.018	4.042	11.0
4180.487	300.99503	2	3	201.99005	300.99503	0	2	2	78.05401	168.58765	1	0.189	0.316	3.947	4.051	11.0
4180.487	300.99503	2	3	201.99005	300.99503	0	2	2	78.05401	168.58765	1	0.189	0.319	4.058	4.051	11.0
4180.487	300.99503	2	3	201.99005	300.99503	0	2	2	78.05401	168.58765	1	0.189	0.321	4.1	4.069	11.0
4180.487	300.99503	2	3	201.99005	300.99503	0	2	2	78.05401	168.58765	1	0.189	0.322	3.987	4.086	11.0
4180.487	300.99503	2	3	201.99005	300.99503	0	2	2	78.05401	168.58765	1	0.189	0.323	4.089	4.086	11.0
4180.487	300.99503	2	3	201.99005	300.99503	0	2	2	78.05401	168.58765	1	0.189	0.323	4.099	4.092	11.0
4180.487	300.99503	2	3	201.99005	300.99503	0	2	2	78.05401	168.58765	1	0.189	0.324	4.069	4.106	11.0
4180.487	300.99503	2	3	201.99005	300.99503	0	2	2	78.05401	168.58765	1	0.189	0.325	4.043	4.106	11.0
4180.487	300.99503	2	3	201.99005	300.99503	0	2	2	78.05401	168.58765	1	0.189	0.325	4.102	4.11	11.0
4180.487	300.99503	2	3	201.99005	300.99503	0	2	2	78.05401	168.58765	1	0.189	0.326	4.099	4.11	11.0
4180.487	300.99503	2	3	201.99005	300.99503	0	2	2	78.05401	168.58765	1	0.189	0.326	4.075	4.121	11.0
4180.487	300.99503	2	3	201.99005	300.99503	0	2	2	78.05401	168.58765	1	0.189	0.327	4.161	4.126	11.0
4180.487	300.99503	2	3	201.99005	300.99503	0	2	2	78.05401	168.58765	1	0.189	0.327	4.096	4.126	11.0
4180.487	300.99503	2	3	201.99005	300.99503	0	2	2	78.05401	168.58765	1	0.189	0.328	4.06	4.133	11.0
4180.487	300.99503	2	3	201.99005	300.99503	0	2	2	78.05401	168.58765	1	0.189	0.33	4.14	4.133	11.0
4180.487	300.99503	2	3	201.99005	300.99503	0	2	2	78.05401	168.58765	1	0.189	0.332	4.128	4.137	11.0
4180.487	300.99503	2	3	201.99005	300.99503	0	2	2	78.05401	168.58765	1	0.189	0.334	4.139	4.144	11.0
4180.487	300.99503	2	3	201.99005	300.99503	0	2	2	78.05401	168.58765	1	0.189	0.336	4.191	4.144	11.0
4180.487	300.99503	2	3	201.99005	300.99503	0	2	2	78.05401	168.58765	1	0.189	0.338	4.127	4.146	11.0
4180.487	300.99503	2	3	201.99005	300.99503	0	2	2	78.05401	168.58765	1	0.189	0.339	4.093	4.151	11.0
4180.487	300.99503	2	3	201.99005	300.99503	0	2	2	78.05401	168.58765	1	0.189	0.34	4.15	4.151	11.0
4180.487	300.99503	2	3	201.99005	300.99503	0	2	2	78.05401	168.58765	1	0.189	0.341	4.168	4.156	11.0
4180.487	300.99503	2	3	201.99005	300.99503	0	2	2	78.05401	168.58765	1	0.189	0.341	4.126	4.156	11.0
4180.487	300.99503	2	3	201.99005	300.99503	0	2	2	78.05401	168.58765	1	0.189	0.341	4.129	4.159	11.0
4180.487	300.99503	2	3	201.99005	300.99503	0	2	2	78.05401	168.58765	1	0.189	0.34	4.027	4.162	11.0
4180.487	300.99503	2	3	201.99005	300.99503	0	2	2	78.05401	168.58765	1	0.189	0.341	4.175	4.162	11.0
4180.487	300.99503	2	3	201.99005	300.99503	0	2	2	78.05401	168.58765	1	0.189	0.341	4.127	4.164	11.0
4180.487	300.99503	2	3	201.99005	300.99503	0	2	2	78.05401	168.58765	1	0.189	0.341	4.167	4.166	11.0
4180.487	300.99503	2	3	201.99005	300.99503	0	2	2	78.05401	168.58765	1	0.189	0.341	4.19	4.166	11.0
4180.487	300.99503	2	3	201.99005	300.99503	0	2	2	78.05401	168.58765	1	0.189	0.341	4.138	4.167	11.0
4180.487	300.99503	2	3	201.99005	300.99503	0	2	2	78.05401	168.58765	1	0.189	0.341	4.128	4.167	11.0
4180.487	300.99503	2	3	201.99005	300.99503	0	2	2	78.05401	168.58765	1	0.189	0.341	4.214	4.17	11.0
4180.487	300.99503	2	3	201.99005	300.99503	0	2	2	78.05401	168.58765	1	0.189	0.341	4.293	4.172	11.0
4180.487	300.99503	2	3	201.99005	300.99503	0	2	2	78.05401	168.58765	1	0.189	0.341	4.193	4.172	11.0
4180.487	300.99503	2	3	201.99005	300.99503	0	2	2	78.05401	168.58765	1	0.189	0.34	4.067	4.173	11.0
4180.487	300.99503	2	3	201.99005	300.99503	0	2	2	78.05401	168.58765	1	0.19	0.341	4.178	4.173	11.0
4180.487	300.99503	2	3	201.99005	300.99503	0	2	2	78.05401	168.58765	1	0.19	0.341	4.22	4.173	11.0
4180.487	300.99503	2	3	201.99005	300.99503	0	2	2	78.05401	168.58765	1	0.19	0.341	4.19	4.175	11.0
4180.487	300.99503	2	3	201.99005	300.99503	0	2	2	78.05401	168.58765	1	0.19	0.341	4.189	4.175	11.0
4180.487	300.99503	2	3	201.99005	300.99503	0	2	2	78.05401	168.58765	1	0.19	0.341	4.117	4.176	11.0
4180.487	300.99503	2	3	201.99005	300.99503	0	2	2	78.05401	168.58765	1	0.19	0.341	4.198	4.177	11.0
4180.487	300.99503	2	3	201.99005	300.99503	0	2	2	78.05401	168.58765	1	0.19	0.341	4.266	4.177	11.0
4180.487	300.99503	2	3	201.99005	300.99503	0	2	2	78.05401	168.58765	1	0.19	0.341	4.17	4.179	11.0
4180.487	300.99503	2	3	201.99005	300.99503	0	2	2	78.05401	168.58765	1	0.19	0.341	4.147	4.179	11.0
4180.487	300.99503	2	3	201.99005	300.99503	0	2	2	78.05401	168.58765	1	0.19	0.341	4.204	4.179	11.0
4180.487	300.99503	2	3	201.99005	300.99503	0	2	2	78.05401	168.58765	1	0.19	0.341	4.116	4.18	11.0
4180.487	300.99503	2	3	201.99005	300.99503	0	2	2	78.05401	168.58765	1	0.19	0.341	4.212	4.18	11.0
4180.487	300.99503	2	3	201.99005	300.99503	0	2	2	78.05401	168.58765	1	0.19	0.341	4.201	4.18	11.0
4180.487	300.99503	2	3	201.99005	300.99503	0	2	2	78.05401	168.58765	1	0.19	0.341	4.189	4.181	11.0
4180.487	300.99503	2	3	201.99005	300.99503	0	2	2	78.05401	168.58765	1	0.19	0.341	4.231	4.181	11.0
4180.487	300.99503	2	3	201.99005	300.99503	0	2	2	78.05401	168.58765	1	0.19	0.341	4.208	4.181	11.0
4180.487	300.99503	2	3	201.99005	300.99503	0	2	2	78.05401	168.58765	1	0.19	0.341	4.193	4.182	11.0
4180.487	300.99503	2	3	201.99005	300.99503	0	2	2	78.05401	168.58765	1	0.19	0.341	4.197	4.182	11.0
4180.487	300.99503	2	3	201.99005	300.99503	0	2	2	78.05401	168.58765	1	0.19	0.341	4.196	4.182	11.0
4180.487	300.99503	2	3	201.99005	300.99503	0	2	2	78.05401	168.58765	1	0.19	0.341	4.177	4.182	11.0
4180.487	300.99503	2	3	201.99005	300.99503	0	2	2	78.05401	168.58765	1	0.19	0.341	4.2	4.183	11.0
4180.487	300.99503	2	3	201.99005	300.99503	0	2	2	78.05401	168.58765	1	0.19	0.341	4.135	4.183	11.0
4180.487	300.99503	2	3	201.99005	300.99503	0	2	2	78.05401	168.58765	1	0.19	0.341	4.193	4.183	11.0
4180.487	300.99503	2	3	201.99005	300.99503	0	2	2	78.05401	168.58765	1	0.19	0.341	4.2	4.183	11.0
4180.487	300.99503	2	3	201.99005	300.99503	0	2	2	78.05401	168.58765	1	0.19	0.341	4.262	4.184	11.0
4180.487	300.99503	2	3	201.99005	300.99503	0	2	2	78.05401	168.58765	1	0.19	0.341	4.212	4.184	11.0
4180.487	300.99503	2	3	201.99005	300.99503	0	2	2	78.05401	168.58765	1	0.19	0.341	4.219	4.184	11.0
4180.487	300.99503	2	3	201.99005	300.99503	0	2	2	78.05401	168.58765	1	0.19	0.341	4.204	4.184	11.0
4180.487	300.99503	2	3	201.99005	300.99503	0	2	2	78.05401	168.58765	1	0.19	0.341	4.311	4.184	11.0
4180.487	300.99503	2	3	201.99005	300.99503	0	2	2	78.05401	168.58765	1	0.19	0.341	4.223	4.184	11.0
4180.487	300.99503	2	3	201.99005	300.99503	0	2	2	78.05401	168.58765	1	0.19	0.341	4.216	4.184	11.0
4180.487	300.99503	2	3	201.99005	300.99503	0	2	2	78.05401	168.58765	1	0.19	0.341	4.204	4.184	11.0
4180.487	300.99503	2	3	201.99005	300.99503	0	2	2	78.05401	168.58765	1	0.19	0.341	4.189	4.184	11.0
4180.487	300.99503	2	3	201.99005	300.99503	0	2	2	78.05401	168.58765	1	0.19	0.341	4.265	4.184	11.0
4180.487	300.99503	2	3	201.99005	300.99503	0	2	2	78.05401	168.58765	1	0.19	0.341	4.17	4.184	11.0
4180.487	300.99503	2	3	201.99005	300.99503	0	2	2	78.05401	168.58765	1	0.19	0.341	4.227	4.184	11.0
4180.487	300.99503	2	3	201.99005	300.99503	0	2	2	78.05401	168.58765	1	0.19	0.341	4.219	4.185	11.0
4180.487	300.99503	2	3	201.99005	300.99503	0	2	2	78.05401	168.58765	1	0.19	0.341	4.2	4.185	11.0
4180.487	300.99503	2	3	201.99005	300.99503	0	2	2	78.05401	168.58765	1	0.19	0.341	4.132	4.185	11.0
4180.487	300.99503	2	3	201.99005	300.99503	0	2	2	78.05401	168.58765	1	0.19	0.341	4.147	4.185	11.0
4180.487	300.99503	2	3	201.99005	300.99503	0	2	2	78.05401	168.58765	1	0.19	0.341	4.162	4.185	11.0
4180.487	300.99503	2	3	201.99005	300.99503	0	2	2	78.05401	168.58765	1	0.19	0.342	4.212	4.185	11.0
4180.487	300.99503	2	3	201.99005	300.99503	0	2	2	78.05401	168.58765	1	0.19	0.342	4.196	4.185	11.0
4180.487	300.99503	2	3	201.99005	300.99503	0	2	2	78.05401	168.58765	1	0.19	0.342	4.193	4.185	11.0
4180.487	300.99503	2	3	201.99005	300.99503	0	2	2	78.05401	168.58765	1	0.19	0.342	4.204	4.185	11.0
4180.487	300.99503	2	3	201.99005	300.99503	0	2	2	78.05401	168.58765	1	0.19	0.342	4.204	4.185	11.0
4180.487	300.99503	2	3	201.99005	300.99503	0	2	2	78.05401	168.58765	1	0.19	0.342	4.246	4.185	11.0
4180.487	300.99503	2	3	201.99005	300.99503	0	2	2	78.05401	168.58765	1	0.19	0.342	4.169	4.185	11.0
4180.487	300.99503	2	3	201.99005	300.99503	0	2	2	78.05401	168.58765	1	0.19	0.341	4.135	4.185	11.0
4180.487	300.99503	2	3	201.99005	300.99503	0	2	2	78.05401	168.58765	1	0.19	0.34	4.094	4.185	11.0
4180.487	300.99503	2	3	201.99005	300.99503	0	2	2	78.05401	168.58765	1	0.19	0.341	4.208	4.185	11.0
4180.487	300.99503	2	3	201.99005	300.99503	0	2	2	78.05401	168.58765	1	0.19	0.341	4.253	4.185	11.0
4180.487	300.99503	2	3	201.99005	300.99503	0	2	2	78.05401	168.58765	1	0.19	0.341	4.204	4.185	11.0
4180.487	300.99503	2	3	201.99005	300.99503	0	2	2	78.05401	168.58765	1	0.19	0.341	4.177	4.185	11.0
4180.487	300.99503	2	3	201.99005	300.99503	0	2	2	78.05401	168.58765	1	0.19	0.341	4.166	4.185	11.0
4180.487	300.99503	2	3	201.99005	300.99503	0	2	2	78.05401	168.58765	1	0.19	0.341	4.177	4.185	11.0
4180.487	300.99503	2	3	201.99005	300.99503	0	2	2	78.05401	168.58765	1	0.19	0.341	4.201	4.185	11.0
4180.487	300.99503	2	3	201.99005	300.99503	0	2	2	78.05401	168.58765	1	0.19	0.341	4.146	4.185	11.0
4180.487	300.99503	2	3	201.99005	300.99503	0	2	2	78.05401	168.58765	1	0.19	0.341	4.2	4.185	11.0
4180.487	300.99503	2	3	201.99005	300.99503	0	2	2	78.05401	168.58765	1	0.19	0.341	4.193	4.185	11.0
4180.487	300.99503	2	3	201.99005	300.99503	0	2	2	78.05401	168.58765	1	0.19	0.341	4.208	4.185	11.0
4180.487	300.99503	2	3	201.99005	300.99503	0	2	2	78.05401	168.58765	1	0.19	0.341	4.174	4.185	11.0
4180.487	300.99503	2	3	201.99005	300.99503	0	2	2	78.05401	168.58765	1	0.19	0.341	4.189	4.185	11.0
4180.487	300.99503	2	3	201.99005	300.99503	0	2	2	78.05401	168.58765	1	0.19	0.341	4.22	4.185	11.0
4180.487	300.99503	2	3	201.99005	300.99503	0	2	2	78.05401	168.58765	1	0.19	0.341	4.223	4.185	11.0
4180.487	300.99503	2	3	201.99005	300.99503	0	2	2	78.05401	168.58765	1	0.19	0.341	4.186	4.185	11.0
4180.487	300.99503	2	3	201.99005	300.99503	0	2	2	78.05401	168.58765	1	0.19	0.341	4.185	4.185	11.0
4180.487	300.99503	2	3	201.99005	300.99503	0	2	2	78.05401	168.58765	1	0.19	0.341	4.129	4.185	11.0
4180.487	300.99503	2	3	201.99005	300.99503	0	2	2	78.05401	168.58765	1	0.19	0.341	4.212	4.185	11.0
4180.487	300.99503	2	3	201.99005	300.99503	0	2	2	78.05401	168.58765	1	0.19	0.341	4.153	4.185	11.0
4180.487	300.99503	2	3	201.99005	300.99503	0	2	2	78.05401	168.58765	1	0.19	0.341	4.171	4.185	11.0
4180.487	300.99503	2	3	201.99005	300.99503	0	2	2	78.05401	168.58765	1	0.19	0.341	4.2	4.185	11.0
4180.487	300.99503	2	3	201.99005	300.99503	0	2	2	78.05401	168.58765	1	0.19	0.341	4.212	4.185	11.0
4180.487	300.99503	2	3	201.99005	300.99503	0	2	2	78.05401	168.58765	1	0.19	0.341	4.205	4.185	11.0
4180.487	300.99503	2	3	201.99005	300.99503	0	2	2	78.05401	168.58765	1	0.19	0.341	4.223	4.185	11.0
4180.487	300.99503	2	3	201.99005	300.99503	0	2	2	78.05401	168.58765	1	0.19	0.341	4.178	4.185	11.0
4180.487	300.99503	2	3	201.99005	300.99503	0	2	2	78.05401	168.58765	1	0.19	0.341	4.208	4.185	11.0
4180.487	300.99503	2	3	201.99005	300.99503	0	2	2	78.05401	168.58765	1	0.19	0.341	4.208	4.185	11.0
4180.487	300.99503	2	3	201.99005	300.99503	0	2	2	78.05401	168.58765	1	0.19	0.341	4.216	4.185	11.0
4180.487	300.99503	2	3	201.99005	300.99503	0	2	2	78.05401	168.58765	1	0.19	0.342	4.185	4.185	11.0
4180.487	300.99503	2	3	201.99005	300.99503	0	2	2	78.05401	168.58765	1	0.19	0.342	4.14	4.185	11.0
4180.487	300.99503	2	3	201.99005	300.99503	0	2	2	78.05401	168.58765	1	0.19	0.342	4.209	4.185	11.0
4180.487	300.99503	2	3	201.99005	300.99503	0	2	2	78.05401	168.58765	1	0.19	0.342	4.242	4.185	11.0
4180.487	300.99503	2	3	201.99005	300.99503	0	2	2	78.05401	168.58765	1	0.19	0.342	4.208	4.185	11.0
4180.487	300.99503	2	3	201.99005	300.99503	0	2	2	78.05401	168.58765	1	0.19	0.342	4.181	4.185	11.0
4180.487	300.99503	2	3	201.99005	300.99503	0	2	2	78.05401	168.58765	1	0.19	0.342	4.223	4.185	11.0
4180.487	300.99503	2	3	201.99005	300.99503	0	2	2	78.05401	168.58765	1	0.19	0.342	4.197	4.185	11.0
4180.487	300.99503	2	3	201.99005	300.99503	0	2	2	78.05401	168.58765	1	0.19	0.342	4.254	4.185	11.0
4180.487	300.99503	2	3	201.99005	300.99503	0	2	2	78.05401	168.58765	1	0.19	0.342	4.185	4.185	11.0
4180.487	300.99503	2	3	201.99005	300.99503	0	2	2	78.05401	168.58765	1	0.19	0.342	4.191	4.185	11.0
4180.487	300.99503	2	3	201.99005	300.99503	0	2	2	78.05401	168.58765	1	0.19	0.343	4.435	4.185	11.0
4180.487	300.99503	2	3	201.99005	300.99503	0	2	2	78.05401	168.58765	1	0.19	0.343	4.17	4.185	11.0
4180.487	300.99503	2	3	201.99005	300.99503	0	2	2	78.05401	168.58765	1	0.19	0.343	4.113	4.185	11.0
4180.487	300.99503	2	3	201.99005	300.99503	0	2	2	78.05401	168.58765	1	0.19	0.343	4.186	4.185	11.0
4180.487	300.99503	2	3	201.99005	300.99503	0	2	2	78.05401	168.58765	1	0.19	0.343	4.216	4.185	11.0
4180.487	300.99503	2	3	201.99005	300.99503	0	2	2	78.05401	168.58765	1	0.19	0.343	4.178	4.185	11.0
4180.487	300.99503	2	3	201.99005	300.99503	0	2	2	78.05401	168.58765	1	0.19	0.343	4.159	4.185	11.0
4180.487	300.99503	2	3	201.99005	300.99503	0	2	2	78.05401	168.58765	1	0.19	0.343	4.194	4.185	11.0
4180.487	300.99503	2	3	201.99005	300.99503	0	2	2	78.05401	168.58765	1	0.19	0.343	4.182	4.185	11.0
4180.487	300.99503	2	3	201.99005	300.99503	0	2	2	78.05401	168.58765	1	0.19	0.343	4.18	4.185	11.0
4180.487	300.99503	2	3	201.99005	300.99503	0	2	2	78.05401	168.58765	1	0.19	0.343	4.255	4.185	11.0
4180.487	300.99503	2	3	201.99005	300.99503	0	2	2	78.05401	168.58765	1	0.19	0.343	4.151	4.185	11.0
4180.487	300.99503	2	3	201.99005	300.99503	0	2	2	78.05401	168.58765	1	0.19	0.343	4.193	4.185	11.0
4180.487	300.99503	2	3	201.99005	300.99503	0	2	2	78.05401	168.58765	1	0.19	0.343	4.151	4.185	11.0
4180.487	300.99503	2	3	201.99005	300.99503	0	2	2	78.05401	168.58765	1	0.19	0.343	4.171	4.185	11.0
4180.487	300.99503	2	3	201.99005	300.99503	0	2	2	78.05401	168.58765	1	0.19	0.343	4.193	4.185	11.0
4180.487	300.99503	2	3	201.99005	300.99503	0	2	2	78.05401	168.58765	1	0.19	0.343	4.162	4.185	11.0
4180.487	300.99503	2	3	201.99005	300.99503	0	2	2	78.05401	168.58765	1	0.19	0.343	4.189	4.185	11.0
4180.487	300.99503	2	3	201.99005	300.99503	0	2	2	78.05401	168.58765	1	0.19	0.343	4.14	4.185	11.0
4180.487	300.99503	2	3	201.99005	300.99503	0	2	2	78.05401	168.58765	1	0.19	0.343	4.163	4.185	11.0
4180.487	300.99503	2	3	201.99005	300.99503	0	2	2	78.05401	168.58765	1	0.19	0.343	4.179	4.185	11.0
4180.487	300.99503	2	3	201.99005	300.99503	0	2	2	78.05401	168.58765	1	0.19	0.343	4.185	4.185	11.0
4180.487	300.99503	2	3	201.99005	300.99503	0	2	2	78.05401	168.58765	1	0.19	0.343	4.195	4.185	11.0
4180.487	300.99503	2	3	201.99005	300.99503	0	2	2	78.05401	168.58765	1	0.19	0.343	4.186	4.185	11.0
4180.487	300.99503	2	3	201.99005	300.99503	0	2	2	78.05401	168.58765	1	0.19	0.342	4.155	4.185	11.0
4180.487	300.99503	2	3	201.99005	300.99503	0	2	2	78.05401	168.58765	1	0.19	0.342	4.284	4.185	11.0
4180.487	300.99503	2	3	201.99005	300.99503	0	2	2	78.05401	168.58765	1	0.19	0.342	4.163	4.185	11.0
4180.487	300.99503	2	3	201.99005	300.99503	0	2	2	78.05401	168.58765	1	0.19	0.342	4.186	4.185	11.0
4180.487	300.99503	2	3	201.99005	300.99503	0	2	2	78.05401	168.58765	1	0.19	0.342	4.205	4.185	11.0
4180.487	300.99503	2	3	201.99005	300.99503	0	2	2	78.05401	168.58765	1	0.19	0.342	4.132	4.185	11.0
4180.487	300.99503	2	3	201.99005	300.99503	0	2	2	78.05401	168.58765	1	0.19	0.342	4.185	4.185	11.0
4180.487	300.99503	2	3	201.99005	300.99503	0	2	2	78.05401	168.58765	1	0.19	0.342	4.219	4.185	11.0
4180.487	300.99503	2	3	201.99005	300.99503	0	2	2	78.05401	168.58765	1	0.19	0.342	4.187	4.185	11.0
4180.487	300.99503	2	3	201.99005	300.99503	0	2	2	78.05401	168.58765	1	0.19	0.341	4.097	4.185	11.0
4180.487	300.99503	2	3	201.99005	300.99503	0	2	2	78.05401	168.58765	1	0.19	0.341	4.194	4.185	11.0
4180.487	300.99503	2	3	201.99005	300.99503	0	2	2	78.05401	168.58765	1	0.19	0.341	4.251	4.185	11.0
4180.487	300.99503	2	3	201.99005	300.99503	0	2	2	78.05401	168.58765	1	0.19	0.341	4.202	4.185	11.0
4180.487	300.99503	2	3	201.99005	300.99503	0	2	2	78.05401	168.58765	1	0.19	0.341	4.196	4.185	11.0
4180.487	300.99503	2	3	201.99005	300.99503	0	2	2	78.05401	168.58765	1	0.19	0.341	4.175	4.185	11.0
4180.487	300.99503	2	3	201.99005	300.99503	0	2	2	78.05401	168.58765	1	0.19	0.341	4.152	4.185	11.0
4180.487	300.99503	2	3	201.99005	300.99503	0	2	2	78.05401	168.58765	1	0.19	0.341	4.198	4.185	11.0
4180.487	300.99503	2	3	201.99005	300.99503	0	2	2	78.05401	168.58765	1	0.19	0.341	4.121	4.185	11.0
4180.487	300.99503	2	3	201.99005	300.99503	0	2	2	78.05401	168.58765	1	0.19	0.341	4.201	4.185	11.0
4180.487	300.99503	2	3	201.99005	300.99503	0	2	2	78.05401	168.58765	1	0.19	0.341	4.193	4.185	11.0
4180.487	300.99503	2	3	201.99005	300.99503	0	2	2	78.05401	168.58765	1	0.19	0.341	4.178	4.185	11.0
4180.487	300.99503	2	3	201.99005	300.99503	0	2	2	78.05401	168.58765	1	0.19	0.341	4.189	4.185	11.0
4180.487	300.99503	2	3	201.99005	300.99503	0	2	2	78.05401	168.58765	1	0.19	0.341	4.285	4.185	11.0
4180.487	300.99503	2	3	201.99005	300.99503	0	2	2	78.05401	168.58765	1	0.19	0.34	4.006	4.185	11.0
4180.487	300.99503	2	3	201.99005	300.99503	0	2	2	78.05401	168.58765	1	0.19	0.341	4.311	4.185	11.0
4180.487	300.99503	2	3	201.99005	300.99503	0	2	2	78.05401	168.58765	1	0.19	0.341	4.201	4.185	11.0
4180.487	300.99503	2	3	201.99005	300.99503	0	2	2	78.05401	168.58765	1	0.19	0.341	4.208	4.185	11.0
4180.487	300.99503	2	3	201.99005	300.99503	0	2	2	78.05401	168.58765	1	0.19	0.341	4.144	4.185	11.0
4180.487	300.99503	2	3	201.99005	300.99503	0	2	2	78.05401	168.58765	1	0.19	0.341	4.205	4.185	11.0
4180.487	300.99503	2	3	201.99005	300.99503	0	2	2	78.05401	168.58765	1	0.19	0.341	4.206	4.185	11.0
4180.487	300.99503	2	3	201.99005	300.99503	0	2	2	78.05401	168.58765	1	0.19	0.341	4.193	4.185	11.0
4180.487	300.99503	2	3	201.99005	300.99503	0	2	2	78.05401	168.58765	1	0.19	0.341	4.195	4.185	11.0
4180.487	300.99503	2	3	201.99005	300.99503	0	2	2	78.05401	168.58765	1	0.19	0.341	4.226	4.185	11.0
0.0	0.0	2	3	201.99005	300.99503	0	2	2	78.05401	168.58765	0	0.19	0.341	4.155	4.185	11.0
0.0	0.0	2	3	201.99005	300.99503	0	2	2	78.05401	168.58765	0	0.19	0.341	4.209	4.185	11.0
0.0	0.0	2	3	201.99005	300.99503	0	2	2	78.05401	168.58765	0	0.19	0.341	4.156	4.185	11.0
0.0	0.0	2	3	201.99005	300.99503	0	2	2	78.05401	168.58765	0	0.19	0.341	4.121	4.185	11.0
0.0	0.0	2	3	201.99005	300.99503	0	2	2	78.05401	168.58765	0	0.19	0.34	3.879	3.889	11.0
0.0	0.0	2	3	201.99005	300.99503	0	2	2	78.05401	168.58765	0	0.19	0.337	3.476	3.358	11.0
0.0	0.0	2	3	201.99005	300.99503	0	2	2	78.05401	168.58765	0	0.19	0.332	3.299	3.358	11.0
0.0	0.0	2	3	201.99005	300.99503	0	2	2	78.05401	168.58765	0	0.19	0.325	3.084	3.12	11.0
0.0	0.0	2	3	201.99005	300.99503	0	2	2	78.05401	168.58765	0	0.19	0.316	2.884	3.12	11.0
0.0	0.0	2	3	201.99005	300.99503	0	2	2	78.05401	168.58765	0	0.19	0.308	2.685	2.695	11.0
0.0	0.0	2	3	201.99005	300.99503	0	2	2	78.05401	168.58765	0	0.189	0.298	2.51	2.505	11.0
0.0	0.0	2	3	201.99005	300.99503	0	2	2	78.05401	168.58765	0	0.189	0.29	2.502	2.505	11.0
0.0	0.0	2	3	201.99005	300.99503	0	2	2	78.05401	168.58765	0	0.189	0.278	2.154	2.162	11.0
0.0	0.0	2	3	201.99005	300.99503	0	2	2	78.05401	168.58765	0	0.189	0.267	1.859	1.867	11.0
0.0	0.0	2	3	201.99005	300.99503	0	2	2	78.05401	168.58765	0	0.189	0.255	1.861	1.867	11.0
0.0	0.0	2	3	201.99005	300.99503	0	2	2	78.05401	168.58765	0	0.189	0.245	1.751	1.736	11.0
0.0	0.0	2	3	201.99005	300.99503	0	2	2	78.05401	168.58765	0	0.189	0.235	1.694	1.736	11.0
0.0	0.0	2	3	201.99005	300.99503	0	2	2	78.05401	168.58765	0	0.189	0.225	1.644	1.499	11.0
0.0	0.0	2	3	201.99005	300.99503	0	2	2	78.05401	168.58765	0	0.189	0.214	1.37	1.392	11.0
0.0	0.0	2	3	201.99005	300.99503	0	2	2	78.05401	168.58765	0	0.189	0.205	1.384	1.392	11.0
0.0	0.0	2	3	201.99005	300.99503	0	2	2	78.05401	168.58765	0	0.188	0.194	1.133	1.203	11.0
0.0	0.0	2	3	201.99005	300.99503	0	2	2	78.05401	168.58765	0	0.188	0.184	1.135	1.117	11.0
0.0	0.0	2	3	201.99005	300.99503	0	2	2	78.05401	168.58765	0	0.188	0.175	1.14	1.117	11.0
0.0	0.0	2	3	201.99005	300.99503	0	2	2	78.05401	168.58765	0	0.188	0.166	0.94	0.964	11.0
0.0	0.0	2	3	201.99005	300.99503	0	2	2	78.05401	168.58765	0	0.188	0.156	0.975	0.964	11.0
0.0	0.0	2	3	201.99005	300.99503	0	2	2	78.05401	168.58765	0	0.188	0.148	0.86	0.896	11.0
0.0	0.0	2	3	201.99005	300.99503	0	2	2	78.05401	168.58765	0	0.188	0.14	0.819	0.774	11.0
0.0	0.0	2	3	201.99005	300.99503	0	2	2	78.05401	168.58765	0	0.188	0.134	0.796	0.774	11.0
0.0	0.0	2	3	201.99005	300.99503	0	2	2	78.05401	168.58765	0	0.188	0.127	0.553	0.719	11.0
0.0	0.0	2	3	201.99005	300.99503	0	2	2	78.05401	168.58765	0	0.188	0.119	0.665	0.621	11.0
0.0	0.0	2	3	201.99005	300.99503	0	2	2	78.05401	168.58765	0	0.188	0.113	0.654	0.621	11.0
0.0	0.0	2	3	201.99005	300.99503	0	2	2	78.05401	168.58765	0	0.188	0.107	0.549	0.577	11.0
0.0	0.0	2	3	201.99005	300.99503	0	2	2	78.05401	168.58765	0	0.188	0.102	0.823	0.577	11.0
0.0	0.0	2	3	201.99005	300.99503	0	2	2	78.05401	168.58765	0	0.188	0.097	0.508	0.498	11.0
0.0	0.0	2	3	201.99005	300.99503	0	2	2	78.05401	168.58765	0	0.188	0.091	0.394	0.43	11.0
0.0	0.0	2	3	201.99005	300.99503	0	2	2	78.05401	168.58765	0	0.188	0.085	0.392	0.43	11.0
0.0	0.0	2	3	201.99005	300.99503	0	2	2	78.05401	168.58765	0	0.188	0.079	0.392	0.399	11.0
0.0	0.0	2	3	201.99005	300.99503	0	2	2	78.05401	168.58765	0	0.188	0.075	0.403	0.345	11.0
0.0	0.0	2	3	201.99005	300.99503	0	2	2	78.05401	168.58765	0	0.188	0.071	0.341	0.345	11.0
0.0	0.0	2	3	201.99005	300.99503	0	2	2	78.05401	168.58765	0	0.188	0.066	0.321	0.32	11.0
0.0	0.0	2	3	201.99005	300.99503	0	2	2	78.05401	168.58765	0	0.188	0.062	0.309	0.32	11.0
0.0	0.0	2	3	201.99005	300.99503	0	2	2	78.05401	168.58765	0	0.188	0.059	0.31	0.276	11.0
0.0	0.0	2	3	201.99005	300.99503	0	2	2	78.05401	168.58765	0	0.188	0.056	0.251	0.257	11.0
0.0	0.0	2	3	201.99005	300.99503	0	2	2	78.05401	168.58765	0	0.188	0.053	0.248	0.257	11.0
0.0	0.0	2	3	201.99005	300.99503	0	2	2	78.05401	168.58765	0	0.188	0.05	0.2	0.221	11.0
0.0	0.0	2	3	201.99005	300.99503	0	2	2	78.05401	168.58765	0	0.188	0.046	0.228	0.191	11.0
0.0	0.0	2	3	201.99005	300.99503	0	2	2	78.05401	168.58765	0	0.188	0.043	0.253	0.191	11.0
0.0	0.0	2	3	201.99005	300.99503	0	2	2	78.05401	168.58765	0	0.188	0.039	0.21	0.177	11.0
0.0	0.0	2	3	201.99005	300.99503	0	2	2	78.05401	168.58765	0	0.188	0.037	0.197	0.177	11.0
0.0	0.0	2	3	201.99005	300.99503	0	2	2	78.05401	168.58765	0	0.188	0.035	0.172	0.153	11.0
0.0	0.0	2	3	201.99005	300.99503	0	2	2	78.05401	168.58765	0	0.188	0.033	0.183	0.142	11.0
0.0	0.0	2	3	201.99005	300.99503	0	2	2	78.05401	168.58765	0	0.188	0.031	0.135	0.142	11.0
0.0	0.0	2	3	201.99005	300.99503	0	2	2	78.05401	168.58765	0	0.188	0.029	0.138	0.122	11.0
0.0	0.0	2	3	201.99005	300.99503	0	2	2	78.05401	168.58765	0	0.188	0.027	0.115	0.114	11.0
0.0	0.0	2	3	201.99005	300.99503	0	2	2	78.05401	168.58765	0	0.188	0.025	0.13	0.114	11.0
0.0	0.0	2	3	201.99005	300.99503	0	2	2	78.05401	168.58765	0	0.188	0.023	0.13	0.098	11.0
0.0	0.0	2	3	201.99005	300.99503	0	2	2	78.05401	168.58765	0	0.188	0.021	0.1	0.098	11.0
0.0	0.0	2	3	201.99005	300.99503	0	2	2	78.05401	168.58765	0	0.188	0.02	0.083	0.091	11.0
0.0	0.0	2	3	201.99005	300.99503	0	2	2	78.05401	168.58765	0	0.188	0.02	0.086	0.078	11.0
0.0	0.0	2	3	201.99005	300.99503	0	2	2	78.05401	168.58765	0	0.188	0.02	0.102	0.078	11.0
0.0	0.0	2	3	201.99005	300.99503	0	2	2	78.05401	168.58765	0	0.188	0.02	0.06	0.073	11.0
0.0	0.0	2	3	201.99005	300.99503	0	2	2	78.05401	168.58765	0	0.188	0.02	0.091	0.063	11.0
0.0	0.0	2	3	201.99005	300.99503	0	2	2	78.05401	168.58765	0	0.188	0.02	0.044	0.063	11.0
0.0	0.0	2	3	201.99005	300.99503	0	2	2	78.05401	168.58765	0	0.188	0.02	0.062	0.058	11.0
0.0	0.0	2	3	201.99005	300.99503	0	2	2	78.05401	168.58765	0	0.188	0.02	0.035	0.058	11.0
0.0	0.0	2	3	201.99005	300.99503	0	2	2	78.05401	168.58765	0	0.188	0.02	0.092	0.05	11.0
0.0	0.0	2	3	201.99005	300.99503	0	2	2	78.05401	168.58765	0	0.188	0.02	0.112	0.043	11.0
0.0	0.0	2	3	201.99005	300.99503	0	2	2	78.05401	168.58765	0	0.188	0.02	0.01	0.043	11.0
0.0	0.0	2	3	201.99005	300.99503	0	2	2	78.05401	168.58765	0	0.188	0.02	-0.002	0.04	11.0
0.0	0.0	2	3	201.99005	300.99503	0	2	2	78.05401	168.58765	0	0.188	0.02	0.05	0.034	11.0
0.0	0.0	2	3	201.99005	300.99503	0	2	2	78.05401	168.58765	0	0.188	0.02	0.035	0.034	11.0
0.0	0.0	2	3	201.99005	300.99503	0	2	2	78.05401	168.58765	0	0.188	0.02	0.027	0.032	11.0
0.0	0.0	2	3	201.99005	300.99503	0	2	2	78.05401	168.58765	0	0.188	0.02	0.05	0.032	11.0
0.0	0.0	2	3	201.99005	300.99503	0	2	2	78.05401	168.58765	0	0.188	0.02	0.007	0.027	11.0
0.0	0.0	2	3	201.99005	300.99503	0	2	2	78.05401	168.58765	0	0.188	0.02	0.019	0.025	11.0
0.0	0.0	2	3	201.99005	300.99503	0	2	2	78.05401	168.58765	0	0.188	0.02	0.02	0.025	11.0
0.0	0.0	2	3	201.99005	300.99503	0	2	2	78.05401	168.58765	0	0.188	0.02	0.022	0.021	11.0
0.0	0.0	2	3	201.99005	300.99503	0	2	2	78.05401	168.58765	0	0.188	0.02	0.055	0.018	11.0
0.0	0.0	2	3	201.99005	300.99503	0	2	2	78.05401	168.58765	0	0.188	0.02	-0.002	0.018	11.0
0.0	0.0	2	3	201.99005	300.99503	0	2	2	78.05401	168.58765	0	0.188	0.019	0.044	0.017	11.0
0.0	0.0	2	3	201.99005	300.99503	0	2	2	78.05401	168.58765	0	0.188	0.018	-0.023	0.017	11.0
0.0	0.0	2	3	201.99005	300.99503	0	2	2	78.05401	168.58765	0	0.188	0.017	-0.019	0.014	11.0
0.0	0.0	2	3	201.99005	300.99503	0	2	2	78.05401	168.58765	0	0.188	0.016	-0.027	0.013	11.0
0.0	0.0	2	3	201.99005	300.99503	0	2	2	78.05401	168.58765	0	0.188	0.016	0.002	0.013	11.0
0.0	0.0	2	3	201.99005	300.99503	0	2	2	78.05401	168.58765	0	0.188	0.016	0.01	0.011	11.0
0.0	0.0	2	3	201.99005	300.99503	0	2	2	78.05401	168.58765	0	0.188	0.016	0.002	0.01	11.0
0.0	0.0	2	3	201.99005	300.99503	0	2	2	78.05401	168.58765	0	0.188	0.016	0.047	0.01	11.0
0.0	0.0	2	3	201.99005	300.99503	0	2	2	78.05401	168.58765	0	0.188	0.016	0.01	0.009	11.0
0.0	0.0	2	3	201.99005	300.99503	0	2	2	78.05401	168.58765	0	0.188	0.016	-0.007	0.009	11.0
0.0	0.0	2	3	201.99005	300.99503	0	2	2	78.05401	168.58765	0	0.188	0.016	0.035	0.008	11.0
0.0	0.0	2	3	201.99005	300.99503	0	2	2	78.05401	168.58765	0	0.188	0.016	0.023	0.007	11.0
0.0	0.0	2	3	201.99005	300.99503	0	2	2	78.05401	168.58765	0	0.188	0.015	-0.034	0.007	11.0
0.0	0.0	2	3	201.99005	300.99503	0	2	2	78.05401	168.58765	0	0.188	0.013	-0.04	0.006	11.0
0.0	0.0	2	3	201.99005	300.99503	0	2	2	78.05401	168.58765	0	0.188	0.013	0.025	0.005	11.0
0.0	0.0	2	3	201.99005	300.99503	0	2	2	78.05401	168.58765	0	0.188	0.013	0.022	0.005	11.0
0.0	0.0	2	3	201.99005	300.99503	0	2	2	78.05401	168.58765	0	0.188	0.012	0.0	0.004	11.0
0.0	0.0	2	3	201.99005	300.99503	0	2	2	78.05401	168.58765	0	0.188	0.012	0.025	0.004	11.0
0.0	0.0	2	3	201.99005	300.99503	0	2	2	78.05401	168.58765	0	0.188	0.012	-0.01	0.004	11.0
0.0	0.0	2	3	201.99005	300.99503	0	2	2	78.05401	168.58765	0	0.188	0.012	0.035	0.003	11.0
0.0	0.0	2	3	201.99005	300.99503	0	2	2	78.05401	168.58765	0	0.188	0.011	-0.045	0.003	11.0
0.0	0.0	2	3	201.99005	300.99503	0	2	2	78.05401	168.58765	0	0.188	0.01	-0.027	0.003	11.0
0.0	0.0	2	3	201.99005	300.99503	0	2	2	78.05401	168.58765	0	0.188	0.01	0.002	0.002	11.0
0.0	0.0	2	3	201.99005	300.99503	0	2	2	78.05401	168.58765	0	0.188	0.009	0.012	0.002	11.0
0.0	0.0	2	3	201.99005	300.99503	0	2	2	78.05401	168.58765	0	0.188	0.008	-0.027	0.002	11.0
0.0	0.0	2	3	201.99005	300.99503	0	2	2	78.05401	168.58765	0	0.188	0.008	0.002	0.002	11.0
0.0	0.0	2	3	201.99005	300.99503	0	2	2	78.05401	168.58765	0	0.188	0.007	0.002	0.001	11.0
0.0	0.0	2	3	201.99005	300.99503	0	2	2	78.05401	168.58765	0	0.188	0.007	0.017	0.001	11.0
0.0	0.0	2	3	201.99005	300.99503	0	2	2	78.05401	168.58765	0	0.188	0.007	0.025	0.001	11.0
0.0	0.0	2	3	201.99005	300.99503	0	2	2	78.05401	168.58765	0	0.188	0.006	0.02	0.001	11.0
0.0	0.0	2	3	201.99005	300.99503	0	2	2	78.05401	168.58765	0	0.188	0.006	0.002	0.001	11.0
0.0	0.0	2	3	201.99005	300.99503	0	2	2	78.05401	168.58765	0	0.188	0.006	0.022	0.001	11.0
0.0	0.0	2	3	201.99005	300.99503	0	2	2	78.05401	168.58765	0	0.188	0.004	-0.014	0.0	11.0
0.0	0.0	2	3	201.99005	300.99503	0	2	2	78.05401	168.58765	0	0.188	0.004	0.012	0.0	11.0
0.0	0.0	2	3	201.99005	300.99503	0	2	2	78.05401	168.58765	0	0.188	0.004	0.027	0.0	11.0
0.0	0.0	2	3	201.99005	300.99503	0	2	2	78.05401	168.58765	0	0.188	0.003	-0.032	0.0	11.0
0.0	0.0	2	3	201.99005	300.99503	0	2	2	78.05401	168.58765	0	0.188	0.002	-0.082	0.0	11.0
0.0	0.0	2	3	201.99005	300.99503	0	2	2	78.05401	168.58765	0	0.188	0.002	-0.009	0.0	11.0
0.0	0.0	2	3	201.99005	300.99503	0	2	2	78.05401	168.58765	0	0.188	0.001	-0.012	0.0	11.0
0.0	0.0	2	3	201.99005	300.99503	0	2	2	78.05401	168.58765	0	0.188	-0.001	-0.04	0.0	11.0
0.0	0.0	2	3	201.99005	300.99503	0	2	2	78.05401	168.58765	0	0.188	0.0	-0.009	0.0	11.0
0.0	0.0	2	3	201.99005	300.99503	0	2	2	78.05401	168.58765	0	0.188	0.0	0.017	0.0	11.0
0.0	0.0	2	3	201.99005	300.99503	0	2	2	78.05401	168.58765	0	0.188	-0.001	-0.03	0.0	11.0
0.0	0.0	2	3	201.99005	300.99503	0	2	2	78.05401	168.58765	0	0.188	-0.001	-0.035	0.0	11.0
0.0	0.0	2	3	201.99005	300.99503	0	2	2	78.05401	168.58765	0	0.188	0.0	0.012	0.0	11.0
0.0	0.0	2	3	201.99005	300.99503	0	2	2	78.05401	168.58765	0	0.188	0.0	-0.002	0.0	11.0
0.0	0.0	2	3	201.99005	300.99503	0	2	2	78.05401	168.58765	0	0.188	0.0	0.007	0.0	11.0
0.0	0.0	2	3	201.99005	300.99503	0	2	2	78.05401	168.58765	0	0.188	0.0	0.017	0.0	11.0
0.0	0.0	2	3	201.99005	300.99503	0	2	2	78.05401	168.58765	0	0.188	0.0	0.007	0.0	11.0
0.0	0.0	2	3	201.99005	300.99503	0	2	2	78.05401	168.58765	0	0.188	0.0	0.004	0.0	11.0
0.0	0.0	2	3	201.99005	300.99503	0	2	2	78.05401	168.58765	0	0.188	0.0	0.007	0.0	11.0
0.0	0.0	2	3	201.99005	300.99503	0	2	2	78.05401	168.58765	0	0.188	-0.001	-0.135	0.0	11.0
0.0	0.0	2	3	201.99005	300.99503	0	2	2	78.05401	168.58765	0	0.188	0.0	0.103	0.0	11.0
0.0	0.0	2	3	201.99005	300.99503	0	2	2	78.05401	168.58765	0	0.188	0.0	0.017	0.0	11.0
0.0	0.0	2	3	201.99005	300.99503	0	2	2	78.05401	168.58765	0	0.188	-0.001	-0.025	0.0	11.0
0.0	0.0	2	3	201.99005	300.99503	0	2	2	78.05401	168.58765	0	0.188	-0.001	-0.012	0.0	11.0
0.0	0.0	2	3	201.99005	300.99503	0	2	2	78.05401	168.58765	0	0.188	0.0	0.005	0.0	11.0
0.0	0.0	2	3	201.99005	300.99503	0	2	2	78.05401	168.58765	0	0.188	-0.001	-0.027	0.0	11.0
0.0	0.0	2	3	201.99005	300.99503	0	2	2	78.05401	168.58765	0	0.188	0.0	-0.002	0.0	11.0
0.0	0.0	2	3	201.99005	300.99503	0	2	2	78.05401	168.58765	0	0.188	0.0	0.007	0.0	11.0
0.0	0.0	2	3	201.99005	300.99503	0	2	2	78.05401	168.58765	0	0.187	0.0	0.075	0.0	11.0
0.0	0.0	2	3	201.99005	300.99503	0	2	2	78.05401	168.58765	0	0.187	0.0	-0.004	0.0	11.0
0.0	0.0	2	3	201.99005	300.99503	0	2	2	78.05401	168.58765	0	0.187	0.0	0.0	0.0	11.0
0.0	0.0	2	3	201.99005	300.99503	0	2	2	78.05401	168.58765	0	0.187	-0.001	-0.017	0.0	11.0
0.0	0.0	2	3	201.99005	300.99503	0	2	2	78.05401	168.58765	0	0.187	0.0	-0.011	0.0	11.0
0.0	0.0	2	3	201.99005	300.99503	0	2	2	78.05401	168.58765	0	0.187	-0.001	-0.014	0.0	11.0
0.0	0.0	2	3	201.99005	300.99503	0	2	2	78.05401	168.58765	0	0.187	0.0	0.007	0.0	11.0
0.0	0.0	2	3	201.99005	300.99503	0	2	2	78.05401	168.58765	0	0.187	-0.001	-0.025	0.0	11.0
0.0	0.0	2	3	201.99005	300.99503	0	2	2	78.05401	168.58765	0	0.187	0.0	0.022	0.0	11.0
0.0	0.0	2	3	201.99005	300.99503	0	2	2	78.05401	168.58765	0	0.187	-0.001	-0.218	0.0	11.0
0.0	0.0	2	3	201.99005	300.99503	0	2	2	78.05401	168.58765	0	0.187	-0.001	-0.042	0.0	11.0
0.0	0.0	2	3	201.99005	300.99503	0	2	2	78.05401	168.58765	0	0.187	0.0	0.007	0.0	11.0
0.0	0.0	2	3	201.99005	300.99503	0	2	2	78.05401	168.58765	0	0.187	-0.001	-0.03	0.0	11.0
[truncated: 8,559 more rows]
